# Supplementary material for: Spatial organization shapes the turnover of a bacterial transcriptome
Source: eLife. 2016 May 20;5:e13065. doi: 10.7554/eLife.13065 (PMC4874777; doi:10.7554/eLife.13065)
Supplement: Figure 4—source data 1. — ‘Sample’ specifies the strain, the presence or absence of kasugamycin, and the biological replicate (one of two). ‘Predicted location’ is the predicted location of the protein as determined by the PsortB 3.0 server. ‘Gene name’ specifies the E. coli gene or small RNA name. ‘Abundance N min’ provides the copy number of the specific RNA per cell at the specified time point. ‘Decay rate’ provides the measured decay rate, e.g. log(2) / half-life, in units of 1 per minute. ‘95% Confidence interval’ is the 95% confidence interval of the decay rate. The decay rate and its confidence interval are only provided if the accuracy in the determination of specific decay rates met our criteria: the error as estimated from the 95% confidence interval range is less than one half of the fit value. DOI: http://dx.doi.org/10.7554/eLife.13065.010 [file elife-13065-fig4-data1.xlsx]

## Sheet: Figure 4 Source data 1
Sample	Gene name	Predicted location	Abundance 0 min	Abundance 2 min	Abundance 4 min	Abundance 6 min	Abundance 8 min	Abundance 10 min	Abundance 15 min	Abundance 20 min	Decay rate (1/min)	95% Confidence interval
WT -kas replicate 1	thrL	Unknown	2.65043	0.535726	0.257626	0.11077	0.0927324	0.0517352	0.046578	0.0356874	0.55476	(0.39, 0.72)
WT -kas replicate 1	thrA	Cytoplasmic	0.538182	0.265237	0.167492	0.0894978	0.0415809	0.0184184	0.00617132	0.00446274	0.402659	(0.22, 0.58)
WT -kas replicate 1	thrB	Cytoplasmic	0.744137	0.375963	0.223899	0.116825	0.0489802	0.0224812	0.00677286	0.0044179	0.412348	(0.25, 0.57)
WT -kas replicate 1	thrC	Cytoplasmic	0.955656	0.768376	0.503928	0.263026	0.142665	0.0526828	0.0110142	0.00594791	0.396187	(0.32, 0.47)
WT -kas replicate 1	yaaX	Unknown	0.151819	0.115271	0.0749706	0.0455016	0.0178596	0.0120442	0.0046003	0.00198264	0.311109	(0.2, 0.42)
WT -kas replicate 1	yaaA	Cytoplasmic	0.220239	0.122793	0.0573134	0.0151115	0.00840201	0.00523155	0.00131881	0.0017683	0.477349	(0.34, 0.62)
WT -kas replicate 1	yaaJ	Inner membrane	0.00493523	0.0011766	0	0.000619262	0.00114052	0.000340873	0.000835431	0.000685817
WT -kas replicate 1	talB	Cytoplasmic	7.85499	6.3348	5.46832	4.17862	3.09781	1.95116	0.556397	0.182702	0.229883	(0.2, 0.26)
WT -kas replicate 1	mog	Cytoplasmic	0.599613	0.322616	0.174192	0.0813823	0.0430228	0.022675	0.0107467	0.00701003	0.366525	(0.33, 0.41)
WT -kas replicate 1	yaaH	Inner membrane	0.166713	0.0653292	0.0271322	0.0136754	0.00719617	0.00630886	0.00572299	0.00761584	0.573577	(0.37, 0.78)
WT -kas replicate 1	yaaW	Cytoplasmic	0.00684775	0	0.00226802	0.000620562	0.00171438	0.000455452	0.000478392	0.000274903
WT -kas replicate 1	yaaI	Unknown	0	0.00138577	0	0	0	0.000401473	0	0
WT -kas replicate 1	dnaK	Cytoplasmic	18.174	12.2099	7.47678	3.06598	1.213	0.516543	0.221478	0.159728	0.494272	(0.37, 0.62)
WT -kas replicate 1	dnaJ	Cytoplasmic	6.10742	3.19721	1.61936	0.672262	0.233053	0.079645	0.0256707	0.0189166	0.534705	(0.36, 0.71)
WT -kas replicate 1	insL	Cytoplasmic	1.05966	0.38626	0.109485	0.0308525	0.0172301	0.00569745	0.0042965	0.00423247	0.616293	(0.5, 0.74)
WT -kas replicate 1	mokC	Periplasmic	0.0750209	0.024053	0.00963907	0.0105496	0.00582889	0.00929123	0.00406633	0.00560803	0.604382	(0.2, 1)
WT -kas replicate 1	hokC	Periplasmic	0.0958686	0.0330139	0.0132301	0.0144798	0.00800044	0.0116899	0.00558124	0.00641441	0.522569	(0.19, 0.85)
WT -kas replicate 1	sokC	Unknown	0	0	0	0	0	0	0	0.00356874
WT -kas replicate 1	nhaA	Inner membrane	0.371946	0.228438	0.108929	0.0366387	0.0157335	0.0087777	0.00556115	0.00353205	0.489814	(0.39, 0.59)
WT -kas replicate 1	nhaR	Cytoplasmic	0.101336	0.0192035	0.0120648	0.00342337	0.00315249	0.00287146	0.00188505	0.00173316	0.608176	(0.39, 0.82)
WT -kas replicate 1	insB	Unknown	0.0118568	0.0033407	0.00401628	0.00175826	0.00161914	0.000645224	0.000677722	0.00116834
WT -kas replicate 1	insA	Unknown	0.0118099	0.00406693	0	0.00160537	0.00295669	0.00235647	0	0.00142233
WT -kas replicate 1	rpsT	Cytoplasmic	52.2842	30.0942	14.4547	4.87977	2.71397	1.33218	0.417908	0.210407	0.403041	(0.34, 0.47)
WT -kas replicate 1	yaaY	Inner membrane	0.0173643	0	0.00184859	0.0020232	0	0.00074245	0.000779845	0
WT -kas replicate 1	ribF	Cytoplasmic	0.77509	0.144778	0.0588782	0.0263403	0.0186252	0.0122551	0.0103342	0.00729281	0.599389	(0.29, 0.9)
WT -kas replicate 1	ileS	Cytoplasmic	2.71898	1.37171	0.630759	0.235225	0.101245	0.04531	0.0199462	0.0142838	0.469052	(0.42, 0.52)
WT -kas replicate 1	lspA	Inner membrane	2.20156	1.48529	0.752432	0.302549	0.122819	0.0525564	0.014836	0.0146715	0.497317	(0.38, 0.61)
WT -kas replicate 1	fkpB	Cytoplasmic	1.88328	1.58768	0.621656	0.211695	0.089765	0.0368552	0.0106267	0.00610652	0.485272	(0.44, 0.53)
WT -kas replicate 1	ispH	Cytoplasmic	1.55265	1.67781	0.600663	0.146995	0.0549179	0.0155587	0.00682426	0.00536625	0.655645	(0.56, 0.75)
WT -kas replicate 1	rihC	Unknown	0.58066	0.509714	0.473421	0.343328	0.282717	0.225325	0.105271	0.0534141	0.135865	(0.12, 0.15)
WT -kas replicate 1	dapB	Cytoplasmic	0.641068	0.486132	0.390558	0.273557	0.169761	0.0882214	0.0222313	0.00883503	0.30655	(0.18, 0.43)
WT -kas replicate 1	carA	Cytoplasmic	0.0676114	0.0371227	0.0355865	0.0289218	0.0213067	0.0199531	0.0159044	0.00922469	0.140401	(0.043, 0.24)
WT -kas replicate 1	carB	Unknown	0.104706	0.0621855	0.0493801	0.0358233	0.0286198	0.0209932	0.0161139	0.00773671	0.160077	(0.055, 0.27)
WT -kas replicate 1	caiF	Cytoplasmic	0.0246934	0.0255108	0.0122679	0.0139862	0.00618216	0.00574836	0.00301894	0.00297395
WT -kas replicate 1	caiE	Cytoplasmic	0.00919213	0.0199424	0.0239754	0.01312	0.00828472	0.00687802	0.00144489	0.00232482
WT -kas replicate 1	caiD	Cytoplasmic	0.0131321	0.0128528	0.0118465	0.0118381	0.00934403	0.0066197	0.00304199	0.000749164	0.206081	(0.17, 0.24)
WT -kas replicate 1	caiC	Cytoplasmic	0.0213247	0.00758428	0.0067734	0.00270867	0.00262563	0.00125557	0.000769306	0.000505228	0.297748	(0.2, 0.4)
WT -kas replicate 1	caiB	Cytoplasmic	0.0178409	0.00460786	0.00698002	0.00381967	0.00435492	0.0025364	0.00140218	0.00177265
WT -kas replicate 1	caiA	Cytoplasmic	0.0261409	0.00687429	0.00814641	0.00523325	0.00642555	0.00540566	0.00448257	0.00223242
WT -kas replicate 1	caiT	Inner membrane	0.00215151	0.000370453	0.000534444	0.000438695	0.000807966	0.000214649	0.00045092	0.000388675
WT -kas replicate 1	fixA	Periplasmic	0.00422767	0.00363967	0.00420069	0.00172405	0.00211685	0.00231979	0.00110756	0.00178206
WT -kas replicate 1	fixB	Unknown	0.00692045	0.00357476	0.00429768	0.00352772	0.00303202	0.0022439	0.00181301	0.00145856
WT -kas replicate 1	fixC	Cytoplasmic	0.0042211	0.00261649	0.00440387	0.00189351	0.00253627	0.00240041	0.000663504	0.000610042
WT -kas replicate 1	fixX	Unknown	0.00565891	0.00194874	0.00421709	0.00384619	0.00566698	0.00225828	0.000593007	0.00136306
WT -kas replicate 1	yaaU	Inner membrane	0.00407849	0.0016854	0.00151967	0.00133058	0.000306323	0.000732416	0.000769306	0.000147358
WT -kas replicate 1	kefF	Cytoplasmic	0.0450155	0.0158542	0.00304965	0.000417214	0.000768404	0.000612416	0.000321631	0.000369644	1.09517	(0.3, 1.9)
WT -kas replicate 1	kefC	Inner membrane	0.0591953	0.0241004	0.0115172	0.00321074	0.00131408	0.000698213	0.000458363	0.000632145	0.681392	(0.24, 1.1)
WT -kas replicate 1	folA	Cytoplasmic	0.735658	0.213972	0.0548222	0.0175386	0.0102006	0.0071136	0.00782769	0.00531594	0.710433	(0.54, 0.88)
WT -kas replicate 1	apaH	Cytoplasmic	0.338971	0.211046	0.0388993	0.00473041	0.00290408	0.00212166	0.00222852	0.000465672	0.887847	(0.28, 1.5)
WT -kas replicate 1	apaG	Unknown	0.954289	0.491454	0.0856806	0.0345791	0.0323827	0.0107537	0.0103917	0.00778892	0.59481	(0.28, 0.91)
WT -kas replicate 1	rsmA	Cytoplasmic	1.14335	0.53734	0.0753536	0.0245258	0.0119131	0.00771443	0.00394761	0.00501448	0.742408	(0.51, 0.98)
WT -kas replicate 1	pdxA	Cytoplasmic	0.910364	0.421778	0.0494806	0.0165596	0.0119522	0.00755499	0.00483031	0.00456006	0.833951	(0.45, 1.2)
WT -kas replicate 1	surA	Periplasmic	2.36508	0.873471	0.118275	0.0297798	0.019022	0.0117494	0.00756395	0.0100657	0.877882	(0.6, 1.2)
WT -kas replicate 1	lptD	Outer membrane	0.960558	0.154191	0.0278489	0.0113828	0.00710358	0.00586866	0.00594669	0.00616764	0.909888	(0.84, 0.98)
WT -kas replicate 1	djlA	Inner membrane	0.139808	0.0199459	0.00595354	0.00162898	0.00150008	0.00159408	0.00355804	0.00168378
WT -kas replicate 1	yabP	Unknown	0.234091	0.114927	0.0986673	0.0829386	0.0640739	0.0404448	0.0263903	0.0165211	0.172881	(0.1, 0.24)
WT -kas replicate 1	rluA	Cytoplasmic	0.880732	0.528073	0.250879	0.084924	0.0383294	0.0209405	0.0108682	0.00951665	0.487367	(0.44, 0.54)
WT -kas replicate 1	rapA	Cytoplasmic	0.738917	0.316432	0.0991561	0.0197382	0.00828116	0.00576107	0.00481749	0.00391617	0.735706	(0.61, 0.86)
WT -kas replicate 1	polB	Cytoplasmic	0.0323366	0.00190897	0.00189339	0.000847733	0.000346958	0.000483918	0.000508292	0.00100143
WT -kas replicate 1	araD	Cytoplasmic	0.00234162	0.00725737	0.00116334	0.000954917	0	0.000467231	0.000490764	0
WT -kas replicate 1	araA	Cytoplasmic	0.00903618	0.00522776	0.0048484	0.00397978	0.00244325	0.0017309	0.00056815	0.00104474
WT -kas replicate 1	araB	Cytoplasmic	0.00255499	0.000659891	0.00190401	0.000520966	0	0.000191177	0	0.000576957
WT -kas replicate 1	araC	Cytoplasmic	0.049443	0.00766194	0.00552684	0.00226834	0.00185676	0.00221975	0.00310873	0.002233
WT -kas replicate 1	yabI	Inner membrane	0.0276954	0.00440186	0.00740886	0.00289596	0.00373354	0.00127527	0.00401849	0.00307892
WT -kas replicate 1	thiQ	Inner membrane	0.164764	0.0369341	0.00579172	0.00221858	0.00233489	0.000697839	0.000488658	0.000561605	0.686301	(0.45, 0.92)
WT -kas replicate 1	thiP	Inner membrane	0.0751992	0.0111481	0.00326687	0.00192525	0.000759819	0.00090836	0.00148417	0.000731028	0.834825	(0.14, 1.5)
WT -kas replicate 1	thiB	Periplasmic	0.120907	0.0216738	0.0148113	0.00788001	0.00456123	0.00396577	0.00225632	0.00239367	0.480298	(0.3, 0.66)
WT -kas replicate 1	sgrR	Cytoplasmic	0.0702033	0.0145732	0.00880089	0.00548501	0.00468142	0.00265103	0.00175324	0.000711163	0.329862	(0.16, 0.5)
WT -kas replicate 1	sgrS	Unknown	0.301543	0.274437	0.262166	0.214709	0.22648	0.173341	0.173043	0.166882
WT -kas replicate 1	sgrT	Unknown	0.518562	0.471949	0.441645	0.367556	0.386385	0.290703	0.291112	0.285499
WT -kas replicate 1	setA	Inner membrane	0.0152056	0.00380822	0.000343377	0.00187906	0.00103823	0.000965373	0.000724283	0.00116537
WT -kas replicate 1	leuD	Cytoplasmic	0.0770956	0.0629771	0.0313986	0.0296119	0.0161593	0.0131472	0.00253643	0.00226727
WT -kas replicate 1	leuC	Cytoplasmic	0.0570011	0.0404603	0.02514	0.0162874	0.00844586	0.00731162	0.0042666	0.00168121	0.21725	(0.15, 0.28)
WT -kas replicate 1	leuB	Cytoplasmic	0.0502461	0.0241558	0.0189074	0.0135927	0.00597835	0.00327575	0.00109478	0.00143796	0.385539	(0.1, 0.67)
WT -kas replicate 1	leuA	Cytoplasmic	0.0238452	0.0103536	0.00669584	0.0023958	0.00181689	0.00072403	0.000217285	0.000499443	0.459906	(0.023, 0.9)
WT -kas replicate 1	leuL	Unknown	0.00624431	0	0.00465335	0	0	0	0.00196306	0
WT -kas replicate 1	leuO	Cytoplasmic	0.00804822	0.00475121	0.00171361	0.00164104	0.00172708	0.0017206	0.000722904	0.000415409
WT -kas replicate 1	ilvI	Cytoplasmic	0.0425156	0.0204974	0.00962231	0.00269702	0.000946139	0.000565553	0.000693045	0.000455144	0.776487	(0.29, 1.3)
WT -kas replicate 1	ilvH	Cytoplasmic	0.0585214	0.0205331	0.016457	0.00630401	0.000829314	0.0016524	0.00104138	0.000398945
WT -kas replicate 1	cra	Cytoplasmic	0.365413	0.0692472	0.0193357	0.00529053	0.00771386	0.00533899	0.0037386	0.00468731	0.84481	(0.3, 1.4)
WT -kas replicate 1	mraZ	Cytoplasmic	0.626105	0.117383	0.0520384	0.0429567	0.0346686	0.0318817	0.0156275	0.0166775	0.623777	(0.25, 0.99)
WT -kas replicate 1	rsmH	Cytoplasmic	0.544985	0.0560045	0.0146121	0.00799617	0.00952919	0.00552345	0.00344473	0.00833465	1.06066	(0.59, 1.5)
WT -kas replicate 1	ftsL	Cytoplasmic	0.877223	0.197813	0.063049	0.0629515	0.0657741	0.0479793	0.0205316	0.011262	0.329338	(0.075, 0.58)
WT -kas replicate 1	ftsI	Inner membrane	0.857464	0.503112	0.372307	0.329866	0.377542	0.293355	0.252265	0.151182
WT -kas replicate 1	murE	Cytoplasmic	1.07264	0.771324	0.106108	0.0296281	0.0200172	0.0142053	0.00596833	0.00514446	0.683849	(0.35, 1)
WT -kas replicate 1	murF	Cytoplasmic	0.844664	0.775573	0.133755	0.0161387	0.00870688	0.00610185	0.00238774	0.0033219	0.890975	(0.57, 1.2)
WT -kas replicate 1	mraY	Inner membrane	0.856266	0.726551	0.284847	0.0382531	0.0177074	0.00840757	0.00441552	0.00416848	0.749032	(0.49, 1)
WT -kas replicate 1	murD	Cytoplasmic	0.835301	0.674166	0.630777	0.0719966	0.0117729	0.00629645	0.00596519	0.00417302	1.12208	(0.92, 1.3)
WT -kas replicate 1	ftsW	Inner membrane	0.630525	0.497675	0.562875	0.111571	0.0222856	0.00861957	0.00246919	0.00268014	0.78295	(0.67, 0.89)
WT -kas replicate 1	murG	Inner membrane	0.65974	0.515518	0.614085	0.273814	0.0385864	0.00989585	0.0039978	0.00404324	0.973309	(0.83, 1.1)
WT -kas replicate 1	murC	Cytoplasmic	1.02504	0.871895	0.815442	0.539743	0.0724268	0.0111262	0.00347126	0.0035905	1.05817	(0.95, 1.2)
WT -kas replicate 1	ddlB	Cytoplasmic	1.09713	0.973786	0.971882	0.897709	0.190942	0.0363679	0.00797372	0.0061804	0.839273	(0.73, 0.94)
WT -kas replicate 1	ftsQ	Unknown	0.792983	0.732782	0.834041	0.889896	0.438956	0.116811	0.0152084	0.00968414	0.641633	(0.52, 0.76)
WT -kas replicate 1	ftsA	Cytoplasmic	0.960912	0.890069	1.05586	1.15892	0.761771	0.32545	0.0866776	0.0386967	0.37033	(0.25, 0.49)
WT -kas replicate 1	ftsZ	Inner membrane	2.43239	2.34141	2.98254	3.43946	3.60491	3.11022	2.15128	1.23119
WT -kas replicate 1	lpxC	Cytoplasmic	3.22994	1.92398	2.01142	1.97384	1.85032	1.23364	0.284085	0.0842426	0.276695	(0.087, 0.47)
WT -kas replicate 1	secM	Unknown	0.533724	0.138942	0.109694	0.10019	0.0731736	0.0421546	0.00699124	0.00459137	0.250666	(0.13, 0.37)
WT -kas replicate 1	secA	Inner membrane	1.83073	0.534897	0.184767	0.107086	0.0693608	0.0393572	0.0112343	0.00884932	0.406411	(0.31, 0.5)
WT -kas replicate 1	mutT	Cytoplasmic	0.279985	0.177006	0.0550169	0.0284027	0.0177856	0.0104228	0.000875825	0.00201314	0.423147	(0.17, 0.67)
WT -kas replicate 1	yacG	Unknown	0.76824	0.240935	0.0368037	0.0167834	0.0123643	0.00574836	0.00172511	0.00396527	0.600167	(0.39, 0.81)
WT -kas replicate 1	yacF	Cytoplasmic	0.346836	0.0437523	0.00870626	0.00357324	0.0032905	0.00458942	0.00550922	0.002902	1.13352	(0.31, 2)
WT -kas replicate 1	coaE	Cytoplasmic	0.0874807	0.00542258	0.00456343	0.00142699	0.00328521	0.00026183	0.000550035	0.00252858
WT -kas replicate 1	guaC	Cytoplasmic	0.742032	0.599943	0.572361	0.513533	0.480325	0.393876	0.319978	0.252683	0.0666361	(0.00056, 0.13)
WT -kas replicate 1	hofC	Inner membrane	0.00496742	0.00186612	0.00168263	0.000736628	0.000678342	0.000135159	0.000283933	0.00016316
WT -kas replicate 1	hofB	Cytoplasmic	0.00587938	0.000809866	0.000292093	0	0.000883166	0.000234627	0.000862555	0.000141617
WT -kas replicate 1	ppdD	Extracellular	0.00369561	0	0.000918007	0	0	0.000368699	0	0
WT -kas replicate 1	nadC	Cytoplasmic	0.165893	0.054617	0.0113211	0.00322151	0.00273841	0.001455	0.00152829	0.00241509	0.861615	(0.49, 1.2)
WT -kas replicate 1	ampD	Cytoplasmic	0.0688911	0.0284685	0.0205354	0.0108362	0.00887006	0.0050075	0.00123758	0.00142233	0.290747	(0.2, 0.38)
WT -kas replicate 1	ampE	Inner membrane	0.106745	0.0459492	0.0326714	0.0178787	0.0133621	0.00608548	0.0019975	0.00160698	0.294401	(0.24, 0.35)
WT -kas replicate 1	aroP	Inner membrane	0.123359	0.0543264	0.0303483	0.0143502	0.0112845	0.00390516	0.00298316	0.000999976	0.318949	(0.22, 0.42)
WT -kas replicate 1	pdhR	Cytoplasmic	0.541125	0.0264112	0.0222266	0.0240365	0.0165342	0.019129	0.0252272	0.0171906	2.22822	(1.2, 3.3)
WT -kas replicate 1	aceE	Cytoplasmic	23.1475	15.5345	11.8951	8.00674	4.67373	2.22093	0.37337	0.138001	0.369029	(0.21, 0.52)
WT -kas replicate 1	aceF	Cytoplasmic	21.7075	17.2305	13.0486	9.97917	6.55056	3.69007	0.592744	0.142156	0.317881	(0.2, 0.44)
WT -kas replicate 1	lpd	Cytoplasmic	16.7487	16.3767	14.0064	10.8875	7.94484	5.18928	1.23445	0.306611	0.261704	(0.23, 0.29)
WT -kas replicate 1	yacH	Extracellular	0	0.000302717	0.000436722	0	0	8.77004e-05	9.21176e-05	0
WT -kas replicate 1	acnB	Cytoplasmic	4.9307	3.55104	3.16798	2.49357	2.00682	1.47213	0.953391	0.519034	0.110434	(0.084, 0.14)
WT -kas replicate 1	yacL	Unknown	0.368156	0.193263	0.185134	0.109855	0.0674418	0.0501675	0.0249357	0.0205473	0.290185	(0.072, 0.51)
WT -kas replicate 1	speD	Cytoplasmic	2.0056	1.73595	1.59798	1.29859	1.23639	1.01976	0.905273	0.755496	0.11628	(0.043, 0.19)
WT -kas replicate 1	speE	Cytoplasmic	1.42048	1.24741	1.24861	1.15804	1.15724	1.04553	1.20752	1.25353
WT -kas replicate 1	yacC	Unknown	0.0327826	0.00483825	0.00349001	0.000636612	0.00117248	0.00140169	0	0.00112805
WT -kas replicate 1	cueO	Periplasmic	0.077758	0.052469	0.0514208	0.0391374	0.0247286	0.0164588	0.00869896	0.00329033	0.169827	(0.066, 0.27)
WT -kas replicate 1	gcd	Inner membrane	0.166998	0.0964736	0.0562138	0.0158442	0.00716727	0.00319617	0.00235715	0.00164183	0.599005	(0.36, 0.84)
WT -kas replicate 1	hpt	Cytoplasmic	2.432	1.87184	1.21	0.647295	0.347237	0.161991	0.0279873	0.012793	0.369148	(0.3, 0.44)
WT -kas replicate 1	can	Cytoplasmic	1.46179	0.917618	0.493381	0.12564	0.0350789	0.0125074	0.00695508	0.00503284	0.705325	(0.54, 0.87)
WT -kas replicate 1	yadG	Inner membrane	0.397332	0.280316	0.201765	0.137417	0.0862701	0.0484106	0.0176866	0.00889299	0.253651	(0.17, 0.33)
WT -kas replicate 1	yadH	Inner membrane	0.438268	0.30282	0.256767	0.1589	0.0968458	0.0579948	0.0188285	0.00916487	0.265608	(0.19, 0.34)
WT -kas replicate 1	yadI	Cytoplasmic	0.066521	0.0127265	0.00183601	0.0050236	0.00370089	0.0014748	0.00154908	0.000890163
WT -kas replicate 1	yadE	Unknown	0.0163418	0.00136887	0.00394967	0.00234149	0.00165863	0.00158631	0.000833102	0.00111705
WT -kas replicate 1	panD	Unknown	2.27996	0.997264	0.28052	0.083732	0.0417661	0.0157902	0.013896	0.0108186	0.622933	(0.51, 0.73)
WT -kas replicate 1	yadD	Cytoplasmic	0.0120322	0.00186457	0.00134499	0.000490677	0.000903705	0.00072025	0.000189132	0.00130419
WT -kas replicate 1	panC	Cytoplasmic	1.44804	0.835268	0.492747	0.293048	0.177193	0.0931304	0.0388879	0.0211947	0.283839	(0.25, 0.31)
WT -kas replicate 1	panB	Cytoplasmic	0.821374	0.417221	0.218971	0.113418	0.073906	0.0388595	0.0126747	0.00641925	0.31182	(0.29, 0.33)
WT -kas replicate 1	yadC	Extracellular	0.00306924	0.000905952	0.00457447	0.00196687	0.000658632	0.000787392	0.00137842	0.00126735
WT -kas replicate 1	yadK	Unknown	0.00545985	0.00188019	0.00610313	0.00148436	0.00341727	0.00136178	0.000286074	0.000986336
WT -kas replicate 1	yadL	Unknown	0.0044823	0.00463067	0.00801665	0.00365579	0.00269322	0.00160987	0.000281825	0.000971688
WT -kas replicate 1	yadM	Unknown	0.0104839	0.00295388	0.00142049	0.00233201	0.000715829	0.000855771	0.000299625	0.000344352
WT -kas replicate 1	htrE	Outer membrane	0.00188195	0.000864106	0.00124662	0.000170547	0.000314105	0	0.000131475	7.55508e-05
WT -kas replicate 1	ecpD	Periplasmic	0.00146628	0.00151481	0.000546344	0.000298975	0.000550638	0	0	0
WT -kas replicate 1	yadN	Extracellular	0.00464321	0.00383752	0.00276814	0.000378702	0.0027899	0.000833828	0.000291942	0.000671046
WT -kas replicate 1	folK	Cytoplasmic	0.20938	0.00584622	0.00253026	0.0032308	0.00255014	0.00338743	0.00249063	0.00245351
WT -kas replicate 1	pcnB	Cytoplasmic	0.556467	0.0224816	0.0130314	0.0117268	0.0110907	0.00697839	0.00940667	0.00730086	1.83893	(1.2, 2.5)
WT -kas replicate 1	gluQ	Cytoplasmic	0.131272	0.00787064	0.0039305	0.00262886	0.00264092	0.00157861	0.00128965	0.00211738	1.36061	(0.68, 2)
WT -kas replicate 1	dksA	Cytoplasmic	11.3559	9.38103	8.74137	8.60122	6.92386	5.26014	2.23782	1.05071	0.15403	(0.13, 0.18)
WT -kas replicate 1	sfsA	Cytoplasmic	0.137162	0.0565217	0.042494	0.0436797	0.0387766	0.0262922	0.014535	0.0114149	0.17526	(0.049, 0.3)
WT -kas replicate 1	ligT	Unknown	0.0409232	0.00845555	0.00381206	0.000417214	0.00230521	0.000918624	0.00160815	0.000739288
WT -kas replicate 1	hrpB	Inner membrane	0.105074	0.00900751	0.00616425	0.00182338	0.00251866	0.0016728	0.00133536	0.00105006	0.843786	(0.37, 1.3)
WT -kas replicate 1	mrcB	Inner membrane	0.429461	0.209219	0.054937	0.0302379	0.0194756	0.0205891	0.0123289	0.0101431	0.552197	(0.26, 0.84)
WT -kas replicate 1	fhuA	Outer membrane	0.751697	0.343895	0.138736	0.0503502	0.0205466	0.0107238	0.00540366	0.00437346	0.505806	(0.47, 0.54)
WT -kas replicate 1	fhuC	Inner membrane	0.272989	0.0766602	0.0147123	0.00499716	0.00102261	0.00163004	0.00235419	0.0014758	0.901704	(0.38, 1.4)
WT -kas replicate 1	fhuD	Periplasmic	0.14877	0.0321247	0.00681551	0.00248643	0.00137381	0.0014599	0.000766716	0.000440586	0.702852	(0.29, 1.1)
WT -kas replicate 1	fhuB	Inner membrane	0.133965	0.0914168	0.0140868	0.00469224	0.00226336	0.00147591	0.00120575	0.000593891	0.709885	(0.42, 1)
WT -kas replicate 1	hemL	Cytoplasmic	1.06531	0.778547	0.670311	0.501537	0.423949	0.331159	0.260112	0.173144	0.139735	(0.1, 0.18)
WT -kas replicate 1	clcA	Inner membrane	0.0939808	0.026049	0.0108185	0.00405068	0.00373016	0.00308727	0.00132113	0.00124228	0.484412	(0.19, 0.78)
WT -kas replicate 1	erpA	Unknown	1.86754	0.808507	0.369637	0.175306	0.111171	0.0537275	0.030692	0.024464	0.39905	(0.36, 0.43)
WT -kas replicate 1	yadS	Inner membrane	0.114919	0.0188878	0.00648784	0.0021302	0.00130776	0.00156343	0.00109478	0.00157276	0.805131	(0.64, 0.97)
WT -kas replicate 1	btuF	Periplasmic	0.261793	0.184977	0.136463	0.0868462	0.0779369	0.0440492	0.0228141	0.016663	0.202165	(0.14, 0.27)
WT -kas replicate 1	mtn	Cytoplasmic	1.56914	1.27503	1.10101	0.77777	0.472232	0.335428	0.200105	0.149106	0.259438	(0.17, 0.34)
WT -kas replicate 1	dgt	Cytoplasmic	0.0522498	0.00961275	0.00560057	0.00700524	0.00671974	0.00374893	0.00202513	0.00219814	0.344165	(0.011, 0.68)
WT -kas replicate 1	degP	Periplasmic	0.562698	0.445445	0.311372	0.16293	0.0810319	0.0261295	0.0101872	0.00964187	0.454624	(0.31, 0.6)
WT -kas replicate 1	cdaR	Cytoplasmic	0.0487898	0.0145398	0.00664247	0.00363495	0.00317116	0.00336987	0.00117987	0.002373	0.516243	(0.23, 0.8)
WT -kas replicate 1	yaeH	Cytoplasmic	0.290578	0.207382	0.195621	0.140252	0.13179	0.103776	0.0564873	0.0294168	0.115804	(0.092, 0.14)
WT -kas replicate 1	yaeI	Unknown	0.0240556	0.0207099	0.00697143	0.00163499	0.00150562	0.000399991	0.000630207	0.000482856	0.65819	(0.087, 1.2)
WT -kas replicate 1	dapD	Cytoplasmic	2.38901	1.94086	1.30531	0.65039	0.261629	0.108201	0.0229785	0.0161783	0.449459	(0.38, 0.52)
WT -kas replicate 1	glnD	Inner membrane	0.125601	0.035904	0.0113592	0.003481	0.00259498	0.000851609	0.000958395	0.000881171	0.606947	(0.48, 0.73)
WT -kas replicate 1	map	Cytoplasmic	1.8416	1.02293	0.35901	0.121778	0.0610751	0.0278152	0.013534	0.0106165	0.509024	(0.46, 0.56)
WT -kas replicate 1	tff	Unknown	31.6526	24.6119	20.5725	17.4203	14.5658	9.96262	3.81631	1.3884
WT -kas replicate 1	rpsB	Cytoplasmic	45.7936	37.9415	32.883	24.2474	17.029	10.0951	3.46418	1.46643	0.234888	(0.14, 0.33)
WT -kas replicate 1	tsf	Cytoplasmic	26.967	22.7485	19.8957	15.3443	10.5497	6.3737	2.2994	0.855619	0.219198	(0.14, 0.3)
WT -kas replicate 1	pyrH	Cytoplasmic	1.88568	1.3111	1.24129	0.952992	0.76715	0.479503	0.169375	0.0646159	0.198251	(0.16, 0.23)
WT -kas replicate 1	frr	Cytoplasmic	7.31155	5.05415	3.38238	2.03278	1.36373	0.830174	0.190374	0.0415074	0.275699	(0.25, 0.31)
WT -kas replicate 1	dxr	Inner membrane	0.327224	0.141599	0.0372034	0.00980924	0.00272697	0.00244506	0.00228285	0.00180375	0.775153	(0.62, 0.93)
WT -kas replicate 1	ispU	Cytoplasmic	1.0751	0.236427	0.0669422	0.0238403	0.0203476	0.0125895	0.0078445	0.0115914	0.688242	(0.53, 0.85)
WT -kas replicate 1	cdsA	Inner membrane	1.11817	0.274077	0.0712482	0.0232385	0.0175954	0.0126969	0.0125402	0.00709173	0.704323	(0.54, 0.87)
WT -kas replicate 1	rseP	Inner membrane	1.72613	0.675724	0.19509	0.0520695	0.021713	0.0133394	0.0133801	0.0117507	0.711688	(0.64, 0.79)
WT -kas replicate 1	bamA	Outer membrane	3.19455	2.49869	1.18624	0.326165	0.120747	0.0507905	0.0196548	0.0160542	0.588418	(0.5, 0.68)
WT -kas replicate 1	skp	Periplasmic	8.65184	8.51787	8.35672	6.46161	4.90802	3.35798	1.33396	0.598939	0.18078	(0.15, 0.21)
WT -kas replicate 1	lpxD	Cytoplasmic	4.42864	3.34335	1.97133	0.716229	0.29349	0.117906	0.0392841	0.0355831	0.519535	(0.44, 0.6)
WT -kas replicate 1	fabZ	Cytoplasmic	4.83092	4.21666	3.60983	1.99484	1.08806	0.506688	0.231085	0.135589	0.342954	(0.27, 0.42)
WT -kas replicate 1	lpxA	Cytoplasmic	4.67929	4.17905	3.66358	2.15055	1.06737	0.406594	0.0870164	0.0495056	0.438702	(0.35, 0.52)
WT -kas replicate 1	lpxB	Cytoplasmic	1.19857	0.595429	0.577136	0.166204	0.0340907	0.0118869	0.00654011	0.00632062	0.765622	(0.53, 1)
WT -kas replicate 1	rnhB	Cytoplasmic	0.909065	0.430564	0.356694	0.113554	0.0287051	0.00599183	0.00457718	0.00295901	0.749048	(0.44, 1.1)
WT -kas replicate 1	dnaE	Cytoplasmic	0.830558	0.687729	0.439711	0.261549	0.08212	0.017226	0.00642347	0.0049028	0.738864	(0.42, 1.1)
WT -kas replicate 1	accA	Cytoplasmic	2.9664	2.21922	1.33935	0.559391	0.225687	0.0550457	0.016367	0.0153344	0.559177	(0.41, 0.71)
WT -kas replicate 1	ldcC	Cytoplasmic	0.0631515	0.0416604	0.0478174	0.0371303	0.0238108	0.0113863	0.00111625	0.00164942	0.63737	(0.024, 1.3)
WT -kas replicate 1	yaeR	Cytoplasmic	0.147654	0.0978567	0.0944629	0.0710067	0.054403	0.0296009	0.0105099	0.00603941	0.260667	(0.089, 0.43)
WT -kas replicate 1	tilS	Cytoplasmic	0.125463	0.0311078	0.0227509	0.0151787	0.0128783	0.00913745	0.0015777	0.00181322	0.281572	(0.13, 0.43)
WT -kas replicate 1	rof	Cytoplasmic	0.219432	0.211289	0.142885	0.142481	0.131207	0.0803418	0.0555892	0.0315589	0.10238	(0.083, 0.12)
WT -kas replicate 1	yaeP	Unknown	0.297304	0.20104	0.187315	0.179657	0.158337	0.116487	0.0790204	0.0537087
WT -kas replicate 1	yaeQ	Cytoplasmic	0.203969	0.108958	0.0637662	0.0413867	0.0373647	0.0211435	0.0109478	0.00395438	0.206935	(0.11, 0.3)
WT -kas replicate 1	yaeJ	Unknown	0.120723	0.0689937	0.0296692	0.0167596	0.0163981	0.00307511	0.00363374	0.000928042	0.305842	(0.15, 0.46)
WT -kas replicate 1	nlpE	Outer membrane	0.174972	0.0655171	0.0455517	0.0317822	0.0235287	0.011663	0.0045639	0.00248457	0.256679	(0.19, 0.32)
WT -kas replicate 1	yaeF	Unknown	0.00658491	0	0.000490716	0.000537069	0.000989146	0	0.000828053	0.000237916
WT -kas replicate 1	proS	Cytoplasmic	3.01176	2.14504	1.1759	0.319359	0.0835509	0.0270521	0.0150021	0.0126743	0.723343	(0.6, 0.85)
WT -kas replicate 1	yaeB	Unknown	0.289276	0.0824416	0.0354522	0.0109519	0.00518673	0.00413381	0.00265345	0.00221786	0.560048	(0.49, 0.63)
WT -kas replicate 1	rcsF	Outer membrane	0.388998	0.164907	0.0679733	0.0361029	0.0231717	0.0148545	0.0101207	0.00678502	0.405644	(0.34, 0.47)
WT -kas replicate 1	metQ	Inner membrane	0.876132	0.590812	0.454454	0.327424	0.227513	0.131711	0.0426965	0.0194838	0.22767	(0.14, 0.32)
WT -kas replicate 1	metI	Inner membrane	0.27495	0.0566386	0.0123805	0.0108399	0.00561499	0.00472375	0.00574509	0.00210087	0.707324	(0.35, 1.1)
WT -kas replicate 1	metN	Inner membrane	0.139499	0.0244725	0.00549203	0.00386408	0.00474445	0.00204821	0.00430275	0.00228234
WT -kas replicate 1	gmhB	Cytoplasmic	0.351795	0.135437	0.088559	0.0500005	0.0325851	0.025688	0.0124531	0.00477072	0.25912	(0.18, 0.34)
WT -kas replicate 1	rrsH	Unknown	0.226532	0.010555	0.00656357	0.0152291	0.00793818	0.00885739	0.0120724	0.0168023
WT -kas replicate 1	ileV	Unknown	0.261045	0.0728879	0.0420614	0.037403	0.031794	0.0274514	0.042142	0.0458838
WT -kas replicate 1	alaV	Unknown	0.571848	0.273234	0.202421	0.306076	0.225486	0.402212	0.435954	0.364153
WT -kas replicate 1	rrlH	Unknown	0.227479	0.00908338	0.00487928	0.00862056	0.00547964	0.00699881	0.00788062	0.0191279
WT -kas replicate 1	rrfH	Unknown	0.036217	0	0	0.00184617	0.00340019	0.00135497	0.00569287	0.00490702
WT -kas replicate 1	aspU	Unknown	4.88224	0.852789	0.368037	1.06167	0.657075	0.984025	0.984792	0.772378
WT -kas replicate 1	dkgB	Cytoplasmic	0.168923	0.0823706	0.0634452	0.0391279	0.0238521	0.0192123	0.00977134	0.00610326	0.243328	(0.2, 0.29)
WT -kas replicate 1	yafC	Cytoplasmic	0.0546224	0.0300553	0.0185829	0.00944272	0.00713482	0.00515333	0.00242647	0.00386126	0.342646	(0.16, 0.52)
WT -kas replicate 1	yafD	Unknown	0.058327	0.0203194	0.00353794	0.00331896	0.00203757	0.00304488	0.0040511	0.00392072
WT -kas replicate 1	yafE	Unknown	0.0356946	0.0152901	0.00843419	0.00355033	0.00457718	0.00495085	0.00191587	0.00220187
WT -kas replicate 1	mltD	Unknown	0.489289	0.0970498	0.0271086	0.018747	0.0111088	0.0117251	0.00992796	0.00823253	0.768413	(0.59, 0.95)
WT -kas replicate 1	gloB	Cytoplasmic	0.082638	0.0831462	0.065867	0.0621252	0.0555904	0.0503275	0.0551214	0.0303768	0.0446897	(0.022, 0.068)
WT -kas replicate 1	yafS	Cytoplasmic	0.00676251	0.00465757	0.00447957	0.00367703	0	0.000899565	0.000472437	0.00162889
WT -kas replicate 1	rnhA	Cytoplasmic	0.229839	0.110329	0.0397921	0.0085208	0.00871843	0.00138971	0.00145971	0.00167761	0.597908	(0.28, 0.92)
WT -kas replicate 1	dnaQ	Cytoplasmic	0.083121	0.00766717	0.00663674	0.00151326	0.00222963	0.00266552	0.00186651	0.00134072
WT -kas replicate 1	aspV	Unknown	11.105	4.63567	1.45638	1.91906	1.17638	1.22475	1.07351	0.869244
WT -kas replicate 1	yafT	Unknown	0.00345582	0.00285617	0.00360545	0.00225487	0.00259556	0	0.00043457	0.000998885
WT -kas replicate 1	ykfM	Inner membrane	0	0	0.000843419	0.00138463	0.000850047	0.000338743	0	0
WT -kas replicate 1	yafU	Inner membrane	0	0	0	0.000620562	0	0.000455452	0	0.000549806
WT -kas replicate 1	yafF	Unknown	0.00795978	0.00411163	0.00296587	0.00243451	0.00298918	0.00119118	0.00125118	0.00143796	0.277036	(0.039, 0.51)
WT -kas replicate 1	yafV	Cytoplasmic	0.0302983	0.00509554	0.00315051	0.00114937	0.00211685	0.00126534	0.000886049	0.00101832
WT -kas replicate 1	ivy	Periplasmic	0.242975	0.215496	0.190463	0.21453	0.184213	0.133782	0.112056	0.0906867
WT -kas replicate 1	fadE	Inner membrane	0.0393277	0.0229545	0.0231811	0.016944	0.0120154	0.00658366	0.00230509	0.00168585	0.301951	(0.064, 0.54)
WT -kas replicate 1	lpcA	Cytoplasmic	1.55001	1.0236	0.703403	0.392958	0.195203	0.116542	0.0427702	0.029493	0.341368	(0.23, 0.45)
WT -kas replicate 1	yafJ	Cytoplasmic	0.362877	0.0891548	0.0237212	0.0115386	0.00637535	0.00423428	0.0020014	0.00383361	0.610536	(0.45, 0.77)
WT -kas replicate 1	yafK	Unknown	0.278592	0.0537757	0.0185757	0.00986619	0.00770893	0.00636342	0.00437913	0.00450307	0.692684	(0.51, 0.87)
WT -kas replicate 1	yafQ	Unknown	0.0603617	0.00603481	0.00725522	0.000794053	0.00438734	0.00291392	0.00306068	0.00351758
WT -kas replicate 1	dinJ	Unknown	0.0811761	0.0215033	0.0201645	0.00848815	0.00937983	0.00436082	0.00196306	0.00376017	0.352206	(0.15, 0.56)
WT -kas replicate 1	yafL	Unknown	0.00434604	0	0.000539788	0.00384004	0.00108806	0.000216795	0.000910859	0.000785124
WT -kas replicate 1	rayT	Unknown	0.0381806	0.0146508	0.00812934	0.00756264	0.00327729	0.00424449	0.00102883	0.00118242	0.281303	(0.14, 0.42)
WT -kas replicate 1	lfhA	Inner membrane	0.00095141	0.000655268	0.00165434	0.000258658	0	0	9.96999e-05	0
WT -kas replicate 1	lafU	Inner membrane	0.00287437	0.00296951	0.00481954	0.00087913	0.00161914	0.000430149	0.000451815	0
WT -kas replicate 1	dinB	Cytoplasmic	0.0149189	0.00372032	0.00421709	0.00209792	0.0027047	0.00277153	0.00129383	0.00148698
WT -kas replicate 1	yafN	Unknown	0.0221737	0.00572691	0.00275402	0.00150708	0.00277566	0.00276525	0.00232362	0.00400573
WT -kas replicate 1	yafO	Cytoplasmic	0.014977	0.00140661	0.00101464	0.0027762	0.00102261	0.00081502	0.00214018	0.00245966
WT -kas replicate 1	yafP	Unknown	0.0107931	0.00123893	0.00178738	0.00195621	0	0.00143573	0.000754022	0.000866582
WT -kas replicate 1	ykfJ	Cytoplasmic	0	0	0.00391151	0	0	0.00157098	0.000825053	0
WT -kas replicate 1	prfH	Cytoplasmic	0.00542171	0.0033607	0.000808066	0	0.000814416	0.00162272	0.00136356	0.00156711
WT -kas replicate 1	pepD	Cytoplasmic	2.2971	1.91852	1.71349	1.41023	1.08274	0.695328	0.306079	0.144451	0.1839	(0.085, 0.28)
WT -kas replicate 1	gpt	Cytoplasmic	1.32914	0.443854	0.0652685	0.0376475	0.0195566	0.0184205	0.0156275	0.0205261	0.901959	(0.54, 1.3)
WT -kas replicate 1	frsA	Unknown	0.101669	0.026146	0.0146328	0.0110326	0.00884868	0.00561578	0.00452686	0.00346842	0.413755	(0.085, 0.74)
WT -kas replicate 1	crl	Cytoplasmic	1.73247	1.25231	1.07051	0.902696	0.80488	0.566256	0.209022	0.0688448	0.190288	(0.15, 0.23)
WT -kas replicate 1	phoE	Outer membrane	0.00823114	0.0042518	0.00460047	0.00104896	0.00425024	0.00169371	0.00161729	0.000185872	0.152295	(0.062, 0.24)
WT -kas replicate 1	proB	Cytoplasmic	0.697276	0.181487	0.0355703	0.0110369	0.00739171	0.00662757	0.00680669	0.00604488	0.902481	(0.83, 0.97)
WT -kas replicate 1	proA	Cytoplasmic	0.894595	0.421152	0.16368	0.0650136	0.0383945	0.0180231	0.00885254	0.00610443	0.434343	(0.37, 0.5)
WT -kas replicate 1	thrW	Unknown	0.285924	0.103386	0.0532686	0.174901	0.0644246	0.143342	0.17528	0.12655
WT -kas replicate 1	ykfN	Unknown	0	0	0	0	0	0	0	0
WT -kas replicate 1	ykfI	Cytoplasmic	0.00317693	0.00492313	0.00118375	0.00064778	0.00119305	0.000475428	0.000998748	0.000573921
WT -kas replicate 1	yafW	Unknown	0	0.0017649	0	0.00139334	0	0	0	0
WT -kas replicate 1	ykfH	Unknown	0.0024471	0	0	0	0	0	0	0
WT -kas replicate 1	ykfG	Cytoplasmic	0.0011389	0	0.00424362	0.000464446	0	0.000340873	0.000358042	0.00041149
WT -kas replicate 1	yafX	Unknown	0.00236712	0	0.00176401	0	0	0	0	0.000855254
WT -kas replicate 1	ykfF	Unknown	0.00679069	0	0	0.00184617	0	0	0	0
WT -kas replicate 1	ykfB	Unknown	0.0824169	0.0407736	0.0397921	0.0454443	0.0322582	0.0270994	0.0208009	0.0121627
WT -kas replicate 1	yafY	Unknown	0.0220239	0.0113764	0.00455902	0.00299379	0.00643279	0.000732416	0.00115396	0
WT -kas replicate 1	ykfL	Inner membrane	0.00734129	0	0.00364722	0.000997932	0.00183794	0	0.00153861	0
WT -kas replicate 1	ykfK	Unknown	0	0	0	0.00115386	0.00212512	0.000846857	0.00088951	0.00204459
WT -kas replicate 1	yafZ	Cytoplasmic	0.00330447	0.00068277	0.00344755	0.00215611	0	0.00098903	0.00124661	0.00167149
WT -kas replicate 1	ykfA	Unknown	0.0213781	0.00779496	0.00655992	0.00820522	0.00708373	0.00602209	0.00731375	0.00545225
WT -kas replicate 1	perR	Cytoplasmic	0.00121534	0	0.00135853	0.000247809	0	0.000181875	0.000764143	0.000219554
WT -kas replicate 1	insI	Cytoplasmic	0.0249935	0.00682059	0.00632564	0.00230772	0.00141675	0	0.000593007	0.000170383	0.301247	(0.12, 0.48)
WT -kas replicate 1	eyeA	Unknown	0.0579472	0.00748316	0	0	0.0108806	0.00216795	0.00227715	0
WT -kas replicate 1	ykfC	Cytoplasmic	0.0362824	0.0151959	0.010596	0.00519861	0.00220951	0.00249471	0.00231208	0.00265723
WT -kas replicate 1	insH	Cytoplasmic	0.217409	0.153968	0.140918	0.135713	0.0910729	0.0530797	0.0053738	0.002509	0.467916	(0.26, 0.68)
WT -kas replicate 1	mmuP	Inner membrane	0.00503014	0.00119922	0.00374853	0.00142013	0.000290614	0.000579047	0.000729855	0.000978609
WT -kas replicate 1	mmuM	Cytoplasmic	0.0366828	0.0168431	0.00694261	0.0042741	0.00174929	0.00174273	0.00128135	0.00147263	0.494271	(0.32, 0.67)
WT -kas replicate 1	afuC	Inner membrane	0.00726416	0.00214417	0.00154667	0.000423192	0.00116912	0.000776487	0.000326239	0.00037494
WT -kas replicate 1	afuB	Inner membrane	0.00624431	0.00161275	0	0.00318306	0	0.000467231	0.00147229	0
WT -kas replicate 1	insX	Unknown	0.0109087	0.00450793	0.00650347	0	0.00163864	0.000652998	0.00137177	0.00157655
WT -kas replicate 1	yagB	Unknown	0.0123068	0.0054489	0.00524066	0.00143392	0.00132046	0.00315721	0.00221082	0
WT -kas replicate 1	yagA	Cytoplasmic	0.000470351	0	0	0.00038362	0	0.000281552	0	0.00016994
WT -kas replicate 1	yagE	Cytoplasmic	0.176902	0.122867	0.0859563	0.067754	0.0403983	0.0280832	0.00920628	0.0028071	0.217499	(0.19, 0.24)
WT -kas replicate 1	yagF	Cytoplasmic	0.182741	0.121487	0.0968903	0.0633778	0.044161	0.0256949	0.00425229	0.00179525	0.322276	(0.14, 0.5)
WT -kas replicate 1	yagG	Inner membrane	0.0223901	0.0146092	0.00936725	0.00592698	0.00501546	0.00423245	0.00160536	0.000851544	0.183805	(0.14, 0.23)
WT -kas replicate 1	yagH	Unknown	0.0303494	0.0296121	0.0241246	0.0192525	0.016716	0.0112031	0.00455853	0.00426433	0.240339	(0.025, 0.46)
WT -kas replicate 1	yagI	Cytoplasmic	0.0493868	0.0118311	0.00480049	0.00496205	0.00430063	0.00235647	0.00225014	0.00206884	0.599397	(0.26, 0.94)
WT -kas replicate 1	argF	Cytoplasmic	0.0286493	0.0161949	0.00644523	0.00529053	0.00243596	0.00113251	0.00152943	0.00117183	0.434117	(0.17, 0.7)
WT -kas replicate 1	ykgS	Unknown	0.00265003	0.00273774	0.00197483	0	0	0.00158631	0	0.00191494
WT -kas replicate 1	yagJ	Cytoplasmic	0.0216515	0.00677822	0.00537832	0.00428098	0.00295669	0.00314196	0.00412526	0.000948217
WT -kas replicate 1	yagK	Cytoplasmic	0.00866436	0.0107414	0.0109766	0.00600669	0.00911055	0.00752041	0.00735442	0.00688705
WT -kas replicate 1	yagL	Cytoplasmic	0.00932627	0.0104379	0.0121626	0.00760655	0.00350234	0.00465226	0.00732987	0.00561605
WT -kas replicate 1	yagM	Cytoplasmic	0.00317693	0.00328209	0.00236749	0.00155467	0.00381776	0.0013312	0.0019975	0.000688705
WT -kas replicate 1	yagN	Unknown	0.0332605	0.00127265	0.00550804	0.00452124	0.00740177	0.00368699	0.00658359	0.0102369
WT -kas replicate 1	intF	Unknown	0.0329598	0.00841255	0.00693518	0.00600896	0.00436855	0.00417807	0.00292567	0.00238171	0.386547	(0.11, 0.66)
WT -kas replicate 1	ptwF	Unknown	0.0110868	0.0114538	0	0	0	0	0.00697086	0.00400573
WT -kas replicate 1	yagP	Unknown	0.00641009	0.00331113	0.00835955	0	0.00120361	0.00143891	0.000503793	0.000579
WT -kas replicate 1	ykgT	Unknown	0	0.00719535	0.00519027	0.00284027	0	0	0	0
WT -kas replicate 1	paoD	Cytoplasmic	0.00397365	0.00410518	0.00126909	0.000694485	0	0.000339805	0.000535379	0.0004102
WT -kas replicate 1	paoC	Inner membrane	0.00469388	0.00127612	0.000920512	0.000302238	0.000185549	0.000221823	0.000155331	0.000357037
WT -kas replicate 1	paoB	Cytoplasmic	0.00113533	0.00117291	0.000846063	0.000231495	0.000426356	0	0	0.0002051
WT -kas replicate 1	paoA	Unknown	0.00157465	0	0	0.000963221	0	0	0	0
WT -kas replicate 1	yagU	Inner membrane	0.302103	0.241834	0.1988	0.136167	0.0835949	0.0388645	0.00888642	0.00478734	0.359125	(0.23, 0.49)
WT -kas replicate 1	ykgJ	Unknown	0.00329246	0.00170072	0.00490716	0	0	0	0	0.000594791
WT -kas replicate 1	yagV	Unknown	0.00764072	0.00394681	0.00398578	0.000623181	0	0.000686061	0.000480411	0
WT -kas replicate 1	yagW	Unknown	0.00462626	0.00307247	0.00172378	0.000134757	0.000496378	9.8903e-05	0.000519422	0
WT -kas replicate 1	yagX	Outer membrane	0.00258078	0.0013331	0.000801348	0.000350817	0.000323058	0.000257477	0.000270445	0.000233113
WT -kas replicate 1	matC	Unknown	0.00730837	0.00251676	0.00181543	0.000662304	0	0.000243044	0	0
WT -kas replicate 1	matB	Unknown	0.0304888	0.0229076	0.0254747	0.0188385	0.0263688	0.0188037	0.0148131	0.0156891
WT -kas replicate 1	matA	Unknown	0	0	0.00068501	0.000749715	0	0	0.000288978	0.000332117
WT -kas replicate 1	ykgL	Unknown	0.0548021	0.0147694	0.0213074	0.0233201	0.0107374	0.0178286	0.00749061	0.00344352	0.114888	(0.021, 0.21)
WT -kas replicate 1	ykgO	Unknown	0.0539402	0.0318432	0.0287121	0.0424227	0.0463004	0.0242165	0.0121125	0.00835238
WT -kas replicate 1	ykgM	Unknown	0.047329	0.0340144	0.0199354	0.0243359	0.0262742	0.0141656	0.00840992	0.00297395	0.154924	(0.083, 0.23)
WT -kas replicate 1	ykgR	Unknown	0.00532603	0.0110046	0	0.00651591	0.00800044	0.0095645	0.00669749	0.00192432
WT -kas replicate 1	ykgP	Unknown	0.00603617	0	0	0.00246156	0	0.00180663	0	0
WT -kas replicate 1	eaeH	Outer membrane	0	0.00128724	0	0.000762182	0	0.000186464	0.000195855	0
WT -kas replicate 1	insE	Unknown	0.0108651	0	0.00269894	0.00369235	0.0054403	0.00216795	0.00170786	0.00196281
WT -kas replicate 1	insF	Unknown	0.00689251	0.00323666	0.000933889	0.000766577	0.00141184	0.000937696	0.000984925	0.000679173
WT -kas replicate 1	ykgA	Cytoplasmic	0.0023827	0.00164104	0.00177562	0.00064778	0.000596524	0.000475428	0.00124844	0.00028696
WT -kas replicate 1	ykgQ	Unknown	0.00421128	0.00435067	0.0031383	0	0	0.00126044	0	0.00152156
WT -kas replicate 1	ykgB	Inner membrane	0.0109749	0.00472422	0.00477085	0.00335668	0.00206072	0.00136866	0.000862555	0.000660878
WT -kas replicate 1	ykgI	Unknown	0.00916886	0.00236809	0.00512457	0.000934771	0.00172161	0	0.00144123	0
WT -kas replicate 1	ykgC	Cytoplasmic	0.00450664	0.00211628	0.0030531	0.00200489	0.00184626	0.00208457	0.000386394	0.00029605
WT -kas replicate 1	ykgD	Unknown	0.00381232	0.00131284	0.00236749	0.00129556	0.000477219	0.00171154	0.000399499	0.000229568
WT -kas replicate 1	ykgE	Inner membrane	0.0754521	0.0405338	0.0202421	0.0153848	0.00963387	0.00790399	0.00166042	0.00163567	0.268978	(0.18, 0.35)
WT -kas replicate 1	ykgF	Cytoplasmic	0.0825535	0.0420535	0.0320357	0.0293216	0.0214298	0.0162824	0.00861106	0.00494826	0.158764	(0.098, 0.22)
WT -kas replicate 1	ykgG	Unknown	0.10069	0.0741865	0.0610752	0.0439262	0.029312	0.0198573	0.013496	0.00789636	0.205855	(0.08, 0.33)
WT -kas replicate 1	ykgH	Unknown	0.0105565	0.0041946	0.00302572	0.000993457	0	0.000243044	0	0.000293394
WT -kas replicate 1	betA	Inner membrane	0.149224	0.0644868	0.0363412	0.031554	0.0253946	0.0219909	0.0100162	0.00681286	0.222414	(0.048, 0.4)
WT -kas replicate 1	betB	Cytoplasmic	0.198419	0.0922059	0.0626638	0.0472259	0.0393342	0.0262715	0.018783	0.00986068	0.214197	(0.074, 0.35)
WT -kas replicate 1	betI	Unknown	0.182933	0.0677684	0.0674735	0.0357932	0.0228992	0.0157619	0.00813267	0.00801147
WT -kas replicate 1	betT	Inner membrane	0.0694426	0.0121408	0.00497592	0.00250513	0.00280842	0.00231824	0.002435	0.002123	0.865249	(0.69, 1)
WT -kas replicate 1	yahA	Inner membrane	0.048888	0.0185533	0.0118962	0.00589962	0.00749353	0.00358339	0.00517533	0.00378503	0.462967	(0.22, 0.71)
WT -kas replicate 1	yahB	Unknown	0.0343538	0.0252647	0.00911218	0.00831075	0.0074345	0.00243982	0.000732201	0.00189338
WT -kas replicate 1	yahC	Inner membrane	0.00654524	0	0.00325174	0.00177944	0.00163864	0.000652998	0.000342944	0.000394138	0.327751	(0.041, 0.61)
WT -kas replicate 1	yahD	Cytoplasmic	0.0152398	0.0083352	0.00868471	0.00950505	0.00942626	0.00697609	0.00422738	0.00259117
WT -kas replicate 1	yahE	Unknown	0.0018863	0.00064958	0.0014057	0.000256413	0.00236124	0.000376381	0.000593007	0.000454354
WT -kas replicate 1	yahF	Cytoplasmic	0.0035094	0.00217534	0.00156915	0.000858685	0.0013179	0.00168058	0.00143425	0.00114117
WT -kas replicate 1	yahG	Cytoplasmic	0.00421128	0.00435067	0.0037089	0.00265412	0.00115017	0.0022917	0.000842496	0.00152156
WT -kas replicate 1	yahI	Cytoplasmic	0.0074262	0.00177046	0.0012771	0.00163069	0.000429046	0.000854871	0.0012571	0.000619183
WT -kas replicate 1	yahJ	Unknown	0.0506724	0.0194789	0.0184418	0.0115336	0.00678563	0.00717164	0.00333422	0.00070962	0.188212	(0.15, 0.23)
WT -kas replicate 1	yahK	Cytoplasmic	0.04553	0.0326052	0.0289172	0.0217321	0.0163209	0.0122334	0.0097592	0.0065427	0.153873	(0.11, 0.2)
WT -kas replicate 1	yahL	Cytoplasmic	0.00266302	0.00206337	0.000992257	0.000271496	0.000500028	0.000398521	0	0
WT -kas replicate 1	yahM	Unknown	0	0.00228145	0.00658278	0.000900572	0.00165863	0.00198288	0.0013885	0.00079789
WT -kas replicate 1	yahN	Inner membrane	0.00970098	0.00167035	0.00361465	0.000329674	0	0.000241959	0.000762437	0.000584169
WT -kas replicate 1	yahO	Unknown	0.0551128	0.061004	0.0528054	0.0489637	0.0369586	0.0406491	0.0371274	0.0426698
WT -kas replicate 1	prpR	Cytoplasmic	0.000684632	0.00106094	0.00153059	0.000139597	0.000257103	0.000409821	0.000107616	0
WT -kas replicate 1	prpB	Cytoplasmic	0	0.000629896	0.000908734	0	0.000915876	0.000547463	0.000766716	0
WT -kas replicate 1	prpC	Cytoplasmic	0.00139296	0.00047969	0.00103805	0	0.000697475	0.000555885	0.000145971	0
WT -kas replicate 1	prpD	Cytoplasmic	0.002619	0.000386527	0.000836448	0.000610305	0.000843022	0.000783867	0.000235242	0.000405539
WT -kas replicate 1	prpE	Cytoplasmic	0.00259104	0.00297423	0.00171634	0.000469615	0.00172983	0.000344667	0.000995573	0.00041607
WT -kas replicate 1	codB	Inner membrane	0.041822	0.0244984	0.0218486	0.0181101	0.0178105	0.0113559	0.00826821	0.00514069	0.119999	(0.045, 0.19)
WT -kas replicate 1	codA	Cytoplasmic	0.152738	0.113209	0.0958502	0.076435	0.0686393	0.0468541	0.0307255	0.0223185	0.126845	(0.091, 0.16)
WT -kas replicate 1	cynR	Cytoplasmic	0.0344062	0.0180843	0.0184428	0.0128001	0.0104272	0.00614253	0.00417477	0.00152663	0.145047	(0.12, 0.17)
WT -kas replicate 1	cynT	Cytoplasmic	0.00823114	0.00510215	0.00306698	0.00369235	0.0037093	0.00147815	0.00181137	0.000594791	0.113684	(0.071, 0.16)
WT -kas replicate 1	cynS	Unknown	0.0138409	0.00714952	0.011174	0.0075258	0.00779661	0.00379737	0.00181301	0.00333386
WT -kas replicate 1	cynX	Inner membrane	0.00846631	0.00534511	0.00350512	0.00326077	0.00141307	0.00140776	0.0013308	0.00101964	0.296905	(0.057, 0.54)
WT -kas replicate 1	lacA	Cytoplasmic	0.0284055	0.034848	0.0244757	0.0213577	0.0106673	0.0162065	0.0114415	0.00384865
WT -kas replicate 1	lacY	Inner membrane	0.0207945	0.0102938	0.0116222	0.00388668	0.00260301	0.0010373	0.000680965	0.000782619	0.513952	(0.19, 0.84)
WT -kas replicate 1	lacZ	Unknown	0.0823274	0.0540248	0.0416032	0.0278817	0.0189747	0.0109984	0.00383227	0.00108513	0.2281	(0.2, 0.26)
WT -kas replicate 1	lacI	Cytoplasmic	0.0576864	0.0114009	0.00411196	0.00122737	0.00226051	0.00150135	0.00126158	0.00199362
WT -kas replicate 1	mhpR	Cytoplasmic	0.0638357	0.0195154	0.00582505	0.002922	0.00342465	0.00175464	0.000614338	0.000235349	0.349574	(0.2, 0.5)
WT -kas replicate 1	mhpA	Unknown	0.00195768	0	0.000972591	0.000266115	0.000245059	0	0.000205148	0.000353659
WT -kas replicate 1	mhpB	Inner membrane	0.00172462	0.00237561	0	0.000703304	0	0.00017206	0	0.000415409
WT -kas replicate 1	mhpC	Cytoplasmic	0.00677529	0.00254529	0.00550804	0.0037677	0.00185044	0.0018435	0.00038727	0.000890163
WT -kas replicate 1	mhpD	Cytoplasmic	0.00603617	0.00207866	0.00149941	0.00164104	0	0.00240884	0.000632541	0.000484644
WT -kas replicate 1	mhpF	Cytoplasmic	0.00971119	0.00236062	0.0025542	0.00186365	0.000858092	0.00153877	0.000538757	0.000206394
WT -kas replicate 1	mhpE	Cytoplasmic	0.00803632	0.00387442	0.00598877	0.00218482	0.00321911	0.00112246	0.000505284	0.000193571
WT -kas replicate 1	mhpT	Inner membrane	0.00896461	0.00324147	0.00501041	0.000365579	0.000336652	0.000536622	0.00056365	0.000485844
WT -kas replicate 1	yaiL	Cytoplasmic	0.308851	0.171489	0.0779694	0.0274875	0.00528918	0.00120442	0.00126508	0.00254438	0.852631	(0.29, 1.4)
WT -kas replicate 1	frmB	Unknown	0.342629	0.298788	0.25339	0.207993	0.160469	0.127114	0.0683963	0.0216521	0.157132	(0.12, 0.19)
WT -kas replicate 1	frmA	Cytoplasmic	0.553044	0.450506	0.413594	0.339097	0.296276	0.240086	0.20602	0.161269	0.1152	(0.051, 0.18)
WT -kas replicate 1	frmR	Cytoplasmic	0.472396	0.424995	0.350569	0.309836	0.255753	0.214439	0.190587	0.16499	0.163743	(0.1, 0.22)
WT -kas replicate 1	yaiO	Unknown	0.00210564	0.000725112	0	0.000572457	0	0.000420146	0	0.00101437
WT -kas replicate 1	insC	Unknown	0.0163273	0.00306687	0.00663674	0.00121061	0.00222963	0.000444253	0.000933257	0.000536287
WT -kas replicate 1	insD	Cytoplasmic	0.0179886	0.00433627	0.00357476	0.000489053	0.000900712	0.000358933	0.000188505	0.000866582
WT -kas replicate 1	yaiP	Inner membrane	0.000453847	0.00046887	0.00135285	0	0	0.000271673	0	0.000327955
WT -kas replicate 1	yaiS	Unknown	0	0.0020116	0.00145104	0.000794053	0.000731223	0.000291392	0.000918204	0
WT -kas replicate 1	tauA	Periplasmic	0.000564128	0	0.00126119	0	0	0.000337687	0.000177348	0.000203822
WT -kas replicate 1	tauB	Inner membrane	0.00141473	0.00292311	0.00316282	0.000865394	0.000531279	0	0	0.000255574
WT -kas replicate 1	tauC	Inner membrane	0.00262442	0.000677822	0.000977877	0.000802684	0	0.000589118	0.000412526	0.000474108
WT -kas replicate 1	tauD	Cytoplasmic	0.00637623	0.00197619	0.0014255	0.000780073	0.0019156	0.000763364	0.000200453	0	0.188802	(0.035, 0.34)
WT -kas replicate 1	hemB	Cytoplasmic	0.698153	0.449565	0.338406	0.200636	0.112572	0.0672065	0.0289022	0.0159038	0.285983	(0.18, 0.4)
WT -kas replicate 1	yaiV	Unknown	0	0	0.00129757	0	0	0	0	0
WT -kas replicate 1	ampH	Periplasmic	0.109777	0.00969321	0.00559366	0.00248707	0.00211411	0.00098288	0.00191729	0.0011865	0.828401	(0.39, 1.3)
WT -kas replicate 1	sbmA	Inner membrane	0.048497	0.00735446	0.00331565	0.00127009	0	0.000932166	0.000979117	0.000964525
WT -kas replicate 1	yaiW	Unknown	0.104682	0.0123011	0.00517605	0.0020232	0.00223574	0.00207886	0.00233953	0.00125476	0.937297	(0.042, 1.8)
WT -kas replicate 1	yaiY	Inner membrane	0.00879054	0.0018163	0.00131017	0.00143392	0.00264092	0.0010524	0.00110541	0
WT -kas replicate 1	yaiZ	Inner membrane	0.0357069	0.00790475	0.00570199	0.00312029	0.0038312	0.00229009	0.00400906	0.000921507
WT -kas replicate 1	ddlA	Cytoplasmic	0.637519	0.452065	0.346426	0.188563	0.100981	0.0455864	0.00935814	0.00394354	0.357274	(0.29, 0.43)
WT -kas replicate 1	iraP	Unknown	0.122805	0.0623597	0.0310223	0.0118834	0.0140697	0.0105906	0.00523482	0.00526424	0.366238	(0.13, 0.61)
WT -kas replicate 1	phoA	Periplasmic	0.031076	0.00911614	0.0102926	0.0073534	0.00461042	0.00447829	0.00241223	0.00221786	0.25168	(0.091, 0.41)
WT -kas replicate 1	psiF	Unknown	0.0152315	0.0034968	0.00378356	0.00759174	0.00635549	0.00405225	0.00585248	0.00122293
WT -kas replicate 1	adrA	Inner membrane	0.00194715	0.0010058	0	0.000198513	0.000365612	0.000291392	0.000306068	0.000703516
WT -kas replicate 1	proC	Cytoplasmic	0.316563	0.212716	0.175431	0.119249	0.0836194	0.0399465	0.0128617	0.00605805	0.261932	(0.16, 0.36)
WT -kas replicate 1	yaiI	Cytoplasmic	0.13966	0.0501323	0.0185221	0.0115838	0.00888938	0.00531361	0.0022325	0.00171051	0.368759	(0.27, 0.47)
WT -kas replicate 1	aroL	Cytoplasmic	0.179016	0.0587963	0.0277605	0.0147694	0.00854904	0.00743298	0.00260245	0.00261708	0.391036	(0.3, 0.48)
WT -kas replicate 1	yaiA	Unknown	0.294263	0.0964626	0.0527137	0.0484621	0.0340019	0.0194777	0.0088951	0.0153344	0.337086	(0.16, 0.51)
WT -kas replicate 1	aroM	Cytoplasmic	0.112978	0.0339391	0.0167191	0.00490135	0.00361082	0.002638	0.00226707	0.001737	0.548941	(0.45, 0.65)
WT -kas replicate 1	yaiE	Unknown	1.18754	1.07127	0.842353	0.835636	0.827498	0.687469	0.553706	0.399449	0.0516584	(0.041, 0.063)
WT -kas replicate 1	ykiA	Unknown	0.0285924	0.0164104	0.00828622	0.00906892	0.00357915	0.00285257	0	0.000573921	0.241192	(0.15, 0.33)
WT -kas replicate 1	rdgC	Cytoplasmic	0.662986	0.488005	0.25924	0.0991104	0.0335545	0.0123017	0.00561796	0.00344352	0.549581	(0.41, 0.69)
WT -kas replicate 1	mak	Cytoplasmic	0.12909	0.0623597	0.0570073	0.0326584	0.0161593	0.0107324	0.0045092	0.00129558	0.230709	(0.18, 0.28)
WT -kas replicate 1	araJ	Inner membrane	0.0380508	0.016103	0.00375802	0.00149563	0.00103297	0.000823273	0.000864739	0.0013251	0.856645	(0.5, 1.2)
WT -kas replicate 1	sbcC	Cytoplasmic	0.110653	0.0222925	0.00527438	0.00140795	0.00155585	0.00072334	0.000868311	0.000935562	0.821488	(0.44, 1.2)
WT -kas replicate 1	sbcD	Cytoplasmic	0.0559964	0.00979715	0.00403831	0.00202573	0.00101751	0.000270318	0.0012777	0.0016316	0.717191	(0.14, 1.3)
WT -kas replicate 1	phoB	Cytoplasmic	0.07952	0.0268418	0.0152549	0.0138062	0.00709605	0.00777635	0.00717796	0.00483591	0.438927	(0.23, 0.64)
WT -kas replicate 1	phoR	Inner membrane	0.0645535	0.0125585	0.00468566	0.00393167	0.000629664	0.00200736	0.00144957	0.00212032	0.725045	(0.17, 1.3)
WT -kas replicate 1	brnQ	Inner membrane	0.331303	0.101193	0.0533654	0.0375948	0.0445116	0.0287007	0.0204426	0.0147211	0.39044	(0.16, 0.63)
WT -kas replicate 1	proY	Inner membrane	0.438874	0.0759753	0.0206251	0.0114479	0.00593919	0.00544355	0.00509623	0.00514273	0.775773	(0.51, 1)
WT -kas replicate 1	malZ	Cytoplasmic	0.0948826	0.0723578	0.0477333	0.0268534	0.0168604	0.0106606	0.00338749	0.00140587	0.251026	(0.24, 0.27)
WT -kas replicate 1	acpH	Cytoplasmic	0.013068	0.00192865	0.00208681	0.00152262	0.00210321	0	0.000293447	0.000337252
WT -kas replicate 1	queA	Cytoplasmic	0.222172	0.0235814	0.00793806	0.0026891	0.00342876	0.00394725	0.00302982	0.00366538
WT -kas replicate 1	tgt	Cytoplasmic	1.7887	0.875191	0.526509	0.395945	0.349424	0.273877	0.188652	0.137988	0.266985	(0.17, 0.36)
WT -kas replicate 1	yajC	Inner membrane	6.36897	5.00394	3.93413	2.96718	2.13324	1.42382	0.719045	0.459168	0.194591	(0.12, 0.27)
WT -kas replicate 1	secD	Inner membrane	2.60104	0.983076	0.19322	0.0995016	0.0788225	0.0524391	0.0282795	0.0185872	0.521489	(0.21, 0.83)
WT -kas replicate 1	secF	Inner membrane	2.56705	1.57862	0.332369	0.0674651	0.0457556	0.0235865	0.0193276	0.0157509	0.757501	(0.55, 0.97)
WT -kas replicate 1	yajD	Unknown	0.282555	0.219334	0.0651468	0.0203716	0.0152422	0.00560677	0.00147229	0.0022561	0.500125	(0.33, 0.67)
WT -kas replicate 1	tsx	Outer membrane	12.5207	9.6203	6.6554	3.19795	1.42554	0.606476	0.151681	0.0625437	0.39304	(0.33, 0.45)
WT -kas replicate 1	yajI	Unknown	0.00905425	0.00103933	0	0.00164104	0.00151119	0.000602209	0.000632541	0.00109045
WT -kas replicate 1	nrdR	Cytoplasmic	0.426153	0.135944	0.0512799	0.0310157	0.0226679	0.0101171	0.00645191	0.00392562	0.405387	(0.3, 0.51)
WT -kas replicate 1	ribD	Cytoplasmic	0.423188	0.105232	0.0469381	0.0200671	0.0110876	0.00456566	0.00464092	0.00408919	0.535834	(0.44, 0.63)
WT -kas replicate 1	ribE	Cytoplasmic	2.64592	1.74925	1.18358	0.697077	0.365574	0.172953	0.0576539	0.0216701	0.310225	(0.22, 0.4)
WT -kas replicate 1	nusB	Cytoplasmic	3.95024	2.17279	1.54032	0.816536	0.417737	0.167242	0.0341572	0.0214974	0.402009	(0.27, 0.54)
WT -kas replicate 1	thiL	Cytoplasmic	0.439937	0.0860793	0.0219392	0.00498354	0.00208601	0.00299257	0.00192091	0.00180627	0.837695	(0.55, 1.1)
WT -kas replicate 1	pgpA	Inner membrane	0.548489	0.145987	0.0374419	0.0106715	0.0117926	0.0025063	0.00493601	0.00529467	0.693037	(0.16, 1.2)
WT -kas replicate 1	yajO	Cytoplasmic	0.262991	0.159449	0.0888574	0.0738469	0.0539845	0.0408576	0.0122616	0.00503284	0.192849	(0.18, 0.21)
WT -kas replicate 1	dxs	Cytoplasmic	0.805697	0.183765	0.0317267	0.00761063	0.00569436	0.00384017	0.00293352	0.0034768	0.887726	(0.66, 1.1)
WT -kas replicate 1	ispA	Cytoplasmic	0.648284	0.0929159	0.0161936	0.00861548	0.00816045	0.00596187	0.00531334	0.00501607	0.995988	(0.56, 1.4)
WT -kas replicate 1	xseB	Cytoplasmic	0.527606	0.0554308	0.0133281	0.00729352	0.00335821	0.00334561	0.00632541	0.00888514	1.0592	(0.58, 1.5)
WT -kas replicate 1	thiI	Cytoplasmic	0.880306	0.388876	0.0961113	0.0221694	0.0126715	0.00516179	0.00636469	0.00447017	0.727383	(0.54, 0.92)
WT -kas replicate 1	yajL	Cytoplasmic	0.352978	0.243108	0.187693	0.137948	0.0932031	0.0756583	0.0453695	0.028562	0.175708	(0.15, 0.2)
WT -kas replicate 1	panE	Cytoplasmic	0.164406	0.0904625	0.0550442	0.0230772	0.0134218	0.00730971	0.00149812	0.00193698	0.410409	(0.19, 0.63)
WT -kas replicate 1	yajQ	Cytoplasmic	3.23413	2.57005	1.99705	1.63499	1.11045	0.720448	0.262427	0.101332	0.192619	(0.17, 0.21)
WT -kas replicate 1	yajR	Inner membrane	0.111039	0.083466	0.0145328	0.00340832	0.00328809	0.00142942	0.0013763	0.000575182	0.68394	(0.28, 1.1)
WT -kas replicate 1	cyoE	Inner membrane	10.0731	8.23526	7.13811	5.39878	3.59023	1.69367	0.319337	0.160153	0.358117	(0.24, 0.48)
WT -kas replicate 1	cyoD	Inner membrane	12.0043	8.10222	7.01724	4.66041	2.69048	1.11502	0.274293	0.121337	0.365808	(0.22, 0.51)
WT -kas replicate 1	cyoC	Inner membrane	11.9269	7.62552	6.17531	3.45892	1.7117	0.661226	0.173285	0.0960659	0.387906	(0.28, 0.5)
WT -kas replicate 1	cyoB	Inner membrane	14.384	8.64311	5.80374	2.61845	0.958812	0.274259	0.0592435	0.0424684	0.528006	(0.39, 0.67)
WT -kas replicate 1	cyoA	Inner membrane	15.1407	9.34093	5.70834	2.61572	1.03125	0.365499	0.0832311	0.0598367	0.484271	(0.36, 0.6)
WT -kas replicate 1	ampG	Inner membrane	0.50056	0.115594	0.0296225	0.0145593	0.0138219	0.00804169	0.00659539	0.00545225	0.676561	(0.48, 0.88)
WT -kas replicate 1	yajG	Unknown	1.28073	0.45655	0.0985882	0.0221923	0.0162082	0.00870551	0.00501444	0.00678	0.713795	(0.48, 0.95)
WT -kas replicate 1	bolA	Unknown	0.625256	0.365334	0.384472	0.315591	0.300243	0.230601	0.185287	0.143816	0.121028	(0.022, 0.22)
WT -kas replicate 1	tig	Cytoplasmic	18.9876	15.0039	11.6232	6.32065	2.62372	0.84778	0.126479	0.0737376	0.523687	(0.38, 0.67)
WT -kas replicate 1	clpP	Cytoplasmic	3.06016	1.93735	1.50323	1.09954	0.804929	0.537037	0.246052	0.112295	0.167741	(0.15, 0.18)
WT -kas replicate 1	clpX	Cytoplasmic	4.21779	2.43995	1.67207	1.10214	0.72836	0.451444	0.124037	0.0474153	0.228339	(0.19, 0.26)
WT -kas replicate 1	lon	Cytoplasmic	5.7216	3.69296	2.70771	1.74589	0.999179	0.501322	0.133946	0.0562589	0.298847	(0.21, 0.39)
WT -kas replicate 1	hupB	Cytoplasmic	32.9674	27.9097	25.9039	25.9122	22.9135	17.7748	12.4373	7.83686
WT -kas replicate 1	ppiD	Inner membrane	1.6672	0.795985	0.32742	0.119291	0.0451179	0.0229303	0.00939688	0.0100657	0.516	(0.47, 0.56)
WT -kas replicate 1	ybaV	Inner membrane	0.0934633	0.0678916	0.0304719	0.0202484	0.019743	0.0131126	0.00964114	0.00422109	0.218866	(0.047, 0.39)
WT -kas replicate 1	fadM	Cytoplasmic	0.0258693	0.0140661	0.0101464	0.00610764	0.00306784	0.00244506	0.00171214	0.00196773	0.442005	(0.074, 0.81)
WT -kas replicate 1	queC	Cytoplasmic	0.374659	0.245138	0.187297	0.12032	0.0996607	0.0483584	0.0220844	0.0126906	0.232455	(0.1, 0.36)
WT -kas replicate 1	ybaE	Unknown	0.0114975	0.000989836	0.000476004	0.000390725	0.000239872	0.000191177	0.00030121	0.000115391	1.04237	(0.37, 1.7)
WT -kas replicate 1	cof	Cytoplasmic	0.0994973	0.0520806	0.0321302	0.0327307	0.0308882	0.0242207	0.0229383	0.0266022	0.496409	(0.26, 0.73)
WT -kas replicate 1	ybaO	Cytoplasmic	0.0224877	0.00366822	0.000882007	0.00144798	0.000888938	0.00212544	0.000744165	0.000855254
WT -kas replicate 1	mdlA	Inner membrane	0.0707794	0.0113957	0.0139285	0.00674744	0.0036821	0.00385169	0.00125224	0.00132847	0.339095	(0.14, 0.54)
WT -kas replicate 1	mdlB	Inner membrane	0.0881037	0.0151175	0.00454367	0.00261075	0.00114484	0.000821194	0.000862555	0.00110146	0.719016	(0.37, 1.1)
WT -kas replicate 1	glnK	Inner membrane	0.00160252	0.00331113	0.00477689	0.00130703	0.00120361	0	0.00151138	0.001737
WT -kas replicate 1	amtB	Inner membrane	0.0185728	0.0200598	0.0144698	0.0101561	0.00538958	0.00492717	0.00238861	0.00137259	0.212426	(0.12, 0.3)
WT -kas replicate 1	tesB	Cytoplasmic	0.139442	0.0977765	0.0644172	0.0321633	0.0170602	0.00868692	0.00257865	0.00136781	0.346929	(0.27, 0.42)
WT -kas replicate 1	ybaY	Periplasmic	0.169708	0.119495	0.107392	0.0831261	0.0420128	0.0340516	0.0131145	0.0109616	0.3125	(0.063, 0.56)
WT -kas replicate 1	ybaZ	Unknown	0.0181085	0.00143907	0.00519027	0.00113611	0.00209242	0.00250148	0.000437913	0.000503284
WT -kas replicate 1	ffs	Unknown	34.3061	43.3629	25.5867	52.1651	48.2326	56.9772	64.5796	49.6298
WT -kas replicate 1	ybaA	Unknown	0.0107423	0.00317083	0.00114362	0.00312911	0.00230521	0.0036745	0.00337712	0.00277233
WT -kas replicate 1	ylaB	Inner membrane	0.0385287	0.00615153	0.00339325	0.00142837	0.00131535	0.00209667	0.00121125	0.000379654	0.688048	(0.095, 1.3)
WT -kas replicate 1	ylaC	Inner membrane	0.177625	0.0583877	0.0275051	0.0178738	0.0103955	0.0103565	0.00906507	0.00583425	0.480759	(0.34, 0.62)
WT -kas replicate 1	maa	Cytoplasmic	0.202737	0.0599873	0.039604	0.0224752	0.0229143	0.0144334	0.0213482	0.0113786	0.522716	(0.23, 0.81)
WT -kas replicate 1	hha	Unknown	0.36217	0.143513	0.0924295	0.0606961	0.063346	0.0467743	0.0218356	0.0170289	0.245607	(0.13, 0.36)
WT -kas replicate 1	tomB	Unknown	0.0898182	0.016463	0.0161936	0.00945241	0.00761642	0.00650386	0.00865316	0.0104683
WT -kas replicate 1	acrB	Inner membrane	1.44696	0.885329	0.594152	0.312337	0.169686	0.0775817	0.0217955	0.0123377	0.357077	(0.25, 0.46)
WT -kas replicate 1	acrA	Inner membrane	1.01781	0.531154	0.344149	0.18536	0.10081	0.0494326	0.023172	0.0128224	0.311327	(0.25, 0.37)
WT -kas replicate 1	acrR	Cytoplasmic	0.0100603	0.00173221	0.000624755	0.000683768	0.000629664	0.00100368	0.000527117	0.000605805
WT -kas replicate 1	kefA	Inner membrane	0.227124	0.0480631	0.0115566	0.00533595	0.00412512	0.0035778	0.00243762	0.00227623	0.753592	(0.59, 0.91)
WT -kas replicate 1	ybaM	Unknown	0.130784	0.0796818	0.0449823	0.0287183	0.0176306	0.0120442	0.00421694	0	0.255253	(0.23, 0.28)
WT -kas replicate 1	priC	Cytoplasmic	0.0699647	0.0382662	0.0260693	0.0213988	0.0077277	0.0070828	0.00323458	0.00185872	0.251693	(0.18, 0.32)
WT -kas replicate 1	ybaN	Inner membrane	0.070422	0.0163323	0.00535504	0.00175826	0.00215885	0.00215075	0.00180726	0.00103852	0.785896	(0.12, 1.4)
WT -kas replicate 1	apt	Cytoplasmic	2.85307	1.92773	1.06857	0.361208	0.166314	0.0836547	0.036818	0.0209793	0.455963	(0.3, 0.61)
WT -kas replicate 1	dnaX	Cytoplasmic	0.465928	0.124913	0.0569963	0.0283233	0.0190073	0.014223	0.00804427	0.00426698	0.417859	(0.19, 0.64)
WT -kas replicate 1	ybaB	Unknown	5.46712	4.19907	3.06084	2.22212	1.26487	0.658269	0.139734	0.0618582	0.343251	(0.2, 0.49)
WT -kas replicate 1	recR	Cytoplasmic	2.92874	2.34127	1.6835	1.02618	0.559516	0.300508	0.0631288	0.0204054	0.309681	(0.26, 0.36)
WT -kas replicate 1	htpG	Cytoplasmic	4.94869	3.65777	2.82547	1.72731	0.884375	0.394221	0.0716846	0.0347548	0.405252	(0.26, 0.55)
WT -kas replicate 1	adk	Cytoplasmic	4.3612	3.28041	2.63868	2.11889	1.43788	0.937766	0.32595	0.123246	0.197744	(0.18, 0.22)
WT -kas replicate 1	hemH	Cytoplasmic	0.126365	0.0460412	0.0210198	0.00713164	0.0025422	0.00320803	0.00301491	0.00224205
WT -kas replicate 1	aes	Cytoplasmic	0.0181085	0.0198771	0.0118079	0.00830778	0.00935052	0.00779108	0.00302433	0.00368027
WT -kas replicate 1	gsk	Cytoplasmic	0.272252	0.0627897	0.0108578	0.00509289	0.0015633	0.00348866	0.0022248	0.00285773	0.923957	(0.3, 1.5)
WT -kas replicate 1	ybaL	Inner membrane	0.126986	0.014056	0.00531097	0.00330264	0.00559602	0.00155131	0.00234232	0.00198973
WT -kas replicate 1	fsr	Inner membrane	0.131253	0.0698673	0.0308356	0.0117937	0.00434422	0.0019975	0.00181836	0.000643017	0.495388	(0.29, 0.7)
WT -kas replicate 1	ushA	Periplasmic	0.155451	0.0916721	0.0705349	0.0443618	0.0298674	0.0215418	0.00847214	0.00379975	0.200397	(0.18, 0.22)
WT -kas replicate 1	ybaK	Cytoplasmic	0.284077	0.174217	0.106271	0.0752316	0.0467526	0.0247282	0.00711608	0.00531594	0.273915	(0.2, 0.35)
WT -kas replicate 1	chiX	Unknown	0.0517386	0.0267256	0	0.0105496	0.00971482	0.00580702	0.00813267	0.0163567
WT -kas replicate 1	ybaP	Cytoplasmic	0.0266503	0.00564767	0.00254617	0.00139334	0.000513236	0.000818095	0.00128895	0.000493788	0.685623	(0.29, 1.1)
WT -kas replicate 1	ybaQ	Cytoplasmic	0.104839	0.0278977	0.0106537	0.0103645	0.00835134	0.00427885	0.00299625	0.00229568	0.390104	(0.19, 0.59)
WT -kas replicate 1	copA	Inner membrane	0.0832774	0.0423448	0.0387872	0.0289197	0.0268757	0.0221339	0.0178626	0.0109698
WT -kas replicate 1	ybaS	Cytoplasmic	0.00232907	0.00120308	0	0.00023745	0.000437323	0	0	0.000420752
WT -kas replicate 1	ybaT	Inner membrane	0.00714257	0.000868116	0.00156551	0.000514016	0.000315563	0.000377254	0.000132085	0.000303605
WT -kas replicate 1	cueR	Cytoplasmic	0.0359507	0.0137558	0.00793806	0.00542992	0.00200011	0.00358669	0.00293015	0.00144324	0.430024	(0.16, 0.7)
WT -kas replicate 1	ybbJ	Inner membrane	0.0864001	0.023232	0.00970207	0.0072399	0.00177788	0.00212544	0.0022325	0.00299339	0.589408	(0.31, 0.87)
WT -kas replicate 1	qmcA	Unknown	0.0591781	0.0146729	0.00749706	0.00265463	0.00222235	0.000885602	0.00148833	0.00106907	0.571292	(0.38, 0.77)
WT -kas replicate 1	ybbL	Inner membrane	0.0689085	0.0298002	0.0179133	0.01209	0.00481443	0.00311763	0.00226707	0.0008685	0.313945	(0.22, 0.41)
WT -kas replicate 1	ybbM	Inner membrane	0.0877566	0.03094	0.0150518	0.00312429	0.00104621	0.00104228	0.000218956	0.000503284	0.579956	(0.29, 0.86)
WT -kas replicate 1	ybbN	Cytoplasmic	1.48998	1.10935	0.706459	0.411211	0.217612	0.109539	0.0275655	0.0158402	0.341823	(0.27, 0.41)
WT -kas replicate 1	ybbO	Cytoplasmic	0.285041	0.125412	0.081468	0.0423936	0.0251866	0.0116427	0.00484948	0.00242322	0.314105	(0.28, 0.35)
WT -kas replicate 1	tesA	Periplasmic	0.0909757	0.0447557	0.032284	0.0233201	0.0136658	0.00907636	0.00163432	0.00344352
WT -kas replicate 1	ybbA	Inner membrane	0.0450736	0.00653551	0.00589288	0.00419218	0.00237568	0.000946704	0.000994387	0.000571415	0.392444	(0.017, 0.77)
WT -kas replicate 1	ybbP	Inner membrane	0.0427406	0.0109226	0.00352036	0.00256859	0.00152058	0.00114457	0.00106078	0.000894033	0.596519	(0.31, 0.89)
WT -kas replicate 1	rhsD	Extracellular	0.00583736	0.00249089	0.00302614	0.0011385	0.000571861	0.000721638	0.000478727	0.000550192
WT -kas replicate 1	ybbC	Unknown	0.0103057	0.00304193	0.00548565	0.00300191	0.00442301	0.00308449	0.00185134	0.00159578
WT -kas replicate 1	ylbH	Cytoplasmic	0.00153462	0	0.00228724	0.000938732	0.00115261	0.000229656	0.000241223	0.000277233
WT -kas replicate 1	ybbD	Inner membrane	0	0	0.00247357	0	0	0	0	0.000399757
WT -kas replicate 1	ylbI	Unknown	0	0	0.00435313	0	0	0	0	0.00211055
WT -kas replicate 1	ylbG	Unknown	0.0296087	0.00265989	0.00479669	0.00419983	0.00193376	0.0030824	0.00161882	0.00186048
WT -kas replicate 1	selU	Cytoplasmic	0.0451472	0.00410036	0.00184859	0	0.000372623	0.00074245	0.000311938	0.00161327
WT -kas replicate 1	allS	Cytoplasmic	0.00293018	0.000605434	0.00218361	0.000238987	0.000440154	0.000175401	0	0.000211738
WT -kas replicate 1	allA	Unknown	0.00787326	0.00232396	0.00335272	0.00137603	0	0	0.000353594	0.000812757
WT -kas replicate 1	allR	Cytoplasmic	0.344195	0.178138	0.0912877	0.0469688	0.036502	0.0217194	0.0146508	0.0110649	0.342189	(0.3, 0.39)
WT -kas replicate 1	gcl	Cytoplasmic	0.00518257	0.00377937	0.00477085	0.00447557	0.00389247	0.00246358	0.00115007	0.000771025	0.269267	(0.063, 0.48)
WT -kas replicate 1	hyi	Cytoplasmic	0.00349585	0.00144463	0.00364722	0.00256611	0.00472613	0.000837047	0.00197822	0.00126307
WT -kas replicate 1	glxR	Cytoplasmic	0.00741645	0.00510796	0.00552684	0.00630093	0.00324933	0.0025897	0.00369162	0.0017864
WT -kas replicate 1	ybbW	Inner membrane	0.000746742	0	0.00139121	0.000152262	0.000560856	0.0002235	0	0
WT -kas replicate 1	allB	Cytoplasmic	0.00398866	0.00535689	0.00564756	0.00520507	0.00419406	0.00358142	0.00401259	0.00403514
WT -kas replicate 1	ybbY	Inner membrane	0.00458971	0.00129317	0.000932813	0.000850771	0.000626763	0.000124882	0.000524688	0.000301507
WT -kas replicate 1	glxK	Cytoplasmic	0.00900685	0.00587683	0.00706529	0.00599281	0.00391645	0.00227011	0.00134125	0.000513824	0.17768	(0.007, 0.35)
WT -kas replicate 1	ylbA	Cytoplasmic	0.0608225	0.0521251	0.0530517	0.0315682	0.0290703	0.023169	0.0258569	0.0217257	0.552505	(0.068, 1)
WT -kas replicate 1	allC	Cytoplasmic	0.0175811	0.0131682	0.0094987	0.00555644	0.00363127	0.00144706	0.00138176	0.00047641	0.244322	(0.086, 0.4)
WT -kas replicate 1	allD	Cytoplasmic	0.00310432	0.00267256	0.00269894	0.000632974	0.00155437	0.000619415	0.00048796	0.000373868
WT -kas replicate 1	fdrA	Unknown	0	0.000672946	0.00145626	0.000531273	0.000733854	0.00019496	0.000409559	0.000117674
WT -kas replicate 1	ylbE	Inner membrane	0.00345198	0.00312046	0.00289402	0.00211159	0.00226859	0.00206636	0.00135652	0.00155902
WT -kas replicate 1	ylbF	Unknown	0.00266302	0.00343895	0.00248064	0.00108598	0.00100006	0.000398521	0.00104648	0.000721621
WT -kas replicate 1	ybcF	Cytoplasmic	0.00486134	0.00188335	0.00226421	0.000991234	0.000456401	0.000545626	0.000382072	0
WT -kas replicate 1	purK	Inner membrane	0.132762	0.0504483	0.0181951	0.00311153	0.00305635	0.00197917	0.00143921	0.000735134	0.602855	(0.25, 0.96)
WT -kas replicate 1	purE	Unknown	0.137412	0.0539228	0.0150823	0.00608151	0.000800044	0.0019129	0.000669749	0.000769729	0.700378	(0.25, 1.2)
WT -kas replicate 1	lpxH	Cytoplasmic	0.896409	0.533292	0.347167	0.200398	0.108919	0.0402556	0.00968496	0.00841592	0.403738	(0.24, 0.57)
WT -kas replicate 1	ppiB	Cytoplasmic	4.1913	2.98079	2.33336	1.39862	0.763291	0.350814	0.103162	0.0507555	0.328853	(0.25, 0.41)
WT -kas replicate 1	cysS	Cytoplasmic	0.682009	0.366059	0.195994	0.0781627	0.0294389	0.0199433	0.0101042	0.00807216	0.495593	(0.27, 0.72)
WT -kas replicate 1	ybcI	Inner membrane	0.00832575	0.00430067	0.00465335	0.00127322	0	0.00124595	0.000327176	0
WT -kas replicate 1	ybcJ	Unknown	0.82891	0.555967	0.34402	0.151854	0.0881176	0.0633592	0.0400906	0.0239592	0.339107	(0.24, 0.44)
WT -kas replicate 1	folD	Cytoplasmic	0.539496	0.376747	0.179307	0.0470167	0.0117654	0.00712649	0.00374271	0.0024903	0.678221	(0.47, 0.89)
WT -kas replicate 1	sfmA	Extracellular	0.00100047	0.00206717	0.00149113	0.00122398	0.00225427	0.000299441	0.000314523	0.00072295
WT -kas replicate 1	sfmC	Periplasmic	0.000783918	0	0.000584186	0.000319684	0.000588777	0.000234627	0.000246444	0
WT -kas replicate 1	sfmD	Outer membrane	0.00292073	0.000862115	0.00171016	0	0.000156691	0.000499528	0.000262344	0.00022613
WT -kas replicate 1	sfmH	Unknown	0.000552089	0.000570363	0.0016457	0.000225143	0	0	0.000173563	0.000199472
WT -kas replicate 1	sfmF	Extracellular	0.00105282	0	0.00156915	0	0	0.000630219	0.000661961	0.000380389
WT -kas replicate 1	fimZ	Cytoplasmic	0.00257467	0.00088663	0.00127912	0	0	0	0	0.000930241
WT -kas replicate 1	argU	Unknown	0.141105	0.0728879	0.0420614	0.0661745	0.047691	0.0865773	0.070976	0.0688258
WT -kas replicate 1	intD	Cytoplasmic	0.0564724	0.014947	0.00695603	0.00304523	0.00210321	0.00181594	0.00117379	0.000674505	0.476828	(0.21, 0.75)
WT -kas replicate 1	xisD	Unknown	0.0122355	0	0.00364722	0	0.00367588	0.000732416	0	0.0017683
WT -kas replicate 1	exoD	Unknown	0.00194715	0	0	0	0	0.000582783	0	0
WT -kas replicate 1	peaD	Unknown	0.0017412	0.00179884	0.00129757	0	0.00130776	0.000521142	0	0.000629105
WT -kas replicate 1	emrE	Inner membrane	0.135406	0.0522473	0.0364722	0.0153016	0.00612647	0.00341794	0.00102574	0.000589432	0.378646	(0.33, 0.42)
WT -kas replicate 1	ybcK	Cytoplasmic	0.0032019	0	0.00159073	0.000290165	0	0.000212962	0.000111844	0.00012854
WT -kas replicate 1	ybcL	Periplasmic	0.00984158	0.00508367	0.00220022	0.00200671	0	0.000589118	0.00123758	0.000711163
WT -kas replicate 1	ybcM	Cytoplasmic	0.0211039	0.00562644	0.00608784	0.0041643	0.00409045	0.00183379	0.00214018	0.000737898	0.198238	(0.0079, 0.39)
WT -kas replicate 1	ylcH	Unknown	0	0	0	0	0	0.00318817	0	0.00192432
WT -kas replicate 1	ybcN	Cytoplasmic	0.0023827	0.00246157	0.000887809	0.00145751	0	0	0.000374531	0.000430441
WT -kas replicate 1	ninE	Unknown	0.00317693	0	0	0	0	0	0	0
WT -kas replicate 1	ybcO	Cytoplasmic	0	0.00192865	0.00417362	0.000761309	0	0.0011175	0.000586893	0.00134901
WT -kas replicate 1	rusA	Unknown	0	0	0.00111526	0	0.00112403	0.000447924	0	0
WT -kas replicate 1	ylcG	Unknown	0.00385287	0.0039804	0	0.00314242	0	0.00115317	0	0	0.250621	(0.15, 0.35)
WT -kas replicate 1	quuD	Unknown	0.00141473	0.00292311	0.00316282	0.00288465	0	0.00127028	0.00133427	0.00153344
WT -kas replicate 1	essD	Unknown	0.00503014	0	0	0	0	0.000752761	0	0.000908708
WT -kas replicate 1	rrrD	Unknown	0.00109087	0.00112698	0.000812934	0.000444861	0.000819322	0.000652998	0	0
WT -kas replicate 1	rzpD	Unknown	0.00470351	0	0.00175256	0.00143858	0	0.00035194	0.000369667	0.000849701
WT -kas replicate 1	rzoD	Unknown	0	0	0.00221225	0.00121061	0	0	0	0
WT -kas replicate 1	borD	Unknown	0.960859	0.568873	0.279533	0.171807	0.0707794	0.0304177	0.0151035	0.00801147	0.371184	(0.28, 0.46)
WT -kas replicate 1	ybcV	Unknown	0	0	0.000985015	0.00107806	0	0.000395612	0	0
WT -kas replicate 1	ybcW	Unknown	0.00262442	0.00271129	0	0.00107025	0	0	0.000825053	0.00189643
WT -kas replicate 1	ylcI	Unknown	0.00278592	0	0.00207611	0	0	0	0	0
WT -kas replicate 1	nohD	Cytoplasmic	0.000994973	0	0.000741467	0.000811505	0	0.000297796	0	0.00107847
WT -kas replicate 1	aaaD	Unknown	0.00351621	0	0.00131017	0.000716961	0	0	0	0.00127043
WT -kas replicate 1	tfaD	Cytoplasmic	0.00248062	0.00128136	0.00184859	0.000505801	0.000931558	0.000371225	0.000779845	0.00044813
WT -kas replicate 1	ybcY	Unknown	0.00165879	0.00085685	0.00123616	0.00033823	0	0.00124119	0.000782226	0.000299666
WT -kas replicate 1	tfaX	Unknown	0.00890582	0	0.00442449	0	0	0.000888505	0	0
WT -kas replicate 1	appY	Cytoplasmic	0.0072434	0.00748316	0.00539788	0.00679392	0.00163209	0.00238475	0.00136629	0.000523416
WT -kas replicate 1	ompT	Outer membrane	2.77094	2.35614	2.4074	2.14621	1.92891	1.6592	1.29164	0.774631
WT -kas replicate 1	pauD	Unknown	0.0120723	0	0	0	0	0.00361325	0	0
WT -kas replicate 1	envY	Cytoplasmic	0.00142587	0.00220959	0.00212515	0	0.000535463	0.000213381	0.000448257	0.000772759
WT -kas replicate 1	ybcH	Inner membrane	0.029876	0.0207866	0.00772424	0.00198914	0.00137381	0.000364975	0	0.000660878
WT -kas replicate 1	nfrA	Outer membrane	0.0480579	0.0205768	0.00177024	0.00104325	0.000823456	0.000820366	0.00103402	0.000858275	1.53967	(1.2, 1.9)
WT -kas replicate 1	nfrB	Inner membrane	0.01505	0.00150466	0.00198984	0.000890915	0.00164084	0.00159836	0.0012973	0.00105244
WT -kas replicate 1	cusS	Inner membrane	0.0320005	0.000777875	0.00168333	0.000153528	0.00028276	0.000563397	0.00023671	0.000272046
WT -kas replicate 1	cusR	Cytoplasmic	0.0230327	0.00328209	0.00118375	0.00097167	0.000596524	0.000950856	0.00124844	0.00172176
WT -kas replicate 1	cusC	Outer membrane	0.000395382	0.000408469	0.000589288	0	0.000593919	0.000236676	0	0
WT -kas replicate 1	cusF	Periplasmic	0	0.00505619	0.00486296	0.00465701	0.00857705	0.00390622	0.00461584	0
WT -kas replicate 1	cusB	Unknown	0.00843288	0.00275116	0.000661505	0.000542992	0	0.000531361	0.000279062	0.000641441
WT -kas replicate 1	cusA	Inner membrane	0.00656606	0.00124957	0.00128766	0.000422788	0.000519113	0.000465448	0.00043457	0.000312152
WT -kas replicate 1	pheP	Inner membrane	0.360987	0.079478	0.0249902	0.0178584	0.00888938	0.00968258	0.00694554	0.00484644	0.622662	(0.21, 1)
WT -kas replicate 1	mscM	Inner membrane	0.186309	0.114226	0.0726638	0.0537876	0.0310594	0.0128983	0.00561076	0.00251642	0.263592	(0.19, 0.34)
WT -kas replicate 1	nfsB	Unknown	1.39053	1.13106	0.979294	0.81401	0.595189	0.36895	0.0869598	0.0231095	0.262026	(0.23, 0.29)
WT -kas replicate 1	ybdF	Unknown	0.0633062	0.0334613	0.0175541	0.0066042	0.00663451	0.00132192	0.00323984	0.00106385	0.438305	(0.0019, 0.87)
WT -kas replicate 1	ybdJ	Inner membrane	0.117814	0.0405713	0.0048776	0.00355889	0	0.00195899	0.000685887	0.00236483
WT -kas replicate 1	ybdK	Cytoplasmic	0.00776772	0.00351087	0.00325609	0.0031677	0.000729263	0.00159836	0.00122099	0.000526222
WT -kas replicate 1	sokE	Unknown	0	0.00951249	0	0	0.00691564	0	0	0
WT -kas replicate 1	hokE	Periplasmic	0.00355069	0	0	0	0	0	0.0022325	0
WT -kas replicate 1	entD	Cytoplasmic	0.00349923	0.00361505	0.00456343	0.00214049	0.00131408	0.00078549	0.00137509	0.000948217
WT -kas replicate 1	fepA	Outer membrane	0.0370897	0.0247936	0.0158974	0.00583262	0.002549	0.00152366	0.00121936	0.00140138	0.624788	(0.39, 0.86)
WT -kas replicate 1	fes	Cytoplasmic	0.00869208	0.00299326	0.00179929	0.000984626	0.00326418	0.000433591	0.000455429	0.00104683
WT -kas replicate 1	ybdZ	Unknown	0.0272868	0.00768818	0.00554577	0.00404641	0.00186312	0.0014849	0	0
WT -kas replicate 1	entF	Cytoplasmic	0.0341459	0.0238547	0.014183	0.00502205	0.00273276	0.00154973	0.000395949	0.000303371	0.406606	(0.29, 0.52)
WT -kas replicate 1	fepE	Inner membrane	0.00143718	0	0.00107101	0	0	0	0.000150605	0
WT -kas replicate 1	fepC	Inner membrane	0.137811	0.00756569	0.00297677	0.00244346	0.00200011	0.000597781	0.000209297	0.000962161	0.659214	(0.11, 1.2)
WT -kas replicate 1	fepG	Inner membrane	0.0508789	0.00791271	0.00733851	0.00178482	0.00205449	0.00311111	0.00275184	0.00237197
WT -kas replicate 1	fepD	Inner membrane	0.0172977	0.00167533	0.00281979	0.00132263	0.00121798	0.00210324	0.00135949	0.00156244
WT -kas replicate 1	entS	Inner membrane	0.0864171	0.0273665	0.00970842	0.00247927	0.0022831	0.00220954	0.0013652	0.000941395	0.615578	(0.24, 0.99)
WT -kas replicate 1	fepB	Periplasmic	0.0539282	0.0158343	0.00253819	0.00138897	0.000852712	0.00118932	0.000713839	0.0004102	0.840906	(0.16, 1.5)
WT -kas replicate 1	entC	Cytoplasmic	0.0619015	0.0291118	0.0227207	0.0184617	0.0156131	0.00926357	0.00624473	0.0030043	0.170112	(0.093, 0.25)
WT -kas replicate 1	entE	Cytoplasmic	0.0731759	0.0379732	0.0301558	0.0143018	0.008358	0.00656038	0.0016962	0.00158389	0.326507	(0.12, 0.54)
WT -kas replicate 1	entB	Cytoplasmic	0.0930752	0.0850359	0.0703046	0.0428622	0.0313864	0.0176241	0.00537438	0.00297395	0.257454	(0.2, 0.32)
WT -kas replicate 1	entA	Cytoplasmic	0.0705432	0.0676189	0.0563634	0.0323266	0.0174789	0.0100126	0.00274355	0.000788277	0.283421	(0.27, 0.3)
WT -kas replicate 1	entH	Unknown	0.0682349	0.0772718	0.0567169	0.0310371	0.0187257	0.00628392	0.00288769	0.00189643	0.424933	(0.21, 0.64)
WT -kas replicate 1	cstA	Inner membrane	0.598458	0.310732	0.175316	0.0910989	0.0437859	0.0159817	0.00340599	0.00400763	0.45754	(0.24, 0.67)
WT -kas replicate 1	ybdD	Unknown	0.233216	0.0793668	0.0572502	0.0458746	0.0535787	0.0279206	0.0241516	0.00991318	0.185735	(0.02, 0.35)
WT -kas replicate 1	ybdH	Unknown	0.00897942	0.00257685	0.00111526	0.00040687	0.00112403	0.00164239	0.00188194	0.000901198
WT -kas replicate 1	ybdL	Cytoplasmic	0.00842256	0.00628431	0.0024409	0.00152655	0.000702881	0.000560195	0.00058841	0.000507186	0.510697	(0.35, 0.67)
WT -kas replicate 1	ybdM	Cytoplasmic	0.0163839	0.00712682	0.0115669	0.00914295	0.00194296	0.00232281	0.00162653	0.00186934
WT -kas replicate 1	ybdN	Unknown	0.00133478	0.00137896	0.000331565	0	0	0.0003995	0.000279748	0.000160754
WT -kas replicate 1	ybdO	Cytoplasmic	0	0	0.000448329	0	0.000451852	0.000180063	0	0
WT -kas replicate 1	dsbG	Periplasmic	0.0829064	0.0548465	0.0623249	0.0358855	0.0207562	0.0174133	0.00777339	0.00157655	0.214092	(0.17, 0.26)
WT -kas replicate 1	ahpC	Cytoplasmic	13.8569	12.597	12.2098	10.2977	10.0306	8.15692	7.52185	6.05269
WT -kas replicate 1	ahpF	Inner membrane	1.34496	0.768744	0.46094	0.194237	0.0901506	0.0444389	0.0183219	0.0105285	0.382581	(0.32, 0.44)
WT -kas replicate 1	uspG	Cytoplasmic	0.151959	0.053638	0.0651143	0.0707485	0.0532617	0.0409334	0.0473742	0.0251642
WT -kas replicate 1	ybdR	Cytoplasmic	0.00613848	0	0.00130699	0.000894031	0.00131726	0.000787392	0.000689209	0.00110893
WT -kas replicate 1	rnk	Cytoplasmic	0.888242	0.692329	0.632379	0.49375	0.402066	0.27495	0.115519	0.0491896	0.16868	(0.14, 0.2)
WT -kas replicate 1	rna	Periplasmic	0.193202	0.0674597	0.0100332	0.00329429	0.00303363	0.00302224	0.00253957	0.00121611	1.01097	(0.34, 1.7)
WT -kas replicate 1	citT	Inner membrane	0.00333968	0.00230015	0.000829592	0.000907954	0.00111482	0.000222126	0.000349971	0.00080443
WT -kas replicate 1	citG	Unknown	0	0	0.00046057	0	0	0	0	0
WT -kas replicate 1	citX	Cytoplasmic	0.00295247	0.00203347	0.00220022	0.00321074	0.00295669	0.00117824	0.000928185	0.000711163
WT -kas replicate 1	citF	Cytoplasmic	0.000708748	0.00219662	0	0.000433544	0.000532319	0.000106064	0.000334219	0.000256074
WT -kas replicate 1	citE	Cytoplasmic	0.00059764	0.000617422	0.00044537	0.000243719	0	0.000178874	0	0
WT -kas replicate 1	citD	Cytoplasmic	0	0.00566906	0.0027262	0.000745929	0	0.000547463	0	0.000660878
WT -kas replicate 1	citC	Cytoplasmic	0.000512989	0	0.000382286	0	0	0	0	0
WT -kas replicate 1	dpiB	Inner membrane	0.0229222	0.00372128	0.00219624	0.00106831	0.000737835	0.000686061	0.000617671	0.000473251	0.649131	(0.17, 1.1)
WT -kas replicate 1	dpiA	Cytoplasmic	0.0686049	0.0313172	0.0101062	0.00292785	0.00299576	0.00119381	0.00100315	0.000864674	0.540404	(0.31, 0.77)
WT -kas replicate 1	dcuC	Inner membrane	0.00627134	0.00323946	0.00379721	0.000799209	0.000588777	0.000586567	0.000492889	0.000283234
WT -kas replicate 1	pagP	Outer membrane	0.00484185	0.00300127	0	0.000394903	0.00145463	0.000289833	0	0.000349877
WT -kas replicate 1	cspE	Cytoplasmic	182.322	144.925	110.978	72.3753	54.5604	30.3134	16.5134	10.3963	0.233676	(0.15, 0.32)
WT -kas replicate 1	crcB	Inner membrane	0.093372	0.0584622	0.023194	0.0144232	0.00318768	0.00211714	0	0
WT -kas replicate 1	ybeM	Unknown	0.0248188	0.0113957	0.00308255	0.00365486	0.000517795	0.00206341	0.0006502	0.00124544
WT -kas replicate 1	tatE	Inner membrane	1.58183	1.08946	1.0895	0.895937	0.702039	0.619301	0.367525	0.183773	0.108839	(0.084, 0.13)
WT -kas replicate 1	lipA	Cytoplasmic	1.98181	1.14397	0.565772	0.233237	0.105596	0.0452779	0.0189173	0.0136137	0.436982	(0.39, 0.48)
WT -kas replicate 1	ybeF	Cytoplasmic	0.0102501	0.00235319	0.00212181	0.00232223	0.00128309	0.00102262	0.000716084	0
WT -kas replicate 1	lipB	Cytoplasmic	0.374863	0.239531	0.187917	0.0817838	0.0502084	0.0205145	0.00638452	0.00580894	0.408354	(0.26, 0.55)
WT -kas replicate 1	ybeD	Cytoplasmic	1.71619	1.43286	0.986033	0.401123	0.241104	0.107166	0.0433434	0.0178437	0.340738	(0.24, 0.44)
WT -kas replicate 1	dacA	Inner membrane	1.16988	1.05024	0.347722	0.0901152	0.0218824	0.00737855	0.00535468	0.00534428	0.78654	(0.68, 0.89)
WT -kas replicate 1	rlpA	Unknown	0.947828	0.770992	0.222681	0.0787294	0.0307235	0.0197087	0.0119189	0.00648862	0.552697	(0.41, 0.7)
WT -kas replicate 1	mrdB	Inner membrane	0.564243	0.144721	0.0632905	0.00975337	0.00806514	0.00321395	0.00322238	0.00282165	0.657303	(0.39, 0.93)
WT -kas replicate 1	mrdA	Inner membrane	0.475562	0.0660973	0.0261806	0.00489207	0.00386141	0.00393241	0.00350192	0.0036119
WT -kas replicate 1	rlmH	Unknown	1.13759	0.544448	0.141867	0.0397637	0.0156932	0.0156343	0.0109478	0.0109045	0.741551	(0.61, 0.87)
WT -kas replicate 1	ybeB	Cytoplasmic	0.965217	0.469462	0.124762	0.0578235	0.0436251	0.021475	0.0187972	0.00925853	0.468996	(0.33, 0.61)
WT -kas replicate 1	cobC	Cytoplasmic	0.16777	0.176074	0.0218297	0.00325795	0.00133341	0.00159408	0.00306968	0.00256576
WT -kas replicate 1	nadD	Cytoplasmic	0.412942	0.205437	0.0138731	0.00241555	0.00190665	0.00151959	0.00133011	0.0018344	1.38975	(1.1, 1.6)
WT -kas replicate 1	holA	Inner membrane	0.590632	0.207745	0.0372673	0.0111629	0.00751204	0.0034662	0.00215137	0.00247253	0.669161	(0.46, 0.88)
WT -kas replicate 1	lptE	Outer membrane	2.13102	1.40888	0.781162	0.175482	0.0616941	0.033525	0.016433	0.0114666	0.635168	(0.43, 0.84)
WT -kas replicate 1	leuS	Cytoplasmic	1.95913	0.948649	0.29215	0.0459721	0.0157965	0.0121491	0.00846326	0.00790291	0.930504	(0.46, 1.4)
WT -kas replicate 1	ybeL	Cytoplasmic	0.0956039	0.0546131	0.0620253	0.0536652	0.0447727	0.0407333	0.0251052	0.0186934
WT -kas replicate 1	ybeQ	Extracellular	0.00166643	0.000573862	0.00206974	0.00113262	0.000417201	0	0.000174628	0
WT -kas replicate 1	ybeR	Unknown	0.00076731	0	0.00114362	0	0.000576303	0	0.000241223	0.000831699
WT -kas replicate 1	djlB	Cytoplasmic	0.000380431	0.000393023	0.00141751	0.000155141	0	0.000227726	0.000239196	0
WT -kas replicate 1	ybeT	Unknown	0	0	0.000729443	0.000399173	0	0.000292967	0	0
WT -kas replicate 1	ybeU	Inner membrane	0	0	0.00114362	0.000625822	0	0.000229656	0	0
WT -kas replicate 1	djlC	Cytoplasmic	0.00486385	0.00115958	0.00139408	0.000457729	0.000562015	0.000111981	0.000705727	0.000270359
WT -kas replicate 1	hscC	Cytoplasmic	0.0276342	0.00705325	0.00314957	0.000662899	0.000244179	0.00019461	0.000204412	0.000352389
WT -kas replicate 1	rihA	Unknown	0.76729	0.668568	0.57439	0.446869	0.343506	0.218011	0.0890423	0.0496993	0.212116	(0.11, 0.32)
WT -kas replicate 1	gltL	Inner membrane	0.294824	0.183987	0.0479564	0.0164782	0.00674418	0.00246358	0.00258767	0.00162216	0.635519	(0.49, 0.78)
WT -kas replicate 1	gltK	Inner membrane	0.185109	0.0523821	0.0131948	0.00590775	0.00423135	0.000963535	0.000759049	0.000581573	0.550252	(0.42, 0.68)
WT -kas replicate 1	gltJ	Inner membrane	0.153959	0.0310536	0.0136586	0.00597951	0.00385446	0.003072	0.000460961	0.00079466	0.442367	(0.27, 0.61)
WT -kas replicate 1	gltI	Periplasmic	0.318542	0.108049	0.085511	0.0475253	0.0287277	0.0134155	0.00657592	0.00626199	0.372257	(0.026, 0.72)
WT -kas replicate 1	lnt	Inner membrane	0.687982	0.270225	0.0875972	0.0665054	0.05435	0.0499728	0.0458315	0.0352005	0.638663	(0.25, 1)
WT -kas replicate 1	ybeX	Inner membrane	1.78675	0.637218	0.229364	0.112913	0.0682359	0.0268219	0.00777183	0.00960191	0.445549	(0.37, 0.52)
WT -kas replicate 1	ybeY	Cytoplasmic	2.1498	1.05412	0.498266	0.226275	0.0854406	0.0326583	0.0080284	0.00838807	0.506811	(0.31, 0.7)
WT -kas replicate 1	ybeZ	Cytoplasmic	1.48625	0.811934	0.460064	0.209198	0.140319	0.083563	0.0347806	0.0177237	0.304243	(0.27, 0.34)
WT -kas replicate 1	miaB	Cytoplasmic	1.11548	0.70578	0.468195	0.23289	0.125127	0.0543129	0.01594	0.011708	0.390481	(0.27, 0.51)
WT -kas replicate 1	ubiF	Cytoplasmic	0.193096	0.104516	0.0598999	0.0243017	0.0149192	0.00580702	0.00290452	0.00233668	0.39733	(0.32, 0.48)
WT -kas replicate 1	glnX	Unknown	6.29452	4.87902	4.97145	5.66849	5.18461	5.07518	4.95052	4.6584
WT -kas replicate 1	glnV	Unknown	4.40399	2.91843	3.15236	3.50034	3.2533	3.06332	2.93296	2.75055
WT -kas replicate 1	metU	Unknown	3.52058	1.98984	1.61411	1.44145	1.14458	0.741186	0.337136	0.145299
WT -kas replicate 1	glnW	Unknown	9.50334	4.69942	3.22793	3.46785	2.5243	2.4693	2.11091	1.56501
WT -kas replicate 1	glnU	Unknown	13.0454	4.04839	2.73133	3.20791	2.45902	2.32838	1.72835	1.38182
WT -kas replicate 1	leuW	Unknown	7.24766	2.64772	1.0383	2.25972	1.39208	1.96837	1.45068	1.69263
WT -kas replicate 1	metT	Unknown	0.380984	0.123909	0.0420614	0.0661745	0.047691	0.0612376	0.059886	0.0535312
WT -kas replicate 1	asnB	Cytoplasmic	0.160203	0.0761799	0.042794	0.0252809	0.0129881	0.0079101	0.00348752	0.00330082	0.341412	(0.31, 0.37)
WT -kas replicate 1	nagD	Cytoplasmic	0.663017	0.227327	0.074194	0.0255963	0.015714	0.00950099	0.00476296	0.00443131	0.522817	(0.46, 0.59)
WT -kas replicate 1	nagC	Cytoplasmic	0.251383	0.0395302	0.0142573	0.00580615	0.00300754	0.00173117	0.00251773	0.00257207	0.731208	(0.55, 0.91)
WT -kas replicate 1	nagA	Cytoplasmic	0.271864	0.109414	0.0465092	0.0183171	0.00887778	0.00424534	0.00252686	0.0018791	0.47005	(0.42, 0.52)
WT -kas replicate 1	nagB	Cytoplasmic	0.445591	0.272561	0.163756	0.0918247	0.0601082	0.0292308	0.0168441	0.00955675	0.291673	(0.23, 0.36)
WT -kas replicate 1	nagE	Inner membrane	1.31698	0.951826	0.76269	0.527283	0.310575	0.134286	0.0234206	0.00937551	0.383187	(0.25, 0.52)
WT -kas replicate 1	glnS	Cytoplasmic	2.3267	1.39955	0.669386	0.231254	0.0882211	0.0367185	0.0146681	0.0116708	0.540263	(0.4, 0.68)
WT -kas replicate 1	chiP	Outer membrane	0.00965272	0.00319111	0.00143867	0.000629825	0.000869984	0.00046225	0.000728298	0.00111603
WT -kas replicate 1	chiQ	Unknown	0.0215973	0.00514896	0	0.000677495	0.00249555	0.000994474	0.000522281	0.00120049
WT -kas replicate 1	fur	Cytoplasmic	1.95061	0.883917	0.379482	0.181396	0.0985826	0.0494701	0.0240705	0.0223945	0.416509	(0.38, 0.45)
WT -kas replicate 1	uof	Unknown	1.35502	0.574139	0.316427	0.106951	0.056279	0.0224271	0.0235567	0.0270732	0.643025	(0.13, 1.2)
WT -kas replicate 1	fldA	Cytoplasmic	1.61442	0.842384	0.36977	0.161045	0.0791456	0.0419505	0.0199411	0.0162643	0.43138	(0.42, 0.45)
WT -kas replicate 1	ybfE	Cytoplasmic	0.162607	0.061087	0.0261632	0.0120566	0.0138783	0.00774269	0.00755176	0.00534098	0.482272	(0.32, 0.65)
WT -kas replicate 1	ybfF	Unknown	0.111492	0.0550232	0.0301646	0.0124526	0.00586699	0.00212544	0.000669749	0.00102631	0.512559	(0.24, 0.78)
WT -kas replicate 1	seqA	Cytoplasmic	1.1283	0.404995	0.0978737	0.0401695	0.0224188	0.013103	0.00656869	0.00754927	0.559542	(0.48, 0.64)
WT -kas replicate 1	pgm	Cytoplasmic	1.65956	0.88512	0.573093	0.282967	0.121835	0.0507309	0.016756	0.0090904	0.412231	(0.26, 0.56)
WT -kas replicate 1	ybfP	Unknown	0.0658491	0.0090705	0.00981433	0.00223779	0.00164858	0.000656955	0.000345022	0	0.481356	(0.071, 0.89)
WT -kas replicate 1	ybfG	Unknown	0.00250348	0.00172423	0.00124375	0.00136123	0.000626763	0.00224788	0.00131172	0.00301507
WT -kas replicate 1	ybfI	Cytoplasmic	0	0	0	0	0	0	0	0
WT -kas replicate 1	potE	Inner membrane	0.00987737	0.00340144	0.00306698	0.00218184	0.000927324	0.00184769	0.000517533	0.00118958
WT -kas replicate 1	speF	Cytoplasmic	0.000494093	0.00127612	0.00128872	0.000201492	0.000371098	0.000147882	0	0.000357037
WT -kas replicate 1	ybfK	Unknown	0	0	0	0	0	0	0	0
WT -kas replicate 1	kdpE	Cytoplasmic	0.0328517	0.00910561	0.00179133	0.00196054	0.000601803	0.000479636	0.00125948	0
WT -kas replicate 1	kdpD	Inner membrane	0.0248865	0.00522567	0.00316635	0.000990127	0.00121571	0.00109003	0.00114493	0.000950336
WT -kas replicate 1	kdpC	Inner membrane	0.00948089	0.00293841	0.00211959	0.0011599	0.00142416	0.000283763	0.000298056	0
WT -kas replicate 1	kdpB	Inner membrane	0.00371185	0.00273908	0.00276612	0.000973093	0.00079653	0.000238062	0.000250053	0.000478968
WT -kas replicate 1	kdpA	Inner membrane	0.00194715	0.00167634	0.00169288	0.00119108	0	0.000194261	0.000306068	0.000469011
WT -kas replicate 1	kdpF	Inner membrane	0	0	0	0	0	0	0	0
WT -kas replicate 1	ybfA	Inner membrane	0.144343	0.0596484	0.0547611	0.0246156	0.0256246	0.0133533	0.0107257	0.0104304
WT -kas replicate 1	rhsC	Unknown	0.00919674	0.00294402	0.00193057	0.000739526	0.000681011	0.000775377	0.000325772	0.000655206
WT -kas replicate 1	ybfB	Inner membrane	0.00166133	0.00343264	0.00247609	0.000677495	0	0.000497237	0	0
WT -kas replicate 1	ybfO	Unknown	0.00500038	0.00184496	0.00106467	0.00145655	0.000536519	0.000534505	0.000224571	0.000387142
WT -kas replicate 1	ybfC	Unknown	0.00285924	0.000984626	0.00426148	0.001166	0.00143166	0.000570514	0.000299625	0.00137741
WT -kas replicate 1	ybfQ	Unknown	0	0.00233849	0.00168684	0.00276926	0.00170009	0	0.000711608	0
WT -kas replicate 1	ybfL	Cytoplasmic	0.000477797	0.000493612	0.00320455	0.00175362	0.00143544	0.000429014	0.000150208	0
WT -kas replicate 1	ybfD	Cytoplasmic	0.00142587	0.00147306	0.00371901	0.00145368	0.00214185	0.00106691	0.000448257	0
WT -kas replicate 1	ybgA	Unknown	0.0117173	0.00550232	0.00396903	0.00347515	0.00240013	0.00095645	0	0.000384865	0.234617	(0.12, 0.35)
WT -kas replicate 1	phr	Cytoplasmic	0.0264162	0.0075148	0.0051354	0.00343474	0.00316297	0.000916682	0.000601783	0.00082994	0.3482	(0.17, 0.52)
WT -kas replicate 1	dtpD	Inner membrane	0.0179619	0.00113611	0.000819516	0.000448463	0.000825957	0	0.000691441	0	1.78802	(0.56, 3)
WT -kas replicate 1	ybgI	Cytoplasmic	0.330772	0.177272	0.149095	0.112855	0.0767784	0.0513578	0.0197414	0.00580401	0.20329	(0.16, 0.24)
WT -kas replicate 1	ybgJ	Cytoplasmic	0.332403	0.145221	0.10044	0.0623821	0.0366413	0.0183138	0.00493902	0.00298753	0.293482	(0.25, 0.34)
WT -kas replicate 1	ybgK	Cytoplasmic	0.321411	0.137151	0.0772366	0.0451155	0.0249274	0.0139418	0.00494236	0.00252451	0.315263	(0.27, 0.36)
WT -kas replicate 1	ybgL	Cytoplasmic	0.218041	0.0839947	0.0347007	0.0138651	0.00721673	0.00464561	0.00209126	0.00186934	0.454908	(0.4, 0.51)
WT -kas replicate 1	nei	Cytoplasmic	0.0987737	0.0588165	0.0209577	0.00867142	0.00154554	0.00287418	0.00172511	0.00123915
WT -kas replicate 1	abrB	Inner membrane	0.00570755	0.00107209	0.000773335	0.00105798	0.000389706	0.000310595	0.000815597	0.00206217
WT -kas replicate 1	ybgO	Cytoplasmic	0.00204616	0.00158542	0.00114362	0	0.000384202	0	0.000160815	0
WT -kas replicate 1	ybgP	Periplasmic	0.000745206	0.000769872	0.000555337	0.000303897	0	0	0.000234274	0
WT -kas replicate 1	ybgQ	Outer membrane	0.000443836	0	0.00148839	9.04987e-05	0.000166676	6.64201e-05	0.000279062	0.00032072
WT -kas replicate 1	ybgD	Extracellular	0.00383249	0.000989836	0.00285602	0.000781449	0.000719617	0	0	0.000346174
WT -kas replicate 1	gltA	Cytoplasmic	3.33357	2.32363	1.88863	1.29301	0.857356	0.479052	0.167328	0.0820894	0.245432	(0.16, 0.33)
WT -kas replicate 1	sdhC	Inner membrane	3.61056	2.14421	1.21452	0.532834	0.220751	0.0808813	0.0183923	0.0130854	0.47641	(0.35, 0.6)
WT -kas replicate 1	sdhD	Inner membrane	4.53649	2.42558	1.19475	0.536027	0.191114	0.0710191	0.0211029	0.021433	0.524863	(0.34, 0.71)
WT -kas replicate 1	sdhA	Inner membrane	6.19256	3.26419	2.04528	0.994363	0.427188	0.142628	0.0304457	0.0209944	0.467741	(0.32, 0.62)
WT -kas replicate 1	sdhB	Inner membrane	7.85939	4.34274	3.05748	1.72505	0.878074	0.429282	0.132437	0.066522	0.338541	(0.21, 0.46)
WT -kas replicate 1	sucA	Cytoplasmic	5.16577	4.2259	3.03876	2.07641	1.2296	0.570422	0.0682656	0.025078	0.407907	(0.27, 0.55)
WT -kas replicate 1	sucB	Cytoplasmic	9.10064	8.94938	7.43671	5.23313	3.5094	2.06223	0.305676	0.0775132	0.320359	(0.23, 0.41)
WT -kas replicate 1	sucC	Cytoplasmic	8.65251	8.79896	9.4456	8.02692	6.11265	4.12538	1.10623	0.259521	0.265575	(0.24, 0.29)
WT -kas replicate 1	sucD	Cytoplasmic	7.97524	8.59854	9.71618	8.64162	7.03862	5.45801	2.16604	0.603507	0.205379	(0.17, 0.24)
WT -kas replicate 1	mngR	Cytoplasmic	0.0601112	0.0209591	0.0111989	0.00153209	0	0.000449783	0.000708655	0.00108592
WT -kas replicate 1	mngA	Inner membrane	0.00522097	0.00283883	0.00901012	0.00885267	0.00866816	0.00534586	0.00310991	0.00218421
WT -kas replicate 1	mngB	Unknown	0.00886863	0.00660529	0.00783861	0.0120275	0.0128572	0.0148769	0.01005	0.00462013
WT -kas replicate 1	cydA	Inner membrane	1.41994	1.07597	0.883477	0.610685	0.420245	0.260009	0.129858	0.0643011	0.204072	(0.13, 0.28)
WT -kas replicate 1	cydB	Inner membrane	1.5173	1.16777	0.948891	0.721757	0.535798	0.317919	0.155505	0.0709366	0.177034	(0.1, 0.25)
WT -kas replicate 1	ybgT	Unknown	2.43035	1.92494	1.65843	1.45945	1.19901	1.08968	0.918349	0.642217	0.105794	(0.057, 0.15)
WT -kas replicate 1	ybgE	Inner membrane	1.28423	1.00603	0.979054	0.754294	0.649505	0.485024	0.33402	0.182261	0.101724	(0.084, 0.12)
WT -kas replicate 1	ybgC	Unknown	0.309857	0.0249439	0.00699725	0.0114873	0.00705224	0.00682504	0.00421694	0.00290787	1.35201	(0.44, 2.3)
WT -kas replicate 1	tolQ	Inner membrane	0.531496	0.0437328	0.0134363	0.0115086	0.00588777	0.00680418	0.00788622	0.00594791	1.1755	(0.78, 1.6)
WT -kas replicate 1	tolR	Inner membrane	0.635697	0.053638	0.0122679	0.00877901	0.00570661	0.00416914	0.00756395	0.00503284	1.16133	(0.81, 1.5)
WT -kas replicate 1	tolA	Cytoplasmic	0.77283	0.143634	0.0444494	0.0204742	0.0112802	0.00655009	0.00593569	0.00666673	0.669564	(0.55, 0.79)
WT -kas replicate 1	tolB	Periplasmic	3.31289	2.84178	1.98569	1.30286	1.03473	0.783934	0.268661	0.0818217	0.196701	(0.17, 0.22)
WT -kas replicate 1	pal	Outer membrane	13.3951	12.0902	10.8997	9.73761	7.90172	5.94692	2.28173	0.616292	0.198712	(0.16, 0.23)
WT -kas replicate 1	ybgF	Periplasmic	3.76643	3.152	2.21334	1.4196	0.87323	0.406081	0.0636135	0.0195785	0.366015	(0.24, 0.49)
WT -kas replicate 1	lysT	Unknown	9.89296	1.60248	0.38886	0.440167	0.348967	0.29738	0.305617	0.291839
WT -kas replicate 1	valT	Unknown	3.58834	1.12247	0.665857	0.620897	0.467078	0.584064	0.543818	0.482954
WT -kas replicate 1	lysW	Unknown	2.00147	0.657238	0.250362	0.212796	0.123481	0.136923	0.139325	0.129132
WT -kas replicate 1	valZ	Unknown	2.80205	1.28494	0.94818	0.982359	0.79457	0.86005	0.784267	0.632748
WT -kas replicate 1	lysY	Unknown	0.736254	0.339696	0.0905565	0.125345	0.0912682	0.0791588	0.0876402	0.0774793
WT -kas replicate 1	lysZ	Unknown	0.671921	0.295388	0.0905565	0.107855	0.0697933	0.0641828	0.0584268	0.0671487
WT -kas replicate 1	lysQ	Unknown	0.893512	0.162463	0.0585954	0.0991104	0.0483185	0.0427885	0.0539324	0.0387397
WT -kas replicate 1	nadA	Cytoplasmic	0.0317419	0.0118268	0.00698002	0.00318306	0.00312661	0.00155744	0.0013087	0.00131606	0.407298	(0.3, 0.52)
WT -kas replicate 1	pnuC	Inner membrane	0.0505529	0.0163694	0.0106833	0.00461543	0.00566698	0.00203246	0.00237203	0.0021809	0.425084	(0.072, 0.78)
WT -kas replicate 1	zitB	Inner membrane	0.0149943	0.00536214	0.00386791	0.000470363	0.00086629	0.000690431	0	0.000416732
WT -kas replicate 1	ybgS	Periplasmic	0.0114069	0.00589225	0.0106257	0.00697766	0.0107093	0.00853525	0.0103099	0.00824277
WT -kas replicate 1	aroG	Cytoplasmic	0.706799	0.501542	0.276814	0.114873	0.0391361	0.0216178	0.00470351	0.00242322	0.441697	(0.35, 0.54)
WT -kas replicate 1	gpmA	Cytoplasmic	4.94846	4.12394	3.44303	3.00507	2.38365	1.7322	0.842589	0.315405	0.160571	(0.13, 0.19)
WT -kas replicate 1	galM	Periplasmic	0.875679	0.660437	0.415341	0.254314	0.138359	0.0637266	0.00984357	0.00641071	0.426347	(0.2, 0.65)
WT -kas replicate 1	galK	Cytoplasmic	0.556967	0.422515	0.269894	0.184135	0.109374	0.0649537	0.0150125	0.00632062	0.27522	(0.2, 0.35)
WT -kas replicate 1	galT	Unknown	0.365802	0.202088	0.133014	0.0835803	0.0471545	0.0265559	0.0050567	0.00243711	0.317138	(0.19, 0.44)
WT -kas replicate 1	galE	Cytoplasmic	0.37499	0.261579	0.229689	0.135713	0.105917	0.0711459	0.0290521	0.013896	0.197945	(0.11, 0.29)
WT -kas replicate 1	modF	Inner membrane	0.0833508	0.0217179	0.00961944	0.00300802	0.000831003	0.00121423	0.0010435	0.00146578
WT -kas replicate 1	modE	Cytoplasmic	0.113608	0.039123	0.0312995	0.0219014	0.0165484	0.0119526	0.00432918	0.00199017	0.211451	(0.14, 0.29)
WT -kas replicate 1	ybhT	Inner membrane	2.42654	1.94188	0.91764	0.32345	0.152328	0.0368552	0.0136629	0.0209366	0.58711	(0.36, 0.81)
WT -kas replicate 1	modA	Periplasmic	0.188806	0.155174	0.11664	0.103615	0.0685309	0.0508377	0.0161077	0.00684701	0.21148	(0.073, 0.35)
WT -kas replicate 1	modB	Inner membrane	0.100778	0.0431095	0.0275761	0.0221541	0.0124181	0.00589118	0.00173261	0.00256019	0.348322	(0.0096, 0.69)
WT -kas replicate 1	modC	Inner membrane	0.0815652	0.0206688	0.010704	0.00397476	0.00154116	0.00168892	0.00161271	0.000556037	0.534062	(0.32, 0.75)
WT -kas replicate 1	ybhA	Cytoplasmic	0.208944	0.0890852	0.0346018	0.0116316	0.00498196	0.00238237	0.00145971	0.000479318	0.472186	(0.3, 0.65)
WT -kas replicate 1	pgl	Periplasmic	0.608708	0.500943	0.503612	0.421728	0.367056	0.27932	0.155868	0.0809954	0.11992	(0.1, 0.14)
WT -kas replicate 1	ybhD	Cytoplasmic	0.0011389	0.00235319	0.00169745	0.000928892	0.000427697	0.00051131	0	0
WT -kas replicate 1	ybhH	Cytoplasmic	0	0.000532989	0.00153786	0	0.000387486	0	0	0.000186402
WT -kas replicate 1	ybhI	Inner membrane	0.00151536	0	0.000564632	0.000617966	0.000284535	0.000113387	0.000238195	0.000136877
WT -kas replicate 1	ybhJ	Cytoplasmic	0.00600415	0.00421796	0.0042954	0.00244851	0.00180381	0.00122199	0.000830524	0.000607412	0.276732	(0.12, 0.43)
WT -kas replicate 1	ybhC	Outer membrane	0.651991	0.300725	0.150081	0.0605614	0.0152532	0.01241	0.00452237	0.00351594	0.483004	(0.35, 0.61)
WT -kas replicate 1	ybhB	Cytoplasmic	0.12414	0.1106	0.0874185	0.0599136	0.0581667	0.0477222	0.0196923	0.00905279	0.140548	(0.12, 0.17)
WT -kas replicate 1	bioA	Cytoplasmic	0.0138972	0.00609094	0.00125532	0.000858685	0.00094889	0	0.000132392	0.000304311
WT -kas replicate 1	bioB	Cytoplasmic	0.0161776	0.00431306	0.00583344	0.0027666	0.00117586	0.000312385	0.000492179	0.00018855
WT -kas replicate 1	bioF	Cytoplasmic	0.0155216	0.00971839	0.00490716	0.00287715	0.00176633	0.00126699	0.000739333	0.00033988	0.275613	(0.21, 0.34)
WT -kas replicate 1	bioC	Unknown	0.015809	0.011878	0.00428403	0.00234435	0.00161914	0.00107537	0.000903629	0	0.488833	(0.35, 0.63)
WT -kas replicate 1	bioD	Cytoplasmic	0.0216341	0.0149001	0.0125393	0.00784215	0.00361082	0.002638	0.00125948	0.0002895	0.218434	(0.19, 0.25)
WT -kas replicate 1	uvrB	Cytoplasmic	0.126545	0.0408021	0.0356388	0.02268	0.0131165	0.00578978	0.00489891	0.00349462
WT -kas replicate 1	ybhK	Cytoplasmic	0.123712	0.032106	0.0111342	0.0063367	0.00807966	0.00250424	0.00169095	0.00151151	0.438109	(0.1, 0.77)
WT -kas replicate 1	moaA	Cytoplasmic	0.195352	0.0124719	0.00899647	0.00380424	0.00412144	0.00394173	0.0031052	0.00396527
WT -kas replicate 1	moaB	Cytoplasmic	0.408765	0.199113	0.155465	0.125237	0.073969	0.0516632	0.027632	0.0172176	0.214051	(0.16, 0.26)
WT -kas replicate 1	moaC	Cytoplasmic	0.438181	0.159364	0.111623	0.0569807	0.0436567	0.0257612	0.00808246	0.00323096	0.271387	(0.22, 0.33)
WT -kas replicate 1	moaD	Unknown	0.351128	0.17339	0.0905132	0.0432275	0.0298553	0.016524	0.00485976	0.00159578	0.30036	(0.27, 0.33)
WT -kas replicate 1	moaE	Cytoplasmic	0.411339	0.211858	0.127798	0.0758031	0.0360285	0.0254842	0.00640919	0.00303304	0.29405	(0.27, 0.32)
WT -kas replicate 1	ybhL	Inner membrane	0.386828	0.266687	0.192371	0.104957	0.0625056	0.0274454	0.00799424	0.00723873	0.372352	(0.24, 0.5)
WT -kas replicate 1	ybhM	Inner membrane	0.00608689	0.000786046	0.00113401	0.000310281	0.00057146	0.000455452	0.000239196	0.00109961
WT -kas replicate 1	ybhN	Inner membrane	0.00113533	0	0.00169213	0.000231495	0	0	0.00017846	0
WT -kas replicate 1	ybhO	Inner membrane	0.00393663	0.00180753	0.00195575	0.000178374	0.000657041	0.000130915	0.000412526	0.000474108
WT -kas replicate 1	ybhP	Cytoplasmic	0.000712933	0	0.00159386	0.000581472	0	0.000640144	0	0.000257586
WT -kas replicate 1	ybhQ	Inner membrane	0.130857	0.0436973	0.0157602	0.00592932	0.00595653	0.00395612	0.00498645	0.00429812	0.705813	(0.42, 0.99)
WT -kas replicate 1	ybhR	Inner membrane	0.0353337	0.0288984	0.00292568	0.000600382	0	0.00014688	0.000617113	0.000354618	1.18184	(0.13, 2.2)
WT -kas replicate 1	ybhS	Inner membrane	0.0411992	0.0158374	0.00357003	0.000586087	0.00143923	0.000430149	0.00030121	0.000865436
WT -kas replicate 1	ybhF	Inner membrane	0.0869458	0.0193864	0.00442831	0.00140296	0.000939603	0.000374431	0.000589934	0.001243	0.821114	(0.19, 1.5)
WT -kas replicate 1	ybhG	Inner membrane	0.0728691	0.014045	0.00486296	0.00443525	0.00285902	0.00162759	0.00102574	0.000392955	0.391109	(0.18, 0.6)
WT -kas replicate 1	ybiH	Cytoplasmic	0.0250609	0.000835174	0.00301221	0.000659348	0.00121435	0.00145175	0.00101658	0.000876254
WT -kas replicate 1	rhlE	Cytoplasmic	0.216904	0.0439944	0.00741467	0.00438213	0.00298918	0.00250148	0.00287771	0.00301971	0.993687	(0.68, 1.3)
WT -kas replicate 1	ybiA	Cytoplasmic	0.00674851	0.00232396	0.00167636	0.000917353	0	0.00100992	0.000353594	0
WT -kas replicate 1	dinG	Cytoplasmic	0.0777883	0.00626206	0.00564632	0.0017509	0.00208659	0.001663	0.00182616	0.00109501	0.88885	(0.31, 1.5)
WT -kas replicate 1	ybiB	Cytoplasmic	0.293911	0.216219	0.168579	0.139642	0.10423	0.0655113	0.0248287	0.0110064	0.178396	(0.15, 0.2)
WT -kas replicate 1	ybiC	Cytoplasmic	0.100547	0.0930227	0.0794025	0.0644631	0.0469639	0.039077	0.0117946	0.00813319	0.217925	(0.062, 0.37)
WT -kas replicate 1	ybiJ	Unknown	0.0291401	0.0236537	0.0186134	0.00679052	0.00625322	0.0049838	0.00392611	0.00376017	0.577239	(0.15, 1)
WT -kas replicate 1	ybiI	Unknown	0.0366239	0.00630603	0.00151626	0.00165948	0	0.00182693	0.000639648	0.000735134
WT -kas replicate 1	ybiX	Cytoplasmic	0.0432681	0.0099334	0.00895666	0.00359432	0.00240721	0.00167872	0.00075569	0.0002895	0.311703	(0.12, 0.5)
WT -kas replicate 1	fiu	Outer membrane	0.12112	0.0796499	0.0661435	0.0266858	0.0105446	0.00377469	0.00134654	0.0010317	0.513346	(0.39, 0.63)
WT -kas replicate 1	mcbA	Unknown	0.0166515	0.00215033	0.00155112	0.00424408	0.0015633	0.0024919	0.0013087	0.000752034
WT -kas replicate 1	rlmF	Cytoplasmic	0.186359	0.0563053	0.0209626	0.0141002	0.00924323	0.00771763	0.00497435	0.0033878	0.457693	(0.19, 0.73)
WT -kas replicate 1	ybiO	Inner membrane	0.00268455	0.00100851	0.000545608	0.000298573	0.000183299	0.000292177	0.000306893	0
WT -kas replicate 1	glnQ	Inner membrane	0.402745	0.285664	0.192621	0.121342	0.0728007	0.0389062	0.00850387	0.00678703	0.328934	(0.2, 0.46)
WT -kas replicate 1	glnP	Inner membrane	0.291382	0.168371	0.125746	0.085931	0.0531666	0.026114	0.0054341	0.00237916	0.342803	(0.13, 0.55)
WT -kas replicate 1	glnH	Periplasmic	0.630525	0.519914	0.453617	0.398892	0.35067	0.273606	0.173987	0.0980091	0.0968982	(0.082, 0.11)
WT -kas replicate 1	dps	Cytoplasmic	0.404208	0.374158	0.327728	0.29275	0.288206	0.21615	0.172141	0.114108	0.0650702	(0.055, 0.075)
WT -kas replicate 1	rhtA	Inner membrane	0.0764717	0.0322332	0.0196038	0.00823294	0.00321639	0.00201415	0.00307722	0.00287348
WT -kas replicate 1	ompX	Outer membrane	17.1473	12.7605	10.5831	7.49031	6.08238	4.13171	1.98853	1.15144	0.168969	(0.084, 0.25)
WT -kas replicate 1	ybiP	Inner membrane	0.038412	0.00354316	0.00332256	0.00335668	0.00309108	0.00307948	0.00172511	0.00272612	1.91914	(0.29, 3.5)
WT -kas replicate 1	yliL	Unknown	0.00201206	0.00207866	0.00299882	0.000820522	0	0	0	0.000726966
WT -kas replicate 1	rybA	Unknown	0	0	0	0	0	0	0	0
WT -kas replicate 1	mntR	Cytoplasmic	0.127688	0.0167891	0.00605531	0.00710067	0.00174369	0.00451657	0.00328435	0.00503284	1.014	(0.25, 1.8)
WT -kas replicate 1	ybiR	Inner membrane	0.0859304	0.00652018	0.00253252	0.00197981	0.00182316	0.000726526	0.00228936	0.00175407	1.32085	(0.51, 2.1)
WT -kas replicate 1	ybiS	Unknown	0.768579	0.357095	0.112969	0.0449817	0.0274673	0.0155358	0.0120533	0.0110821	0.541104	(0.46, 0.62)
WT -kas replicate 1	ybiT	Cytoplasmic	0.952487	0.608447	0.252613	0.0828866	0.0256135	0.0102069	0.0062182	0.0067768	0.663065	(0.49, 0.84)
WT -kas replicate 1	ybiU	Cytoplasmic	0.0660832	0.0500946	0.040612	0.0360485	0.0277172	0.0217052	0.0186165	0.0108528	0.115235	(0.058, 0.17)
WT -kas replicate 1	ybiV	Unknown	0.117838	0.0570866	0.026791	0.0130318	0.0055003	0.00418447	0.00125578	0.000721621	0.365608	(0.3, 0.43)
WT -kas replicate 1	ybiW	Cytoplasmic	0.00223286	0.000230677	0.00266233	0.00118374	0.00150933	0.000868785	0.000631761	0.000242023
WT -kas replicate 1	ybiY	Cytoplasmic	0	0	0.000899647	0	0	0.000180663	0.000189762	0
WT -kas replicate 1	fsaA	Cytoplasmic	0.0073745	0.00338605	0.0030531	0.00200489	0.00123084	0.000735731	0	0	0.237852	(0.011, 0.46)
WT -kas replicate 1	moeB	Cytoplasmic	0.276698	0.0838114	0.0469616	0.0153602	0.0054403	0.00325193	0.00136629	0.00130854	0.497674	(0.4, 0.59)
WT -kas replicate 1	moeA	Cytoplasmic	0.170097	0.0749224	0.0442181	0.0193579	0.00957335	0.00749838	0.002349	0.00301726	0.378232	(0.26, 0.5)
WT -kas replicate 1	iaaA	Unknown	0.0956039	0.0197537	0.00502908	0.00206404	0.000422384	0.00218815	0.00106078	0.00101595
WT -kas replicate 1	gsiA	Inner membrane	0.0821267	0.0236847	0.00843419	0.00248523	0.00130776	0.00112914	0.00136848	0.00115336
WT -kas replicate 1	gsiB	Periplasmic	0.0695395	0.0514194	0.0441932	0.0208729	0.00954439	0.00781815	0.00366208	0.0010203	0.234021	(0.13, 0.34)
WT -kas replicate 1	gsiC	Inner membrane	0.0377506	0.0420471	0.0118683	0.00625414	0.00132906	0.0012358	0.000741741	0.000639351	0.587526	(0.29, 0.89)
WT -kas replicate 1	gsiD	Inner membrane	0.0226356	0.0196925	0.00621466	0.00194334	0.000894786	0.001248	0	0.000430441	0.5955	(0.17, 1)
WT -kas replicate 1	yliE	Inner membrane	0.013645	0.00215033	0.00120642	0.000471564	0	0.000346097	0.000436235	0.000250678
WT -kas replicate 1	yliF	Inner membrane	0.0143069	0.0025338	0.00517855	0.000666789	0.000921044	0.000367035	0.000771043	0.000147691
WT -kas replicate 1	rimO	Cytoplasmic	0.598974	0.275116	0.0418275	0.0110269	0.00615419	0.00416914	0.00360634	0.00251642	0.836876	(0.6, 1.1)
WT -kas replicate 1	bssR	Unknown	0.0127325	0.00438466	0.00737991	0.0040385	0.00531279	0.00465771	0.00622657	0.00153344
WT -kas replicate 1	yliI	Inner membrane	0.00340751	0.0030174	0.00145104	0.000992566	0.00146245	0.000874175	0.00076517	0.000703516
WT -kas replicate 1	gstB	Cytoplasmic	0.268595	0.202296	0.171751	0.170307	0.138611	0.118252	0.0784471	0.039444	0.101209	(0.066, 0.14)
WT -kas replicate 1	dacC	Inner membrane	0.193729	0.066714	0.025576	0.00920785	0.00169585	0.00216255	0.00198753	0.00130528
WT -kas replicate 1	deoR	Cytoplasmic	0.108794	0.019965	0.00746742	0.00467016	0.00376305	0.00364182	0.00427527	0.00284465	0.839397	(0.64, 1)
WT -kas replicate 1	ybjG	Inner membrane	0.231134	0.0639265	0.0481469	0.0378512	0.0280217	0.0294144	0.0220277	0.0141375	0.404894	(0.13, 0.68)
WT -kas replicate 1	mdfA	Inner membrane	0.141872	0.0282212	0.00525341	0.00449191	0.0036401	0.00184619	0.00207769	0.00222866	0.846218	(0.54, 1.2)
WT -kas replicate 1	ybjH	Unknown	0.171554	0.10437	0.0525583	0.0326481	0.0257698	0.0114103	0.00419474	0.00206611	0.270183	(0.21, 0.33)
WT -kas replicate 1	ybjI	Cytoplasmic	0.153789	0.0811593	0.0585432	0.0477833	0.0320018	0.0187305	0.0104648	0.00769729	0.222079	(0.17, 0.27)
WT -kas replicate 1	ybjJ	Inner membrane	0.0543704	0.0222824	0.00870626	0.00348162	0.00168744	0.00134488	0.000988835	0.000974099	0.543401	(0.49, 0.6)
WT -kas replicate 1	ybjK	Cytoplasmic	0.0242796	0.00731594	0.00376947	0.00412553	0.000759819	0.00090836	0.00127215	0.000731028
WT -kas replicate 1	rybB	Unknown	0.254436	0.0355213	0.0102491	0.0140216	0.00516484	0.00617455	0.0194566	0.00496914
WT -kas replicate 1	ybjL	Inner membrane	0.0834538	0.0116508	0.00240119	0.00275941	0.00217806	0.0027003	0.00192463	0.00430747
WT -kas replicate 1	ybjM	Inner membrane	0.0114975	0.00296951	0.00214202	0	0.00107942	0.000430149	0.000903629	0.00155778
WT -kas replicate 1	grxA	Unknown	0.404283	0.197956	0.134947	0.0712709	0.0648408	0.0283598	0.0225067	0.0121725	0.273798	(0.19, 0.36)
WT -kas replicate 1	ybjC	Inner membrane	0.256537	0.142258	0.0843419	0.0492313	0.0325851	0.0180663	0.00711608	0.00954143	0.322966	(0.2, 0.45)
WT -kas replicate 1	nfsA	Cytoplasmic	0.298302	0.180869	0.135507	0.0839588	0.0547416	0.033059	0.0122834	0.00651555	0.231179	(0.2, 0.27)
WT -kas replicate 1	rimK	Cytoplasmic	0.312236	0.144194	0.122394	0.0618253	0.0524149	0.0261091	0.0191023	0.0106509	0.254356	(0.18, 0.33)
WT -kas replicate 1	ybjN	Inner membrane	0.5387	0.336507	0.173988	0.0952115	0.0470466	0.021475	0.00537063	0.00493788	0.402591	(0.26, 0.55)
WT -kas replicate 1	potF	Periplasmic	0.0229407	0.0146234	0.0120034	0.0061705	0.00806514	0.0037983	0.00184136	0.00123447	0.183042	(0.099, 0.27)
WT -kas replicate 1	potG	Inner membrane	0.0229949	0.00593902	0.00249902	0.00117217	0.00143923	0.00114706	0.000903629	0.00103852	0.708911	(0.52, 0.9)
WT -kas replicate 1	potH	Inner membrane	0.00968065	0.00470639	0.00212181	0.000928892	0	0.000170437	0.000358042	0.00041149
WT -kas replicate 1	potI	Inner membrane	0.0122008	0.00796081	0.00287121	0.00209495	0	0.000192194	0.00100937	0.000928042
WT -kas replicate 1	ybjO	Inner membrane	0.0177752	0.0045909	0.00413948	0.000453049	0	0.000332508	0.00104777	0.000802785
WT -kas replicate 1	rlmD	Cytoplasmic	0.0582747	0.00597061	0.00502462	0.00353523	0.00180861	0.00273877	0.000908436	0.00295813	0.883271	(0.011, 1.8)
WT -kas replicate 1	artJ	Periplasmic	0.0756995	0.0506033	0.0298653	0.0172511	0.01505	0.00799655	0.00139988	0.00160886	0.307856	(0.076, 0.54)
WT -kas replicate 1	artM	Inner membrane	0.44581	0.164428	0.0459909	0.0205314	0.00853859	0.00534697	0.001787	0.00117358	0.489416	(0.42, 0.56)
WT -kas replicate 1	artQ	Inner membrane	0.438696	0.171424	0.081307	0.0404768	0.0239009	0.0102048	0.00285834	0.00355879	0.401776	(0.33, 0.47)
WT -kas replicate 1	artI	Periplasmic	0.561809	0.342723	0.256067	0.146181	0.0702334	0.0397606	0.008166	0.00509472	0.35796	(0.24, 0.47)
WT -kas replicate 1	artP	Inner membrane	0.226543	0.078527	0.0288775	0.00334287	0.000559702	0.00267648	0.00304557	0.00242322
WT -kas replicate 1	ybjP	Unknown	0.0694861	0.0478574	0.0345213	0.0223258	0.0166056	0.0126044	0.00430275	0.0034235	0.210413	(0.14, 0.28)
WT -kas replicate 1	ybjQ	Unknown	0.258214	0.13338	0.112456	0.0998301	0.0654851	0.0612246	0.0384796	0.0163567	0.124883	(0.046, 0.2)
WT -kas replicate 1	amiD	Unknown	0.124864	0.048627	0.0233843	0.00799786	0.00785603	0.00469593	0.00205519	0.00283438	0.428639	(0.31, 0.55)
WT -kas replicate 1	ybjS	Cytoplasmic	0.0803632	0.00719535	0.00558952	0.00131089	0.00120717	0.00192422	0.00320013	0.000580713	0.89322	(0.068, 1.7)
WT -kas replicate 1	ybjT	Inner membrane	0.146159	0.0372589	0.0203694	0.0108371	0.00627288	0.00272698	0.00107413	0.0015088	0.426107	(0.32, 0.53)
WT -kas replicate 1	ltaE	Cytoplasmic	0.232591	0.140589	0.0921195	0.0614654	0.039092	0.0240162	0.00647691	0.00470134	0.258574	(0.19, 0.33)
WT -kas replicate 1	poxB	Inner membrane	0.0113771	0.00848875	0.00706529	0.00683052	0.00427249	0.00340516	0.00307991	0.00125602	0.102401	(0.081, 0.12)
WT -kas replicate 1	hcr	Cytoplasmic	0.00224254	0.00231677	0.00167117	0.000457257	0.00126323	0.000671193	0.00017625	0	0.178078	(0.037, 0.32)
WT -kas replicate 1	hcp	Cytoplasmic	0.00230054	0.00203716	0.00122456	0.000268047	0	0.000393458	0.000206638	0
WT -kas replicate 1	ybjE	Inner membrane	0.08511	0.0230731	0.00674735	0.0039385	0.00362687	0.00162596	0.00132834	0.00152663	0.565594	(0.38, 0.75)
WT -kas replicate 1	aqpZ	Inner membrane	0.0218551	0.00725737	0.00639835	0.00286475	0.00234496	0.00140169	0.00122691	0.00141006
WT -kas replicate 1	ybjD	Cytoplasmic	0.0612349	0.0148851	0.00732081	0.00293785	0.00049189	0.000686061	0.000617671	0.000946502
WT -kas replicate 1	ybjX	Unknown	0.788896	0.314247	0.086839	0.0256568	0.0147924	0.0112982	0.00963143	0.0094879	0.71117	(0.65, 0.77)
WT -kas replicate 1	macA	Inner membrane	0.0554938	0.0306769	0.0112456	0.00873458	0.00365612	0.003351	0.00122427	0.00158291	0.368983	(0.2, 0.53)
WT -kas replicate 1	macB	Inner membrane	0.0694764	0.0233488	0.011852	0.003186	0.00377217	0.00167023	0.00122804	0.00110893	0.476538	(0.23, 0.73)
WT -kas replicate 1	cspD	Cytoplasmic	1.30864	0.945373	0.824076	0.812316	0.83418	0.614976	0.52678	0.395179
WT -kas replicate 1	clpS	Cytoplasmic	0.24878	0.146866	0.0958502	0.0600438	0.0533861	0.0339376	0.0212817	0.018344	0.251908	(0.21, 0.29)
WT -kas replicate 1	clpA	Cytoplasmic	0.730782	0.465356	0.427954	0.37011	0.305524	0.260926	0.247516	0.217228	0.212755	(0.057, 0.37)
WT -kas replicate 1	serW	Unknown	1.66063	1.25641	0.529054	1.52309	0.969054	1.58347	1.6671	1.33382
WT -kas replicate 1	infA	Cytoplasmic	5.97333	3.22647	1.79313	1.01464	0.516083	0.259857	0.1006	0.0636344	0.33497	(0.3, 0.37)
WT -kas replicate 1	aat	Cytoplasmic	0.190332	0.0612982	0.00689091	0.00157121	0.000578755	0.0027676	0.00121125	0.000835238	1.23566	(0.13, 2.3)
WT -kas replicate 1	cydC	Inner membrane	0.262794	0.0531252	0.00963907	0.00244441	0.00165863	0.00103865	0.0013885	0.000455937	0.822766	(0.33, 1.3)
WT -kas replicate 1	cydD	Inner membrane	0.0799357	0.00984626	0.00229112	0.00112839	0.000230913	0.000736147	0.000869878	0.000444326	0.941947	(0.45, 1.4)
WT -kas replicate 1	trxB	Cytoplasmic	1.85584	1.48966	1.18896	0.754982	0.468001	0.226389	0.0426081	0.0211317	0.363099	(0.23, 0.49)
WT -kas replicate 1	lrp	Cytoplasmic	1.73951	1.12021	1.0534	0.864233	0.760818	0.608998	0.367794	0.153853	0.117175	(0.083, 0.15)
WT -kas replicate 1	ftsK	Inner membrane	0.462243	0.124063	0.0405856	0.0294277	0.0257698	0.0224945	0.0128839	0.00811688	0.507399	(0.23, 0.78)
WT -kas replicate 1	lolA	Periplasmic	0.781151	0.872118	0.352582	0.110046	0.0533363	0.0231142	0.0108834	0.00673513	0.492511	(0.38, 0.61)
WT -kas replicate 1	rarA	Cytoplasmic	0.415121	0.434708	0.174407	0.0349454	0.00971482	0.0041133	0.00317682	0.00292085	0.821792	(0.77, 0.87)
WT -kas replicate 1	serS	Cytoplasmic	3.18264	1.93026	0.869171	0.284251	0.112971	0.0523125	0.0195486	0.0179127	0.508768	(0.47, 0.55)
WT -kas replicate 1	dmsA	Inner membrane	0.0146646	0.0153795	0.0218564	0.0133196	0.00634146	0.00285957	0.000908064	0.000401392	0.359589	(0.22, 0.5)
WT -kas replicate 1	dmsB	Unknown	0.0149439	0.0163467	0.0176872	0.0168486	0.0105637	0.00684063	0.00276353	0.000635213	0.229511	(0.2, 0.26)
WT -kas replicate 1	dmsC	Inner membrane	0.0264082	0.020137	0.0257711	0.0256413	0.0240847	0.0135497	0.00553473	0.00113588	0.247895	(0.19, 0.31)
WT -kas replicate 1	ycaC	Unknown	0.0164623	0.00537069	0.0116222	0.00777336	0.00976131	0.00700176	0.00926112	0.00813924
WT -kas replicate 1	ycaD	Inner membrane	0.0297868	0.00830377	0.00352342	0.00250655	0.00390622	0.00240569	0.00208094	0.00273324
WT -kas replicate 1	ycaM	Inner membrane	0.0952879	0.0298071	0.0164087	0.00479928	0.00199592	0.00170437	0.000477389	0.000685817	0.486568	(0.38, 0.59)
WT -kas replicate 1	ycaN	Cytoplasmic	0.00418348	0	0.00267222	0.000243719	0.000897739	0.000536622	0.000187883	0.000863722
WT -kas replicate 1	ycaK	Cytoplasmic	0.025738	0.0218417	0.0226053	0.0187429	0.0144983	0.015957	0.0153158	0.0139489
WT -kas replicate 1	pflA	Cytoplasmic	0.332111	0.267364	0.138225	0.049032	0.0220255	0.00702171	0.00207432	0.00423818	0.571034	(0.31, 0.83)
WT -kas replicate 1	pflB	Cytoplasmic	3.3045	2.75776	2.4466	1.74438	1.29752	0.809706	0.321449	0.190435	0.23138	(0.12, 0.34)
WT -kas replicate 1	focA	Inner membrane	0.180452	0.104005	0.059924	0.0260788	0.0147421	0.00720124	0.00218956	0.00205889	0.377836	(0.31, 0.44)
WT -kas replicate 1	ycaO	Cytoplasmic	1.35305	1.0769	0.720943	0.304571	0.126276	0.062601	0.0172629	0.0107002	0.431211	(0.37, 0.49)
WT -kas replicate 1	ycaP	Cytoplasmic	0.00548743	0.00323946	0.00175256	0.000319684	0	0.000234627	0.000492889	0.000566467
WT -kas replicate 1	serC	Cytoplasmic	0.483392	0.299429	0.173238	0.0785259	0.0404651	0.0164239	0.00533216	0.00414551	0.424565	(0.3, 0.55)
WT -kas replicate 1	aroA	Cytoplasmic	0.319437	0.186205	0.115399	0.0500365	0.0184309	0.00481204	0.00226118	0.0009172	0.508771	(0.28, 0.74)
WT -kas replicate 1	ycaL	Unknown	0.0269852	0.0146729	0.00899647	0.00463353	0.00160009	0.000850178	0.000892999	0	0.590265	(0.042, 1.1)
WT -kas replicate 1	cmk	Cytoplasmic	1.74413	0.776214	0.462253	0.332635	0.233838	0.164023	0.130836	0.0969926	0.317951	(0.25, 0.39)
WT -kas replicate 1	rpsA	Cytoplasmic	46.2179	36.9903	30.0833	20.6317	13.7543	8.19422	2.93601	1.25484	0.225493	(0.17, 0.28)
WT -kas replicate 1	ihfB	Cytoplasmic	4.96936	3.08385	2.28984	1.77932	1.55478	1.19694	0.936027	0.657713	0.192131	(0.14, 0.25)
WT -kas replicate 1	ycaI	Inner membrane	0.0055165	0.00247787	0.0014299	0.000782484	0.001261	0.000789652	0.00105563	0.00155985
WT -kas replicate 1	msbA	Inner membrane	0.68334	0.275966	0.0761536	0.0177334	0.0109646	0.0072513	0.00576122	0.00740683	0.748499	(0.59, 0.9)
WT -kas replicate 1	lpxK	Unknown	0.690765	0.257589	0.0783431	0.0193035	0.0140555	0.0112022	0.00813267	0.00676145	0.68342	(0.47, 0.9)
WT -kas replicate 1	ycaQ	Cytoplasmic	0.0621241	0.0186624	0.0114918	0.00610899	0.0052947	0.00342864	0.00235471	0.00286541	0.43231	(0.2, 0.67)
WT -kas replicate 1	ycaR	Unknown	0.721372	0.515234	0.353959	0.173117	0.0869556	0.0231011	0.0130656	0.00643544	0.443591	(0.24, 0.65)
WT -kas replicate 1	kdsB	Cytoplasmic	0.944697	0.585279	0.369614	0.200187	0.0950414	0.0439685	0.0105169	0.00709449	0.39087	(0.28, 0.5)
WT -kas replicate 1	ycbJ	Cytoplasmic	0.012761	0.0069056	0.00271705	0.00223028	0	0.001455	0.00114621	0.00197598
WT -kas replicate 1	ycbC	Inner membrane	0.0257698	0.0187079	0.00467124	0.00312429	0.00156932	0.0014592	0.000656869	0.000754927	0.460224	(0.25, 0.67)
WT -kas replicate 1	smtA	Cytoplasmic	0.333141	0.050697	0.0128766	0.00591903	0.00622935	0.00372358	0.00543212	0.0034961	0.912231	(0.68, 1.1)
WT -kas replicate 1	mukF	Cytoplasmic	0.360528	0.0509058	0.0107101	0.00686559	0.0043177	0.00368699	0.00219453	0.00370901	0.886093	(0.61, 1.2)
WT -kas replicate 1	mukE	Cytoplasmic	0.867667	0.261115	0.0597212	0.0191688	0.0127326	0.00784153	0.00436049	0.00389778	0.620007	(0.51, 0.73)
WT -kas replicate 1	mukB	Cytoplasmic	1.0764	0.811724	0.389776	0.153206	0.0677751	0.0320017	0.0100305	0.00708389	0.435706	(0.41, 0.46)
WT -kas replicate 1	ycbB	Periplasmic	0.0878968	0.0716731	0.0854372	0.0365638	0.0125851	0.00545508	0.00147867	0.00212425	0.592861	(0.36, 0.83)
WT -kas replicate 1	ycbK	Unknown	0.472009	0.12063	0.06563	0.0379323	0.0163506	0.0103659	0.00715497	0.00572039	0.447635	(0.36, 0.54)
WT -kas replicate 1	ycbL	Cytoplasmic	0.782187	0.356836	0.226786	0.0981207	0.0365205	0.0170626	0.00869743	0.00787547	0.521386	(0.27, 0.77)
WT -kas replicate 1	aspC	Cytoplasmic	1.37798	1.06593	0.986099	0.902346	0.731426	0.58745	0.279051	0.131019	0.139815	(0.11, 0.17)
WT -kas replicate 1	ompF	Outer membrane	39.9874	33.2346	32.5635	28.0506	26.445	21.931	18.5559	12.6959	0.0544173	(0.048, 0.061)
WT -kas replicate 1	asnS	Cytoplasmic	2.6174	1.17856	0.429981	0.189757	0.0963993	0.0533864	0.022552	0.0183532	0.440165	(0.41, 0.47)
WT -kas replicate 1	pncB	Cytoplasmic	0.31927	0.0508519	0.0164898	0.0108653	0.00712259	0.00797439	0.0038331	0.00701586	0.811328	(0.49, 1.1)
WT -kas replicate 1	pepN	Inner membrane	0.679641	0.378024	0.252387	0.1471	0.0893184	0.0457361	0.0175165	0.0111924	0.285898	(0.24, 0.33)
WT -kas replicate 1	ssuB	Inner membrane	0.0113178	0.00438466	0.00527137	0.00317311	0.00478151	0.001482	0.00222378	0.0010223
WT -kas replicate 1	ssuC	Inner membrane	0.00205778	0.000708633	0.00102233	0.00167834	0.00051518	0.000821194	0.00107819	0.000495659
WT -kas replicate 1	ssuD	Cytoplasmic	0.0042664	0.000489736	0.00211959	0.0011599	0.00249228	0.00085129	0.000596112	0.00034255
WT -kas replicate 1	ssuA	Unknown	0.00169767	0.00175387	0.00168684	0.00115386	0.00127507	0.00135497	0.000355804	0.000204459	0.144593	(0.087, 0.2)
WT -kas replicate 1	ssuE	Cytoplasmic	0.0018863	0.00097437	0.000702849	0.00115386	0.000708373	0.000564571	0.00118601	0
WT -kas replicate 1	elfA	Extracellular	0.00804822	0.0187079	0.0104959	0.00984626	0.00604478	0.00602209	0.00253016	0.00290787
WT -kas replicate 1	elfD	Unknown	0.0023216	0.00159897	0	0	0	0.000694857	0.000243285	0
WT -kas replicate 1	elfC	Outer membrane	0.00334182	0.000431555	0.00124519	0.000340701	0.000313743	0.000125026	0.000131323	0.000226391
WT -kas replicate 1	elfG	Extracellular	0.00507241	0.00262015	0.00264602	0.000206854	0.000380973	0.000303635	0.000478392	0.000183269
WT -kas replicate 1	ycbU	Extracellular	0.00400188	0	0.000745564	0.000815988	0	0	0	0.00072295
WT -kas replicate 1	ycbV	Unknown	0.0105282	0.00326301	0.00392288	0.000429343	0	0	0.000330981	0.00114117
WT -kas replicate 1	ycbF	Periplasmic	0.00993294	0.00710427	0.00113879	0.00031159	0	0.000686061	0.000240205	0.000552126
WT -kas replicate 1	pyrD	Inner membrane	0.161203	0.121018	0.0985073	0.0762574	0.0669948	0.0459966	0.0307449	0.014755	0.115657	(0.11, 0.12)
WT -kas replicate 1	zapC	Unknown	0.0270127	0.0072351	0.00372782	0.00489593	0.000751423	0.00389273	0.00251618	0.0057836
WT -kas replicate 1	ycbX	Unknown	0.203109	0.111236	0.0868038	0.0584788	0.0441106	0.0310545	0.0175402	0.0104329	0.199358	(0.14, 0.26)
WT -kas replicate 1	rlmL	Cytoplasmic	0.544543	0.0965998	0.0153567	0.00598759	0.00503015	0.00462579	0.00412996	0.00465341	1.05397	(0.92, 1.2)
WT -kas replicate 1	uup	Cytoplasmic	0.879231	0.444166	0.0674735	0.0179973	0.00748469	0.00562441	0.00519161	0.00473214	0.882443	(0.79, 0.97)
WT -kas replicate 1	pqiA	Inner membrane	0.272927	0.272115	0.0729618	0.0245568	0.0133405	0.00700176	0.00640107	0.00422614	0.607291	(0.47, 0.75)
WT -kas replicate 1	pqiB	Unknown	0.293311	0.380314	0.283216	0.114348	0.0559446	0.0221948	0.00718113	0.00358832	0.416651	(0.33, 0.5)
WT -kas replicate 1	ymbA	Unknown	0.312083	0.39804	0.398381	0.198758	0.0991119	0.0443969	0.00817592	0.00696032	0.455182	(0.31, 0.6)
WT -kas replicate 1	rmf	Unknown	0.3266	0.237189	0.30845	0.241321	0.30116	0.230345	0.23788	0.245351
WT -kas replicate 1	fabA	Cytoplasmic	12.1631	8.79379	6.18494	3.98176	2.96937	2.24659	1.4061	0.711755	0.182263	(0.14, 0.22)
WT -kas replicate 1	ycbZ	Cytoplasmic	0.506545	0.145648	0.0275871	0.00767404	0.00532909	0.00323162	0.00417024	0.00256358	0.833748	(0.56, 1.1)
WT -kas replicate 1	matP	Cytoplasmic	0.115127	0.0384069	0.0223422	0.0112482	0.00360285	0.0021536	0.00263908	0.00259975
WT -kas replicate 1	ompA	Outer membrane	68.8457	58.0446	56.0248	47.8413	43.9751	36.0253	26.6246	16.9043
WT -kas replicate 1	sulA	Inner membrane	0.067108	0.0440186	0.0222266	0.0238917	0.0192011	0.0168973	0.0164088	0.0184735	0.585142	(0.01, 1.2)
WT -kas replicate 1	sxy	Unknown	0.0215577	0.00979938	0.00321302	0.00386817	0.00453358	0.00232281	0.00352415	0.00373868
WT -kas replicate 1	yccS	Inner membrane	0.166457	0.0359567	0.00845768	0.00359978	0.00303081	0.0010568	0.00158576	0.000911239	0.678312	(0.46, 0.9)
WT -kas replicate 1	yccF	Inner membrane	0.16407	0.0765894	0.0534354	0.0376669	0.0237329	0.0200063	0.00993386	0.00526929	0.224136	(0.17, 0.28)
WT -kas replicate 1	helD	Cytoplasmic	0.105743	0.0232142	0.0102442	0.00258734	0.00258116	0.00197806	0.00157904	0.00124168	0.659893	(0.48, 0.84)
WT -kas replicate 1	mgsA	Cytoplasmic	1.77889	1.02955	0.648275	0.282356	0.110228	0.0432174	0.0159996	0.00641441	0.427795	(0.27, 0.59)
WT -kas replicate 1	yccT	Unknown	0.00245817	0	0.00061062	0	0	0	0	0
WT -kas replicate 1	yccU	Unknown	0.484206	0.368735	0.320744	0.314117	0.242448	0.194802	0.138609	0.0777538	0.0872652	(0.077, 0.097)
WT -kas replicate 1	hspQ	Unknown	0.758507	0.423575	0.231701	0.149784	0.0987979	0.0720947	0.042428	0.033948	0.296601	(0.28, 0.32)
WT -kas replicate 1	rlmI	Cytoplasmic	0.518624	0.313369	0.115232	0.0325522	0.0126758	0.00709909	0.00415852	0.00230725	0.559428	(0.43, 0.68)
WT -kas replicate 1	yccX	Cytoplasmic	0.0739917	0.0643713	0.0290209	0.044467	0.0190118	0.0169007	0.0067335	0.00773867
WT -kas replicate 1	tusE	Cytoplasmic	0.255165	0.100342	0.0539788	0.0181261	0.0148372	0.00246358	0.00414027	0.00237916
WT -kas replicate 1	yccA	Inner membrane	1.60672	1.14884	0.561257	0.224897	0.0896413	0.0389246	0.0204426	0.0208177	0.540802	(0.42, 0.66)
WT -kas replicate 1	serT	Unknown	0.216067	0.0318885	0.0184019	0.0302101	0.0185465	0.0240199	0.007763	0.0223046
WT -kas replicate 1	hyaA	Inner membrane	0.000970965	0.000501552	0	0	0	0.000581221	0	0.000350815
WT -kas replicate 1	hyaB	Inner membrane	0.00242254	0.000625682	0	0.00024698	0.000454875	0.0002719	9.51984e-05	0.000547048
WT -kas replicate 1	hyaC	Inner membrane	0.00230193	0.00158542	0	0	0.000576303	0	0.000241223	0
WT -kas replicate 1	hyaD	Cytoplasmic	0.00369561	0.00286345	0.00344253	0.00037677	0.000693916	0.000829574	0.00116181	0
WT -kas replicate 1	hyaE	Unknown	0.00136154	0.00281322	0.00202928	0	0	0.00040751	0	0
WT -kas replicate 1	hyaF	Cytoplasmic	0.00506532	0.00130824	0.000943685	0.000774618	0	0	0.000398102	0.000457531
WT -kas replicate 1	appC	Inner membrane	0.0112519	0.00326934	0.00131017	0.000716961	0.000528185	0.000420962	0.000110541	0.000508171
WT -kas replicate 1	appB	Inner membrane	0.00860035	0.00641696	0.00284849	0.000389694	0.00107658	0.000572019	0.000751038	0.000690522
WT -kas replicate 1	yccB	Inner membrane	0.0175244	0.0482785	0.00870626	0.0166751	0.00438734	0.00524505	0.00550922	0.00211055
WT -kas replicate 1	appA	Periplasmic	0.00752779	0.00561669	0.00467484	0.00153492	0.00125642	0.000375511	0.000131475	0.00105771
WT -kas replicate 1	etk	Inner membrane	0.0286448	0.023417	0.0144785	0.00426626	0.00205789	0.00268385	0.00187935	0.00125994	0.773933	(0.15, 1.4)
WT -kas replicate 1	etp	Cytoplasmic	0.0121534	0.0125556	0.00815116	0.00495617	0.00456401	0.001455	0.00114621	0.00131732
WT -kas replicate 1	gfcE	Outer membrane	0.0166789	0.0137848	0.00177562	0.000583002	0.000357915	0.000427885	0.000299625	0.000172176	0.974567	(0.47, 1.5)
WT -kas replicate 1	gfcD	Outer membrane	0.00803095	0.00267638	0.000579172	0.00031694	0	0.000232613	0.000325772	0.000655206
WT -kas replicate 1	gfcC	Unknown	0.00945424	0.00375661	0	0	0.000546215	0.001306	0.00114315	0.000525518
WT -kas replicate 1	gfcB	Inner membrane	0.00842256	0.00174027	0.000627661	0.000686948	0.000632593	0.00151253	0.000794353	0.000912934
WT -kas replicate 1	gfcA	Inner membrane	0.0319562	0.0220093	0.0145531	0.0123078	0.0173343	0.0106272	0.00837186	0.00833873	0.205237	(0.0027, 0.41)
WT -kas replicate 1	cspH	Cytoplasmic	0	0	0	0.0010401	0	0	0.00320725	0.000921507
WT -kas replicate 1	cspG	Cytoplasmic	0.142828	0.115936	0.112139	0.0686464	0.0651304	0.0526721	0.0288652	0.0175086	0.127715	(0.018, 0.24)
WT -kas replicate 1	ymcE	Unknown	0.0634974	0.0583103	0.0262884	0.0345258	0.021196	0.0161893	0.00739333	0.0016994	0.205032	(0.13, 0.28)
WT -kas replicate 1	gnsA	Unknown	1.01158	0.628972	0.449048	0.415071	0.344709	0.185024	0.0598732	0.00789636	0.283575	(0.2, 0.36)
WT -kas replicate 1	yccM	Inner membrane	0.00252912	0.000522567	0.000376947	0.000412553	0	0	0.000159019	0.000182757
WT -kas replicate 1	torS	Inner membrane	0.00534349	0.00224904	0.00191728	0.00129131	0.00104049	0.000651571	0.000746605	0.000786554
WT -kas replicate 1	torT	Periplasmic	0.00211178	0.00109084	0.000786863	0	0	0.000632056	0.000497918	0.000762997
WT -kas replicate 1	torR	Cytoplasmic	0.0227336	0.00971839	0.00584186	0.00223779	0.00117755	0.000234627	0.000739333	0.00113293
WT -kas replicate 1	torC	Inner membrane	0.000926266	0	0	0.000188867	0	0.000277232	0.000291195	0.000167332
WT -kas replicate 1	torA	Periplasmic	0.00447914	0.00264423	0.00206633	0.000260943	0	0.000383031	0.000402323	0.000770636
WT -kas replicate 1	torD	Cytoplasmic	0.0172031	0.00841855	0.00202421	0.00258464	0.00136008	0.000270994	0.000284643	0.00130854
WT -kas replicate 1	cbpM	Unknown	0.149129	0.084369	0.0502744	0.0304076	0.0160009	0.0127527	0.00446499	0.00384865	0.293216	(0.23, 0.35)
WT -kas replicate 1	cbpA	Cytoplasmic	0.0979157	0.0645941	0.0369236	0.0199651	0.00797438	0.00264815	0.00129805	0.0012787	0.501039	(0.31, 0.69)
WT -kas replicate 1	yccE	Cytoplasmic	0.00302529	0	0.00161035	0.000352491	0.000649201	0.000517411	0.00067934	0.000468451
WT -kas replicate 1	agp	Periplasmic	0.242322	0.207866	0.195575	0.153223	0.122867	0.113896	0.0753548	0.0499394	0.0995732	(0.015, 0.18)
WT -kas replicate 1	yccJ	Unknown	0.0500367	0.0516929	0.0443905	0.0388668	0.0393706	0.0370834	0.024719	0.02927
WT -kas replicate 1	wrbA	Unknown	0.0309392	0.0253826	0.0203438	0.0211521	0.0170864	0.0144349	0.0120151	0.00887703
WT -kas replicate 1	ymdF	Unknown	0.0624431	0.0419315	0.0488601	0.034377	0.0257945	0.0317717	0.0382796	0.0282013
WT -kas replicate 1	rutG	Inner membrane	0.00694909	0.0025338	0.000609242	0.00100018	0.000921044	0.00024469	0.000514029	0.000295381
WT -kas replicate 1	rutF	Unknown	0.00219497	0	0.00245358	0.000895114	0	0.00131391	0.00138009	0
WT -kas replicate 1	rutE	Unknown	0.00367685	0	0	0	0	0	0	0.000332117
WT -kas replicate 1	rutD	Unknown	0.00135644	0.00070067	0.00101084	0	0	0	0.000213216	0
WT -kas replicate 1	rutC	Cytoplasmic	0	0	0.0020922	0	0	0	0	0.000507186
WT -kas replicate 1	rutB	Cytoplasmic	0	0	0.00116837	0	0	0	0.000246444	0
WT -kas replicate 1	rutA	Cytoplasmic	0	0	0.000352342	0.000385624	0	0.000141511	0.000297278	0.000341655
WT -kas replicate 1	rutR	Cytoplasmic	0.0476092	0.0175661	0.0183731	0.00936088	0.00830093	0.00585245	0.00347452	0.00337886	0.268144	(0.074, 0.46)
WT -kas replicate 1	putA	Cytoplasmic	0.218508	0.128449	0.090816	0.0622752	0.0432424	0.0217041	0.00435261	0.00188208	0.286476	(0.16, 0.41)
WT -kas replicate 1	putP	Inner membrane	0.302768	0.120504	0.0619737	0.0261327	0.0132492	0.00765033	0.00464031	0.00221125	0.399801	(0.33, 0.47)
WT -kas replicate 1	efeU	Inner membrane	0.094906	0.0304285	0.00829192	0.00613908	0.00393275	0.00450569	0.00390956	0.00402021	0.802022	(0.48, 1.1)
WT -kas replicate 1	efeO	Periplasmic	0.295226	0.154241	0.103005	0.0744361	0.0426832	0.0308472	0.0101442	0.00400218	0.225046	(0.2, 0.25)
WT -kas replicate 1	efeB	Periplasmic	0.164856	0.0639775	0.0210059	0.00870837	0.00481159	0.00396265	0.00228252	0.00246894	0.531267	(0.42, 0.64)
WT -kas replicate 1	phoH	Cytoplasmic	0.0117323	0.0142285	0.0167258	0.0149774	0.0157079	0.0146566	0.0142723	0.0130854
WT -kas replicate 1	pgaD	Inner membrane	0.0196832	0.0162677	0.0136903	0.00374586	0	0.000392745	0.000412526	0.000474108	0.834507	(0.38, 1.3)
WT -kas replicate 1	pgaC	Inner membrane	0.00983267	0.00888837	0.00427434	0.00284027	0.00153855	0.000367865	0.000515191	0
WT -kas replicate 1	pgaB	Periplasmic	0.0126464	0.00528158	0.00100258	0.000109728	0.000202091	0.000161066	8.45894e-05	9.72169e-05	1.12754	(0.34, 1.9)
WT -kas replicate 1	pgaA	Unknown	0.0127746	0.00162073	0.00133611	0.000913947	0.00100996	0.000402466	0.000211369	0.00040487	0.429767	(0.066, 0.79)
WT -kas replicate 1	ycdT	Inner membrane	0.00639594	0.00123893	0.00208527	0.00065207	0.000600475	0.00179466	0.00175938	0.00115544
WT -kas replicate 1	ymdE	Unknown	0	0	0.00118375	0.00064778	0	0.000475428	0.000998748	0.000573921
WT -kas replicate 1	ycdU	Inner membrane	0.0055041	0.00113726	0.00164069	0.000897835	0.000413397	0.00115317	0.000346071	0.000397732
WT -kas replicate 1	serX	Unknown	1.63594	1.13523	0.49225	1.36953	1.11279	1.5151	1.63217	1.33605
WT -kas replicate 1	ghrA	Cytoplasmic	0.130752	0.0938383	0.0720005	0.0452991	0.0291134	0.0147185	0.00527454	0.00376257	0.300573	(0.2, 0.4)
WT -kas replicate 1	ycdX	Cytoplasmic	0.323892	0.179474	0.108067	0.0777494	0.0420186	0.0229133	0.0106452	0.00345752	0.245639	(0.21, 0.28)
WT -kas replicate 1	ycdY	Inner membrane	0.55598	0.373147	0.256764	0.103386	0.0639603	0.0310545	0.00769306	0.00282927	0.339613	(0.26, 0.42)
WT -kas replicate 1	ycdZ	Inner membrane	1.0313	0.3137	0.162101	0.0778995	0.0389778	0.0198288	0.0142322	0.00917573	0.439384	(0.37, 0.51)
WT -kas replicate 1	csgG	Inner membrane	0.0130277	0.00269178	0.00436879	0.00159382	0.000489236	0.00136472	0.000409559	0.000470698
WT -kas replicate 1	csgF	Extracellular	0.00260554	0.00403768	0.00194168	0	0	0	0	0
WT -kas replicate 1	csgE	Unknown	0.00975073	0.00143907	0.00103805	0.000568053	0	0.000416914	0	0.000503284
WT -kas replicate 1	csgD	Cytoplasmic	0.00751044	0.000862115	0.0024875	0.000680617	0.000626763	0.000499528	0.000787032	0.000603014
WT -kas replicate 1	csgB	Extracellular	0.0047654	0.00123078	0.00710247	0.00194334	0.00178957	0.00178286	0.00149812	0.000430441
WT -kas replicate 1	csgA	Extracellular	0.0154875	0.0147694	0.0150928	0.00923087	0.0107374	0.00570514	0.0116104	0.00731749
WT -kas replicate 1	csgC	Unknown	0.00489419	0.00505619	0.00243148	0.00199586	0	0.00390622	0.00205148	0.000589432
WT -kas replicate 1	ymdA	Extracellular	0.0330828	0.010793	0.0207611	0.0205919	0.0183087	0.0119863	0.00711608	0.00251642	0.15761	(0.056, 0.26)
WT -kas replicate 1	ymdB	Cytoplasmic	0.0406933	0.0231221	0.00985568	0.00954202	0.0061127	0.00730771	0.00319824	0.0011027	0.171833	(0.055, 0.29)
WT -kas replicate 1	ymdC	Inner membrane	0.0160455	0.00355213	0.00227759	0.000778976	0.000573871	0.000343031	0.000600513	0.000552126
WT -kas replicate 1	opgC	Inner membrane	0.0896043	0.0106625	0.00279683	0.000956567	0.00105705	0.0012637	0.000737418	0.0011865
WT -kas replicate 1	opgG	Periplasmic	0.86263	0.395716	0.218762	0.0930298	0.0517997	0.0261467	0.0150105	0.00894509	0.378042	(0.3, 0.45)
WT -kas replicate 1	opgH	Inner membrane	1.02928	0.4324	0.122216	0.0211613	0.00801931	0.00562441	0.00281958	0.0035491	0.751949	(0.6, 0.91)
WT -kas replicate 1	yceK	Unknown	0.0833944	0.0713854	0.0266343	0.00777336	0.00178957	0.00427885	0.000749061	0	0.534927	(0.018, 1.1)
WT -kas replicate 1	msyB	Cytoplasmic	0.072434	0.0404091	0.0334669	0.0354465	0.0391702	0.0273162	0.0259595	0.0256474
WT -kas replicate 1	mdtG	Inner membrane	0.00841226	0.00182962	0.00131978	0.00036111	0.00099761	0.000530062	0.000835139	0.000639873
WT -kas replicate 1	lpxL	Inner membrane	0.153362	0.0243751	0.00439567	0.00312707	0.00310115	0.00247161	0.00148348	0.000852469
WT -kas replicate 1	yceA	Cytoplasmic	0.318834	0.0655576	0.0299882	0.0147273	0.00891217	0.00540444	0.00502789	0.00372803	0.548421	(0.31, 0.79)
WT -kas replicate 1	yceI	Unknown	0.176369	0.163694	0.146193	0.125771	0.128215	0.103599	0.0800559	0.0538409	0.0614041	(0.05, 0.073)
WT -kas replicate 1	yceJ	Inner membrane	0.0210787	0.0168272	0.00856806	0.00820522	0.00791578	0.00544856	0.00421694	0.0027694	0.171576	(0.0066, 0.34)
WT -kas replicate 1	yceO	Inner membrane	0	0	0	0	0.00289378	0	0	0
WT -kas replicate 1	solA	Cytoplasmic	0.284978	0.243253	0.192833	0.121758	0.0517777	0.0207786	0.00656282	0.00350815	0.432436	(0.28, 0.59)
WT -kas replicate 1	bssS	Unknown	0.611428	0.345546	0.281007	0.287569	0.291216	0.226997	0.236421	0.219373	0.502411	(0.13, 0.87)
WT -kas replicate 1	dinI	Unknown	0.256169	0.228145	0.15305	0.102665	0.0862487	0.0442844	0.0256873	0.0111705	0.186125	(0.12, 0.25)
WT -kas replicate 1	pyrC	Cytoplasmic	0.2475	0.183327	0.180187	0.137537	0.128993	0.0976821	0.0474677	0.025121	0.124587	(0.1, 0.15)
WT -kas replicate 1	yceB	Unknown	0.115236	0.0650275	0.0331955	0.0193503	0.0247286	0.00985433	0.00517533	0.00279901	0.239929	(0.094, 0.39)
WT -kas replicate 1	grxB	Cytoplasmic	0.140844	0.124719	0.0912142	0.0875223	0.082486	0.0863166	0.0872379	0.0781489	0.792351	(0.032, 1.6)
WT -kas replicate 1	mdtH	Inner membrane	0.00224671	0.000928432	0.00100457	0.000183243	0.000337488	0.000268977	0	0.000487049
WT -kas replicate 1	rimJ	Cytoplasmic	0.283236	0.151582	0.133563	0.107173	0.0592853	0.0355767	0.0128454	0.00704598	0.294004	(0.04, 0.55)
WT -kas replicate 1	yceH	Unknown	0.334504	0.168891	0.154314	0.144275	0.105784	0.0996154	0.0595642	0.0348338	0.11567	(0.027, 0.2)
WT -kas replicate 1	yceM	Unknown	0.212246	0.100221	0.0609014	0.0350054	0.0291445	0.0100303	0.00258767	0.00276153	0.318782	(0.17, 0.47)
WT -kas replicate 1	murJ	Inner membrane	0.130509	0.0149809	0.00448066	0.00317311	0.0039846	0.00232886	0.00155664	0.00242795	1.06555	(0.6, 1.5)
WT -kas replicate 1	flgN	Cytoplasmic	0.0651385	0.0107671	0.00873758	0.00212509	0.00293541	0.000779839	0.00122868	0.000941395
WT -kas replicate 1	flgM	Cytoplasmic	0.0628254	0.00763588	0.00688505	0.00452124	0.00832699	0.00442439	0.00813267	0.00200287
WT -kas replicate 1	flgA	Periplasmic	0.043625	0.00255108	0.00368037	0.00234968	0.00247286	0.00123179	0.000517533	0.00297395
WT -kas replicate 1	flgB	Periplasmic	0.364776	0.130552	0.0601922	0.0340015	0.0244618	0.0109177	0.00327647	0.00470698	0.381398	(0.28, 0.48)
WT -kas replicate 1	flgC	Periplasmic	0.623737	0.217566	0.121952	0.0798641	0.0453358	0.0176648	0.0067471	0.0043618	0.345284	(0.28, 0.41)
WT -kas replicate 1	flgD	Extracellular	0.849226	0.396736	0.269894	0.213583	0.15594	0.104193	0.0630632	0.0389178	0.22385	(0.16, 0.29)
WT -kas replicate 1	flgE	Extracellular	0.97058	0.585376	0.471812	0.366303	0.252103	0.166362	0.0582	0.0241901	0.184175	(0.17, 0.2)
WT -kas replicate 1	flgF	Periplasmic	0.709968	0.527088	0.388776	0.267549	0.189439	0.11442	0.0221389	0.00804856	0.289384	(0.13, 0.45)
WT -kas replicate 1	flgG	Extracellular	0.667448	0.64295	0.487567	0.367254	0.258988	0.182532	0.0693614	0.0215583	0.195291	(0.18, 0.21)
WT -kas replicate 1	flgH	Outer membrane	0.303881	0.333209	0.119309	0.0446885	0.0134256	0.00604794	0.00122164	0.000842407	0.529279	(0.48, 0.58)
WT -kas replicate 1	flgI	Periplasmic	0.203844	0.24535	0.0947579	0.0357129	0.0167222	0.00770038	0.0010888	0.00107257	0.473819	(0.36, 0.59)
WT -kas replicate 1	flgJ	Periplasmic	0.158017	0.16563	0.0730605	0.0183441	0.00519774	0.0022439	0.000181301	0.000208366	0.633706	(0.5, 0.77)
WT -kas replicate 1	flgK	Extracellular	0.135153	0.175472	0.183951	0.0776201	0.0325127	0.0137475	0.00249323	0.0015521	0.46769	(0.37, 0.57)
WT -kas replicate 1	flgL	Extracellular	0.163432	0.226495	0.374711	0.329757	0.213848	0.142144	0.0565706	0.0277756
WT -kas replicate 1	rne	Cytoplasmic	1.38184	0.319021	0.0964452	0.0381056	0.0207469	0.0106662	0.00707588	0.00720806	0.599276	(0.52, 0.68)
WT -kas replicate 1	yceQ	Unknown	0	0	0.00126119	0.00138032	0	0	0	0
WT -kas replicate 1	rluC	Cytoplasmic	0.744146	0.149079	0.0193986	0.00715392	0.00510028	0.00508114	0.00320224	0.00613378	1.08537	(0.61, 1.6)
WT -kas replicate 1	yceF	Cytoplasmic	0.13001	0.0988161	0.0671275	0.0333258	0.014647	0.00945005	0.00233553	0.00201314	0.389483	(0.29, 0.49)
WT -kas replicate 1	psrD	Unknown	2.93165	2.32133	1.82538	1.48393	1.14922	0.832224	0.359762	0.109174
WT -kas replicate 1	yceD	Cytoplasmic	22.7126	15.3469	10.0233	6.41322	4.49294	2.73673	0.988072	0.396698	0.21712	(0.2, 0.23)
WT -kas replicate 1	rpmF	Cytoplasmic	41.0314	33.0098	31.3845	23.9786	17.0596	9.94548	2.43419	1.00284	0.273245	(0.18, 0.37)
WT -kas replicate 1	plsX	Cytoplasmic	1.57651	0.378874	0.207524	0.124526	0.0796235	0.0476707	0.0192951	0.0157611	0.375233	(0.27, 0.48)
WT -kas replicate 1	fabH	Cytoplasmic	4.14901	1.80961	0.62466	0.211555	0.0838285	0.0386891	0.0232727	0.0244837	0.576657	(0.54, 0.61)
WT -kas replicate 1	fabD	Cytoplasmic	5.31806	4.06082	2.66107	1.52601	0.87659	0.433765	0.114776	0.0527637	0.317895	(0.26, 0.38)
WT -kas replicate 1	fabG	Cytoplasmic	15.6539	13.4285	11.3091	7.5562	5.28931	2.90749	0.534432	0.146343	0.301577	(0.21, 0.4)
WT -kas replicate 1	acpP	Cytoplasmic	108.754	100.547	86.2807	68.2299	46.6799	26.3605	6.17424	1.72098	0.270618	(0.2, 0.34)
WT -kas replicate 1	fabF	Cytoplasmic	8.03117	6.99332	5.60454	3.67683	2.2369	0.980554	0.125958	0.0551546	0.413394	(0.29, 0.53)
WT -kas replicate 1	pabC	Cytoplasmic	0.114017	0.0443447	0.0519796	0.037744	0.0357649	0.0319171	0.0326813	0.0227783
WT -kas replicate 1	yceG	Unknown	0.142319	0.0411464	0.0284932	0.0153758	0.00518504	0.00317882	0.00283809	0.00364549
WT -kas replicate 1	tmk	Cytoplasmic	0.364709	0.0917911	0.0504475	0.0196695	0.00953324	0.00405225	0.0023942	0.00244587	0.491438	(0.42, 0.56)
WT -kas replicate 1	holB	Cytoplasmic	0.358386	0.130676	0.0487421	0.0202804	0.00771386	0.00501541	0.0037386	0.00332017	0.544528	(0.48, 0.61)
WT -kas replicate 1	ycfH	Cytoplasmic	0.52147	0.461368	0.199377	0.0699603	0.0245427	0.0124291	0.00470839	0.00344352	0.523458	(0.45, 0.6)
WT -kas replicate 1	ptsG	Inner membrane	10.8583	9.15082	7.26935	3.51932	1.35666	0.340727	0.0578814	0.0429792	0.608265	(0.44, 0.77)
WT -kas replicate 1	fhuE	Outer membrane	0.00942635	0.00486918	0.00295774	0.0020232	0.00223574	0.000668205	0.000389922	0.000268878	0.249308	(0.14, 0.35)
WT -kas replicate 1	hinT	Cytoplasmic	0.722831	0.539411	0.542037	0.430774	0.371754	0.256993	0.156554	0.0806933	0.118849	(0.099, 0.14)
WT -kas replicate 1	ycfL	Unknown	0.686973	0.579054	0.501232	0.357513	0.283889	0.189696	0.0709349	0.0477721	0.224433	(0.081, 0.37)
WT -kas replicate 1	lpoB	Unknown	0.576257	0.392516	0.357547	0.276753	0.235153	0.171967	0.0776784	0.0385224	0.141895	(0.12, 0.17)
WT -kas replicate 1	thiK	Unknown	0.216644	0.100683	0.0682096	0.0534383	0.0326418	0.018132	0.00848755	0.00261708	0.217273	(0.17, 0.26)
WT -kas replicate 1	nagZ	Cytoplasmic	0.391292	0.261473	0.199658	0.130636	0.0878879	0.0505539	0.0188098	0.00860881	0.236288	(0.15, 0.32)
WT -kas replicate 1	ycfP	Cytoplasmic	0.615289	0.485785	0.429445	0.313747	0.265252	0.16589	0.088381	0.0440999	0.150243	(0.073, 0.23)
WT -kas replicate 1	ndh	Inner membrane	2.03523	1.07044	0.616413	0.388248	0.228868	0.156367	0.0713244	0.0342928	0.265821	(0.23, 0.3)
WT -kas replicate 1	ycfJ	Outer membrane	0.180079	0.0561237	0.032987	0.0139489	0.0105784	0.00812982	0.00759049	0.00617921	0.493726	(0.4, 0.59)
WT -kas replicate 1	ycfQ	Cytoplasmic	0.0248885	0.00709304	0.00575603	0.00139994	0.000644585	0.0023118	0.00134902	0.00124032
WT -kas replicate 1	bhsA	Unknown	0.0463241	0.0391561	0.00627661	0.0154563	0.00474445	0.00819284	0.00728157	0.00532545
WT -kas replicate 1	ycfS	Unknown	0.101543	0.0553661	0.0239626	0.00897206	0.00762659	0.00236381	0.00159613	0.000815289	0.396465	(0.24, 0.55)
WT -kas replicate 1	mfd	Cytoplasmic	0.391642	0.134488	0.0315933	0.00726258	0.0020123	0.00216984	0.00148639	0.00204993	0.845328	(0.63, 1.1)
WT -kas replicate 1	ycfT	Inner membrane	0	0.00209027	0.000753894	0	0.000379909	0	0	0
WT -kas replicate 1	lolC	Inner membrane	0.150753	0.0135632	0.00337368	0.00221541	0.000340019	0.00230345	0.00142322	0.00228994
WT -kas replicate 1	lolD	Inner membrane	0.382291	0.0487685	0.00576697	0.00347144	0.0040686	0.00254781	0.00243285	0.00167761	1.25794	(0.35, 2.2)
WT -kas replicate 1	lolE	Inner membrane	0.431986	0.0888062	0.0113811	0.00516039	0.00360502	0.00365679	0.00192048	0.00157655	0.878446	(0.32, 1.4)
WT -kas replicate 1	nagK	Cytoplasmic	0.495601	0.249234	0.0532686	0.0218626	0.0116322	0.00427885	0.00449437	0.00301308	0.609815	(0.42, 0.8)
WT -kas replicate 1	cobB	Cytoplasmic	0.518663	0.595881	0.355971	0.20118	0.13209	0.0923387	0.0222561	0.00753891	0.24627	(0.2, 0.29)
WT -kas replicate 1	ycfZ	Inner membrane	0.0261644	0.00853592	0.00205243	0.00084236	0	0	0.000216459	0.000248772	0.666281	(0.42, 0.91)
WT -kas replicate 1	ymfA	Inner membrane	0.101125	0.0400884	0.0105154	0.00719288	0.0026495	0.00105582	0	0.000849701	0.52007	(0.29, 0.75)
WT -kas replicate 1	potD	Periplasmic	1.97585	1.77752	1.73536	1.40965	1.18705	0.884574	0.392955	0.158599	0.159243	(0.14, 0.18)
WT -kas replicate 1	potC	Inner membrane	0.745524	0.241438	0.0809682	0.0245228	0.0112912	0.00409048	0.00537063	0.00493788	0.650799	(0.46, 0.84)
WT -kas replicate 1	potB	Inner membrane	0.496672	0.150477	0.0503607	0.0181942	0.00492781	0.00471294	0.00412526	0.00308171	0.654722	(0.46, 0.85)
WT -kas replicate 1	potA	Inner membrane	0.686116	0.191028	0.0861667	0.0420869	0.0290676	0.0144435	0.007961	0.00604207	0.430177	(0.34, 0.52)
WT -kas replicate 1	pepT	Cytoplasmic	0.127069	0.077759	0.0564204	0.0366526	0.0279331	0.0223951	0.00946491	0.00431914	0.177283	(0.15, 0.21)
WT -kas replicate 1	ycfD	Cytoplasmic	0.510815	0.238101	0.108968	0.0390954	0.0156372	0.00681108	0.00395761	0.00419852	0.524532	(0.45, 0.6)
WT -kas replicate 1	phoQ	Inner membrane	0.301561	0.0672255	0.0229992	0.0122826	0.00781973	0.00545327	0.0035069	0.00268694	0.543557	(0.28, 0.8)
WT -kas replicate 1	phoP	Cytoplasmic	0.471306	0.249717	0.157237	0.13121	0.113542	0.0837178	0.047017	0.0233668	0.169256	(0.096, 0.24)
WT -kas replicate 1	purB	Cytoplasmic	0.879669	0.695508	0.576404	0.335462	0.203565	0.0864572	0.0151976	0.0097353	0.412229	(0.26, 0.57)
WT -kas replicate 1	hflD	Unknown	0.412942	0.0987847	0.0308991	0.017599	0.00889769	0.00582511	0.00399033	0.00428027	0.570688	(0.47, 0.67)
WT -kas replicate 1	mnmA	Cytoplasmic	0.372476	0.0512059	0.0131656	0.00740471	0.00810885	0.00631585	0.00462835	0.00709235	1.00348	(0.76, 1.2)
WT -kas replicate 1	nudJ	Cytoplasmic	0.110532	0.00850359	0.0043814	0.000479526	0.000883166	0.00105582	0.00184833	0.000849701
WT -kas replicate 1	rluE	Cytoplasmic	0.0456866	0.00858161	0.00123805	0.00169374	0	0.00124309	0.000261141	0.00150062
WT -kas replicate 1	icd	Cytoplasmic	6.8022	5.75279	5.04967	4.05432	3.05348	2.1131	0.969152	0.435866	0.156097	(0.14, 0.17)
WT -kas replicate 1	ymfD	Cytoplasmic	0.0587303	0.044663	0.0413351	0.0256136	0.0214426	0.0129394	0.00487227	0.00117886	0.21749	(0.19, 0.25)
WT -kas replicate 1	ymfE	Inner membrane	0.0138703	0.0039804	0.00976212	0.00282818	0.00173627	0	0	0.000278413
WT -kas replicate 1	lit	Cytoplasmic	0.0401061	0.0295057	0.0389444	0.0218071	0.0187124	0.0216432	0.0156649	0.0114168
WT -kas replicate 1	intE	Unknown	0.00722414	0.0039804	0.00681913	0.00628485	0.00470239	0.00576583	0.00605624	0.0066123
WT -kas replicate 1	xisE	Unknown	0.0265003	0.0114073	0.00658278	0.00900572	0.0165863	0.0112363	0.00971953	0.014362
WT -kas replicate 1	ymfI	Unknown	0.122312	0.0984626	0.0722085	0.0634825	0.0560733	0.0489691	0.0149812	0.00401745	0.204308	(0.15, 0.26)
WT -kas replicate 1	ymfJ	Cytoplasmic	0.0404365	0.0127141	0.0131017	0.0107544	0.0158455	0.00999784	0.0127122	0.0107986
WT -kas replicate 1	cohE	Cytoplasmic	0.127967	0.0307641	0.00179929	0.00164104	0.00181343	0.00361325	0.0030362	0.00203551
WT -kas replicate 1	croE	Unknown	0	0.00279222	0.00402827	0	0	0.00242681	0.00169936	0
WT -kas replicate 1	ymfL	Cytoplasmic	0.00681503	0.0020116	0.00217656	0.00158811	0.00146245	0.00145696	0.00183641	0.00140703
WT -kas replicate 1	ymfM	Unknown	0.00320505	0.0049667	0.00238844	0.00130703	0	0.00143891	0.00100759	0.002895
WT -kas replicate 1	oweE	Unknown	0.011608	0	0.00346018	0.00189351	0.00174369	0.00208457	0.00437913	0.00335523
WT -kas replicate 1	aaaE	Unknown	0.00526967	0.00197967	0.00214202	0.00293043	0.00143923	0.00186398	0.00180726	0.00103852
WT -kas replicate 1	ymfR	Inner membrane	0.00593721	0	0.00663674	0.00242121	0	0	0.00186651	0.00429029
WT -kas replicate 1	beeE	Unknown	0.00527432	0.00408668	0	0.00215088	0.000990346	0.00157861	0.00165812	0.00095282
WT -kas replicate 1	jayE	Unknown	0.0034824	0.00575628	0.00103805	0.00198819	0.00261553	0.00104228	0.00109478	0.00150985
WT -kas replicate 1	ymfQ	Unknown	0.000928641	0	0.00138407	0.000378702	0	0.00138971	0.00116777	0.00100657
WT -kas replicate 1	stfP	Unknown	0	0.000890852	0.00257042	0.000703304	0.000647655	0.000516179	0.00162653	0
WT -kas replicate 1	tfaP	Unknown	0.00131221	0.00406693	0.00195575	0.000535123	0.00197112	0.000392745	0	0.000474108
WT -kas replicate 1	tfaE	Unknown	0.0045046	0	0.00268551	0.00330658	0.00405993	0.00323575	0.00254904	0.00260406
WT -kas replicate 1	stfE	Unknown	0.00433737	0.00224047	0.00323226	0.000884394	0	0.000973631	0	0.000391778
WT -kas replicate 1	pinE	Cytoplasmic	0.00195768	0.00101124	0	0.000798345	0	0.000585933	0.000307722	0
WT -kas replicate 1	mcrA	Cytoplasmic	0.0286609	0.00807535	0.00194168	0.00185946	0.00146771	0.00155968	0.000819117	0
WT -kas replicate 1	icdC	Cytoplasmic	0.0493868	0.00340144	0.0147215	0.00402801	0.0148372	0.0029563	0.00207013	0.00118958
WT -kas replicate 1	iraM	Unknown	0.00838357	0.00692885	0.00749706	0.00273507	0	0.0025092	0.000527117	0
WT -kas replicate 1	ycgX	Unknown	0.00402411	0.00415731	0.000999607	0.00164104	0.00100746	0	0.000421694	0
WT -kas replicate 1	ycgE	Cytoplasmic	0.0571457	0.00690045	0.00497755	0.00363182	0.000557408	0.00222126	0.00233314	0.00348586
WT -kas replicate 1	ycgF	Inner membrane	0.0654416	0.0263948	0.0170354	0.00767716	0.00471313	0.00214649	0.0011273	0.00080974	0.360052	(0.31, 0.41)
WT -kas replicate 1	ycgZ	Unknown	0.0160455	0.00473618	0.00170819	0.000934771	0.00172161	0.000686061	0.00144123	0.000828189
WT -kas replicate 1	ymgA	Unknown	0.00397989	0.00411163	0.00889761	0.00486903	0.00149459	0.00357355	0.00187677	0.00143796
WT -kas replicate 1	ariR	Unknown	0.00610399	0.00630603	0.00758129	0.0041487	0.00152817	0.00548078	0.00255859	0.00441081
WT -kas replicate 1	ymgC	Unknown	0.00218175	0.00676189	0.00650347	0.00177944	0.00491593	0.00195899	0.00137177	0.00236483
WT -kas replicate 1	ycgG	Inner membrane	0.000356467	0.0011048	0	0.000290736	0.000803194	0.000106691	0.000224129	0.00038638
WT -kas replicate 1	ymgF	Inner membrane	0.0173643	0	0	0	0.00186312	0.00074245	0	0.00089626
WT -kas replicate 1	ycgH	Unknown	0.0075908	0.00360311	0.00596254	0.00368119	0.00261948	0.0018421	0.00141892	0.000741242
WT -kas replicate 1	ymgD	Unknown	0.0987737	0.0714302	0.076061	0.0577349	0.054403	0.0458226	0.0258767	0.0107062	0.122232	(0.086, 0.16)
WT -kas replicate 1	ymgG	Unknown	0.0456649	0.0553103	0.0293363	0.0288966	0.0354802	0.0188518	0.00693045	0.00682716
WT -kas replicate 1	ymgI	Unknown	0	0	0	0.00127322	0.00234496	0	0	0
WT -kas replicate 1	ymgJ	Unknown	0	0	0	0	0	0	0	0
WT -kas replicate 1	ycgI	Unknown	0.00315846	0.00326301	0.00588432	0.00128803	0	0.000945328	0.000496471	0
WT -kas replicate 1	minE	Cytoplasmic	2.38259	1.30114	0.698995	0.434784	0.217001	0.108398	0.0447753	0.0242594	0.31842	(0.27, 0.36)
WT -kas replicate 1	minD	Inner membrane	1.81753	1.01409	0.552735	0.264595	0.129483	0.047599	0.0180659	0.0149685	0.446146	(0.27, 0.62)
WT -kas replicate 1	minC	Cytoplasmic	0.427735	0.0677355	0.0314101	0.0178251	0.0152422	0.012148	0.00539841	0.00423019	0.485193	(0.23, 0.74)
WT -kas replicate 1	ycgJ	Unknown	0.160474	0.0882161	0.0976446	0.0960611	0.108364	0.0727057	0.0509118	0.0265963	0.109589	(0.048, 0.17)
WT -kas replicate 1	pliG	Unknown	0.0162166	0.012565	0.0130919	0.0110219	0.0111648	0.00808938	0.00892166	0.00927696
WT -kas replicate 1	ycgL	Cytoplasmic	0.365866	0.141264	0.0592114	0.0120566	0.00693916	0.00442439	0.00290452	0.00333811	0.632289	(0.47, 0.8)
WT -kas replicate 1	ycgM	Cytoplasmic	0.208248	0.0773827	0.03251	0.0124197	0.00989146	0.00788346	0.00828053	0.00386614	0.516651	(0.34, 0.7)
WT -kas replicate 1	ycgN	Cytoplasmic	0.0975978	0.0206516	0.0166493	0.00959051	0.0026495	0.00457523	0.002218	0.0042485
WT -kas replicate 1	hlyE	Extracellular	0.00178702	0	0.00133171	0.000242918	0.00134218	0.001248	0.000187265	0.000430441
WT -kas replicate 1	umuD	Unknown	0.019402	0.0106902	0.00289172	0.00580226	0.00680038	0.00232281	0.0060995	0.00467335
WT -kas replicate 1	umuC	Cytoplasmic	0.0102743	0.00486494	0.00382828	0.00279326	0.00289378	0.00243446	0.00349916	0.00355749
WT -kas replicate 1	dsbB	Inner membrane	0.406163	0.180737	0.0808157	0.0358804	0.0145997	0.0107173	0.00675425	0.0033268	0.424677	(0.28, 0.57)
WT -kas replicate 1	nhaB	Inner membrane	0.505911	0.209645	0.0359684	0.00804558	0.00555673	0.00316336	0.00265815	0.00267309	0.847252	(0.64, 1.1)
WT -kas replicate 1	fadR	Cytoplasmic	0.482139	0.126278	0.0185552	0.00830778	0.00566698	0.00677485	0.00474405	0.00490702	1.03269	(0.71, 1.4)
WT -kas replicate 1	ycgB	Cytoplasmic	0.00425249	0.00219662	0.00290493	0.00144515	0.00026616	0.000424257	0.000557032	0.00115233
WT -kas replicate 1	dadA	Inner membrane	1.32782	0.738811	0.514856	0.327621	0.192546	0.126422	0.0586378	0.0303714	0.242312	(0.22, 0.27)
WT -kas replicate 1	dadX	Cytoplasmic	1.23564	0.556521	0.347007	0.188651	0.104387	0.0491888	0.00765427	0.00659768	0.393583	(0.19, 0.6)
WT -kas replicate 1	cvrA	Inner membrane	0.0228311	0.00258486	0.00256376	0.000382627	0.0014094	0.000374431	0.000491612	0.001017
WT -kas replicate 1	ldcA	Cytoplasmic	0.0338421	0.00981398	0.00221225	0.000968484	0	0.000177701	0.000933257	0.000429029
WT -kas replicate 1	emtA	Inner membrane	0.276066	0.14948	0.06152	0.0238917	0.00600033	0.00425089	0.00195343	0.00192432	0.598173	(0.34, 0.86)
WT -kas replicate 1	ycgR	Cytoplasmic	0.00739123	0.00381794	0.00385563	0.000904248	0.0016654	0.0011061	0.000929447	0.000267049
WT -kas replicate 1	ymgE	Inner membrane	0.00639124	0.00440186	0	0.000868787	0	0.000637633	0.0013395	0
WT -kas replicate 1	ycgY	Unknown	0.00123187	0	0	0.00050236	0	0.000368699	0.00038727	0.000445081
WT -kas replicate 1	treA	Periplasmic	0.046391	0.0522235	0.0324254	0.025181	0.0177819	0.0143636	0.00663832	0.00439262	0.180059	(0.14, 0.22)
WT -kas replicate 1	dhaM	Cytoplasmic	2.24385	0.870926	0.520102	0.275248	0.129107	0.0608448	0.0221456	0.0142473	0.365463	(0.33, 0.4)
WT -kas replicate 1	dhaL	Unknown	1.42637	0.464594	0.273092	0.176393	0.13214	0.10249	0.0739263	0.061706	0.392999	(0.28, 0.51)
WT -kas replicate 1	dhaK	Unknown	0.702022	0.192843	0.147799	0.106116	0.100196	0.0794005	0.0904161	0.0811881	0.679117	(0.4, 0.96)
WT -kas replicate 1	dhaR	Cytoplasmic	0.0240504	0.000876933	0.000421709	0.00115386	0.000637535	0.000762171	0.000800559	0.00112453
WT -kas replicate 1	ycgV	Extracellular	0.00473549	0.00136983	0.00296432	0.00177665	0.00184947	0.00136064	0.00142917	0.000821259
WT -kas replicate 1	ychF	Cytoplasmic	1.70638	1.00221	0.501602	0.228236	0.106116	0.0445205	0.0136066	0.0102454	0.414577	(0.37, 0.45)
WT -kas replicate 1	pth	Cytoplasmic	0.30088	0.203388	0.121106	0.0579414	0.0258066	0.0116736	0.00233553	0.00201314	0.439277	(0.33, 0.55)
WT -kas replicate 1	ychH	Inner membrane	0.0759389	0.0261508	0.0304719	0.0190573	0.0175494	0.00990731	0.00795777	0.00773867
WT -kas replicate 1	ychM	Inner membrane	0.261927	0.116924	0.0301221	0.00883526	0.00315732	0.00212924	0.00193151	0.00140201	0.704281	(0.6, 0.81)
WT -kas replicate 1	prs	Cytoplasmic	3.74605	2.42374	1.70093	0.804371	0.4261	0.176832	0.0340491	0.0204977	0.405264	(0.31, 0.5)
WT -kas replicate 1	ispE	Cytoplasmic	0.401703	0.208817	0.0997848	0.0470644	0.0244239	0.0129772	0.00380861	0.00207339	0.361541	(0.35, 0.38)
WT -kas replicate 1	lolB	Periplasmic	0.30384	0.175387	0.10121	0.0507698	0.0248475	0.0148526	0.00410543	0.00125821	0.308869	(0.28, 0.34)
WT -kas replicate 1	hemA	Cytoplasmic	0.096377	0.00714383	0.0041869	0.00334867	0.0029214	0.002199	0.00244562	0.00265455	1.45087	(0.96, 1.9)
WT -kas replicate 1	prfA	Cytoplasmic	0.476038	0.128001	0.0257932	0.00552318	0.00376752	0.00375338	0.00315394	0.00144991	0.864188	(0.41, 1.3)
WT -kas replicate 1	prmC	Cytoplasmic	0.320481	0.100269	0.0208731	0.0114224	0.00538159	0.00545887	0.00307169	0.00235349	0.610053	(0.45, 0.77)
WT -kas replicate 1	ychQ	Inner membrane	0.154821	0.111391	0.0216327	0.00450974	0	0.00206866	0.00173828	0.000499443	0.802951	(0.042, 1.6)
WT -kas replicate 1	ychA	Cytoplasmic	0.448689	0.217566	0.0624755	0.0210601	0.0105784	0.00501841	0.00653625	0.00508876	0.659196	(0.5, 0.82)
WT -kas replicate 1	kdsA	Cytoplasmic	1.41437	1.2833	0.932318	0.514337	0.297785	0.138064	0.0411484	0.0222681	0.333508	(0.29, 0.38)
WT -kas replicate 1	ldrA	Inner membrane	0.0452713	0.0207866	0.0262397	0.0369235	0.0226679	0.0135497	0.0110695	0.0163567
WT -kas replicate 1	rdlA	Unknown	0.389198	0.167533	0.283993	0.0925842	0.0913483	0.0242681	0.00254904	0
WT -kas replicate 1	ldrB	Inner membrane	0.0301808	0	0.0112456	0.0143591	0.0226679	0.0105387	0.0126508	0.0199916
WT -kas replicate 1	rdlB	Unknown	0.230472	0.153065	0.128813	0.0604202	0.0185465	0.0147815	0	0.00297395
WT -kas replicate 1	ldrC	Inner membrane	0.0553315	0.0519664	0.0112456	0.0348722	0.0151119	0.0135497	0.00790676	0.0236264
WT -kas replicate 1	rdlC	Unknown	0.103858	0.0742814	0.0357213	0.0553852	0.0120007	0.00478225	0	0
WT -kas replicate 1	chaA	Inner membrane	0.260032	0.139162	0.0463306	0.0291766	0.0166767	0.00900852	0.00403309	0.00231758	0.361554	(0.3, 0.42)
WT -kas replicate 1	chaB	Unknown	0.0117588	0	0.00175256	0.00287715	0.00706533	0.00281552	0.00369667	0.0033988
WT -kas replicate 1	chaC	Unknown	0.020294	0.00806375	0.00523501	0.00350136	0.00351744	0.00210254	0.00171767	0.00197409	0.372636	(0.11, 0.64)
WT -kas replicate 1	ychN	Unknown	0.798002	0.673801	0.699895	0.547594	0.466806	0.36056	0.196838	0.0815065	0.136142	(0.11, 0.16)
WT -kas replicate 1	ychO	Outer membrane	0.00934633	0.00160928	0.00232167	0.000476432	0.000292489	0.00034967	0.000979418	0.000281406
WT -kas replicate 1	narL	Cytoplasmic	0.330459	0.231047	0.221388	0.186829	0.14917	0.134623	0.0939192	0.067236	0.101537	(0.032, 0.17)
WT -kas replicate 1	narX	Inner membrane	0.0402075	0.0149913	0.00991264	0.00616419	0.00499527	0.00307639	0.00256607	0.00185686	0.334487	(0.17, 0.5)
WT -kas replicate 1	narK	Inner membrane	0.00273189	0.00161275	0.00203584	0.000795764	0	0	0.000122691	0.000282013
WT -kas replicate 1	narG	Inner membrane	0.00899621	0.00374758	0.00378457	0.00224854	0.00141675	0.000521142	0.000319311	0.000209702	0.351058	(0.067, 0.63)
WT -kas replicate 1	narH	Inner membrane	0.0130607	0.00474079	0.00236749	0.00259112	0.00212098	0.00169041	0.000776804	0.000255076	0.168356	(0.042, 0.29)
WT -kas replicate 1	narJ	Cytoplasmic	0.00840479	0.0110511	0.00284698	0.00373909	0.00172161	0.00114344	0.000240205	0.000276063
WT -kas replicate 1	narI	Inner membrane	0.0144227	0.0132445	0.00895666	0.00816891	0.00722164	0.00143891	0.00125948	0.0008685
WT -kas replicate 1	rttR	Unknown	0.120723	0.0426671	0.0426148	0.0725514	0.0572663	0.0732159	0.0649186	0.0344352
WT -kas replicate 1	tpr	Unknown	0.0422532	0.0124719	0.00899647	0.00984626	0.00906717	0.00903314	0.0170786	0.0087236
WT -kas replicate 1	tyrV	Unknown	0.894773	0.303728	0.185751	0.234573	0.18721	0.14538	0.122564	0.0923675
WT -kas replicate 1	tyrT	Unknown	0.77334	0.277317	0.119071	0.192871	0.100806	0.1186	0.10649	0.0692756
WT -kas replicate 1	purU	Cytoplasmic	0.454968	0.245	0.193056	0.0917174	0.0600176	0.0252671	0.00384927	0.00325971	0.397738	(0.22, 0.58)
WT -kas replicate 1	ychJ	Unknown	0.306543	0.107601	0.0643865	0.0347515	0.0195566	0.0131069	0.00186041	0.00342102	0.361658	(0.15, 0.57)
WT -kas replicate 1	rssA	Extracellular	0.133116	0.0154867	0.0183206	0.00709126	0.00495392	0.00340986	0.00113103	0.00108323	0.383853	(0.056, 0.71)
WT -kas replicate 1	rssB	Cytoplasmic	0.126974	0.0337628	0.0143731	0.00633598	0.0036215	0.00192422	0.00185271	0.00193571	0.550585	(0.47, 0.63)
WT -kas replicate 1	galU	Cytoplasmic	2.31167	1.91833	1.67593	1.34192	0.982576	0.661476	0.304183	0.151367	0.162879	(0.11, 0.22)
WT -kas replicate 1	hns	Cytoplasmic	23.1894	17.298	14.0482	10.5521	7.91899	4.72944	1.403	0.456092	0.23044	(0.19, 0.27)
WT -kas replicate 1	tdk	Cytoplasmic	0.342831	0.177089	0.0589574	0.0172071	0.008583	0.00210481	0.000552705	0.00127043	0.591436	(0.39, 0.79)
WT -kas replicate 1	insZ	Unknown	0.0175634	0.00125136	0.00406195	0.0012349	0	0.000362534	0.000761587	0
WT -kas replicate 1	adhE	Cytoplasmic	1.31997	0.822141	0.579425	0.374699	0.252498	0.147771	0.0583327	0.0309531	0.227693	(0.2, 0.26)
WT -kas replicate 1	ychE	Inner membrane	0.0209589	0.00346443	0.00249902	0.00136754	0.00314832	0.000752761	0.000527117	0.00151451
WT -kas replicate 1	oppA	Periplasmic	1.70766	0.569147	0.489183	0.39204	0.344769	0.278367	0.215994	0.141197	0.259063	(0.075, 0.44)
WT -kas replicate 1	oppB	Inner membrane	1.98427	0.281533	0.144178	0.0856336	0.0478463	0.0294827	0.0089009	0.0115083	0.456304	(0.28, 0.63)
WT -kas replicate 1	oppC	Inner membrane	2.74795	1.09099	0.42132	0.230802	0.17865	0.112154	0.0405828	0.0200815	0.332949	(0.24, 0.42)
WT -kas replicate 1	oppD	Inner membrane	3.30828	2.54051	0.841622	0.318765	0.159748	0.0753652	0.0217272	0.0158728	0.464872	(0.41, 0.52)
WT -kas replicate 1	oppF	Inner membrane	3.39521	3.74661	1.60204	0.637068	0.299623	0.148197	0.0414645	0.0248037	0.41904	(0.38, 0.46)
WT -kas replicate 1	yciU	Cytoplasmic	0.398387	0.154765	0.082195	0.0268534	0.0111279	0.00788346	0.00207013	0.00356874	0.474135	(0.31, 0.64)
WT -kas replicate 1	cls	Inner membrane	0.0948187	0.0165183	0.00554197	0.00288109	0.00139638	0.00133549	0.000584483	0.00214955
WT -kas replicate 1	yciY	Unknown	1.14271	0.687031	0.532808	0.271197	0.173527	0.0925118	0.0255197	0.0112805	0.300055	(0.2, 0.4)
WT -kas replicate 1	kch	Inner membrane	0.0203612	0.0111889	0.00613396	0.00547669	0.00260301	0.00337122	0.00149812	0.000782619	0.215266	(0.053, 0.38)
WT -kas replicate 1	yciI	Unknown	0.389607	0.247549	0.200376	0.171564	0.157989	0.135223	0.0770549	0.0429571	0.100775	(0.086, 0.12)
WT -kas replicate 1	tonB	Cytoplasmic	0.072434	0.0116924	0.00674735	0.00430774	0.00566698	0.00361325	0.00284643	0.00490702	0.966049	(0.45, 1.5)
WT -kas replicate 1	yciA	Unknown	0.797863	0.357279	0.100449	0.043864	0.0163618	0.00570514	0.00428035	0.00442739	0.588491	(0.47, 0.7)
WT -kas replicate 1	yciB	Inner membrane	0.3672	0.189158	0.0502303	0.0168207	0.00755597	0.00391436	0.00442778	0.00472528	0.694242	(0.56, 0.83)
WT -kas replicate 1	yciC	Inner membrane	0.254833	0.11089	0.0380899	0.00952864	0.00274209	0.00305961	0.00275461	0.00158291	0.872891	(0.14, 1.6)
WT -kas replicate 1	ompW	Outer membrane	0.0348567	0.0447936	0.0316777	0.0284293	0.0268184	0.0180663	0.0272616	0.0175086
WT -kas replicate 1	yciE	Cytoplasmic	0.00214302	0.00664186	0.00239551	0.00218482	0.00160956	0.000962109	0.00168428	0.000774284
WT -kas replicate 1	yciF	Cytoplasmic	0	0	0.000808066	0	0.000814416	0.000973631	0.00102267	0.000391778
WT -kas replicate 1	yciG	Unknown	0.00301808	0	0	0.00123078	0	0	0	0
WT -kas replicate 1	trpA	Cytoplasmic	0.268598	0.222548	0.189628	0.129026	0.0829191	0.040901	0.0076187	0.00462124	0.369088	(0.23, 0.51)
WT -kas replicate 1	trpB	Cytoplasmic	0.229769	0.159816	0.103753	0.0502827	0.0239209	0.00721743	0.00228859	0.00263023	0.49105	(0.31, 0.67)
WT -kas replicate 1	trpC	Cytoplasmic	0.0623604	0.0251917	0.00714951	0.00521656	0.0024019	0.00203395	0.00138237	0.00101101	0.472743	(0.36, 0.59)
WT -kas replicate 1	trpD	Cytoplasmic	0.0204231	0.0105496	0.0025366	0.00152691	0.00076696	0.00112065	0.000749061	0	0.774514	(0.23, 1.3)
WT -kas replicate 1	trpE	Cytoplasmic	0.0135553	0.00107723	0.00103606	0.000992185	0.000261051	0.000624171	0.000109268	0.000251159
WT -kas replicate 1	trpL	Unknown	0	0	0	0	0	0	0	0
WT -kas replicate 1	yciV	Cytoplasmic	0.147209	0.0617233	0.0211142	0.00904248	0.00370089	0.00368699	0.00193635	0.00244795	0.554748	(0.4, 0.71)
WT -kas replicate 1	yciO	Cytoplasmic	0.357796	0.161774	0.0677995	0.0385288	0.0243105	0.0130915	0.00742548	0.00537323	0.375197	(0.33, 0.42)
WT -kas replicate 1	yciQ	Inner membrane	0.0415464	0.0192407	0.0081139	0.00607601	0.00322803	0.00188667	0.00126108	0.00113876	0.372904	(0.32, 0.43)
WT -kas replicate 1	rluB	Cytoplasmic	1.50015	0.731658	0.139106	0.0328771	0.0130418	0.0131785	0.00935814	0.00806634	0.851019	(0.69, 1)
WT -kas replicate 1	btuR	Cytoplasmic	0.150751	0.0721726	0.0445257	0.0247406	0.0117367	0.00825363	0.00433467	0.00132847	0.279548	(0.21, 0.35)
WT -kas replicate 1	yciK	Cytoplasmic	0.103068	0.0643315	0.0320032	0.0145943	0.00806369	0.00728364	0.0047253	0.00284465	0.381036	(0.24, 0.52)
WT -kas replicate 1	sohB	Inner membrane	0.379761	0.244272	0.216686	0.156345	0.113469	0.0724716	0.0180545	0.00504722	0.252005	(0.21, 0.3)
WT -kas replicate 1	yciN	Unknown	0.93345	0.663685	0.512477	0.386817	0.307636	0.192922	0.10708	0.0545225	0.150883	(0.11, 0.19)
WT -kas replicate 1	topA	Cytoplasmic	2.20041	0.950085	0.370559	0.135329	0.0665903	0.0349852	0.0174204	0.0151102	0.48676	(0.46, 0.52)
WT -kas replicate 1	cysB	Cytoplasmic	0.30088	0.177293	0.105051	0.0524881	0.0246906	0.0158427	0.00840792	0.0044289	0.334711	(0.25, 0.42)
WT -kas replicate 1	ymiA	Inner membrane	0.0210564	0	0.00627661	0.00343474	0.00316297	0.00378131	0	0.00608623
WT -kas replicate 1	yciX	Unknown	0.0161683	0.0033407	0.00481954	0.0013187	0.00485741	0.00387134	0	0.00350502
WT -kas replicate 1	acnA	Cytoplasmic	0.141092	0.0920714	0.0721634	0.06681	0.0544335	0.0383402	0.0257838	0.0182638	0.13937	(0.09, 0.19)
WT -kas replicate 1	ribA	Cytoplasmic	0.523952	0.293439	0.122617	0.0374858	0.0138079	0.0052273	0.00144489	0.00099635	0.531088	(0.49, 0.57)
WT -kas replicate 1	pgpB	Inner membrane	0.0376373	0.00733643	0.00529204	0.00202717	0.00213345	0.000637633	0.000669749	0.00179603	0.546287	(0.15, 0.94)
WT -kas replicate 1	yciS	Inner membrane	0.189876	0.0054489	0.0039305	0.00573568	0.00264092	0.00578822	0.00442164	0.00254085
WT -kas replicate 1	yciM	Cytoplasmic	0.114223	0.0110329	0.0038062	0.00454443	0.00209242	0.00111177	0.00160568	0.00184538	0.96111	(0.38, 1.5)
WT -kas replicate 1	pyrF	Cytoplasmic	0.516019	0.250199	0.166215	0.0783498	0.0342783	0.0158631	0.00948811	0.00691505	0.464125	(0.22, 0.71)
WT -kas replicate 1	yciH	Cytoplasmic	0.501722	0.319236	0.16466	0.0833319	0.0424244	0.0114364	0.00678966	0.00660272	0.494351	(0.25, 0.73)
WT -kas replicate 1	osmB	Inner membrane	0.0694573	0.0384409	0.0683978	0.0394525	0.048441	0.0274706	0.0194961	0.0107551
WT -kas replicate 1	yciT	Cytoplasmic	0.228892	0.0785732	0.0221313	0.0097478	0.00761642	0.00325193	0.00113857	0.00157025	0.481511	(0.37, 0.6)
WT -kas replicate 1	yciZ	Unknown	0.121764	0.0225785	0.0279201	0.00763934	0.0117248	0.00560677	0.00294459	0.0022561
WT -kas replicate 1	gmr	Inner membrane	0.0495112	0.00904309	0.00407695	0.00223103	0.00184904	0.00122807	0.00189189	0.00128482	0.740911	(0.19, 1.3)
WT -kas replicate 1	ymiB	Unknown	0.00517386	0.00534511	0	0	0	0	0	0
WT -kas replicate 1	rnb	Cytoplasmic	1.39169	0.849832	0.293117	0.0452241	0.0141279	0.00705845	0.00582526	0.00497042	0.892443	(0.63, 1.2)
WT -kas replicate 1	yciW	Unknown	0.0178195	0.0114437	0.00394792	0.00137481	0.00144689	0.000720729	0.000454218	0.000174008	0.355501	(0.22, 0.49)
WT -kas replicate 1	fabI	Inner membrane	5.08484	4.35119	3.57687	2.13763	1.2732	0.565893	0.171868	0.0905529	0.346956	(0.23, 0.46)
WT -kas replicate 1	ycjD	Unknown	0.0613848	0.147444	0.0834842	0.0087615	0.00576303	0.00229656	0.000964892	0	0.702266	(0.073, 1.3)
WT -kas replicate 1	sapF	Inner membrane	0.215417	0.217679	0.0421396	0.00988286	0.00758406	0.00282076	0.0027512	0.00170256	0.695152	(0.43, 0.96)
WT -kas replicate 1	sapD	Inner membrane	0.316215	0.194427	0.0179386	0.00133862	0.000821798	0.00130994	0.000859949	0.00158132
WT -kas replicate 1	sapC	Inner membrane	0.141454	0.0440927	0.00363494	0.00124321	0.00183175	0.000912438	0.000383358	0.000660878	1.21055	(0.14, 2.3)
WT -kas replicate 1	sapB	Inner membrane	0.226638	0.0319545	0.00335272	0.000229338	0.000844767	0.000504958	0.00123758	0.00142233
WT -kas replicate 1	sapA	Periplasmic	0.153988	0.0187762	0.00566383	0.00350369	0.00322646	0.00158245	0.00103884	0.00143271	0.770545	(0.41, 1.1)
WT -kas replicate 1	ymjA	Unknown	0.114834	0.0501919	0.016457	0.0108069	0.00165863	0.00198288	0.00416551	0.00079789
WT -kas replicate 1	puuP	Inner membrane	0.0215577	0.00526413	0.00262884	0.00159842	0.00147194	0.0017597	0.000492889	0.000991318	0.534652	(0.14, 0.93)
WT -kas replicate 1	puuA	Cytoplasmic	0.0233535	0.00909686	0.00884431	0.00686948	0.00402559	0.00412507	0.00385141	0.0023515	0.274449	(0.093, 0.46)
WT -kas replicate 1	puuD	Cytoplasmic	0.0213041	0.00953736	0.00476284	0.00231677	0.00266681	0.0019129	0.00200925	0.00128288	0.466918	(0.1, 0.83)
WT -kas replicate 1	puuR	Cytoplasmic	0.0905425	0.0523017	0.0304719	0.0250127	0.013162	0.00874175	0.00397888	0.00422109	0.279779	(0.18, 0.38)
WT -kas replicate 1	puuC	Cytoplasmic	0.0116829	0.00867503	0.00652969	0.00416878	0.00575838	0.0042616	0.00493535	0.00263818
WT -kas replicate 1	puuB	Cytoplasmic	0.00890582	0.00744811	0.00505656	0.00605303	0.00382223	0.00533103	0.00466628	0.00383062
WT -kas replicate 1	puuE	Cytoplasmic	0.0072949	0.00531978	0.00287802	0.00349985	0.00483439	0.00333926	0.00445177	0.00449617
WT -kas replicate 1	pspF	Cytoplasmic	0.0188862	0.00631248	0.00248369	0.00135915	0.000417201	0.000665016	0.000349256	0.000401392	0.540121	(0.37, 0.71)
WT -kas replicate 1	pspA	Inner membrane	0.280154	0.256709	0.260212	0.25863	0.203096	0.161867	0.113091	0.0800967	0.143001	(0.07, 0.22)
WT -kas replicate 1	pspB	Inner membrane	0.0869208	0.0623597	0.0449823	0.0295388	0.0290149	0.0195116	0.0242896	0.0165748	0.30284	(0.034, 0.57)
WT -kas replicate 1	pspC	Inner membrane	0.0754521	0.0342978	0.0269894	0.0363081	0.0328685	0.0176146	0.019925	0.0163567
WT -kas replicate 1	pspD	Unknown	0.0367064	0.0353933	0.0164125	0.0129731	0.0165415	0.0124511	0.0146168	0.00884148
WT -kas replicate 1	pspE	Unknown	1.06926	0.906888	0.732569	0.579523	0.470197	0.35255	0.13934	0.0660501	0.154863	(0.14, 0.17)
WT -kas replicate 1	ycjM	Extracellular	0.00679069	0.00200442	0.00144586	0.000263739	0.000728612	0.000193567	0.000304975	0.000116834
WT -kas replicate 1	ycjN	Periplasmic	0.0323516	0.0204007	0.0134634	0.00771024	0.00694238	0.00377254	0.00171711	0.000607211	0.201453	(0.16, 0.24)
WT -kas replicate 1	ycjO	Inner membrane	0.0271012	0.0146354	0.00504904	0.00351652	0.00277566	0.000921749	0.000193635	0	0.323193	(0.28, 0.37)
WT -kas replicate 1	ycjP	Inner membrane	0.0315771	0.0199728	0.00816405	0.00420481	0.00242006	0.00135015	0.000810372	0.000465672	0.374426	(0.29, 0.46)
WT -kas replicate 1	ycjQ	Cytoplasmic	0.0588139	0.04637	0.0365241	0.0229325	0.0244116	0.0117354	0.00535227	0.00205042	0.180123	(0.15, 0.21)
WT -kas replicate 1	ycjR	Cytoplasmic	0.0619683	0.0497929	0.0389961	0.0204974	0.014997	0.00865532	0.000865835	0.000248772	0.364293	(0.2, 0.53)
WT -kas replicate 1	ycjS	Unknown	0.0437279	0.020196	0.0168684	0.00902107	0.00347747	0.00184769	0.000323458	0	0.385709	(0.093, 0.68)
WT -kas replicate 1	ycjT	Unknown	0.0246716	0.0155899	0.00910357	0.0036142	0.00251866	0.00107537	0.000225907	0.000692349	0.454974	(0.023, 0.89)
WT -kas replicate 1	ycjU	Unknown	0.0057618	0.00765323	0.00920093	0.00369235	0.00123643	0.00147815	0.000517533	0.000297395	0.343656	(0.097, 0.59)
WT -kas replicate 1	ycjV	Inner membrane	0.0115479	0.0134863	0.0160889	0.0174039	0.00603361	0.0105192	0.00363039	0.00181406
WT -kas replicate 1	ompG	Outer membrane	0.00419734	0.009292	0.00625582	0.00758031	0.00810641	0.00664025	0.00565516	0.00129987
WT -kas replicate 1	ycjW	Cytoplasmic	0.016314	0.0016854	0.00162099	0	0.000816862	0.000488278	0.000170957	0.000196477
WT -kas replicate 1	ycjX	Cytoplasmic	0.286006	0.0895249	0.0246148	0.0031694	0.00233489	0.00197721	0.00195463	0.00112321
WT -kas replicate 1	ycjF	Inner membrane	0.360635	0.168054	0.0449823	0.0114734	0.00307362	0.00214346	0.00112571	0.00110893	0.704087	(0.61, 0.8)
WT -kas replicate 1	tyrR	Cytoplasmic	0.327644	0.141947	0.0409567	0.0074709	0.00343988	0.00305791	0.00199361	0.00216393	0.914211	(0.25, 1.6)
WT -kas replicate 1	tpx	Periplasmic	9.20426	7.96469	7.61932	6.21669	5.94007	4.38497	2.45837	1.17188	0.123061	(0.1, 0.15)
WT -kas replicate 1	ycjG	Cytoplasmic	0.143968	0.0720428	0.0410708	0.0151363	0.0101372	0.00471294	0.00371274	0.00243827	0.410501	(0.29, 0.53)
WT -kas replicate 1	mpaA	Cytoplasmic	0.0342795	0.00923847	0.00222135	0.00151948	0.0011194	0.000669121	0.00117137	0	0.802254	(0.043, 1.6)
WT -kas replicate 1	ymjC	Unknown	0.0157465	0	0.00586726	0.0048161	0.00591337	0.00353471	0.00123758	0.00142233
WT -kas replicate 1	ymjD	Unknown	0	0.00850359	0.0184019	0.00335668	0.00618216	0	0.00517533	0.00297395
WT -kas replicate 1	ycjY	Unknown	0.00471883	0.00121876	0.00703307	0.00264598	0.00310115	0.00317778	0.00296697	0.00234429
WT -kas replicate 1	ycjZ	Cytoplasmic	0.0211266	0.00374158	0.00269894	0.00418466	0.00362687	0.00180663	0.00322596	0.00327135
WT -kas replicate 1	mppA	Periplasmic	0.244364	0.0570278	0.0155515	0.00645131	0.00632005	0.00443262	0.0027512	0.00218901	0.651819	(0.24, 1.1)
WT -kas replicate 1	ynaI	Inner membrane	0.0194772	0.00489451	0.00235373	0.00107336	0.00118611	0.000630219	0.00148941	0.00133136
WT -kas replicate 1	ynaJ	Inner membrane	1.754	0.802699	0.29657	0.138248	0.0648408	0.0352923	0.0238306	0.0228234	0.490999	(0.45, 0.53)
WT -kas replicate 1	uspE	Cytoplasmic	0.291336	0.187079	0.187308	0.151887	0.145447	0.10532	0.0580062	0.027244	0.126915	(0.086, 0.17)
WT -kas replicate 1	fnr	Cytoplasmic	1.43353	0.491176	0.138173	0.0364822	0.0178815	0.0144674	0.0102063	0.00808062	0.676981	(0.53, 0.82)
WT -kas replicate 1	ogt	Cytoplasmic	0.0326374	0.00435067	0.00392288	0.00128803	0.000790741	0.000315109	0	0.000760779
WT -kas replicate 1	abgT	Inner membrane	0.00284613	0.000367542	0.000530244	0.000145082	0	0	0.000223688	0.00025708
WT -kas replicate 1	abgB	Unknown	0.00300556	0.00232878	0.00167984	0.0016853	0.00141087	0.0012369	0.00118109	0.000814444
WT -kas replicate 1	abgA	Unknown	0.00497259	0.00171239	0.00277923	0.00219682	0.00186738	0.000496099	0.00143299	0.000598874
WT -kas replicate 1	abgR	Cytoplasmic	0.0173316	0.00308711	0.000890739	0	0.000897739	0.000357748	0.00056365	0.000215931
WT -kas replicate 1	isrA	Unknown	0.0206299	0.00710427	0.00768686	0.0140216	0.00774726	0.0144073	0.0151329	0.017392
WT -kas replicate 1	smrA	Cytoplasmic	0.0211908	0.0019902	0.00861364	0.00549924	0.00289378	0.0034595	0.00454218	0.00313214
WT -kas replicate 1	ydaM	Cytoplasmic	0.00749014	0.00409662	0.00229837	0.00413255	0.00198551	0.00158245	0	0.000477569
WT -kas replicate 1	ydaN	Inner membrane	0.0397504	0.00855544	0.0148113	0.00810515	0.00704917	0.00429625	0.00208276	0.00139631
WT -kas replicate 1	fnrS	Unknown	0.0356233	0.0322021	0.00995511	0.0108954	0.00334445	0.00666379	0.00559954	0.0144797
WT -kas replicate 1	dbpA	Cytoplasmic	0.10359	0.026142	0.00795539	0.00580456	0.00415744	0.00284011	0.00211307	0.0018571	0.569095	(0.22, 0.92)
WT -kas replicate 1	ttcA	Cytoplasmic	0.576918	0.269825	0.122404	0.0371602	0.0139495	0.00347428	0.0040142	0.00188732	0.676362	(0.28, 1.1)
WT -kas replicate 1	intR	Cytoplasmic	0.0153834	0.00408668	0.00458558	0.00340556	0.00198069	0.0010524	0.000967234	0.000317607
WT -kas replicate 1	ydaQ	Unknown	0	0	0.00374853	0.0020513	0.00188899	0.000752761	0.000790676	0.000908708
WT -kas replicate 1	ydaC	Unknown	0.00776079	0.00267256	0.0115669	0.00105496	0.00582889	0.00309708	0.0024398	0.00373868
WT -kas replicate 1	ralR	Unknown	0	0.00287814	0	0.00340832	0.00627727	0.00500297	0.00175165	0.00201314
WT -kas replicate 1	recT	Cytoplasmic	0.0114017	0.011779	0.00499804	0.00656417	0.00554105	0.00481767	0.00463863	0.00315019
WT -kas replicate 1	recE	Cytoplasmic	0.00626592	0.00388399	0.00529204	0.00349219	0.0032943	0.00250052	0.00137889	0.000905564
WT -kas replicate 1	racC	Unknown	0	0.00813387	0.00293363	0.00160537	0.00443503	0.00176735	0.00061879	0
WT -kas replicate 1	ydaE	Unknown	0.00317693	0	0.00236749	0	0	0	0	0.00114784
WT -kas replicate 1	kilR	Unknown	0.00489419	0.00252809	0	0	0.00183794	0.000732416	0.000769306	0.000884148
WT -kas replicate 1	sieB	Inner membrane	0	0	0.00248369	0	0	0	0.000349256	0
WT -kas replicate 1	ydaF	Unknown	0.0034824	0	0	0.0042604	0.00261553	0	0	0.00125821
WT -kas replicate 1	ydaG	Unknown	0	0	0.00299882	0	0.00302239	0	0.00253016	0
WT -kas replicate 1	racR	Unknown	0.0034167	0.00235319	0.00339489	0.00185778	0.00256618	0.00306786	0.00250629	0.000822981
WT -kas replicate 1	ydaS	Unknown	0.00365828	0	0.0027262	0.00447557	0.00137381	0.000547463	0	0.000660878
WT -kas replicate 1	ydaT	Unknown	0.00513716	0	0.00382828	0.00104747	0.000964592	0.00192194	0.00121125	0.000928042
WT -kas replicate 1	ydaU	Cytoplasmic	0.00569848	0.00457886	0.00188737	0.00232385	0.000475551	0.000379013	0.000398102	0
WT -kas replicate 1	ydaV	Cytoplasmic	0.00581799	0.00225396	0.00108391	0.0011863	0.00109243	0.001306	0.000228629	0.000788277
WT -kas replicate 1	ydaW	Unknown	0.00977859	0.00561237	0.00485809	0.00531698	0.00163209	0.000975579	0.00204943	0.000785124
WT -kas replicate 1	rzpR	Unknown	0.00122355	0.00252809	0	0.000997932	0.00275691	0.000732416	0.000384653	0.000442074
WT -kas replicate 1	rzoR	Unknown	0.00292073	0	0	0	0.00219367	0.00174835	0	0
WT -kas replicate 1	trkG	Inner membrane	0.0160219	0.0042343	0.00166601	0.00121559	0.000279851	0.000334561	0.000468549	0.000269247	0.585072	(0.088, 1.1)
WT -kas replicate 1	ynaK	Unknown	0.00411557	0.0021259	0.00153349	0	0	0	0.000646917	0
WT -kas replicate 1	ydaY	Cytoplasmic	0.0107931	0.00123893	0.000893689	0	0	0.000358933	0.000377011	0
WT -kas replicate 1	ynaA	Unknown	0.00232907	0.00060154	0.000433913	0.00023745	0.000437323	0.000174273	0.000915252	0.000420752
WT -kas replicate 1	stfR	Extracellular	0.00113077	0.000166886	0.000722286	0.000131752	0.000121327	9.66973e-05	0.000101568	0.000175094
WT -kas replicate 1	tfaR	Cytoplasmic	0.0018863	0	0	0.000769239	0	0	0	0.000340765
WT -kas replicate 1	pinR	Cytoplasmic	0.00183843	0.00094964	0.00137002	0.00112457	0.000690394	0.000550242	0.000577956	0.000664233
WT -kas replicate 1	ynaE	Unknown	0	0	0	0.00189351	0	0.00138971	0.000729855	0.000838807
WT -kas replicate 1	ttcC	Unknown	0	0	0.00793806	0	0	0	0.00334874	0.00384865
WT -kas replicate 1	uspF	Cytoplasmic	0.132379	0.0722512	0.0763149	0.068754	0.0628449	0.0493396	0.0439725	0.0320367
WT -kas replicate 1	ompN	Outer membrane	0.00335343	0.00197967	0.00142801	0.000781449	0	0.000573532	0.00030121	0.000519262
WT -kas replicate 1	micC	Unknown	0	0	0	0	0	0	0	0
WT -kas replicate 1	ydbK	Inner membrane	0.272629	0.200931	0.142872	0.0815773	0.0463004	0.0172052	0.00256785	0.00206025	0.474821	(0.24, 0.71)
WT -kas replicate 1	ydbJ	Unknown	0.284853	0.147141	0.133431	0.0838038	0.0580706	0.0383655	0.0179101	0.00808648	0.191621	(0.15, 0.23)
WT -kas replicate 1	hslJ	Unknown	0.282544	0.116759	0.054553	0.041899	0.0125397	0.00730339	0.00201875	0.00232011	0.396647	(0.26, 0.53)
WT -kas replicate 1	ldhA	Cytoplasmic	0.288639	0.127554	0.101006	0.096001	0.0581123	0.0453299	0.0282918	0.0156628	0.184472	(0.1, 0.27)
WT -kas replicate 1	ydbH	Inner membrane	0.0456828	0.00148813	0.00107344	0.000335668	0.000463662	0.000184769	0.000323458	0.000223046	1.28258	(0.43, 2.1)
WT -kas replicate 1	ynbE	Unknown	0.0993047	0.045261	0.00217656	0.00238216	0	0	0	0
WT -kas replicate 1	ydbL	Unknown	0.139552	0.0291775	0.00866632	0.000677495	0.00249555	0.000994474	0.00208913	0
WT -kas replicate 1	feaR	Cytoplasmic	0.00539657	0.000619467	0.000893689	0.000733579	0	0.000358933	0.000565516	0.000433291
WT -kas replicate 1	feaB	Cytoplasmic	0.0231789	0.014218	0.0107958	0.00812316	0.00843247	0.00563668	0.00592058	0.00248622
WT -kas replicate 1	tynA	Periplasmic	0.00191119	0.000493612	0.000356061	0.000194847	0.000538288	0.000429014	0.000150208	0.000172631
WT -kas replicate 1	paaZ	Cytoplasmic	0.00424833	0.00246878	0.00356165	0.00227388	0.00199425	0.00119206	0.000250419	0.000287802
WT -kas replicate 1	paaA	Cytoplasmic	0.0245341	0.00965569	0.00696501	0.00357324	0.0026324	0.00104901	0.000367282	0.000422109	0.370312	(0.063, 0.68)
WT -kas replicate 1	paaB	Unknown	0.0320671	0.0116924	0.0182741	0.0100001	0.00708373	0.00508114	0.00177902	0.00272612
WT -kas replicate 1	paaC	Cytoplasmic	0.0254537	0.0195344	0.00758738	0.00771093	0.00655458	0.00370032	0.00114315	0	0.199041	(0.15, 0.25)
WT -kas replicate 1	paaD	Unknown	0.034908	0.00901586	0.0113811	0.00667292	0.00327729	0.00391799	0.000342944	0.000394138
WT -kas replicate 1	paaE	Cytoplasmic	0.0248548	0.017817	0.0102061	0.00661933	0.00342876	0.00318817	0.00191357	0.000733075	0.22238	(0.099, 0.35)
WT -kas replicate 1	paaF	Cytoplasmic	0.0176841	0.0102309	0.011597	0.0049039	0.0026564	0.00105857	0.000667133	0.000255574	0.368205	(0.15, 0.59)
WT -kas replicate 1	paaG	Cytoplasmic	0.0123937	0.0128039	0.0076966	0.00617731	0.00465425	0.00267903	0.00108229	0	0.186186	(0.038, 0.33)
WT -kas replicate 1	paaH	Cytoplasmic	0.0201628	0.0188651	0.00793806	0.00930844	0.00685752	0.00352976	0.000956784	0.000687258
WT -kas replicate 1	paaI	Unknown	0.0269701	0.0172484	0.0162702	0.0141409	0.0106105	0.00653461	0.00201875	0.000928042	0.235704	(0.075, 0.4)
WT -kas replicate 1	paaJ	Cytoplasmic	0.056758	0.0269915	0.0275265	0.0224113	0.0152247	0.0102465	0.00651422	0.00260406	0.142048	(0.12, 0.16)
WT -kas replicate 1	paaK	Cytoplasmic	0.0603617	0.0337426	0.0311179	0.0237726	0.0192522	0.0127454	0.00558889	0.00239003	0.162951	(0.13, 0.2)
WT -kas replicate 1	paaX	Unknown	0.078832	0.0371797	0.0225621	0.0125796	0.00858092	0.00632605	0.00179586	0.00165115	0.290682	(0.23, 0.35)
WT -kas replicate 1	paaY	Cytoplasmic	0.182004	0.102561	0.0595959	0.0359863	0.0269253	0.0236604	0.00838036	0.00564598	0.240142	(0.18, 0.3)
WT -kas replicate 1	ynbG	Unknown	0	0	0	0	0	0	0	0
WT -kas replicate 1	ydbC	Cytoplasmic	0.0290241	0.0182516	0.0244503	0.0185261	0.0151646	0.00812038	0.00436387	0.0036475	0.281606	(0.0074, 0.56)
WT -kas replicate 1	ydbD	Inner membrane	0.000941925	0.000729827	0.00245677	0.000288089	0.000530589	0.000281918	0.000370147	0.000255242
WT -kas replicate 1	ynbA	Inner membrane	0	0	0	0	0.000673305	0	0.000281825	0
WT -kas replicate 1	ynbB	Inner membrane	0.000605636	0.000625682	0.000451328	0	0	0.000181267	0	0
WT -kas replicate 1	ynbC	Cytoplasmic	0.00123608	0.000319247	0.00138171	0.000630093	0	0.000184979	0.000291444	0.00011165
WT -kas replicate 1	ynbD	Inner membrane	0.00546196	0.00173623	0.00281792	0.00154205	0.000946688	0.000628757	0.00052834	0.000303605
WT -kas replicate 1	azoR	Cytoplasmic	0.138951	0.0935395	0.0754902	0.0562992	0.0336652	0.0295142	0.0180368	0.00971688	0.167949	(0.12, 0.21)
WT -kas replicate 1	hrpA	Cytoplasmic	0.2678	0.106984	0.0239606	0.0045977	0.00219536	0.00149974	0.00126897	0.00130753	0.835224	(0.74, 0.93)
WT -kas replicate 1	ydcF	Cytoplasmic	0.0793519	0.0294282	0.0272927	0.0165948	0.0163005	0.0105556	0.00788899	0.00637117	0.264055	(0.14, 0.39)
WT -kas replicate 1	aldA	Cytoplasmic	1.46792	0.891743	0.778757	0.676007	0.544597	0.397006	0.288439	0.191646	0.137597	(0.082, 0.19)
WT -kas replicate 1	gapC	Cytoplasmic	0.132965	0.0723272	0.0355904	0.0265583	0.0183427	0.00974604	0.00801892	0.00529429	0.304439	(0.23, 0.38)
WT -kas replicate 1	cybB	Inner membrane	0.49824	0.297001	0.165444	0.0617477	0.0338098	0.00612416	0.00353794	0.00221786	0.548022	(0.28, 0.82)
WT -kas replicate 1	rydC	Unknown	0	0	0	0.00346158	0	0	0	0
WT -kas replicate 1	ydcA	Unknown	0.209184	0.151598	0.12564	0.112044	0.0726937	0.0476576	0.0127599	0.0112805	0.319931	(0.082, 0.56)
WT -kas replicate 1	hokB	Periplasmic	0.394765	0.452731	0.396744	0.409112	0.418903	0.410827	0.373452	0.378168
WT -kas replicate 1	mokB	Unknown	0.271628	0.324048	0.281943	0.324399	0.33759	0.318418	0.316157	0.310778
WT -kas replicate 1	sokB	Unknown	0.029103	0.0100221	0	0.00395609	0	0.00290351	0	0.00701003
WT -kas replicate 1	trg	Inner membrane	0.00331051	0.00239406	0.00320715	0.000945025	0.000745928	0.00108992	0.000936669	0.00107649
WT -kas replicate 1	ydcI	Cytoplasmic	0.215185	0.0789619	0.0262884	0.00863146	0.00794849	0.00404731	0.00203317	0.00318638	0.523068	(0.39, 0.66)
WT -kas replicate 1	ydcJ	Cytoplasmic	0.00323366	0.000417587	0.00120488	0.000659348	0.00121435	0.00012098	0	0.000584169
WT -kas replicate 1	opgD	Periplasmic	0.309354	0.166405	0.095343	0.0349168	0.0128123	0.0050075	0.00154697	0.00248907	0.574438	(0.33, 0.82)
WT -kas replicate 1	ydcH	Unknown	0.222131	0.112247	0.0989611	0.0827086	0.0616567	0.0549215	0.0561696	0.0532139	0.338034	(0.19, 0.48)
WT -kas replicate 1	rimL	Cytoplasmic	0.034205	0.0218259	0.00974617	0.0176412	0.00831157	0.0123453	0.0129671	0.0123584
WT -kas replicate 1	ydcK	Cytoplasmic	0.00110755	0.00114421	0.00206341	0.000903326	0	0	0	0
WT -kas replicate 1	tehA	Inner membrane	0.0432197	0.00960829	0.00366925	0.00312344	0.00205449	0.00212865	0.00137592	0.000988323	0.600481	(0.3, 0.9)
WT -kas replicate 1	tehB	Cytoplasmic	0.274371	0.235266	0.196287	0.152169	0.149059	0.112777	0.0710171	0.0508876	0.0999706	(0.047, 0.15)
WT -kas replicate 1	ydcL	Unknown	0.308575	0.238253	0.181543	0.140409	0.0975839	0.0503101	0.0168488	0.00645468	0.257742	(0.12, 0.4)
WT -kas replicate 1	insP	Unknown	0.00251507	0	0	0	0	0	0	0
WT -kas replicate 1	insQ	Unknown	0.0680842	0.0796185	0.0577841	0.0896575	0.0717324	0.0632555	0.0717925	0.0715768
WT -kas replicate 1	ydcO	Inner membrane	0.00923903	0.000954485	0.00172126	0.000188385	0.000346958	0.000276525	0	0.000333811
WT -kas replicate 1	ydcN	Cytoplasmic	0.0273145	0.00209027	0.00150779	0	0.00303927	0.000302787	0.000636074	0.000365514
WT -kas replicate 1	ydcP	Cytoplasmic	0.168625	0.0403335	0.0125868	0.0049683	0.00395129	0.00232044	0.00104456	0.00270111	0.619265	(0.19, 1.1)
WT -kas replicate 1	yncJ	Unknown	0.00235175	0	0	0	0	0	0.000739333	0
WT -kas replicate 1	hicA	Unknown	0.0552463	0.00317083	0.0160107	0.0150197	0.00461042	0.000918624	0.00771914	0.00221786
WT -kas replicate 1	hicB	Unknown	0.033872	0.0107671	0.0135918	0.00956291	0.00782777	0.00740847	0.00450515	0.000941395	0.150795	(0.062, 0.24)
WT -kas replicate 1	ydcR	Cytoplasmic	0.0432442	0.00558445	0.00230187	0.00125965	0.00115998	0.00115563	0.000849681	0.000279006	0.763004	(0.21, 1.3)
WT -kas replicate 1	ydcS	Periplasmic	0.0232282	0.0068563	0.00741855	0.00367302	0.00462853	0.000993172	0.0010432	0.000856374
WT -kas replicate 1	ydcT	Inner membrane	0.0123224	0.00442791	0.00359326	0.000655446	0	0.000801758	0.00084214	0.000387142
WT -kas replicate 1	ydcU	Inner membrane	0.00576704	0.00714952	0.00171907	0.000470363	0.000433145	0.000345215	0	0
WT -kas replicate 1	ydcV	Inner membrane	0.0068334	0.00564767	0.00356464	0.00390135	0.00153971	0.00347691	0.00107413	0.000987577
WT -kas replicate 1	prr	Cytoplasmic	0.0175367	0.0122094	0.0125004	0.0177233	0.0125986	0.00958463	0.00910859	0.00619834
WT -kas replicate 1	yncL	Inner membrane	0.062248	0.0467697	0.0253026	0.0207695	0.0170009	0.0152434	0.00711608	0.00204459	0.158275	(0.13, 0.18)
WT -kas replicate 1	ydcX	Inner membrane	0.0437102	0.0096765	0.00930669	0.00509289	0.00937983	0.00467231	0.00588917	0.0045122
WT -kas replicate 1	ydcY	Unknown	1.23509	0.813074	0.669545	0.517875	0.310376	0.156343	0.0547391	0.0234866	0.289395	(0.12, 0.46)
WT -kas replicate 1	ydcZ	Inner membrane	0.0410459	0.0162135	0.00269894	0	0	0.0014453	0	0.00043618
WT -kas replicate 1	yncA	Cytoplasmic	0.0408226	0.0118952	0.00234012	0.000853722	0.00157234	0.000313288	0.000658135	0.000378191
WT -kas replicate 1	curA	Cytoplasmic	0.0402993	0.0232497	0.0234012	0.021343	0.0141511	0.0115917	0.00822668	0.00586195
WT -kas replicate 1	mcbR	Cytoplasmic	0.00570989	0.00337079	0.00121574	0.00199586	0.00612647	0.00146483	0.00128218	0
WT -kas replicate 1	yncD	Outer membrane	0.12942	0.0314912	0.00404264	0.00136949	0.00116412	0.00123706	0.000649685	0.000466669	0.984747	(0.34, 1.6)
WT -kas replicate 1	yncE	Unknown	0.371889	0.228828	0.186029	0.136846	0.100661	0.0617009	0.0218709	0.00905628	0.196087	(0.09, 0.3)
WT -kas replicate 1	ansP	Inner membrane	0.0883695	0.0392866	0.0242905	0.0184617	0.0146888	0.0121405	0.00512358	0.00183196	0.181917	(0.1, 0.26)
WT -kas replicate 1	yncG	Cytoplasmic	0.000879054	0	0.000655083	0.00035848	0	0.000263101	0	0.000317607
WT -kas replicate 1	yncH	Unknown	0	0	0	0	0	0	0	0
WT -kas replicate 1	rhsE	Extracellular	0.00160016	0.00192865	0.00258367	0.000435034	0.000200306	0.000319286	0	0
WT -kas replicate 1	ydcD	Unknown	0.0022495	0	0	0.00137603	0	0.000336639	0	0.000406379
WT -kas replicate 1	yncI	Cytoplasmic	0.00309253	0.000532483	0.000768199	0.000210191	0	0.000462798	0	0
WT -kas replicate 1	ydcC	Cytoplasmic	0.00191119	0.00148084	0.00106818	0.000389694	0	0.000429014	0.000150208	0
WT -kas replicate 1	pptA	Unknown	0.0626833	0.0455705	0.0415222	0.0444975	0.0470795	0.0375223	0.0321136	0.0184538	0.0720909	(0.028, 0.12)
WT -kas replicate 1	yddH	Unknown	0.00190616	0	0.000710247	0	0	0	0	0.000344352
WT -kas replicate 1	nhoA	Cytoplasmic	0.0128429	0.00729741	0.00765657	0.00261869	0.00385837	0.000768778	0.000201875	0.000232011	0.394424	(0.056, 0.73)
WT -kas replicate 1	yddE	Cytoplasmic	0.0607668	0.0232279	0.0163023	0.00941672	0.00684602	0.00618376	0.00305657	0.00263464	0.302833	(0.21, 0.39)
WT -kas replicate 1	narV	Inner membrane	0.00478639	0.00494482	0.00059448	0.00227722	0.00179746	0.00143257	0.000501574	0.000288225
WT -kas replicate 1	narW	Cytoplasmic	0.00468323	0.00241912	0.00232667	0.000954917	0.00117248	0.000700847	0	0
WT -kas replicate 1	narY	Inner membrane	0.0049227	0.00254282	0.000786099	0.00114714	0.00132046	0.000420962	0.000331623	0.000127043
WT -kas replicate 1	narZ	Inner membrane	0.00392085	0.00180028	0.00162326	0.00100673	0.00130881	0.000869267	0.00036522	0.000157402	0.144828	(0.11, 0.18)
WT -kas replicate 1	narU	Inner membrane	0	0.00121217	0.000582924	0.000318993	0.000587506	0.00046824	0.000122956	0
WT -kas replicate 1	yddJ	Unknown	0	0	0.00120488	0	0	0.000483918	0	0
WT -kas replicate 1	yddK	Unknown	0	0	0.00040893	0.000223779	0	0	0	0
WT -kas replicate 1	yddL	Outer membrane	0	0	0.00145104	0	0	0	0	0
WT -kas replicate 1	yddG	Inner membrane	0.0351083	0.0139991	0.0100981	0.00276298	0.00231305	0.00018435	0.000580905	0.000890163
WT -kas replicate 1	fdnG	Periplasmic	0.0110505	0.00681292	0.00610981	0.00247126	0.00227572	0.000960215	0.000448257	0.000321983	0.323183	(0.13, 0.51)
WT -kas replicate 1	fdnH	Inner membrane	0.0270093	0.0120492	0.00686171	0.0052569	0.00368834	0.00202097	0.00173681	0.000665359	0.251698	(0.08, 0.42)
WT -kas replicate 1	fdnI	Inner membrane	0.0282426	0.0223122	0.0136185	0.00880743	0.00873443	0.00596684	0.00208913	0.00240099	0.22001	(0.069, 0.37)
WT -kas replicate 1	yddM	Unknown	0.0609971	0.015754	0.0198869	0.00932803	0.00572663	0.00627565	0.002397	0
WT -kas replicate 1	adhP	Cytoplasmic	0.158517	0.097703	0.0756824	0.0585078	0.0512551	0.0329696	0.0229742	0.0194145	0.193215	(0.14, 0.24)
WT -kas replicate 1	maeA	Inner membrane	1.43044	1.18627	1.06074	0.807228	0.516396	0.282868	0.0457642	0.0135247	0.330817	(0.24, 0.42)
WT -kas replicate 1	sra	Cytoplasmic	0.129909	0.122008	0.16135	0.118797	0.106441	0.114289	0.137371	0.109519
WT -kas replicate 1	bdm	Unknown	0.00251507	0	0	0	0	0	0	0
WT -kas replicate 1	osmC	Cytoplasmic	0.103118	0.0662571	0.077782	0.0784624	0.0783932	0.0748998	0.0521846	0.0581573
WT -kas replicate 1	ddpF	Inner membrane	0.00234414	0.00242173	0.000436722	0	0	0	0	0
WT -kas replicate 1	ddpD	Inner membrane	0.00935698	0.00284315	0.00205087	0	0	0.000164738	0.000173035	0
WT -kas replicate 1	ddpC	Inner membrane	0.00605636	0.00437978	0.00225664	0	0.00136462	0	0	0
WT -kas replicate 1	ddpB	Inner membrane	0.00318625	0.00164586	0.000791478	0.00064968	0.00119655	0.000158941	0	0.000191868
WT -kas replicate 1	ddpA	Periplasmic	0.00385287	0.00542782	0.00182714	0.00257107	0.00210457	0.00230633	0.000991021	0.000379654	0.138039	(0.049, 0.23)
WT -kas replicate 1	ddpX	Cytoplasmic	0.00560057	0.000964325	0.00139121	0.000761309	0.00070107	0.000279375	0.000293447	0
WT -kas replicate 1	dosP	Inner membrane	0.0106387	0.00304003	0.00168684	0.000369235	0.000170009	0.000338743	0	0.000245351
WT -kas replicate 1	dosC	Cytoplasmic	0.0117843	0.00324649	0.00409817	0.00192226	0.00206519	0.00152838	0.000617447	0.000283848
WT -kas replicate 1	yddW	Unknown	0.0428019	0.00467697	0.000920093	0.00234968	0.000309108	0.000492717	0.0007763	0.000297395	0.952909	(0.087, 1.8)
WT -kas replicate 1	gadC	Inner membrane	0.00495154	0.0032885	0.00316282	0.00158656	0.00212512	0.00169371	0.00111189	0.000638935
WT -kas replicate 1	gadB	Cytoplasmic	0.00232657	0.00320478	0.00375655	0.00189757	0.00145618	0.00116057	0.000975223	0.000700503
WT -kas replicate 1	pqqL	Inner membrane	0.0118521	0.0130474	0.0133209	0.00721038	0.00496165	0.00250059	0.000610822	0.000140401	0.286261	(0.27, 0.3)
WT -kas replicate 1	yddB	Outer membrane	0.00892834	0.00591274	0.00443568	0.00233397	0.000859719	0.000685194	0.000215911	0.000165428	0.381532	(0.23, 0.53)
WT -kas replicate 1	yddA	Inner membrane	0.00386658	0	0.00168083	0.0002628	0.000726019	0	0	0.000349254
WT -kas replicate 1	ydeM	Cytoplasmic	0.00562959	0.00436195	0.00349604	0.00153051	0.00317116	0.00098288	0.00103238	0.000339	0.132332	(0.083, 0.18)
WT -kas replicate 1	ydeN	Unknown	0.0177534	0.0170072	0.0226114	0.016191	0.0160009	0.0116899	0.0125832	0.0109628
WT -kas replicate 1	ydeO	Cytoplasmic	0.000712933	0.00147306	0.000531287	0.000290736	0.000535463	0.000426762	0.000672386	0
WT -kas replicate 1	safA	Inner membrane	0	0.00566906	0	0	0	0	0	0
WT -kas replicate 1	ydeP	Cytoplasmic	0.00810117	0.00443082	0.00639223	0.00340085	0.00178957	0.00171154	0.00104869	0.000430441
WT -kas replicate 1	ydeQ	Unknown	0.00118744	0.00122675	0.0017698	0.000726363	0.00133778	0.000533103	0	0.000643544
WT -kas replicate 1	ydeR	Unknown	0.00107789	0.00111357	0.00160651	0.000439565	0.000809569	0	0.000338861	0.000778892
WT -kas replicate 1	ydeS	Extracellular	0.00102308	0	0	0.000834429	0.000768404	0	0	0
WT -kas replicate 1	ydeT	Outer membrane	0.00221375	0.000914812	0.00230961	0.000722219	0.000665074	0.000795093	0.00027838	0.00127975
WT -kas replicate 1	yneL	Unknown	0.00267613	0	0	0	0	0	0	0
WT -kas replicate 1	hipA	Cytoplasmic	0.0353136	0.00593902	0.00244802	0.00184199	0.000616814	0.000491599	0.00038727	0.000741802	0.622576	(0.35, 0.89)
WT -kas replicate 1	hipB	Unknown	0.0508666	0.00630603	0	0.000829741	0	0.000608976	0	0
WT -kas replicate 1	yneO	Outer membrane	0.00673583	0.00147611	0.00197743	0.00116535	0.0014564	0.000824743	0.000737944	0.000848105
WT -kas replicate 1	lsrK	Cytoplasmic	0.0187565	0.00598935	0.00254137	0.00319864	0.00281748	0.00214346	0.00117931	0.000492859	0.20031	(0.014, 0.39)
WT -kas replicate 1	lsrR	Unknown	0.0250558	0.0100011	0.00424362	0.00394779	0.00256618	0.00170437	0.000716084	0.000617236	0.303245	(0.14, 0.47)
WT -kas replicate 1	lsrA	Inner membrane	0.00318314	0.000365389	0.000263568	0.000288465	0	0	0	0.000255574
WT -kas replicate 1	lsrC	Inner membrane	0.00263972	0.00054542	0.00118029	0	0	0.000316028	0	0
WT -kas replicate 1	lsrD	Inner membrane	0.00273542	0.00226077	0.000407695	0	0.000821798	0.000327485	0.00017199	0
WT -kas replicate 1	lsrB	Periplasmic	0.00637249	0.00822928	0.00514461	0.00368152	0.00319079	0.00254305	0.00200335	0
WT -kas replicate 1	lsrF	Unknown	0.016124	0.0108916	0.0120158	0.00682831	0.0107129	0.0044547	0.00409418	0.00246471
WT -kas replicate 1	lsrG	Unknown	0.0280028	0.0135005	0.00973844	0.00989701	0.0154235	0.00949876	0.0105641	0.0101176
WT -kas replicate 1	tam	Cytoplasmic	0.0107363	0.00295777	0.00160016	0.00145943	0.0026879	0.00128535	0.00112507	0.00103442	0.891415	(0.016, 1.8)
WT -kas replicate 1	yneE	Inner membrane	0.00474977	0.000613374	0.00221225	0	0.000445926	0.000177701	0.000186651	0
WT -kas replicate 1	uxaB	Cytoplasmic	0.0434005	0.0390392	0.0315062	0.0254802	0.0219186	0.0171331	0.00764538	0.00419057	0.130196	(0.11, 0.15)
WT -kas replicate 1	yneF	Inner membrane	0.0452713	0.0124325	0.00384343	0.00140216	0.00129121	0.000857576	0.000180154	0.000828189	0.551795	(0.23, 0.87)
WT -kas replicate 1	yneG	Unknown	0.123741	0.0233849	0.00562279	0.00246156	0	0	0.00142322	0.000545225
WT -kas replicate 1	yneH	Inner membrane	0.0943518	0.0266391	0.0061141	0.00238987	0	0.00140321	0.000736941	0.000635213	0.667435	(0.25, 1.1)
WT -kas replicate 1	sad	Cytoplasmic	0.0297245	0.0145461	0.0139902	0.0138762	0.00998759	0.00620418	0.00344277	0.0025436
WT -kas replicate 1	yneJ	Cytoplasmic	0.00923903	0	0	0.00025118	0.000462611	0.000553049	0.00038727	0.000222541
WT -kas replicate 1	yneK	Cytoplasmic	0.000486788	0.000502901	0	0	0	0	0	0
WT -kas replicate 1	ydeA	Inner membrane	0.0145963	0.00471232	0.00135967	0.00111607	0.00171294	0.00122869	0.000430191	0.000988821
WT -kas replicate 1	marC	Inner membrane	0.0897268	0.0311798	0.018844	0.0083161	0.00367588	0.00146483	0.000769306	0.000294716	0.394466	(0.32, 0.47)
WT -kas replicate 1	marR	Cytoplasmic	0.0424613	0.006451	0.00465335	0.00203716	0.00375193	0.00186892	0.00157045	0.000902441	0.655044	(0.091, 1.2)
WT -kas replicate 1	marA	Cytoplasmic	0.227771	0.141771	0.0822333	0.040385	0.0244389	0.0232886	0.00756084	0.00408919	0.265169	(0.21, 0.32)
WT -kas replicate 1	marB	Unknown	0.0768991	0.0948209	0.0462147	0.0313597	0.0186312	0.0074245	0.00155969	0	0.31875	(0.27, 0.37)
WT -kas replicate 1	eamA	Inner membrane	0.0229374	0.00748316	0.00224912	0.00147694	0.000906717	0.0014453	0.00189762	0.00065427
WT -kas replicate 1	ydeE	Inner membrane	0.0155477	0.00236211	0.000681551	0.000372964	0.00137381	0.000273731	0.000431278	0.000660878
WT -kas replicate 1	yneM	Inner membrane	0.696046	0.292311	0.164467	0.10154	0.0637535	0.05928	0.0782769	0.0572486	0.499695	(0.18, 0.82)
WT -kas replicate 1	mgrR	Unknown	0.232824	0.143173	0.0619655	0.140158	0.0582889	0.0912531	0.132446	0.120172
WT -kas replicate 1	ydeH	Cytoplasmic	0.0195108	0.00251958	0.00318057	0.0017405	0.00274763	0.000547463	0.000766716	0.000660878
WT -kas replicate 1	ydeI	Unknown	0.00552931	0.00999659	0.00618078	0.0067646	0.00519113	0.00579224	0.00173828	0.00549387
WT -kas replicate 1	ydeJ	Unknown	0	0.00108138	0.000780041	0.000426861	0.000786171	0.000939864	0	0
WT -kas replicate 1	dcp	Cytoplasmic	0.110988	0.087779	0.0730139	0.0566304	0.0416797	0.0286093	0.0116862	0.00518043	0.169172	(0.15, 0.19)
WT -kas replicate 1	ydfG	Cytoplasmic	0.895244	0.700231	0.593442	0.430329	0.287309	0.168909	0.0436682	0.0160283	0.26769	(0.16, 0.37)
WT -kas replicate 1	ydfH	Cytoplasmic	0.056935	0.00980327	0.00471431	0.00290228	0.00415744	0.00213008	0.00124298	0.00171424	0.700768	(0.23, 1.2)
WT -kas replicate 1	ydfZ	Unknown	0.0319562	0.0137558	0.00793806	0.00434394	0.00400022	0.00478225	0.00418593	0.000962161
WT -kas replicate 1	ydfI	Cytoplasmic	0.00371838	0.00460975	0.00304808	0.00363927	0.000837829	0.00133549	0.00070138	0.000403041
WT -kas replicate 1	ydfK	Unknown	0	0	0	0	0	0	0.000729855	0.000838807
WT -kas replicate 1	pinQ	Cytoplasmic	0.00275764	0	0.00068501	0.000374858	0	0	0.000288978	0.000332117
WT -kas replicate 1	tfaQ	Cytoplasmic	0.0018863	0.00292311	0.0014057	0.00115386	0.000708373	0.000282286	0.000296503	0.000340765
WT -kas replicate 1	stfQ	Extracellular	0.00169238	0.0017484	0.000420396	0.000460106	0	0.000506531	0	0.000203822
WT -kas replicate 1	nohQ	Cytoplasmic	0.00102889	0.00106295	0.00153349	0.000419585	0.00077277	0.000307948	0	0
WT -kas replicate 1	ynfO	Unknown	0	0	0	0	0	0	0	0
WT -kas replicate 1	ydfO	Unknown	0.00793073	0.00409662	0.00197003	0.00215611	0	0.000395612	0.000831075	0.000477569
WT -kas replicate 1	gnsB	Unknown	0.771173	0.725737	0.744535	0.58059	0.607344	0.475641	0.334701	0.172592	0.0894598	(0.066, 0.11)
WT -kas replicate 1	ynfN	Unknown	0	0	0	0	0	0	0	0
WT -kas replicate 1	cspI	Cytoplasmic	0.00255049	0.00263492	0.00380132	0	0	0	0	0
WT -kas replicate 1	rzpQ	Unknown	0.00218175	0	0	0	0	0	0	0
WT -kas replicate 1	rzoQ	Unknown	0.00213041	0	0	0	0	0	0	0
WT -kas replicate 1	rrrQ	Unknown	0	0	0.000758129	0.000829741	0	0.000304488	0	0
WT -kas replicate 1	ydfR	Cytoplasmic	0.0017412	0.00179884	0	0	0	0	0	0.000629105
WT -kas replicate 1	essQ	Unknown	0	0	0	0	0.00188899	0	0	0
WT -kas replicate 1	cspB	Cytoplasmic	0.120723	0.0545647	0.0318625	0.0297439	0.0151119	0.0173135	0.00632541	0.00363483	0.217533	(0.071, 0.36)
WT -kas replicate 1	cspF	Cytoplasmic	0.0204039	0.00526983	0.00190066	0.00520049	0	0	0.000801812	0.00184301
WT -kas replicate 1	quuQ	Cytoplasmic	0.0115433	0.00447201	0.00376346	0.00176527	0.00108373	0.00215932	0.00113404	0.00234599
WT -kas replicate 1	ydfU	Cytoplasmic	0.00206954	0.00106902	0.000771126	0.00105496	0.00155437	0.000154854	0.00048796	0
WT -kas replicate 1	rem	Unknown	0.0107789	0.00445426	0	0.00703304	0.00647655	0.0025809	0.00203317	0
WT -kas replicate 1	hokD	Periplasmic	0.504949	0.35617	0.345153	0.271245	0.306017	0.189696	0.169691	0.106948
WT -kas replicate 1	relE	Cytoplasmic	0.331989	0.286465	0.216477	0.240003	0.184177	0.145659	0.0960671	0.0722423
WT -kas replicate 1	relB	Cytoplasmic	0.233147	0.140309	0.185552	0.177233	0.170009	0.147692	0.110299	0.0826015
WT -kas replicate 1	ydfV	Unknown	0	0	0	0	0.00133341	0	0	0
WT -kas replicate 1	flxA	Unknown	0.0114198	0.00505619	0.00729443	0.00997932	0.00980234	0.00341794	0.00718019	0.00294716
WT -kas replicate 1	intK	Unknown	0.00593721	0	0.00221225	0	0	0	0	0
WT -kas replicate 1	ydfX	Unknown	0.0077886	0.00603481	0	0.00635242	0.00146245	0.00116557	0	0
WT -kas replicate 1	dicC	Unknown	0	0.00485919	0.00350512	0.00287715	0	0.000703881	0	0
WT -kas replicate 1	dicA	Cytoplasmic	0.0625809	0.00275116	0.00297677	0.00325795	0.00200011	0.000797041	0.000418593	0
WT -kas replicate 1	ydfA	Unknown	0.00696481	0.00719535	0.00259513	0	0	0	0	0
WT -kas replicate 1	ydfB	Unknown	0.00842256	0	0	0.00171737	0	0.00378131	0	0
WT -kas replicate 1	ydfC	Unknown	0.0124031	0.00512545	0	0	0	0.00074245	0.000779845	0.00089626
WT -kas replicate 1	dicF	Unknown	0	0	0	0	0	0	0	0
WT -kas replicate 1	dicB	Unknown	0.00287437	0	0.00214202	0.00117217	0	0.000860299	0	0
WT -kas replicate 1	ydfD	Unknown	0	0	0.00421709	0	0.00212512	0.000846857	0.00088951	0.0010223
WT -kas replicate 1	ydfE	Cytoplasmic	0.0056811	0.0051355	0.00211682	0.00318555	0.00266681	0.00255053	0.000892999	0.000256576	0.202569	(0.098, 0.31)
WT -kas replicate 1	intQ	Cytoplasmic	0.000938265	0.00145398	0.000699207	0	0.000704702	0.000561646	0.000294967	0.0001695
WT -kas replicate 1	rspB	Cytoplasmic	0.00159781	0.00110046	0.000793806	0.00217197	0.00160009	0.0019129	0.00100462	0.000962161
WT -kas replicate 1	rspA	Cytoplasmic	0.00134137	0.00415731	0.00233242	0.000911691	0.00100746	0.00093677	0.000140565	0.000161548
WT -kas replicate 1	ynfA	Inner membrane	0.0282426	0.00686528	0.00990437	0.00270998	0.00124778	0.00248618	0.000522281	0.00120049
WT -kas replicate 1	ynfB	Unknown	0.422532	0.193643	0.13258	0.0731992	0.0632316	0.043264	0.0189762	0.0103306	0.237655	(0.14, 0.33)
WT -kas replicate 1	speG	Cytoplasmic	0.530666	0.233098	0.13206	0.0608151	0.0312745	0.01739	0.00456647	0.00209926	0.34773	(0.33, 0.37)
WT -kas replicate 1	ynfC	Cytoplasmic	0.00993294	0.00315745	0.000569397	0.000934771	0.000573871	0.00114344	0.00120103	0.00138032
WT -kas replicate 1	ynfD	Extracellular	0.10297	0.0715302	0.0502744	0.0333035	0.0240013	0.0170036	0.00948811	0.00898017	0.244504	(0.2, 0.29)
WT -kas replicate 1	ynfE	Inner membrane	0.000447676	0.000231247	0.000166807	0.000456409	0	0.00013399	0	8.08739e-05
WT -kas replicate 1	ynfF	Inner membrane	0.011654	0.00717754	0.00400833	0.00274184	0.00252489	0.000469544	0.000211369	0.000323896
WT -kas replicate 1	ynfG	Unknown	0.00966959	0.00635705	0.00327541	0.00394328	0.00198069	0.000526202	0.000276353	0.000317607
WT -kas replicate 1	ynfH	Inner membrane	0.0432063	0.0229746	0.0146784	0.00777336	0.00381776	0.00380343	0.000998748	0.00160698	0.331761	(0.14, 0.52)
WT -kas replicate 1	dmsD	Inner membrane	0.166952	0.0876077	0.028306	0.0133285	0.00464416	0.00290823	0.0013885	0.000638312	0.45996	(0.33, 0.59)
WT -kas replicate 1	clcB	Inner membrane	0.00864368	0.00178596	0.00128828	0.000528737	0	0.000258706	0.000407604	0.00015615
WT -kas replicate 1	ynfK	Cytoplasmic	0.0359048	0.00483825	0.00756169	0.000954917	0.00351744	0.00140169	0.000736146	0.00141006
WT -kas replicate 1	dgsA	Cytoplasmic	0.0587303	0.0068948	0.00331565	0.00181442	0.00200503	0.00146483	0.000979117	0.0020898	0.982329	(0.5, 1.5)
WT -kas replicate 1	ynfL	Cytoplasmic	0.00972269	0.00188335	0.00135853	0.000743426	0.000456401	0.000909376	0.000382072	0.000219554	0.496391	(0.088, 0.91)
WT -kas replicate 1	ynfM	Inner membrane	0.00779792	0.00134267	0.00129136	0.000353335	0.000650754	0.000388987	0.000408579	0.000469572
WT -kas replicate 1	asr	Periplasmic	0.015823	0.0145304	0.00786099	0.00645264	0.0132046	0.00736683	0.0127122	0.00381128
WT -kas replicate 1	ydgU	Unknown	0	0	0	0	0	0	0	0
WT -kas replicate 1	ydgD	Unknown	0.031062	0.00887601	0.00541758	0.00296466	0.00496378	0.00375831	0.00373984	0.00453691
WT -kas replicate 1	mdtI	Inner membrane	0.0428019	0.00680287	0.00613396	0.00268534	0.00494573	0.00197087	0.000517533	0.00178437
WT -kas replicate 1	mdtJ	Inner membrane	0.0356233	0.00766717	0.00663674	0.00363182	0	0.00177701	0.000933257	0.00160886	0.432292	(0.15, 0.72)
WT -kas replicate 1	tqsA	Inner membrane	0.00419907	0.00108452	0	0.000214049	0.00197112	0.000314196	0.000495032	0.000379287
WT -kas replicate 1	pntB	Inner membrane	0.843238	0.601239	0.47042	0.314527	0.188002	0.0930628	0.0239764	0.00748948	0.281543	(0.21, 0.35)
WT -kas replicate 1	pntA	Inner membrane	0.800885	0.569291	0.453168	0.323135	0.224639	0.12855	0.0543663	0.0312411	0.229421	(0.14, 0.32)
WT -kas replicate 1	ydgH	Unknown	0.653056	0.443644	0.310164	0.159416	0.0725373	0.0249487	0.00795194	0.00498491	0.433629	(0.32, 0.55)
WT -kas replicate 1	ydgI	Inner membrane	0.0836684	0.0117685	0.0105382	0.00640754	0.00472043	0.00340947	0.00308724	0.00184501	0.478612	(0.16, 0.8)
WT -kas replicate 1	folM	Cytoplasmic	0.114211	0.0194065	0.010079	0.00428986	0.00282173	0.0026987	0.00188975	0.000542962	0.480792	(0.21, 0.75)
WT -kas replicate 1	ydgC	Inner membrane	0.00485049	0.00167035	0	0.000659348	0	0	0.000508292	0.000584169
WT -kas replicate 1	rstA	Cytoplasmic	0.117705	0.0155899	0.00337368	0.00338465	0.00623368	0.0015808	0.00237203	0.000817837
WT -kas replicate 1	rstB	Inner membrane	0.176495	0.00689692	0.00279844	0.00204185	0.00313381	0.00149858	0.00157406	0.00120603
WT -kas replicate 1	tus	Cytoplasmic	0.0549097	0.015087	0.00435313	0.00238216	0.000438734	0.00104901	0.000550922	0
WT -kas replicate 1	fumC	Cytoplasmic	0.191145	0.121122	0.096885	0.0803164	0.0613196	0.0482925	0.0355196	0.0206906	0.147329	(0.097, 0.2)
WT -kas replicate 1	fumA	Cytoplasmic	1.92135	1.64793	1.53063	1.29535	0.890119	0.504474	0.0899037	0.0284828	0.307811	(0.22, 0.4)
WT -kas replicate 1	manA	Periplasmic	0.412985	0.302572	0.191749	0.0936274	0.0513498	0.0273759	0.0116181	0.00767765	0.356453	(0.27, 0.44)
WT -kas replicate 1	ydgA	Inner membrane	0.861504	0.655706	0.470302	0.29392	0.180622	0.0840459	0.0136946	0.00481272	0.367096	(0.22, 0.51)
WT -kas replicate 1	uidC	Outer membrane	0.00815312	0.00709304	0.00767471	0.0047248	0.00709044	0.00256866	0.00323765	0.000775201	0.127921	(0.043, 0.21)
WT -kas replicate 1	uidB	Inner membrane	0.0233276	0.013071	0.00825004	0.00806189	0.00890879	0.0059169	0.00435044	0.00199995
WT -kas replicate 1	uidA	Cytoplasmic	0.0485692	0.0473892	0.0451313	0.0354563	0.0340019	0.0231512	0.0196988	0.010074	0.0882982	(0.068, 0.11)
WT -kas replicate 1	uidR	Unknown	0.0744563	0.013295	0.00548008	0.00299886	0.00138079	0.00165073	0.000288978	0.00166058
WT -kas replicate 1	hdhA	Cytoplasmic	0.0877131	0.0694238	0.0737991	0.0640391	0.0557843	0.0497528	0.0449203	0.0286243	0.0540185	(0.035, 0.073)
WT -kas replicate 1	malI	Cytoplasmic	0.019534	0.0109084	0.00275402	0.00193767	0.00118957	0.000948084	0.000331946	0.000190749	0.348524	(0.17, 0.53)
WT -kas replicate 1	malX	Inner membrane	0.127544	0.0676444	0.0299882	0.0126555	0.00409816	0.0026538	0.00128652	0.00110893	0.490602	(0.42, 0.57)
WT -kas replicate 1	malY	Cytoplasmic	0.229714	0.104783	0.0448673	0.0192644	0.0114789	0.00429709	0.00232956	0.00150599	0.420564	(0.34, 0.5)
WT -kas replicate 1	add	Cytoplasmic	0.801871	0.614448	0.445648	0.23348	0.120126	0.0464098	0.0124425	0.00959857	0.4541	(0.23, 0.68)
WT -kas replicate 1	ydgJ	Cytoplasmic	0.13464	0.0738612	0.0404452	0.0417118	0.0258689	0.0173374	0.0101717	0.00414811	0.18752	(0.12, 0.26)
WT -kas replicate 1	blr	Inner membrane	0.133658	0.0579054	0.0192781	0.0105496	0.00647655	0.00387134	0.00271089	0	0.465747	(0.4, 0.54)
WT -kas replicate 1	cnu	Unknown	0.0326959	0.00519664	0.00187426	0	0	0.00150552	0.00158135	0.00363483
WT -kas replicate 1	ydgK	Inner membrane	0.0825354	0.0254529	0.0110161	0.0075354	0.00555133	0.00516179	0.00503451	0.00400573	0.593514	(0.48, 0.71)
WT -kas replicate 1	rsxA	Inner membrane	0.0942762	0.0077146	0.00486922	0.00456785	0.00350535	0.00530813	0.00498859	0.00539604
WT -kas replicate 1	rsxB	Inner membrane	0.245825	0.0145398	0.00629287	0.00344364	0.00352351	0.00505481	0.00471947	0.004407	1.52002	(1.1, 2)
WT -kas replicate 1	rsxC	Extracellular	0.477273	0.0656418	0.00874151	0.00727507	0.00422156	0.00475428	0.0031499	0.00423818	1.1342	(0.4, 1.9)
WT -kas replicate 1	rsxD	Inner membrane	0.397053	0.239546	0.0110863	0.00669434	0.00154116	0.00337783	0.00322542	0.00240949	1.44818	(0.43, 2.5)
WT -kas replicate 1	rsxG	Unknown	0.489017	0.569371	0.0560649	0.0128429	0.00657041	0.00706941	0.00220014	0.00189643	0.871607	(0.38, 1.4)
WT -kas replicate 1	rsxE	Inner membrane	0.407441	0.559624	0.134365	0.030239	0.0187597	0.00887739	0.0068707	0.0022561	0.585335	(0.3, 0.87)
WT -kas replicate 1	nth	Cytoplasmic	0.441608	0.484464	0.147041	0.0247318	0.0128309	0.00639137	0.00241678	0.00277756	0.646379	(0.42, 0.88)
WT -kas replicate 1	dtpA	Inner membrane	2.2829	1.20126	0.553525	0.149757	0.0591809	0.0314808	0.0132947	0.0101862	0.52916	(0.45, 0.61)
WT -kas replicate 1	gstA	Cytoplasmic	0.121919	0.0676078	0.0581207	0.0409448	0.0276055	0.016367	0.0126821	0.0116603	0.316603	(0.023, 0.61)
WT -kas replicate 1	pdxY	Cytoplasmic	0.504272	0.279969	0.193049	0.0946164	0.0566698	0.0240884	0.00553473	0.00272612	0.360228	(0.24, 0.48)
WT -kas replicate 1	tyrS	Cytoplasmic	1.31106	0.777808	0.515339	0.333962	0.200971	0.113881	0.0405868	0.0209366	0.253974	(0.22, 0.28)
WT -kas replicate 1	pdxH	Cytoplasmic	0.271214	0.157181	0.113996	0.0536149	0.0217364	0.00668205	0.00181964	0.00119501	0.486743	(0.34, 0.63)
WT -kas replicate 1	mliC	Unknown	0.0411557	0.0153065	0.0110411	0.00402801	0	0.000985433	0.00207013	0
WT -kas replicate 1	anmK	Inner membrane	0.0939685	0.05309	0.0437666	0.0273433	0.0176442	0.0155272	0.00692376	0.00565855	0.220695	(0.17, 0.27)
WT -kas replicate 1	slyB	Outer membrane	6.64211	4.08096	2.06659	0.920246	0.451615	0.285239	0.163487	0.113658	0.402324	(0.34, 0.46)
WT -kas replicate 1	slyA	Cytoplasmic	0.46083	0.340613	0.238251	0.200151	0.138821	0.0926987	0.0310163	0.012183	0.193952	(0.17, 0.22)
WT -kas replicate 1	ydhI	Inner membrane	0.0435521	0	0.00341638	0.000934771	0	0.00137212	0.00288246	0.00248457
WT -kas replicate 1	ydhJ	Inner membrane	0.0455878	0.00915771	0.00707764	0.00464771	0.00332886	0.00341111	0.00179146	0.00160136	0.412284	(0.17, 0.66)
WT -kas replicate 1	ydhK	Inner membrane	0.0564035	0.00613374	0.00181002	0.00176088	0.00162155	0.0012116	0.000424208	0.000390027	0.852341	(0.16, 1.5)
WT -kas replicate 1	sodC	Periplasmic	0.133212	0.0763368	0.0504112	0.0212204	0.0109431	0.00716421	0.00458047	0.00376017	0.455317	(0.23, 0.68)
WT -kas replicate 1	ydhF	Cytoplasmic	0.265874	0.178945	0.114637	0.072612	0.0477618	0.0308154	0.0135182	0.00218819	0.232727	(0.2, 0.27)
WT -kas replicate 1	ydhL	Unknown	0.00452713	0.00233849	0.00337368	0	0	0	0	0
WT -kas replicate 1	nemR	Cytoplasmic	0.0289736	0.0149663	0.00404841	0.000738469	0.00204011	0.000541988	0.000284643	0.000327135	0.493053	(0.021, 0.97)
WT -kas replicate 1	nemA	Cytoplasmic	0.287955	0.226437	0.212007	0.198136	0.144926	0.119356	0.0553732	0.0244904	0.148465	(0.12, 0.17)
WT -kas replicate 1	gloA	Cytoplasmic	0.974664	0.815719	0.595354	0.497924	0.387021	0.25864	0.10423	0.0346378	0.191964	(0.15, 0.23)
WT -kas replicate 1	rnt	Cytoplasmic	0.194499	0.0762174	0.0337368	0.0143591	0.0119636	0.00376381	0.00237203	0.00212032	0.421937	(0.28, 0.57)
WT -kas replicate 1	lhr	Inner membrane	0.029063	0.0137361	0.00306897	0.0014875	0.00044187	0.000387386	0.000221944	0.000340101	0.656246	(0.44, 0.87)
WT -kas replicate 1	grxD	Unknown	3.40627	2.77554	2.5384	2.01488	1.63444	1.08071	0.501561	0.237455	0.151747	(0.14, 0.17)
WT -kas replicate 1	ydhO	Unknown	0.0153123	0.00275116	0.000992257	0.000542992	0.00150008	0.00139482	0.000837186	0.000721621
WT -kas replicate 1	sodB	Periplasmic	3.9036	3.35874	3.45367	3.1522	3.11135	2.701	2.99404	3.06293
WT -kas replicate 1	ydhP	Inner membrane	0.036217	0.0115126	0.0038062	0.00208286	0.00139495	0.000416914	0.000729855	0.000671046	0.554797	(0.19, 0.92)
WT -kas replicate 1	ynhF	Inner membrane	0.307845	0.299326	0.166435	0.15754	0.199478	0.158983	0.172684	0.130854
WT -kas replicate 1	purR	Cytoplasmic	0.634327	0.259285	0.0753651	0.0151149	0.00835134	0.00681447	0.00449437	0.00363483	0.718115	(0.52, 0.92)
WT -kas replicate 1	ydhB	Cytoplasmic	0.0163035	0.00421078	0.0065087	0.0009498	0.000437323	0.000348545	0.000549151	0.000210376
WT -kas replicate 1	ydhC	Inner membrane	0.103989	0.0504743	0.0273902	0.0113329	0.00370318	0.00214649	0.00183186	0.000971688	0.565083	(0.21, 0.92)
WT -kas replicate 1	cfa	Cytoplasmic	0.127658	0.0835261	0.0845621	0.0595789	0.0461644	0.0435855	0.032106	0.0240867
WT -kas replicate 1	ribC	Cytoplasmic	0.65326	0.370661	0.268633	0.141482	0.0724526	0.0182351	0.00558646	0.00214013	0.415429	(0.26, 0.57)
WT -kas replicate 1	mdtK	Inner membrane	0.0976594	0.0245082	0.0138483	0.00451466	0.00564223	0.00272177	0.00261027	0.00257137	0.547155	(0.17, 0.93)
WT -kas replicate 1	ydhQ	Unknown	0.438234	0.271465	0.251858	0.204445	0.148018	0.112537	0.0467386	0.0227979	0.154485	(0.12, 0.18)
WT -kas replicate 1	valV	Unknown	0.218713	0.123909	0.0578344	0.103578	0.0741859	0.0865773	0.082066	0.0637276
WT -kas replicate 1	valW	Unknown	0.0987737	0.0437328	0.0368037	0.0632974	0.026495	0.0464561	0.051014	0.0280401
WT -kas replicate 1	ydhR	Unknown	0.344417	0.306296	0.280478	0.259912	0.241347	0.193415	0.165763	0.152663
WT -kas replicate 1	ydhS	Cytoplasmic	0.00710801	0.00244776	0.00126119	0.00110425	0.000762659	0.000709143	0.000532044	0.000856054	0.558396	(0.0031, 1.1)
WT -kas replicate 1	ydhT	Unknown	0.00400926	0.000690328	0.000497959	0.000272498	0	0.000199996	0.000210069	0	0.748579	(0.26, 1.2)
WT -kas replicate 1	ydhU	Inner membrane	0.00276466	0.00142808	0.000515065	0	0.000519113	0.000413731	0.000651855	0
WT -kas replicate 1	ydhX	Unknown	0.00487224	0.000838919	0.00181543	0.000331152	0	0.000243044	0	0.000293394
WT -kas replicate 1	ydhW	Cytoplasmic	0.0058685	0	0.000624755	0	0	0.00025092	0.000263559	0
WT -kas replicate 1	ydhV	Cytoplasmic	0.0010333	0.000800623	0.00115504	0.000316035	0.000194019	0.000309266	0.000324843	0.000280001
WT -kas replicate 1	ydhY	Inner membrane	0.00173287	0	0.00129136	0	0.00130151	0.0010373	0.000272386	0.000313048
WT -kas replicate 1	ydhZ	Unknown	0.214715	0.0935395	0.0867516	0.100221	0.0641178	0.0410362	0.0146388	0.0149547
WT -kas replicate 1	pykF	Cytoplasmic	2.91735	2.16233	1.44459	0.806515	0.4343	0.189984	0.0351725	0.0208366	0.379135	(0.29, 0.47)
WT -kas replicate 1	lpp	Outer membrane	301.745	252.995	281.486	245.793	269.576	232.056	239.718	227.927
WT -kas replicate 1	ynhG	Periplasmic	0.041082	0.0346236	0.023364	0.019619	0.0117738	0.00744223	0.00339873	0.00195304	0.215741	(0.14, 0.29)
WT -kas replicate 1	sufE	Cytoplasmic	0.0573219	0.049798	0.0398045	0.0286887	0.016634	0.00623871	0.00245735	0.00141209	0.3847	(0.21, 0.56)
WT -kas replicate 1	sufS	Cytoplasmic	0.0618448	0.0514812	0.0348143	0.0255833	0.0167085	0.0129172	0.00307722	0.00128603	0.214681	(0.13, 0.3)
WT -kas replicate 1	sufD	Cytoplasmic	0.0713236	0.0476522	0.0362829	0.0252543	0.0202087	0.00805313	0.00255105	0.000308618	0.314828	(0.25, 0.38)
WT -kas replicate 1	sufC	Cytoplasmic	0.0727249	0.0353121	0.0390208	0.0302506	0.0136554	0.00696531	0.00297218	0.000262759	0.31581	(0.23, 0.4)
WT -kas replicate 1	sufB	Unknown	0.0595098	0.0380947	0.0261188	0.0175684	0.00712943	0.0042616	0.000573878	0.000395728	0.440619	(0.19, 0.69)
WT -kas replicate 1	sufA	Cytoplasmic	0.0265003	0.0304193	0.016457	0.0138088	0.00884602	0.00440641	0.00462835	0.00106385	0.168315	(0.12, 0.22)
WT -kas replicate 1	rydB	Unknown	0.00798905	0	0	0	0	0	0	0.00288648
WT -kas replicate 1	ydiH	Unknown	0.0373668	0.0475121	0.0406983	0.0246156	0.0151119	0.0249487	0.00542178	0.00726966
WT -kas replicate 1	ydiI	Cytoplasmic	0.137466	0.0819324	0.0482657	0.0145538	0.0089348	0.00870346	0.00249323	0.000477569	0.282954	(0.2, 0.37)
WT -kas replicate 1	ydiJ	Cytoplasmic	0.0934747	0.0310268	0.0133755	0.00717453	0.0028029	0.0009042	0.000279336	0.000706277	0.492753	(0.25, 0.74)
WT -kas replicate 1	ydiK	Inner membrane	0.178645	0.0811852	0.0294628	0.00796193	0.00403257	0.00277568	0.0019948	0.00141082	0.588221	(0.46, 0.72)
WT -kas replicate 1	rprA	Unknown	0	0.0105894	0.00381926	0	0	0	0.00322238	0.00185171
WT -kas replicate 1	ydiL	Unknown	0	0	0.00113401	0	0	0.000455452	0	0
WT -kas replicate 1	ydiM	Inner membrane	0.000894247	0	0.000666405	0.000182338	0.000335821	0.000133824	0	0
WT -kas replicate 1	ydiN	Inner membrane	0.000429111	0.00132995	0.00127912	0.000174993	0	0	0.000134902	0
WT -kas replicate 1	ydiB	Cytoplasmic	0.00438614	0.00776799	0.00326861	0.00178868	0.00235307	0.00131277	0.00078794	0.000905564
WT -kas replicate 1	aroD	Cytoplasmic	0.113089	0.0776415	0.0554723	0.0420315	0.0279541	0.0169237	0.0047253	0.00232744	0.236947	(0.14, 0.34)
WT -kas replicate 1	ydiF	Cytoplasmic	0.0023827	0.00210991	0.00279026	0.00097167	0.00204523	0.00040751	0.000321026	0
WT -kas replicate 1	ydiO	Cytoplasmic	0.00613048	0.00389748	0.00597422	0.00423081	0.00425024	0.003952	0.00118601	0.0010223
WT -kas replicate 1	ydiP	Cytoplasmic	0.0131048	0.00307696	0.00266343	0.0041296	0.000894786	0.002496	0.00187265	0.000645661
WT -kas replicate 1	ydiQ	Cytoplasmic	0	0.000733643	0.00105841	0.00115838	0	0.000637633	0.000669749	0.00128288
WT -kas replicate 1	ydiR	Inner membrane	0.00231419	0.00298848	0.00258684	0.000235933	0.000869058	0.000865796	0.00163693	0.00104516
WT -kas replicate 1	ydiS	Cytoplasmic	0.00168451	0.000435067	0	0.000171737	0.00094889	0.000126044	0.000397177	0.000608623
WT -kas replicate 1	ydiT	Unknown	0.00554342	0	0	0.00075354	0	0	0	0
WT -kas replicate 1	fadK	Cytoplasmic	0.00329845	0.00136305	0.000737415	0.000403535	0	0	0	0
WT -kas replicate 1	ppsA	Cytoplasmic	0.762019	0.493294	0.435812	0.367093	0.298771	0.240443	0.133743	0.0748326	0.110601	(0.1, 0.12)
WT -kas replicate 1	ppsR	Cytoplasmic	0.0951022	0.0551816	0.0354357	0.0284231	0.0190802	0.00916311	0.00245735	0.00141209	0.331074	(0.04, 0.62)
WT -kas replicate 1	aroH	Cytoplasmic	0.276038	0.0932715	0.0417601	0.0171393	0.0109118	0.00496952	0.00163119	0.00168723	0.432394	(0.38, 0.49)
WT -kas replicate 1	ydiE	Unknown	0.00848836	0.00292311	0.00210855	0.00346158	0.00425024	0.00254057	0.00177902	0
WT -kas replicate 1	ydiU	Unknown	0.152353	0.0199186	0.00478935	0.00277504	0.00227152	0.0020367	0.00225813	0.00259522	1.03134	(0.92, 1.1)
WT -kas replicate 1	cdgR	Inner membrane	0.0563038	0.0180791	0.00737106	0.00248225	0.00228584	0.000683178	0.00143518	0.00109961	0.589505	(0.15, 1)
WT -kas replicate 1	nlpC	Unknown	0.186927	0.0350019	0.0252482	0.00476432	0.00526481	0.00314703	0.00220369	0.00211055	0.574419	(0.36, 0.79)
WT -kas replicate 1	btuD	Inner membrane	0.166598	0.0463956	0.0248303	0.0156556	0.00707239	0.00520309	0.00182172	0.000785124	0.342385	(0.21, 0.48)
WT -kas replicate 1	btuE	Periplasmic	0.191911	0.0904893	0.059406	0.0517731	0.0465678	0.0318124	0.0269174	0.0192014	0.254721	(0.13, 0.38)
WT -kas replicate 1	btuC	Inner membrane	0.0531626	0.0183074	0.0127931	0.00519413	0.00415925	0.00298342	0.000696375	0.00120049	0.348016	(0.13, 0.57)
WT -kas replicate 1	ihfA	Cytoplasmic	7.77579	6.78348	6.3749	5.95871	4.52633	3.22862	1.57977	0.939531	0.177804	(0.097, 0.26)
WT -kas replicate 1	pheT	Cytoplasmic	3.19447	2.64425	2.12575	1.3503	0.796738	0.395869	0.108923	0.0459468	0.295432	(0.24, 0.35)
WT -kas replicate 1	pheS	Cytoplasmic	2.63346	1.82516	1.1129	0.500943	0.200694	0.0781587	0.0251666	0.0103726	0.422469	(0.31, 0.54)
WT -kas replicate 1	pheM	Unknown	0.229374	0	0.00899647	0.00492313	0	0.00361325	0.00379524	0	0.927703	(0.8, 1.1)
WT -kas replicate 1	rplT	Cytoplasmic	78.3155	56.6409	39.1392	22.5488	15.5311	8.88997	3.7616	2.18548	0.249334	(0.22, 0.28)
WT -kas replicate 1	rpmI	Cytoplasmic	83.1455	60.7411	41.1916	25.3955	16.1952	9.74183	3.50888	1.54745	0.237131	(0.22, 0.25)
WT -kas replicate 1	infC	Cytoplasmic	36.171	29.7032	21.7108	16.3083	11.7868	7.14975	2.6313	1.09382	0.195312	(0.14, 0.25)
WT -kas replicate 1	thrS	Cytoplasmic	4.12975	2.94526	2.35811	1.66345	1.08256	0.567107	0.176806	0.0868968	0.292529	(0.13, 0.45)
WT -kas replicate 1	arpB	Unknown	0	0	0.000213074	0	0	0.000256731	8.98874e-05	0
WT -kas replicate 1	yniD	Inner membrane	0	0	0	0	0	0	0.00158135	0
WT -kas replicate 1	ydiY	Unknown	0.846018	0.461412	0.142948	0.0455341	0.0193529	0.00835476	0.00765049	0.00620651	0.622193	(0.54, 0.71)
WT -kas replicate 1	pfkB	Cytoplasmic	0.154214	0.119489	0.114487	0.0879017	0.082482	0.0613671	0.0374627	0.0137186	0.132545	(0.095, 0.17)
WT -kas replicate 1	ydiZ	Unknown	0.0373371	0.0578595	0.0389538	0.039588	0.0322492	0.024585	0.0223019	0.0202351
WT -kas replicate 1	yniA	Unknown	0.0675125	0.0365032	0.0211589	0.0187834	0.0170602	0.0113308	0.0065458	0.00319156	0.169456	(0.044, 0.3)
WT -kas replicate 1	yniB	Inner membrane	0.124433	0.0449408	0.0158318	0.0144393	0.00987764	0.00363344	0.00349841	0.00146206	0.354723	(0.098, 0.61)
WT -kas replicate 1	yniC	Cytoplasmic	0.452307	0.288588	0.188805	0.125507	0.0835562	0.0524975	0.023231	0.0132028	0.227457	(0.21, 0.24)
WT -kas replicate 1	ydjM	Inner membrane	0.0147074	0.00189928	0.00274004	0.000749715	0.000690394	0.000275121	0.00115591	0.00099635
WT -kas replicate 1	ydjN	Inner membrane	0.226356	0.116521	0.0482785	0.0133688	0.00762111	0.00584039	0.00233113	0.00253812	0.501206	(0.36, 0.64)
WT -kas replicate 1	ydjO	Cytoplasmic	0	0	0	0	0	0	0	0.000488261
WT -kas replicate 1	cedA	Unknown	0.0380055	0.0161673	0.00166601	0.00182338	0.00167911	0.000669121	0.00210847	0
WT -kas replicate 1	katE	Cytoplasmic	0.00672464	0.00694723	0.00626412	0.00421143	0.00450953	0.00337844	0.00362411	0.00303706
WT -kas replicate 1	chbG	Cytoplasmic	0.0296979	0.0217012	0.0124151	0.0138832	0.00489627	0.00520309	0.00364343	0.00261708	0.252235	(0.039, 0.47)
WT -kas replicate 1	chbF	Cytoplasmic	0.0168638	0.0145183	0.0119687	0.0103156	0.00904706	0.00781136	0.00719497	0.00377184	0.0682577	(0.05, 0.087)
WT -kas replicate 1	chbR	Unknown	0.0650875	0.030625	0.0163281	0.0149796	0.00629216	0.00327893	0.00141815	0.00139702	0.318276	(0.24, 0.4)
WT -kas replicate 1	chbA	Cytoplasmic	0.08203	0.0431721	0.0369086	0.0189351	0.0151119	0.0157501	0.00729855	0.00167761	0.174722	(0.14, 0.21)
WT -kas replicate 1	chbC	Inner membrane	0.0607614	0.0450146	0.0303854	0.0312994	0.0300237	0.0241681	0.0214896	0.02282	0.268451	(0.12, 0.42)
WT -kas replicate 1	chbB	Cytoplasmic	0.208163	0.111898	0.10594	0.0814387	0.0597416	0.0460943	0.0345828	0.00978347	0.134873	(0.11, 0.16)
WT -kas replicate 1	osmE	Unknown	0.206725	0.180457	0.173162	0.110444	0.10351	0.0585155	0.0367769	0.01737	0.151802	(0.053, 0.25)
WT -kas replicate 1	nadE	Cytoplasmic	0.488142	0.353823	0.334434	0.294318	0.231114	0.165542	0.0876619	0.0320023	0.156179	(0.12, 0.19)
WT -kas replicate 1	cho	Cytoplasmic	0.0146826	0.00189607	0.000911804	0.00124741	0.00137845	0.000549312	0.00057698	0.00132622
WT -kas replicate 1	ves	Unknown	0.000943151	0	0.0014057	0.00115386	0	0.000282286	0.000296503	0.0010223
WT -kas replicate 1	spy	Periplasmic	0.0346521	0.0381087	0.0333202	0.0332767	0.0302239	0.027434	0.0242474	0.0210012
WT -kas replicate 1	astE	Cytoplasmic	0.016819	0.00637111	0.00417793	0.00114314	0.0016843	0.000503395	0.00017625	0.00020256	0.367977	(0.14, 0.59)
WT -kas replicate 1	astB	Cytoplasmic	0.0149557	0.0100221	0.00632564	0.00181321	0.000910765	0.000362939	0.000635364	0.000438127	0.752229	(0.23, 1.3)
WT -kas replicate 1	astD	Cytoplasmic	0.0128559	0.00910729	0.0052008	0.0032954	0.00220702	0.0012093	0.000461896	0.00066356	0.316418	(0.17, 0.46)
WT -kas replicate 1	astA	Cytoplasmic	0.00892303	0.00813387	0.00391151	0.00214049	0.00197112	0.00109969	0.000495032	0.00056893	0.312447	(0.18, 0.44)
WT -kas replicate 1	astC	Cytoplasmic	0.0102333	0.00505619	0.00795756	0.00308452	0.00534673	0.00253017	0.00209811	0.00144679
WT -kas replicate 1	xthA	Cytoplasmic	0.512289	0.337994	0.212705	0.0903184	0.0369091	0.0141038	0.00529077	0.00413479	0.493293	(0.37, 0.61)
WT -kas replicate 1	ydjX	Inner membrane	0.00382036	0.00157873	0.000569397	0	0	0.000457374	0	0
WT -kas replicate 1	ydjY	Unknown	0.0160252	0.0099334	0.00597111	0.00620837	0.00240721	0.00287781	0.00176328	0.000579	0.165147	(0.057, 0.27)
WT -kas replicate 1	ydjZ	Inner membrane	0.0130443	0.00951249	0.0062899	0.000938732	0.00172891	0.000459312	0.000723669	0.000554466
WT -kas replicate 1	ynjA	Inner membrane	0.0237489	0.00613374	0.00147483	0.00080707	0	0.000592337	0	0
WT -kas replicate 1	ynjB	Unknown	0.0470169	0.0177941	0.0048567	0.00170854	0.000349634	0.000417986	0.00117077	0.000504578
WT -kas replicate 1	ynjC	Inner membrane	0.023343	0.0124232	0.00395353	0.000432697	0.000531279	0.000529285	0.000222378	0.000383361
WT -kas replicate 1	ynjD	Inner membrane	0.0307346	0.0257448	0.00123805	0.00169374	0.00124778	0.00198895	0.000783422	0.000300124
WT -kas replicate 1	ynjE	Periplasmic	0.1246	0.108128	0.0680925	0.034891	0.0255794	0.0094475	0.00248084	0.00180074	0.356649	(0.24, 0.47)
WT -kas replicate 1	ynjF	Inner membrane	0.00874807	0.000903763	0	0.000713497	0.000657041	0.00078549	0.000275018	0.000632145
WT -kas replicate 1	nudG	Cytoplasmic	0.089211	0.0330139	0.026791	0.00651591	0.00100006	0.000398521	0	0.00144324
WT -kas replicate 1	ynjH	Inner membrane	0.00397989	0.00205581	0	0.00243451	0.00149459	0.000595591	0.00062559	0.000718978
WT -kas replicate 1	gdhA	Outer membrane	0.214634	0.0730777	0.0509064	0.038407	0.0261086	0.0183889	0.00584535	0.00467335	0.258698	(0.17, 0.35)
WT -kas replicate 1	ynjI	Inner membrane	0.0130465	0.0016174	0.00272227	0.000425631	0.000783905	0.000468578	0.000492179	0.000377101
WT -kas replicate 1	topB	Cytoplasmic	0.653734	0.265458	0.1139	0.0514896	0.0239157	0.011105	0.00591919	0.00380157	0.437789	(0.38, 0.5)
WT -kas replicate 1	selD	Cytoplasmic	0.878887	0.481675	0.345511	0.229817	0.152422	0.102324	0.0525118	0.0246291	0.213816	(0.18, 0.25)
WT -kas replicate 1	ydjA	Unknown	0.455665	0.257234	0.244225	0.191841	0.158183	0.102506	0.0594038	0.0202681	0.152654	(0.11, 0.19)
WT -kas replicate 1	sppA	Inner membrane	0.297225	0.102455	0.0191847	0.00512992	0.0030761	0.00227653	0.00156347	0.00221965	0.831767	(0.64, 1)
WT -kas replicate 1	ansA	Cytoplasmic	0.418793	0.26765	0.110266	0.036161	0.0132397	0.00623526	0.00251897	0.002895	0.576103	(0.42, 0.73)
WT -kas replicate 1	pncA	Cytoplasmic	0.554256	0.379403	0.262327	0.153215	0.0749948	0.0430551	0.0170254	0.0082548	0.308517	(0.21, 0.41)
WT -kas replicate 1	ydjE	Inner membrane	0.0143909	0.00247787	0.00208527	0.00146716	0.000600475	0.000358933	0.000251341	0.00014443	0.378805	(0.11, 0.65)
WT -kas replicate 1	ydjF	Cytoplasmic	0.0780169	0.0406693	0.0293363	0.0122592	0.00752611	0.00364182	0.00202513	0.00129302	0.384053	(0.17, 0.6)
WT -kas replicate 1	ydjG	Cytoplasmic	0.0465173	0.0440522	0.0305385	0.0295839	0.0320262	0.028011	0.0226322	0.0136056	0.0549892	(0.038, 0.072)
WT -kas replicate 1	ydjH	Cytoplasmic	0.0446982	0.0455857	0.0281851	0.0271084	0.0176465	0.0216109	0.0199971	0.0109735
WT -kas replicate 1	ydjI	Cytoplasmic	0.0415392	0.0395615	0.0401455	0.0386439	0.0316863	0.0275851	0.0326473	0.0246231
WT -kas replicate 1	ydjJ	Cytoplasmic	0.0223755	0.0209657	0.0151234	0.0169763	0.0125064	0.0105906	0.0122691	0.00376017	0.0884233	(0.023, 0.15)
WT -kas replicate 1	ydjK	Inner membrane	0.0212578	0.0126075	0.00880089	0.00561879	0.00206968	0.002003	0.00222764	0.000426698	0.210256	(0.048, 0.37)
WT -kas replicate 1	ydjL	Cytoplasmic	0.0292561	0.0119856	0.0127805	0.0164561	0.0166694	0.010568	0.00872166	0.00510294
WT -kas replicate 1	yeaC	Unknown	0.658672	0.503674	0.347007	0.338398	0.255575	0.18106	0.0788243	0.0251642	0.184628	(0.14, 0.23)
WT -kas replicate 1	msrB	Cytoplasmic	0.46321	0.302309	0.214155	0.138062	0.0965851	0.0577335	0.015676	0.00379287	0.253275	(0.22, 0.29)
WT -kas replicate 1	gapA	Cytoplasmic	31.5203	28.0179	26.4586	21.0524	18.7694	14.6422	11.7237	9.48336	0.151655	(0.061, 0.24)
WT -kas replicate 1	yeaD	Cytoplasmic	0.419258	0.394451	0.366415	0.325678	0.278009	0.188869	0.124278	0.0714152	0.123557	(0.025, 0.22)
WT -kas replicate 1	yeaE	Cytoplasmic	0.121359	0.0551391	0.0383534	0.037053	0.0310193	0.0262436	0.017578	0.0107897
WT -kas replicate 1	mipA	Outer membrane	2.25593	1.96471	1.74835	1.4541	1.3355	0.99038	0.589635	0.368651	0.0996757	(0.087, 0.11)
WT -kas replicate 1	yeaG	Cytoplasmic	0.0123531	0.00609094	0.00543972	0.00297678	0.00421729	0.00268893	0.00273611	0.00182587
WT -kas replicate 1	yeaH	Cytoplasmic	0.00761573	0.0026226	0.00157648	0.00241555	0.0025422	0.000759797	0.000266022	0.0004586
WT -kas replicate 1	yeaI	Inner membrane	0.00110418	0.000380242	0.00109713	0	0	0	0	0.000132982
WT -kas replicate 1	yeaJ	Cytoplasmic	0.0262336	0.00376416	0.00108609	0.00118868	0.00328388	0.00207199	0.00251998	0.00460753
WT -kas replicate 1	yeaK	Cytoplasmic	0.184319	0.0645868	0.0650637	0.0501104	0.0542411	0.0383908	0.0291421	0.0225879	0.220783	(0.02, 0.42)
WT -kas replicate 1	yoaI	Inner membrane	0	0	0	0.00210991	0	0.00309708	0.00162653	0.00373868
WT -kas replicate 1	yeaL	Inner membrane	0.0789968	0.0326447	0.0244535	0.010408	0.00456401	0.0036375	0.00305657	0.000439107	0.255766	(0.12, 0.39)
WT -kas replicate 1	yeaM	Cytoplasmic	0.00396537	0.00136554	0.000985015	0.000539029	0	0.000593418	0.000623306	0.000955138
WT -kas replicate 1	yeaN	Inner membrane	0.0353897	0.0128201	0.0154127	0.00768458	0.00621354	0.00261365	0.0026008	0.00132847
WT -kas replicate 1	yeaO	Unknown	0.0858593	0.025804	0.0442068	0.0267377	0.0234496	0.0214926	0.0112876	0.00620428
WT -kas replicate 1	yoaF	Unknown	0.142738	0.092439	0.077793	0.040833	0.0304017	0.012115	0.00468824	0.00307892	0.322988	(0.18, 0.46)
WT -kas replicate 1	yeaP	Inner membrane	0.0439475	0.00601716	0.00236749	0.00151149	0.000397683	0.00158476	0.00149812	0.00133915	0.954261	(0.19, 1.7)
WT -kas replicate 1	yoaK	Inner membrane	0.307296	0.0623597	0.0613396	0.0268534	0.00824288	0.00985433	0.00690044	0.00396527
WT -kas replicate 1	yoaJ	Inner membrane	0.144868	0.0523821	0.0485809	0.0206771	0.0272015	0.0108398	0.00227715	0.00261708
WT -kas replicate 1	yeaQ	Inner membrane	0.185449	0.137492	0.143076	0.131679	0.0999573	0.0659528	0.0528133	0.0465083	0.319063	(0.001, 0.64)
WT -kas replicate 1	yoaG	Unknown	0.0178116	0.00613374	0.00221225	0.00484242	0	0.000888505	0	0
WT -kas replicate 1	yeaR	Unknown	0.00301808	0.00467697	0	0.000615391	0	0.000903314	0	0.00109045
WT -kas replicate 1	leuE	Inner membrane	0.0994693	0.0289841	0.0082362	0.00312029	0.00255413	0.00229009	0.00106908	0.00215018	0.669925	(0.24, 1.1)
WT -kas replicate 1	dmlR	Unknown	0.0211658	0.0018222	0.0021907	0.000479526	0.00176633	0.000703881	0.000369667	0.00042485
WT -kas replicate 1	dmlA	Cytoplasmic	0.0120056	0.0103359	0.00745564	0.00775189	0.00751423	0.00404245	0.00110083	0.000903687	0.277887	(0.015, 0.54)
WT -kas replicate 1	yeaV	Inner membrane	0.00262987	0.00116439	0.000839919	0.000153209	0.000564347	0.000337337	0.000236218	0.000407222
WT -kas replicate 1	yeaW	Cytoplasmic	0.0101408	0.00698428	0.00899647	0.00531698	0.00507761	0.00534762	0.00394705	0.00244261
WT -kas replicate 1	yeaX	Cytoplasmic	0.0101228	0.0116198	0.00921998	0.00871486	0.00633575	0.00454462	0.00212156	0.00203189	0.27038	(0.092, 0.45)
WT -kas replicate 1	rnd	Cytoplasmic	0.175787	0.0482624	0.00897254	0.00274962	0.00217033	0.00216219	0.00227109	0.00313214
WT -kas replicate 1	fadD	Cytoplasmic	0.326726	0.207718	0.0513855	0.0140598	0.00750219	0.0049184	0.00334279	0.00302687	0.671165	(0.55, 0.79)
WT -kas replicate 1	yeaY	Outer membrane	0.771945	0.259403	0.0758207	0.0266458	0.0161246	0.0167625	0.0155527	0.0121411	0.732987	(0.56, 0.91)
WT -kas replicate 1	yeaZ	Unknown	0.60804	0.201594	0.0570035	0.0264194	0.0152422	0.00841016	0.0041715	0.00253812	0.484805	(0.39, 0.58)
WT -kas replicate 1	yoaA	Cytoplasmic	0.0795978	0.00587375	0.00296587	0.00231859	0.00234864	0.00187186	0.00205551	0.00102711	1.38352	(0.66, 2.1)
WT -kas replicate 1	yoaB	Cytoplasmic	1.07234	0.749943	0.678255	0.538119	0.4778	0.330848	0.15346	0.056893	0.163914	(0.12, 0.2)
WT -kas replicate 1	yoaC	Unknown	0.110462	0.0823148	0.105259	0.0701546	0.054403	0.0395651	0.0244793	0.0150482	0.169677	(0.017, 0.32)
WT -kas replicate 1	yoaH	Unknown	0.114687	0.0841855	0.0292385	0.0356927	0.0158675	0.0135497	0.00284643	0.00327135
WT -kas replicate 1	pabB	Cytoplasmic	0.0662117	0.0115379	0.00267516	0.000813292	0.000299576	0.000596903	0.000752361	0.00129701
WT -kas replicate 1	nudL	Cytoplasmic	0.115407	0.030049	0.0146834	0.0145398	0.00775172	0.00533564	0.00206477	0.001356	0.312104	(0.19, 0.44)
WT -kas replicate 1	sdaA	Cytoplasmic	0.745434	0.42802	0.252692	0.138443	0.076224	0.0343061	0.0130123	0.00891532	0.336365	(0.29, 0.39)
WT -kas replicate 1	adrB	Inner membrane	0.00475646	0.00140397	0.00177229	0.000277099	0.00127587	0.000711804	0.000106808	0.000122752
WT -kas replicate 1	yoaE	Inner membrane	0.0976952	0.0335228	0.0137807	0.0065452	0.0036688	0.00167087	0.00153565	0.00163883	0.50082	(0.37, 0.63)
WT -kas replicate 1	manX	Cytoplasmic	5.30456	4.06897	3.76186	3.25793	2.89562	2.41988	2.39417	2.00198	0.157911	(0.086, 0.23)
WT -kas replicate 1	manY	Inner membrane	6.47633	5.00629	4.49368	3.3729	2.83578	2.21038	1.96329	1.47615	0.192511	(0.0021, 0.38)
WT -kas replicate 1	manZ	Inner membrane	7.95882	6.20325	5.70199	4.16039	3.7153	2.73666	2.33668	1.62231	0.128407	(0.042, 0.22)
WT -kas replicate 1	yobD	Inner membrane	0.333765	0.220093	0.147295	0.093636	0.0773376	0.0588039	0.0398129	0.0209537	0.196817	(0.14, 0.25)
WT -kas replicate 1	yebN	Inner membrane	0.0134137	0.00197967	0.00357003	0.0015629	0.00143923	0.00143383	0.000903629	0.00311557
WT -kas replicate 1	rlmA	Cytoplasmic	0.173037	0.0942324	0.0529792	0.0306328	0.0110821	0.00983608	0.00442778	0.0021809	0.319383	(0.21, 0.43)
WT -kas replicate 1	cspC	Cytoplasmic	56.7029	48.7902	46.7553	38.0575	34.2953	23.8072	12.6186	5.85384	0.13698	(0.036, 0.24)
WT -kas replicate 1	yobF	Unknown	17.0937	17.8115	13.2361	12.9063	11.2461	8.37823	4.66222	1.8892	0.137532	(0.11, 0.17)
WT -kas replicate 1	yebO	Unknown	0.743203	0.407287	0.23194	0.13154	0.0864215	0.0508114	0.0314294	0.0163567	0.287826	(0.24, 0.34)
WT -kas replicate 1	mgrB	Inner membrane	0.184858	0.089642	0.0337368	0.0200002	0.011334	0.00451657	0.0106741	0.00817837	0.567621	(0.074, 1.1)
WT -kas replicate 1	yobH	Inner membrane	0.167504	0.10757	0.0640998	0.0572314	0.0289016	0.00880731	0.00213482	0.00408919	0.585451	(0.013, 1.2)
WT -kas replicate 1	kdgR	Cytoplasmic	0.386178	0.17645	0.0797414	0.0324479	0.0154554	0.0100596	0.00431278	0.00396527	0.436139	(0.39, 0.48)
WT -kas replicate 1	yebQ	Inner membrane	0.0205599	0.00326776	0.00147322	0.0012899	0.000593919	0.00059169	0.000248597	0	0.519429	(0.17, 0.87)
WT -kas replicate 1	htpX	Inner membrane	1.34644	0.681502	0.196453	0.068321	0.0296071	0.0180663	0.0137481	0.013575	0.622746	(0.61, 0.64)
WT -kas replicate 1	prc	Inner membrane	1.57753	0.454413	0.0778464	0.029409	0.016528	0.010316	0.00750158	0.00728031	0.706342	(0.6, 0.81)
WT -kas replicate 1	proQ	Cytoplasmic	4.20382	2.24013	0.795782	0.292852	0.143012	0.075134	0.0302968	0.0202178	0.467118	(0.4, 0.53)
WT -kas replicate 1	msrC	Unknown	0.8367	0.397825	0.145515	0.0507142	0.0180251	0.012407	0.00342944	0.00315311	0.50182	(0.42, 0.58)
WT -kas replicate 1	yebS	Inner membrane	0.0207317	0.0030597	0.00189178	0.00138032	0.000953324	0.00113969	0.00106409	0.00122293
WT -kas replicate 1	yebT	Unknown	0.112611	0.0213074	0.00307396	0.0010093	0.00108434	0.000925948	0.00103742	0.00126681
WT -kas replicate 1	rsmF	Cytoplasmic	0.0837518	0.0304003	0.00421709	0.00246156	0.000566698	0.00124206	0.00083021	0.00149937	0.952386	(0.15, 1.8)
WT -kas replicate 1	yebV	Unknown	0.0756431	0.0307852	0.0119573	0.012152	0.0137729	0.00823273	0.00936801	0.0124228
WT -kas replicate 1	yebW	Unknown	0.0113178	0	0	0	0	0	0.00088951	0
WT -kas replicate 1	pphA	Cytoplasmic	0.00165374	0.000854242	0.000616196	0.000674401	0	0.000494966	0.00129974	0.000298753
WT -kas replicate 1	ryeA	Unknown	1.78685	1.22165	0.845451	0.729572	0.647265	0.428367	0.315508	0.298757
WT -kas replicate 1	ryeB	Unknown	0.143671	0.0974048	0.0736075	0.0402801	0.0472092	0.0255317	0.0183489	0.00486647
WT -kas replicate 1	yebY	Unknown	0.961022	0.574365	0.30659	0.226075	0.130042	0.0741668	0.0309612	0.0183655	0.267221	(0.23, 0.31)
WT -kas replicate 1	yebZ	Inner membrane	0.452401	0.220509	0.127991	0.0494851	0.0186952	0.0115475	0.00743398	0.00539604	0.534167	(0.25, 0.82)
WT -kas replicate 1	yobA	Periplasmic	0.418669	0.203542	0.113355	0.0679392	0.0456985	0.0247147	0.0104749	0.00732782	0.300397	(0.26, 0.34)
WT -kas replicate 1	holE	Cytoplasmic	0.155216	0.0898951	0.0560819	0.0431573	0.0300276	0.0246358	0.0103507	0.00594791	0.199319	(0.16, 0.24)
WT -kas replicate 1	yobB	Inner membrane	0.0165374	0.0153764	0.00554577	0.00472081	0.00124208	0.00123742	0.00103979	0.00089626	0.476825	(0.21, 0.75)
WT -kas replicate 1	exoX	Cytoplasmic	0.0524409	0.0169302	0.012823	0.0103586	0.00861586	0.00711206	0.00334874	0.00444074	0.29661	(0.11, 0.48)
WT -kas replicate 1	ptrB	Unknown	0.0287311	0.018245	0.0104108	0.00558958	0.0029696	0.00165673	0.000331462	0.00066665	0.411159	(0.11, 0.71)
WT -kas replicate 1	yebE	Inner membrane	0.0353939	0.0289122	0.0214688	0.0204757	0.0185465	0.0160133	0.00828053	0.00802967	0.109221	(0.027, 0.19)
WT -kas replicate 1	yebF	Extracellular	0.241954	0.169786	0.0975247	0.0713647	0.0537173	0.0532879	0.0387498	0.031339	0.278756	(0.16, 0.4)
WT -kas replicate 1	yebG	Unknown	0.337901	0.127291	0.0751251	0.0365428	0.0336513	0.0184388	0.0129117	0.0114666	0.370115	(0.28, 0.46)
WT -kas replicate 1	purT	Inner membrane	0.0221173	0.0114247	0.0127049	0.0157841	0.00484505	0.00882627	0.00521484	0.0034961
WT -kas replicate 1	eda	Cytoplasmic	1.70592	1.43282	1.33938	1.05456	0.878965	0.682297	0.366844	0.171822	0.127408	(0.11, 0.14)
WT -kas replicate 1	edd	Cytoplasmic	0.209267	0.142168	0.114169	0.0894966	0.073408	0.0541091	0.0315747	0.017115	0.13051	(0.094, 0.17)
WT -kas replicate 1	zwf	Cytoplasmic	1.30146	1.01677	0.87359	0.650213	0.46331	0.28223	0.0789133	0.0296549	0.244337	(0.14, 0.35)
WT -kas replicate 1	yebK	Cytoplasmic	0.36779	0.077412	0.0228014	0.0127322	0.00750386	0.00411163	0.00294459	0.00338415	0.598049	(0.46, 0.74)
WT -kas replicate 1	pykA	Cytoplasmic	2.73359	2.16483	1.97595	1.60698	1.24782	0.865378	0.236828	0.0612103	0.239502	(0.2, 0.28)
WT -kas replicate 1	lpxM	Inner membrane	0.363847	0.0467697	0.00458153	0.00296299	0.00377799	0.00267648	0.00439264	0.00464451	1.92382	(0.12, 3.7)
WT -kas replicate 1	yebA	Unknown	0.25664	0.0742377	0.0425343	0.0249506	0.0111027	0.00663659	0.00593814	0.00534098	0.450268	(0.35, 0.55)
WT -kas replicate 1	znuA	Periplasmic	0.345867	0.254451	0.17964	0.111364	0.0533534	0.0250953	0.00823727	0.0052594	0.357907	(0.27, 0.45)
WT -kas replicate 1	znuC	Inner membrane	0.0812008	0.0103933	0.00160651	0.00117217	0.000539712	0.000645224	0.00112954	0.000778892	1.13455	(0.22, 2)
WT -kas replicate 1	znuB	Inner membrane	0.0995277	0.0135668	0.00257532	0.00169115	0.00155734	0.00124119	0.00130371	0.000749164	1.02296	(0.25, 1.8)
WT -kas replicate 1	ruvB	Cytoplasmic	0.218699	0.0927068	0.0576628	0.0429496	0.0181612	0.0136703	0.0060814	0.00582436	0.319966	(0.25, 0.39)
WT -kas replicate 1	ruvA	Cytoplasmic	0.164219	0.0779496	0.0595354	0.0372855	0.0266681	0.0204574	0.00781374	0.00384865	0.211436	(0.17, 0.25)
WT -kas replicate 1	yobI	Unknown	0	0	0	0	0	0	0	0
WT -kas replicate 1	yebB	Unknown	0.00360368	0.000930741	0.000671378	0	0	0	0	0
WT -kas replicate 1	ruvC	Cytoplasmic	2.49981	1.84714	1.35645	0.807648	0.459612	0.171007	0.0258469	0.0161687	0.454967	(0.26, 0.65)
WT -kas replicate 1	yebC	Cytoplasmic	2.93988	2.23889	1.60352	1.04073	0.52696	0.225572	0.0433303	0.0217207	0.411498	(0.25, 0.57)
WT -kas replicate 1	nudB	Unknown	2.0459	1.12743	0.840961	0.453352	0.184646	0.0606596	0.0199816	0.0173316	0.477385	(0.29, 0.66)
WT -kas replicate 1	aspS	Cytoplasmic	1.82249	1.13672	0.660807	0.264025	0.0872197	0.0339316	0.0158938	0.0114027	0.554555	(0.4, 0.71)
WT -kas replicate 1	yecD	Cytoplasmic	0.132221	0.0692885	0.0492664	0.0398539	0.0381397	0.0238016	0.0132532	0.00450027	0.152857	(0.13, 0.18)
WT -kas replicate 1	yecE	Cytoplasmic	0.0570451	0.0116496	0.00494311	0.00243451	0.000996392	0.00178677	0.00062559	0.000479318	0.539392	(0.29, 0.79)
WT -kas replicate 1	yecN	Inner membrane	0.198919	0.0609424	0.0357814	0.0274129	0.0298804	0.0205299	0.0168198	0.00495659	0.19891	(0.0072, 0.39)
WT -kas replicate 1	cmoA	Cytoplasmic	0.289152	0.0890134	0.0185008	0.0059554	0.00383892	0.00196689	0.00229551	0.00184673	0.735851	(0.54, 0.93)
WT -kas replicate 1	cmoB	Cytoplasmic	0.359376	0.135113	0.0354028	0.0104844	0.00461754	0.00468385	0.00228417	0.00121161	0.576335	(0.32, 0.83)
WT -kas replicate 1	torZ	Periplasmic	0.0076011	0.00392635	0.00516464	0.00182338	0.00201493	0.00127133	0.00091367	0.000484644
WT -kas replicate 1	torY	Unknown	0.00148026	0.000509752	0.00294162	0.000603653	0	0.000443042	0.000310238	0.000534825
WT -kas replicate 1	cutC	Cytoplasmic	0.189085	0.0931638	0.0639508	0.0456724	0.0207562	0.013713	0.00525847	0.00315311	0.272913	(0.23, 0.31)
WT -kas replicate 1	yecM	Cytoplasmic	0.137011	0.0811665	0.0578344	0.0273507	0.0143923	0.00688239	0.00180726	0.0013847	0.393111	(0.26, 0.52)
WT -kas replicate 1	argS	Cytoplasmic	0.875975	0.367037	0.126309	0.035007	0.017648	0.00993958	0.00571256	0.00396184	0.552084	(0.44, 0.66)
WT -kas replicate 1	yecT	Unknown	0.0333285	0.0045909	0.00248369	0.000906097	0.000834402	0.000665016	0.000349256	0.000401392	0.649785	(0.38, 0.92)
WT -kas replicate 1	flhE	Unknown	0.0718811	0.0185651	0.00412052	0.00112743	0	0	0	0
WT -kas replicate 1	flhA	Inner membrane	0.100342	0.00998834	0.0013631	0.00149186	0.00196259	0.000547463	0.000164296	9.44112e-05
WT -kas replicate 1	flhB	Inner membrane	0.0212763	0.00439611	0.00352342	0.00192812	0.00284089	0.00169814	0.00222958	0.00119579	0.768248	(0.15, 1.4)
WT -kas replicate 1	cheZ	Cytoplasmic	0.0320057	0.0443769	0.0320107	0.0291953	0.0246711	0.0161336	0.0145631	0.00547761	0.110556	(0.065, 0.16)
WT -kas replicate 1	cheY	Cytoplasmic	0.0334311	0.0316595	0.0280275	0.0261305	0.0156932	0.0129243	0.00788243	0.00352299	0.129571	(0.11, 0.15)
WT -kas replicate 1	cheB	Cytoplasmic	0.00827817	0.00427609	0.00192781	0.00126595	0.00155437	0.000774269	0.000650613	0.000560803	0.344264	(0.077, 0.61)
WT -kas replicate 1	cheR	Cytoplasmic	0.0126192	0.00391106	0.00423179	0.00102923	0.000473894	0.00094423	0.000396715	0.000227969
WT -kas replicate 1	tap	Inner membrane	0.0111906	0.00350335	0.00353794	0.00207435	0.00152817	0.00050748	0.000639648	0.00049009
WT -kas replicate 1	tar	Inner membrane	0.00784484	0.00438994	0.00267945	0.00133298	0.00220951	0.000489159	0.000924834	0.000590496
WT -kas replicate 1	cheW	Cytoplasmic	0.0323366	0.0389748	0.028114	0.0184617	0.00728612	0.0109688	0.00203317	0.000778892	0.225636	(0.06, 0.39)
WT -kas replicate 1	cheA	Cytoplasmic	0.0234996	0.0188507	0.0142158	0.00665186	0.0041529	0.00388908	0.00217285	0.000998885	0.228364	(0.11, 0.35)
WT -kas replicate 1	motB	Inner membrane	0.016409	0.0054489	0.00218361	0.00143392	0.000880308	0.0010524	0.00165812	0.000846951
WT -kas replicate 1	motA	Inner membrane	0.00917661	0.00252809	0.00182361	0.00324328	0.00183794	0.00146483	0.00173094	0.000663111
WT -kas replicate 1	flhC	Cytoplasmic	0.106962	0.0261717	0.00559366	0.00153051	0.0014094	0.000842469	0.000589934	0	0.766157	(0.35, 1.2)
WT -kas replicate 1	flhD	Cytoplasmic	0.112985	0.0143907	0.00807375	0.00441819	0.00232492	0.000463238	0.000973139	0.000559205	0.561779	(0.29, 0.84)
WT -kas replicate 1	uspC	Cytoplasmic	0.0101306	0.00130824	0.00471843	0.000516412	0.000951102	0.000758025	0.000796205	0.000457531
WT -kas replicate 1	otsA	Cytoplasmic	0.011437	0.00708931	0.00795477	0.00590775	0.00715829	0.00285257	0.0011985	0.00110193
WT -kas replicate 1	otsB	Inner membrane	0.00474755	0.00280268	0.00202168	0.00027658	0	0.000202992	0.000639648	0.000245045
WT -kas replicate 1	araH	Inner membrane	0.00990739	0.00739218	0.00492208	0.00246905	0.00124019	0.00214159	0.000173035	0.000795465
WT -kas replicate 1	araG	Inner membrane	0.00753027	0.00259317	0.00213777	0.00219347	0.000538644	0.00096592	0.00056365	0.000259117
WT -kas replicate 1	araF	Periplasmic	0.0104261	0.00170072	0.0040893	0.00358046	0.00164858	0.000985433	0.000345022	0.000396527
WT -kas replicate 1	ftnB	Cytoplasmic	0.0431155	0.0244984	0.0072293	0.00747261	0.00485741	0.00225828	0.00203317	0.00194723	0.37786	(0.12, 0.64)
WT -kas replicate 1	yecJ	Unknown	0.737275	0.478833	0.343794	0.199563	0.155437	0.080653	0.0155876	0.00623114	0.282659	(0.17, 0.39)
WT -kas replicate 1	azuC	Unknown	0.131131	0.025804	0.00465335	0.0178251	0.0140697	0.0074757	0.00588917	0.0135366
WT -kas replicate 1	yecR	Unknown	0.046948	0.00866106	0.00124951	0.00273507	0.00125933	0	0	0.00121161
WT -kas replicate 1	ftnA	Cytoplasmic	1.11705	0.890316	0.625959	0.396816	0.262183	0.123743	0.0267496	0.00867104	0.294325	(0.23, 0.36)
WT -kas replicate 1	yecH	Unknown	0.00905425	0.0187079	0.00168684	0.010154	0	0.0047424	0.00213482	0.00245351
WT -kas replicate 1	tyrP	Inner membrane	0.108472	0.0185227	0.00534444	0.00255905	0.00235657	0.00201233	0.00310008	0.00291506
WT -kas replicate 1	yecA	Cytoplasmic	0.389088	0.267978	0.212146	0.185948	0.147648	0.0971673	0.0482099	0.0235773	0.13821	(0.12, 0.15)
WT -kas replicate 1	leuZ	Unknown	0.624431	0.296746	0.1396	0.277563	0.187597	0.211189	0.188453	0.151159
WT -kas replicate 1	cysT	Unknown	1.87937	1.03905	0.497845	1.62264	1.02006	1.39525	1.42399	1.15647
WT -kas replicate 1	glyW	Unknown	2.45894	1.69848	1.41162	2.17168	1.62135	1.82707	1.81123	1.49019
WT -kas replicate 1	pgsA	Inner membrane	0.211761	0.038847	0.00663674	0.00403535	0.00148642	0.00385019	0.00311086	0.000715049
WT -kas replicate 1	uvrC	Cytoplasmic	0.27059	0.0229639	0.00574243	0.0029007	0.00333897	0.00221763	0.0020498	0.00171331	1.11795	(0.31, 1.9)
WT -kas replicate 1	uvrY	Cytoplasmic	0.294367	0.0709021	0.0351232	0.0128136	0.00931558	0.00272232	0.00337933	0.00328629	0.538868	(0.38, 0.7)
WT -kas replicate 1	yecF	Unknown	1.53319	1.0676	0.793488	0.554344	0.486	0.315798	0.170786	0.0863636	0.154248	(0.13, 0.18)
WT -kas replicate 1	sdiA	Cytoplasmic	0.0909182	0.017854	0.00783925	0.0064348	0.00507912	0.0026987	0.0025984	0.00271481	0.59213	(0.32, 0.87)
WT -kas replicate 1	yecC	Inner membrane	0.160163	0.10062	0.0537637	0.0338343	0.023842	0.0166267	0.00430934	0.00286732	0.256534	(0.19, 0.32)
WT -kas replicate 1	yecS	Inner membrane	0.118558	0.0545298	0.0435703	0.0251676	0.0176871	0.00899263	0.00306343	0.00176037	0.257066	(0.21, 0.3)
WT -kas replicate 1	dcyD	Cytoplasmic	0.12109	0.0676669	0.0533225	0.0426472	0.0305914	0.0230633	0.0133237	0.00596598	0.152406	(0.11, 0.2)
WT -kas replicate 1	fliY	Periplasmic	0.221778	0.11491	0.100073	0.081038	0.0682585	0.0481091	0.0407242	0.0365117	0.227613	(0.14, 0.32)
WT -kas replicate 1	fliZ	Unknown	0.0649544	0.0172845	0.0095343	0.0048161	0.00443503	0.00117824	0.00123758	0.00106674	0.431551	(0.27, 0.6)
WT -kas replicate 1	fliA	Cytoplasmic	0.0845064	0.0163694	0.00955875	0.00307696	0.00566698	0.00293577	0.00118601	0.0021809	0.536466	(0.17, 0.9)
WT -kas replicate 1	fliC	Extracellular	0.11649	0.0963513	0.0876209	0.0806545	0.0711382	0.0593037	0.0582977	0.0489063	0.12663	(0.013, 0.24)
WT -kas replicate 1	fliD	Extracellular	0.0169888	0.00239333	0.00143867	0.00173202	0.00173997	0.00173344	0.00109245	0.000139503	0.166775	(0.069, 0.26)
WT -kas replicate 1	fliS	Cytoplasmic	0.043619	0.0068277	0.00295504	0.00161709	0.00198551	0.00118684	0.000831075	0.000955138	0.769891	(0.41, 1.1)
WT -kas replicate 1	fliT	Cytoplasmic	0.0608565	0.0046003	0.00221225	0	0	0.000444253	0	0
WT -kas replicate 1	amyA	Cytoplasmic	0.0507476	0.0203675	0.0223098	0.0150374	0.00850047	0.00896029	0.00447625	0.002902	0.196356	(0.034, 0.36)
WT -kas replicate 1	yedD	Unknown	0.923796	0.638509	0.477204	0.28201	0.168531	0.0899386	0.0202138	0.0123268	0.322226	(0.22, 0.42)
WT -kas replicate 1	yedE	Inner membrane	1.35228	0.917246	0.568322	0.273895	0.131948	0.0655239	0.0178433	0.00943971	0.373522	(0.29, 0.45)
WT -kas replicate 1	yedF	Unknown	2.08944	1.61416	1.23874	0.810423	0.533568	0.24459	0.0481704	0.0293583	0.373547	(0.2, 0.55)
WT -kas replicate 1	yedK	Unknown	0.020301	0.00167784	0.00363086	0.000662304	0.000609899	0.00267348	0.001787	0.00352073
WT -kas replicate 1	yedL	Unknown	0.00905425	0	0	0	0.00255014	0.000338743	0	0.000408919
WT -kas replicate 1	yedN	Unknown	0.000481183	0.00049711	0.000717167	0.000196227	0.000722804	0.000432054	0	0.000347708
WT -kas replicate 1	intG	Unknown	0	0	0	0	0	0	0	0
WT -kas replicate 1	fliE	Periplasmic	0.0258693	0.00712682	0.00128521	0.00351652	0.00388593	0.0025809	0.00379524	0.00311557
WT -kas replicate 1	fliF	Inner membrane	0.0844845	0.00642767	0.000976109	0.00146893	0.00122972	0.000392035	0.00102945	0.000709877
WT -kas replicate 1	fliG	Cytoplasmic	0.372533	0.0174682	0.00447114	0.00133458	0.000819322	0.001306	0.00102883	0.000788277	1.2075	(0.86, 1.6)
WT -kas replicate 1	fliH	Cytoplasmic	0.464179	0.0514671	0.00766075	0.00548209	0.00415744	0.00307679	0.00223737	0.00171424	1.04153	(0.66, 1.4)
WT -kas replicate 1	fliI	Cytoplasmic	0.215879	0.0673975	0.00206251	0.00112866	0.000593919	0.000355014	0.000497194	0.00128568	1.8749	(0.56, 3.2)
WT -kas replicate 1	fliJ	Cytoplasmic	0.208003	0.156742	0.0136771	0.00299379	0.00091897	0.000732416	0	0	1.08373	(0.72, 1.5)
WT -kas replicate 1	fliK	Extracellular	0.12859	0.130856	0.0229697	0.00746325	0.0032555	0.00245048	0.00075703	0.000348016	0.537898	(0.31, 0.77)
WT -kas replicate 1	fliL	Inner membrane	0.204451	0.137594	0.0322132	0.00714648	0.00438734	0.00209802	0.00220369	0.00211055	0.766556	(0.61, 0.93)
WT -kas replicate 1	fliM	Inner membrane	0.236762	0.110572	0.0370601	0.00462921	0.00162397	0.000970725	0.00135949	0.000585913	1.04862	(0.33, 1.8)
WT -kas replicate 1	fliN	Inner membrane	0.488142	0.177589	0.0899647	0.0197995	0.00689893	0.00353471	0.00165011	0.00142233	0.657921	(0.31, 1)
WT -kas replicate 1	fliO	Inner membrane	0.36217	0.122675	0.0851715	0.0163432	0.00891853	0.00444253	0.000466628	0.00107257	0.56173	(0.14, 0.98)
WT -kas replicate 1	fliP	Inner membrane	0.232613	0.0600782	0.0285254	0.0066042	0.00442301	0.00176256	0.00115709	0.000531927	0.527041	(0.41, 0.65)
WT -kas replicate 1	fliQ	Inner membrane	0.140844	0.0332585	0.0239906	0.000820522	0.00151119	0	0.000632541	0
WT -kas replicate 1	fliR	Inner membrane	0.0691164	0.017137	0.0118465	0.00310044	0	0.000827463	0.000651855	0
WT -kas replicate 1	rcsA	Unknown	0.0243768	0.021586	0.0188147	0.0159765	0.0156932	0.00990171	0.00985304	0.00251642	0.122465	(0.06, 0.19)
WT -kas replicate 1	dsrB	Unknown	0.413909	0.291012	0.207776	0.16176	0.133849	0.103236	0.0605432	0.0280401	0.13067	(0.097, 0.16)
WT -kas replicate 1	yodD	Unknown	0.00953079	0.00492313	0.00355124	0.00680169	0.00357915	0.00784457	0.00299625	0.00258264
WT -kas replicate 1	dsrA	Unknown	0	0	0	0	0	0	0.00196306	0
WT -kas replicate 1	yedP	Cytoplasmic	0.00399452	0.00481453	0.00297677	0.00298646	0.00400022	0.00259038	0.00209297	0.00216486
WT -kas replicate 1	yedQ	Cytoplasmic	0.0208328	0.00298002	0.000955377	0.00104562	0.00120361	0.000287781	0.000906828	0.0008106
WT -kas replicate 1	yodC	Unknown	0.133587	0.0920061	0.0376082	0.0351076	0.0133778	0.0177701	0.0065328	0.00107257	0.224643	(0.18, 0.27)
WT -kas replicate 1	yedI	Inner membrane	0.132559	0.0550232	0.0405723	0.022685	0.0137785	0.00921026	0.00279062	0.000427627	0.269382	(0.24, 0.3)
WT -kas replicate 1	yedA	Inner membrane	0.0117971	0.00426564	0.00175827	0.000721631	0.000886043	0.000176543	0.000556306	0.000213117
WT -kas replicate 1	vsr	Cytoplasmic	0.10842	0.00953269	0.00429768	0.00141109	0.00086629	0.00103565	0.00326343	0.00208366
WT -kas replicate 1	dcm	Cytoplasmic	0.122893	0.0170072	0.005706	0.0018735	0.0020128	0.00240629	0.00240713	0.00152156	0.943733	(0.67, 1.2)
WT -kas replicate 1	yedJ	Cytoplasmic	0.0476129	0.006451	0.00232667	0.00413797	0.00351744	0.003037	0.00294459	0.00112805
WT -kas replicate 1	yedR	Inner membrane	0.00890582	0	0.00110612	0.00242121	0.00111482	0.00133276	0.00279977	0.000536287
WT -kas replicate 1	rseX	Unknown	0	0	0	0	0	0	0	0
WT -kas replicate 1	yedS	Outer membrane	0.0132057	0.00752707	0.00848368	0.00501392	0.00547222	0.00395247	0.00400839	0.000822636	0.120871	(0.047, 0.19)
WT -kas replicate 1	hchA	Cytoplasmic	0.0184911	0.00790475	0.00902815	0.00806076	0.0110147	0.00954205	0.00661495	0.00783281
WT -kas replicate 1	yedV	Inner membrane	0.0155901	0.00123893	0.000595793	0.000978105	0.000300237	0.000358933	0.000628352	0.000433291
WT -kas replicate 1	yedW	Cytoplasmic	0.00889257	0.0033407	0.00180733	0.000989021	0	0.000967836	0.00152487	0.00146042
WT -kas replicate 1	hiuH	Unknown	0.0118099	0.0135564	0.00977877	0.00428098	0.00689893	0.00471294	0.00412526	0.00426698
WT -kas replicate 1	yedY	Unknown	0.00864884	0.00279222	0.00362544	0.00264526	0.00487191	0.00161788	0.00169936	0.000976522
WT -kas replicate 1	yedZ	Inner membrane	0.0068334	0.00441224	0.00127309	0.001045	0	0.000766964	0.00134266	0.000617236
WT -kas replicate 1	zinT	Unknown	0.0133519	0.00862115	0.0118156	0.00578524	0.00626763	0.00574458	0.00314813	0.00271356
WT -kas replicate 1	yodB	Inner membrane	0.0051154	0.00211389	0.00228724	0.000834429	0.00153681	0.00214346	0.000321631	0.00110893
WT -kas replicate 1	serU	Unknown	0.253519	0.261911	0.0809682	0.265849	0.158675	0.216795	0.193557	0.119949
WT -kas replicate 1	mtfA	Cytoplasmic	0.032677	0.0119562	0.00101464	0.0027762	0.00204523	0.000611265	0.00128411	0.000983864
WT -kas replicate 1	asnT	Unknown	0.271628	0.103386	0.074576	0.169071	0.0697933	0.139063	0.164044	0.100723
WT -kas replicate 1	yeeJ	Outer membrane	0.00782988	0.001824	0.00194498	0.000845217	0.000807166	0.000827112	0.000772241	0.000554701
WT -kas replicate 1	yeeL	Cytoplasmic	0.00103182	0	0.00153786	0.00021039	0	0	0	0
WT -kas replicate 1	shiA	Inner membrane	0.0387745	0.0106537	0.00522574	0.00336433	0.000929436	0.00172844	0.000907746	0.000894218	0.514921	(0.1, 0.93)
WT -kas replicate 1	amn	Cytoplasmic	0.166897	0.100676	0.087646	0.0785671	0.0757155	0.0598981	0.0516466	0.0360186	0.135595	(0.028, 0.24)
WT -kas replicate 1	yeeN	Cytoplasmic	1.19865	1.03011	0.865016	0.63496	0.485985	0.278704	0.0786044	0.0284703	0.241935	(0.14, 0.34)
WT -kas replicate 1	asnW	Unknown	1.77988	0.841855	0.410168	0.839523	0.526134	1.04404	1.11011	0.81095
[truncated: 15,737 more rows]
