# Supplementary material for: Spatial organization shapes the turnover of a bacterial transcriptome
Source: eLife. 2016 May 20;5:e13065. doi: 10.7554/eLife.13065 (PMC4874777; doi:10.7554/eLife.13065)
Supplement: Figure 5—source data 1. — ‘Test gene’ is the name of the fusion gene. ‘Signal-peptide gene’ is the gene from which the signal peptide was derived. ‘Signal-peptide type’ is the type of signal peptide. If 'Spike-In RNA' is listed, then the data are for one of the four spike in RNAs. ‘Encoding’ specifies the encoding of the signal peptide. Native indicates that the nucleotide sequence is the native E. coli sequence; Synthetic indicates that the native E. coli codons have been exchanged at random with synonymous codons; and ‘No translation’ indicates that the first two codons, including the start codon, of the native E. coli sequence have been replaced with stop codons. ‘Abundance N min’ provides the average copy number of the specific RNA per cell at the specified time point. ‘Decay rate’ provides the measured decay rate, e.g. log(2) / half-life, in units of 1 per minute. ‘95% Confidence interval’ is the 95% confidence interval of the decay rate. The decay rate and its confidence interval are only provided if the accuracy in the determination of specific decay rates met our criteria: the error as estimated from the 95% confidence interval range is less than one half of the fit value. DOI: http://dx.doi.org/10.7554/eLife.13065.014 [file elife-13065-fig5-data1.xlsx]

## Sheet: barcoded tauSeq data
Test gene	Signal-peptide gene	Signal-peptide type	Encoding	Abundance 0 min	Abundance 1 min	Abundance 2 min	Abundance 4 min	Abundance 6 min	Abundance 8 min	Abundance 10 min	Abundance 15 min	Decay rate (1/min)	95% Confidence interval
neo	SP_spkA	Spike-In RNA		0.00139409	0.00111691	0.00125716	0.000976779	0.00127947	0.00106137	0.00118515	0.00101612
neo	SP_spkD	Spike-In RNA		0.018282	0.0200642	0.0250653	0.0174867	0.031307	0.0303201	0.0199559	0.0148866
neo	SP_spkG	Spike-In RNA		0.0869678	0.0780832	0.0928625	0.077148	0.100799	0.0984174	0.0894693	0.0743814
neo	SP_spkK	Spike-In RNA		1	1	1	1	1	1	1	1
neo	aaeB	SRP	Native	0.000180581	0.00017389	0.000233555	0.000184849	0.000105755	8.29605e-05	6.7084e-05	2.95217e-05	0.130417	(0.093, 0.17)
neo	aaeX	SRP	Native	0.00444952	0.00297285	0.00220579	0.00136399	0.00144763	0.000824337	0.000650076	0.000212366	0.18608	(0.16, 0.22)
neo	abgT	SRP	Native	0.00149521	0.000805912	0.000302756	0.000163445	0.000104022	8.69109e-05	0.000110209	7.42805e-05	0.811127	(0.53, 1.1)
neo	abrB	SRP	Native	0.000130018	0.00015717	0.000103802	7.39395e-05	2.2538e-05	2.89703e-05	7.98619e-05	3.23787e-05
neo	acrB	SRP	Native	0.00026726	0.000163858	0.000106685	3.5024e-05	1.21359e-05	5.26733e-06	1.75696e-05	1.99986e-05	0.725878	(0.11, 1.3)
neo	acrD	SRP	Native	0.0085162	0.00542402	0.00414631	0.00221624	0.00149618	0.00119568	0.00131772	0.000705665	0.372398	(0.22, 0.53)
neo	acrF	SRP	Native	0.00440618	0.00220706	0.00234708	0.000801659	0.000709081	0.000575456	0.000581394	0.000463777	0.524991	(0.27, 0.78)
neo	actP	SRP	Native	0.00293264	0.00222378	0.00150225	0.00150992	0.00104368	0.000674218	0.000597367	0.000217128	0.162111	(0.14, 0.19)
neo	adiC	SRP	Native	0.0029832	0.00142121	0.000902501	0.000251005	0.00022538	0.000196208	8.78481e-05	4.8568e-05	0.425452	(0.22, 0.63)
neo	adrA	SRP	Native	0.000151688	3.34403e-06	0	9.72888e-06	1.73369e-06	0	0	0
neo	afuB	SRP	Native	7.22324e-05	4.01284e-05	8.65017e-06	7.7831e-06	1.38696e-05	7.901e-06	3.19447e-06	1.90463e-06
neo	agaC	SRP	Native	0.000418948	0.000384564	0.000593978	0.000194578	0.00119105	0.000628129	0.000159724	3.90449e-05
neo	agaD	SRP	Native	0.00967914	0.00728665	0.00607242	0.00530418	0.00320733	0.00239005	0.00241502	0.00079042	0.156179	(0.13, 0.18)
neo	agaW	SRP	Native	0.00654426	0.00360152	0.00313424	0.00245946	0.00156032	0.00102186	0.00173779	0.000967551	0.379185	(0.041, 0.72)
neo	alaE	SRP	Native	0.00225365	0.00134096	0.000544961	0.000455311	0.000237516	0.00010798	0.000199655	0.000241888	0.64038	(0.13, 1.1)
neo	alsC	SRP	Native	0.000216697	0.000147138	7.78515e-05	5.05902e-05	4.68097e-05	7.1109e-05	9.58342e-06	3.0474e-05
neo	alx	SRP	Native	0.00387166	0.00152154	0.00106974	0.00048839	0.000213244	0.000118515	0.000250766	0.000163798	0.663443	(0.32, 1)
neo	ampE	SRP	Native	0.0032938	0.00226057	0.00242781	0.00127643	0.00126906	0.00103635	0.0010973	0.000678047	0.243563	(0.048, 0.44)
neo	ampG	SRP	Native	0.00189971	0.000932986	0.00115336	0.000412504	0.000374478	0.000180406	0.000223613	8.57082e-05	0.29049	(0.13, 0.45)
neo	amtB	SRP	Native	0.000751217	0.000407972	0.000403675	0.000531197	0.00038488	0.000231763	0.000220419	0.000133324	0.100173	(0.06, 0.14)
neo	ansP	SRP	Native	0.000274483	6.01926e-05	0.000121102	3.69697e-05	2.08043e-05	1.5802e-05	1.75696e-05	9.52314e-07	0.316009	(0.21, 0.42)
neo	appB	SRP	Native	0.00162523	0.00145131	0.000524777	0.000371643	0.000201109	0.000233079	0.000191668	5.33296e-05	0.269493	(0.073, 0.47)
neo	appC	SRP	Native	0.000353939	0.000518325	0.000346007	0.000177066	0.000247918	0.000151436	6.22923e-05	2.19032e-05	0.19634	(0.14, 0.26)
neo	aqpZ	SRP	Native	0.000628422	0.000371188	0.000262388	0.000171228	0.00022538	0.000122465	0.000111807	2.28555e-05	0.186648	(0.13, 0.24)
neo	araE	SRP	Native	0.000180581	0.000133761	6.05512e-05	3.5024e-05	3.12065e-05	1.31683e-05	4.79171e-05	1.04755e-05
neo	araH	SRP	Native	0.00931076	0.00794877	0.00321786	0.00166558	0.00103502	0.000626812	0.000763479	0.000379021	0.47954	(0.28, 0.68)
neo	araJ	SRP	Native	0.00129296	0.00144797	0.00151378	0.000823063	0.00072295	0.000634713	0.00042806	0.000256172	0.12042	(0.011, 0.23)
neo	arcB	SRP	Native	0.00140131	0.00115369	0.00052766	0.000219873	0.000161234	0.000114564	0.000135765	0.000234269	0.717139	(0.24, 1.2)
neo	argO	SRP	Native	0.00295431	0.00222378	0.00204721	0.001866	0.00164874	0.00145905	0.00132251	0.00077804	0.0769253	(0.061, 0.092)
neo	arnC	SRP	Native	0.00196472	0.00139112	0.000948635	0.000651835	0.000364076	0.00031999	0.000249169	0.000314264	0.440313	(0.29, 0.59)
neo	arnE	SRP	Native	0.00352494	0.00150147	0.000778515	0.00041445	0.000301663	0.000505664	0.000373754	0.000406638	1.07284	(0.6, 1.5)
neo	arnF	SRP	Native	0.00200084	0.00157504	0.00169255	0.000681021	0.000559983	0.00034501	0.000274725	0.00015237	0.261801	(0.17, 0.35)
neo	arnT	SRP	Native	0.000671761	0.000535045	0.000288339	0.000134258	0.000128293	8.69109e-05	9.58342e-05	0.000153323	0.671989	(0.2, 1.1)
neo	aroP	SRP	Native	0.00138686	0.000919609	0.000784282	0.000647943	0.000710815	0.000621545	0.000467991	0.00016475	0.115013	(0.073, 0.16)
neo	arsB	SRP	Native	1.44465e-05	3.34403e-06	8.65017e-06	7.7831e-06	3.46739e-06	0	1.59724e-06	9.52314e-07
neo	artM	SRP	Native	0.00308432	0.00212346	0.0015282	0.000799714	0.000501038	0.000285753	0.000432851	0.000147609	0.323907	(0.16, 0.49)
neo	artQ	SRP	Native	0.00418226	0.00240436	0.00174445	0.000959267	0.000790565	0.000542535	0.000789035	0.000357118	0.431312	(0.13, 0.73)
neo	ascF	SRP	Native	0.00259314	0.000685527	0.000446925	8.95057e-05	3.12065e-05	3.9505e-05	0.000132571	0.000145704
neo	atoE	SRP	Native	0.000469511	0.000334403	0.000213371	8.36683e-05	6.41467e-05	3.42376e-05	2.23613e-05	4.09495e-05	0.512461	(0.27, 0.75)
neo	atoS	SRP	Native	2.8893e-05	3.34403e-05	0.000158586	2.72409e-05	7.80162e-05	3.9505e-05	7.02784e-05	4.38064e-05
neo	atpB	SRP	Native	0.00301209	0.00192616	0.000813116	0.00032689	0.000251386	8.82278e-05	0.000148543	9.80883e-05	0.61065	(0.35, 0.87)
neo	atpE	SRP	Native	0.00424004	0.00227394	0.00120526	0.000437799	0.000273924	0.000180406	0.000448824	0.000178083	0.757823	(0.27, 1.2)
neo	atpI	SRP	Native	0.011001	0.00498261	0.0031948	0.00612141	0.00308598	0.00213985	0.00638256	0.00298074
neo	bacA	SRP	Native	0.00075844	0.000421348	0.000250855	0.000235439	0.000171636	0.000111931	0.000156529	7.42805e-05	0.328949	(0.034, 0.62)
neo	baeS	SRP	Native	0.00855954	0.00547418	0.00494213	0.00420677	0.00249305	0.0021122	0.00322642	0.00255315
neo	barA	SRP	Native	0.0152916	0.00625	0.00356099	0.00189518	0.000998608	0.00102581	0.00181127	0.00154751	0.922828	(0.37, 1.5)
neo	basS	SRP	Native	0.00528019	0.00274211	0.0027767	0.00247113	0.00160193	0.00185015	0.00261148	0.00155894
neo	bcr	SRP	Native	0.00631311	0.002916	0.0017185	0.000986508	0.000329402	0.000521466	0.000389726	0.000250459	0.610757	(0.28, 0.94)
neo	bcsA	SRP	Native	0.000216697	0.000113697	0.000132636	7.00479e-05	5.89456e-05	3.29208e-05	8.30563e-05	1.33324e-05	0.151802	(0.074, 0.23)
neo	bcsB	SRP	Native	0.000260037	0.000227394	0.00033159	0.000266571	4.85434e-05	0.000181723	0.000188474	0.000129515
neo	bcsG	SRP	Native	0.0081117	0.0051866	0.00402233	0.00310546	0.00437584	0.00103371	0.00333024	0.00235602
neo	betT	SRP	Native	0.00184193	0.000782504	0.000614162	0.000190686	9.88206e-05	3.55545e-05	3.03475e-05	3.99972e-05	0.594802	(0.43, 0.76)
neo	bglF	SRP	Native	0.000520073	0.000434724	0.00016147	0.000118692	5.20108e-05	5.39901e-05	6.7084e-05	1.04755e-05	0.252454	(0.048, 0.46)
neo	brnQ	SRP	Native	0.00345993	0.00205324	0.00218561	0.0014029	0.00163834	0.000958654	0.00130015	0.00088089
neo	btuC	SRP	Native	0.000281706	0.000203986	0.000149936	0.000132313	0.000121359	7.1109e-05	0.000113404	3.61879e-05	0.115353	(0.07, 0.16)
neo	cadB	SRP	Native	0.00670317	0.00341426	0.00480661	0.00273771	0.00190013	0.00146827	0.00189273	0.000626623
neo	caiT	SRP	Native	0.00103292	0.000685527	0.000637229	0.000344402	0.000455962	0.000375297	0.000357781	0.000259029
neo	cbrB	SRP	Native	0.000130018	0.000107009	0.000100919	0.000196523	4.5076e-05	1.71188e-05	7.50702e-05	3.80926e-05
neo	ccmB	SRP	Native	2.8893e-05	2.67523e-05	2.88339e-06	1.16747e-05	5.20108e-06	6.58416e-06	4.79171e-06	5.71388e-06
neo	ccmC	SRP	Native	0.00124962	0.00079588	0.000351774	0.000293812	0.000156032	0.000150119	0.000172502	9.7136e-05	0.548426	(0.21, 0.89)
neo	ccmF	SRP	Native	0.00192138	0.000695559	0.00049306	0.000171228	3.81413e-05	5.26733e-05	5.90978e-05	4.19018e-05	0.765644	(0.43, 1.1)
neo	ccmH	SRP	Native	0.000729547	0.000742376	0.00082465	0.000375535	0.000357141	0.000285753	0.000199655	4.95203e-05	0.176627	(0.13, 0.22)
neo	cdsA	SRP	Native	0.00259314	0.00158842	0.00168967	0.000614865	0.000414353	0.000193574	0.000166113	6.95189e-05	0.334853	(0.25, 0.42)
neo	chaA	SRP	Native	0.000325046	0.000394596	0.000403675	0.00026268	0.000228848	0.000139584	0.000142154	2.85694e-05	0.161751	(0.11, 0.22)
neo	chbC	SRP	Native	0.00119183	0.00057183	0.000645879	0.000402775	0.00069001	0.000313406	0.000247572	0.000137133	0.121973	(0.068, 0.18)
neo	citT	SRP	Native	0.00197194	0.00116707	0.00134366	0.000920352	0.000785363	0.000455624	0.000241183	0.000116182	0.183943	(0.15, 0.22)
neo	clcA	SRP	Native	0.00206585	0.00136102	0.00151955	0.000817226	0.000774961	0.000749278	0.000592575	0.000334262	0.156049	(0.013, 0.3)
neo	clcB	SRP	Native	0.00528019	0.00288925	0.00422993	0.00178622	0.00159326	0.00102713	0.00165793	0.00110754
neo	cld	SRP	Native	0.00299765	0.00185259	0.000951519	0.000860033	0.000234049	9.21783e-05	0.000420073	0.000121896
neo	cls	SRP	Native	0.00242701	0.00110688	0.00134654	0.000861978	0.000315532	0.000272584	0.000265141	0.000194272	0.367044	(0.15, 0.58)
neo	cmtA	SRP	Native	0.00126407	0.000541734	0.00051036	0.000361914	0.000492369	0.000242297	0.000642089	0.000201891
neo	cobS	SRP	Native	0.00113405	0.000648743	0.000423858	0.000260734	0.000164701	9.87624e-05	0.000277919	0.000119992
neo	codB	SRP	Native	0.000433394	0.000394596	0.000444042	0.000173174	0.000124826	3.9505e-05	0.00013896	0.000186654
neo	copA	SRP	Native	0.00617587	0.0024378	0.00159451	0.000667401	0.00045076	0.000322624	0.000750702	0.000472348	0.864318	(0.3, 1.4)
neo	corA	SRP	Native	0.00234033	0.000882825	0.000262388	0.000856141	0.000322467	9.21783e-05	0.00019646	5.99958e-05
neo	cpxA	SRP	Native	0.00146632	0.000976458	0.00085925	0.000466986	0.000386614	0.000238347	0.000293892	0.000147609	0.279741	(0.14, 0.42)
neo	crcB	SRP	Native	0.0160934	0.0129983	0.0146217	0.0103476	0.00846043	0.00658285	0.00617492	0.00415875	0.133734	(0.055, 0.21)
neo	creC	SRP	Native	0.00342382	0.00215356	0.00152531	0.000856141	0.000913657	0.000575456	0.000590978	0.000332358	0.304523	(0.12, 0.49)
neo	creD	SRP	Native	0.0210124	0.0131521	0.0102822	0.00753988	0.00424408	0.00237688	0.00344205	0.0014599	0.288722	(0.13, 0.44)
neo	csrD	SRP	Native	0.00109793	0.000635367	0.000666063	0.000546763	0.000421288	0.000334475	0.000255558	0.000143799	0.135985	(0.041, 0.23)
neo	cstA	SRP	Native	0.00126407	0.000943018	0.00068913	0.00062654	0.000787097	0.000489862	0.000448824	0.000431398
neo	cusA	SRP	Native	0.00140853	0.000635367	0.000415208	0.000186794	0.000194174	0.000106663	0.000172502	0.000137133	0.780965	(0.38, 1.2)
neo	cusS	SRP	Native	0.00201528	0.0015416	0.00130906	0.00065378	0.00105582	0.00060706	0.000365767	0.000253315
neo	cvpA	SRP	Native	0.00135075	0.00109684	0.000360424	0.000348294	0.000235782	0.000125099	0.000579797	0.000107611
neo	cvrA	SRP	Native	0.00075844	0.000354468	0.000247972	0.000379426	0.000107489	9.48119e-05	6.86812e-05	6.76143e-05	0.332098	(0.036, 0.63)
neo	cybB	SRP	Native	0.00291819	0.0016252	0.00157721	0.00143793	0.0011217	0.000496446	0.000757091	0.000263791
neo	cycA	SRP	Native	0.0131102	0.00965423	0.00982948	0.00880074	0.0060922	0.00454571	0.00451858	0.00229984	0.110033	(0.092, 0.13)
neo	cydA	SRP	Native	0.00162523	0.00082932	0.000507477	0.000182903	8.66847e-05	5.5307e-05	0.000132571	9.23744e-05	0.742745	(0.33, 1.2)
neo	cydB	SRP	Native	0.0110877	0.00672485	0.00606954	0.00330393	0.00218445	0.00147485	0.00167231	0.00069138	0.273399	(0.16, 0.39)
neo	cydC	SRP	Native	0.00538854	0.00461142	0.00268155	0.00183681	0.000989939	0.00076903	0.000969523	0.000441874	0.333242	(0.16, 0.51)
neo	cydD	SRP	Native	0.00510683	0.00320358	0.0025172	0.00184849	0.00106102	0.000891496	0.000985495	0.000509488	0.291007	(0.14, 0.44)
neo	cynX	SRP	Native	0.00022392	6.01926e-05	5.47844e-05	1.94578e-05	1.73369e-05	7.901e-06	3.19447e-06	9.52314e-07	0.38256	(0.25, 0.52)
neo	cyoA	SRP	Native	0.00353217	0.00126404	0.00201261	0.00090284	0.00118758	0.000888862	0.0013848	0.000694237
neo	cyoB	SRP	Native	0.00403057	0.00217028	0.000694897	0.000482552	0.000268723	0.000258099	0.000432851	0.000331405	1.00139	(0.44, 1.6)
neo	cyoC	SRP	Native	0.000447841	0.000411316	0.000242205	0.000120638	4.33424e-05	4.7406e-05	4.31254e-05	1.5237e-05	0.360688	(0.19, 0.53)
neo	cyoD	SRP	Native	0.000209474	0.000167202	0.000374841	0.000134258	9.36195e-05	9.21783e-05	5.11116e-05	2.57125e-05	0.153054	(0.094, 0.21)
neo	cyoE	SRP	Native	0.00816226	0.00719302	0.00628579	0.00609028	0.0036685	0.00383462	0.00542901	0.00174654	0.0870666	(0.043, 0.13)
neo	cysU	SRP	Native	0.00149521	0.000815944	0.000565144	0.000200415	0.000157766	7.50595e-05	9.4237e-05	6.3805e-05	0.527289	(0.36, 0.69)
neo	cysW	SRP	Native	0.00663816	0.00369181	0.00273634	0.00192243	0.00160193	0.00144325	0.00190391	0.00139609	0.733591	(0.38, 1.1)
neo	cysZ	SRP	Native	0.00273039	0.00135099	0.00134654	0.000780256	0.000974336	0.000841456	0.00106855	0.000433303
neo	dctA	SRP	Native	0.00181303	0.00124064	0.000764098	0.000632377	0.000547847	0.00045299	0.000373754	0.000316168	0.36077	(0.16, 0.56)
neo	dcuA	SRP	Native	0.00332991	0.00189941	0.000997653	0.000394992	0.000235782	0.000125099	0.000226808	0.000140942	0.658379	(0.41, 0.91)
neo	dcuB	SRP	Native	0.00479623	0.0030531	0.00169255	0.000564275	0.00051144	0.000264683	0.000436046	0.000369498	0.69829	(0.39, 1)
neo	dcuC	SRP	Native	0.00920963	0.00676498	0.00695474	0.00589764	0.00484568	0.00486701	0.00330948	0.00113421	0.121318	(0.083, 0.16)
neo	dcuD	SRP	Native	0.000122795	9.6977e-05	8.65017e-05	6.42106e-05	4.85434e-05	4.7406e-05	4.15282e-05	8.57082e-06	0.15447	(0.11, 0.2)
neo	dcuS	SRP	Native	0.0017408	0.000959738	0.000337357	0.000182903	6.06793e-05	9.74456e-05	0.000146946	7.52328e-05	0.880895	(0.3, 1.5)
neo	ddpB	SRP	Native	0.00321434	0.00205993	0.00110434	0.000393047	0.000246185	0.000130366	0.000360976	0.000113325	0.649392	(0.18, 1.1)
neo	ddpC	SRP	Native	0.00205862	0.00180578	0.00181077	0.00102737	0.000826972	0.000688703	0.000972718	0.000931363
neo	dedA	SRP	Native	0.00242701	0.0015717	0.00129176	0.000537034	0.000487168	0.000308139	0.000174099	0.000151418	0.342963	(0.23, 0.45)
neo	dgkA	SRP	Native	0.0010257	0.00074572	0.000406558	0.000223764	0.000164701	0.000122465	0.000281114	9.80883e-05
neo	dgoT	SRP	Native	0.00163968	0.0011236	0.000873667	0.000404721	0.000499304	0.000347644	0.000269933	0.000196177	0.30728	(0.12, 0.5)
neo	dinF	SRP	Native	0.00228977	0.00118713	0.00102072	0.000126475	0.000140429	6.18911e-05	0.000135765	5.04726e-05	0.745781	(0.23, 1.3)
neo	dmsC	SRP	Native	0.00554023	0.00501271	0.00355522	0.00146711	0.00106969	0.000620228	0.000365767	0.000211414	0.330606	(0.27, 0.39)
neo	dpiB	SRP	Native	0.00176247	0.000789192	0.000738148	0.000361914	0.000294728	0.000331842	0.000257155	0.000216175	0.599402	(0.26, 0.94)
neo	dppB	SRP	Native	0.00145909	0.000708935	0.00031429	0.000431962	0.000133494	0.000111931	0.000252364	0.000141895
neo	dppC	SRP	Native	0.00266538	0.00268526	0.00206162	0.00113828	0.000587722	0.000454307	0.000696396	0.000228555	0.258154	(0.064, 0.45)
neo	dsbB	SRP	Native	0.00604585	0.00255819	0.00162912	0.000801659	0.000570385	0.000275218	0.000610145	0.0002676	0.622174	(0.2, 1)
neo	dsbD	SRP	Native	0.00166135	0.000698903	0.000544961	0.000517576	0.000322467	0.000173822	0.000266739	0.000101898	0.258591	(0.028, 0.49)
neo	dsdX	SRP	Native	0.00218142	0.00164526	0.00157721	0.00185432	0.00069001	0.000451674	0.000308267	0.000128562	0.195573	(0.15, 0.24)
neo	dtpA	SRP	Native	0.00324324	0.00207665	0.0016493	0.000799714	0.000757624	0.00055702	0.000610145	0.000243792	0.253219	(0.082, 0.42)
neo	dtpB	SRP	Native	0.002362	0.00241439	0.00198954	0.00161305	0.00134708	0.000874377	0.000498338	0.000240935	0.159217	(0.13, 0.18)
neo	dtpD	SRP	Native	0.00222476	0.00138777	0.00082465	0.000562329	0.00035194	0.000188307	0.000188474	7.04712e-05	0.302419	(0.21, 0.4)
neo	eamA	SRP	Native	0.000715101	0.000728999	0.000648763	0.00040083	0.000442092	0.000433238	0.000420073	0.00029617
neo	eamB	SRP	Native	0.0060603	0.00279896	0.00133501	0.000723828	0.000218445	0.000204109	0.000226808	9.14221e-05	0.595496	(0.33, 0.86)
neo	emrB	SRP	Native	0.000967914	0.000341091	0.000227788	4.47528e-05	6.41467e-05	1.71188e-05	3.03475e-05	4.19018e-05	0.8721	(0.26, 1.5)
neo	emrD	SRP	Native	0.00147354	0.000862761	0.000625696	0.000531197	0.000397016	0.00037003	0.000511116	0.000360927	0.729778	(0.23, 1.2)
neo	emrE	SRP	Native	0.000426171	7.02247e-05	5.47844e-05	6.0319e-05	1.04022e-05	2.76535e-05	1.59724e-05	8.57082e-06
neo	emrY	SRP	Native	0.0112538	0.00619984	0.00739013	0.00453949	0.00232835	0.00193706	0.00182564	0.000775183	0.226463	(0.11, 0.34)
neo	entS	SRP	Native	0.0107193	0.00471174	0.00350332	0.00181735	0.0011269	0.000759812	0.00119633	0.000883747	0.628776	(0.34, 0.91)
neo	envZ	SRP	Native	0.0139842	0.00751739	0.00612432	0.00486444	0.00278951	0.00217804	0.00385094	0.00256458	0.536075	(0.049, 1)
neo	eptA	SRP	Native	0.000130018	7.69128e-05	2.59505e-05	1.36204e-05	8.14836e-05	3.29208e-05	3.83337e-05	2.38078e-05
neo	eptB	SRP	Native	0.00271594	0.00196964	0.00123409	0.000568166	0.00072295	0.000396367	0.000212433	0.000129515	0.27555	(0.14, 0.41)
neo	essD	SRP	Native	0.00408113	0.00298957	0.00448944	0.00300817	0.00317093	0.00219121	0.00107973	0.000801848	0.113005	(0.067, 0.16)
neo	essQ	SRP	Native	0.0245662	0.0148141	0.0188228	0.0152841	0.0106917	0.00738216	0.00895411	0.00605576
neo	etk	SRP	Native	0.000931798	0.000682183	0.000253738	0.00026268	0.000261788	6.45248e-05	0.000206044	0.000105707
neo	eutH	SRP	Native	0.00429783	0.00254481	0.00267002	0.00154495	0.00075069	0.000366079	0.000690007	0.000295217	0.339431	(0.11, 0.57)
neo	exbB	SRP	Native	0.00888459	0.0054675	0.00275364	0.00181541	0.00100728	0.000659733	0.000785841	0.000653287	0.538097	(0.38, 0.7)
neo	exuT	SRP	Native	0.000953468	0.000635367	0.00065453	0.000721883	0.000329402	0.000318673	0.0002891	0.000162846
neo	fadE	SRP	Native	0.000657315	0.00060527	0.000481526	0.000338565	0.000282592	0.000321307	0.000119793	8.09467e-05	0.141652	(0.1, 0.18)
neo	fdnI	SRP	Native	0.00184915	0.0014881	0.000997653	0.000494227	0.00043169	0.000325258	0.000397712	0.000269505	0.467987	(0.26, 0.68)
neo	fdoI	SRP	Native	0.00279539	0.00173221	0.000908268	0.000396938	0.000187239	0.000146168	0.000263544	0.000110468	0.63516	(0.3, 0.97)
neo	fecC	SRP	Native	0.00189971	0.00082932	0.00110722	0.000389155	0.000520108	0.000273901	0.000122987	0.000139038	0.30269	(0.062, 0.54)
neo	fecD	SRP	Native	0.00182748	0.00095305	0.00111587	0.00091646	0.000757624	0.000846723	0.000557436	0.000406638
neo	feoB	SRP	Native	0.0017408	0.000949706	0.000792932	0.00121027	0.000169902	0.000184357	0.000383337	0.000211414
neo	fepD	SRP	Native	0.00277372	0.00113697	0.000764098	0.000330782	0.000194174	0.000151436	0.000180488	0.000207604	0.737311	(0.51, 0.96)
neo	fepE	SRP	Native	0.00075844	0.00055511	0.000296989	0.000180957	0.000123092	0.000133	0.000129376	4.28541e-05	0.261098	(0.051, 0.47)
neo	fepG	SRP	Native	0.00135797	0.00136437	0.00160893	0.000976779	0.000996874	0.000657099	0.000953551	0.00052663
neo	fhuB	SRP	Native	0.00078011	0.000976458	0.000706431	0.000371643	0.000554782	0.000281802	0.000258752	0.000157132
neo	fieF	SRP	Native	0.0036044	0.00232076	0.00127446	0.000509793	0.000357141	0.000243614	0.000255558	9.90406e-05	0.427298	(0.24, 0.61)
neo	flhA	SRP	Native	1.44465e-05	3.34403e-06	1.73003e-05	1.55662e-05	3.46739e-06	0	0	0
neo	flhB	SRP	Native	0.00783722	0.00375869	0.00374264	0.00100402	0.00108876	0.00029102	0.00042806	0.000195224	0.423402	(0.21, 0.64)
neo	fliF	SRP	Native	0.000404502	0.00015717	0.000138403	9.5343e-05	8.4951e-05	7.63763e-05	0.000108612	6.28527e-05	1.03082	(0.19, 1.9)
neo	fliP	SRP	Native	0.000101125	6.01926e-05	7.78515e-05	1.36204e-05	2.77391e-05	6.58416e-06	1.59724e-06	1.5237e-05
neo	fliQ	SRP	Native	0.00254258	0.000896201	0.000573795	0.000381372	0.000133494	0.000160654	0.000274725	0.000181892	0.80824	(0.19, 1.4)
neo	fliR	SRP	Native	0.00265093	0.00110019	0.000899618	0.000587624	0.000350206	0.000188307	0.000204446	0.000155227	0.419001	(0.24, 0.59)
neo	focA	SRP	Native	0.000787333	0.000247459	0.000530544	0.000334673	0.000301663	0.000152753	0.000199655	7.9042e-05	0.124233	(0.058, 0.19)
neo	focB	SRP	Native	0.00327935	0.00227729	0.00134654	0.000642106	0.000568652	0.000456941	0.000452018	0.000299027	0.51169	(0.3, 0.72)
neo	frdC	SRP	Native	0.0065876	0.00472178	0.00380607	0.00172201	0.00100728	0.000551753	0.000544658	0.000208557	0.327108	(0.25, 0.4)
neo	frdD	SRP	Native	0.00106904	0.000896201	0.000533427	0.000344402	0.00022538	8.55941e-05	8.46536e-05	1.99986e-05	0.282116	(0.21, 0.36)
neo	frlA	SRP	Native	0.00242701	0.00152822	0.00150801	0.000832792	0.000941396	0.000695288	0.00116119	0.000686618
neo	fruA	SRP	Native	0.00156744	0.00109016	0.000513243	0.000210144	0.000270456	0.000707139	8.94453e-05	5.99958e-05
neo	frvB	SRP	Native	0.00115572	0.000461477	0.000230671	9.92345e-05	6.41467e-05	2.76535e-05	2.87503e-05	1.33324e-05	0.521366	(0.34, 0.7)
neo	frwC	SRP	Native	0.00608197	0.00317349	0.0027594	0.00174536	0.00107489	0.000733476	0.000709173	0.000623766	0.396712	(0.28, 0.52)
neo	fryC	SRP	Native	0.00416781	0.00377207	0.00127446	0.000784147	0.000377945	0.000259416	0.000298683	0.000176178	0.526657	(0.31, 0.74)
neo	fsr	SRP	Native	0.000967914	0.00060527	0.000285456	0.00023933	0.000156032	7.24258e-05	0.000193266	3.52356e-05
neo	ftsH	SRP	Native	0.000628422	0.000591894	0.000351774	0.00037748	0.000315532	0.00023703	0.000287503	0.00015237
neo	ftsK	SRP	Native	0.00169746	0.00137105	0.000631462	0.000340511	0.00025832	0.000190941	0.000257155	0.00017713	0.601683	(0.34, 0.87)
neo	ftsW	SRP	Native	0.00100403	0.000839353	0.000446925	0.000192632	0.000156032	0.000113248	6.0695e-05	1.8094e-05	0.293149	(0.2, 0.39)
neo	ftsX	SRP	Native	0.00306988	0.00117041	0.00107839	0.000721883	0.000393549	0.000467476	0.000594172	0.000350451	0.684026	(0.099, 1.3)
neo	fucP	SRP	Native	0.000743994	0.000966426	0.000360424	0.000328836	0.000197641	0.000156703	0.000277919	0.000109516
neo	fxsA	SRP	Native	0.000209474	7.35688e-05	0.000103802	3.69697e-05	2.77391e-05	2.23862e-05	2.87503e-05	1.04755e-05	0.354549	(0.039, 0.67)
neo	gabP	SRP	Native	0.00363329	0.00258828	0.00438852	0.00249643	0.00225554	0.00179879	0.0027153	0.00175607
neo	gadC	SRP	Native	0.0040089	0.00248796	0.00111876	0.00103515	0.000776695	0.000421386	0.000667645	0.000500917	0.585021	(0.13, 1)
neo	galP	SRP	Native	0.00654426	0.00384564	0.00223463	0.00144766	0.000553048	0.000533317	0.000594172	0.000465681	0.55332	(0.35, 0.76)
neo	garP	SRP	Native	6.50092e-05	9.02889e-05	0.000126869	0.000153716	0.000211511	0.000126416	1.59724e-05	2.38078e-05
neo	gatC	SRP	Native	0.00049118	0.000193954	0.00034024	0.000169282	0.000109223	0.000163287	8.30563e-05	3.0474e-05	0.156843	(0.095, 0.22)
neo	gcd	SRP	Native	0.00495514	0.00295947	0.00334185	0.00125308	0.000865113	0.000667634	0.00114841	0.000412352	0.377171	(0.034, 0.72)
neo	gfcA	SRP	Native	0.0220092	0.0109818	0.0133991	0.00870734	0.00567265	0.00409667	0.0063043	0.00339405
neo	glcA	SRP	Native	0.00180581	0.000939674	0.000617045	0.000198469	0.000131761	0.000101396	0.00022521	0.000125705	0.777533	(0.3, 1.3)
neo	glnP	SRP	Native	0.00416059	0.00289259	0.000914035	0.000507847	0.000171636	8.82278e-05	0.000186877	0.00015237	0.7223	(0.36, 1.1)
neo	glpF	SRP	Native	0.00390777	0.00397271	0.00169255	0.000836683	0.000563451	0.000271268	0.000263544	0.000198081	0.449176	(0.31, 0.59)
neo	glpG	SRP	Native	0.00279539	0.00134096	0.00156568	0.000439745	0.000312065	0.000233079	0.000437643	0.00044854	0.676	(0.048, 1.3)
neo	glpT	SRP	Native	0.00930354	0.00746054	0.00909133	0.00553378	0.00807555	0.00480381	0.0030044	0.00099993	0.137267	(0.081, 0.19)
neo	glrK	SRP	Native	0.00231144	0.00236423	0.00166372	0.00096705	0.000936195	0.000659733	0.00113723	0.000555199
neo	gltJ	SRP	Native	0.00562691	0.00362828	0.0016493	0.00116747	0.000665739	0.000488545	0.000622923	0.000380926	0.535868	(0.29, 0.78)
neo	gltK	SRP	Native	0.00192138	0.000929642	0.00050171	0.000354131	0.00027219	0.000122465	0.000202849	0.000275219	0.715145	(0.12, 1.3)
neo	gltP	SRP	Native	0.000231144	0.00015717	0.000112452	8.17226e-05	0.000124826	8.55941e-05	9.90287e-05	2.85694e-05	0.104557	(0.046, 0.16)
neo	gltS	SRP	Native	0.00507072	0.00213349	0.00186267	0.000439745	0.000194174	0.000118515	0.000266739	0.000165703	0.736654	(0.37, 1.1)
neo	glvC	SRP	Native	0.0198278	0.00858414	0.00548709	0.00285251	0.00190186	0.00104425	0.00256516	0.00197796	0.772888	(0.19, 1.4)
neo	gntP	SRP	Native	0.00161078	0.000294275	0.000164353	9.5343e-05	7.10815e-05	8.03268e-05	9.58342e-05	7.9042e-05	1.64004	(1.1, 2.2)
neo	gntT	SRP	Native	0.00215253	0.00150816	0.00084195	0.000519522	0.000339804	0.000181723	0.000206044	0.000225698	0.492113	(0.31, 0.67)
neo	gntU	SRP	Native	0.00356828	0.00264179	0.00269597	0.001543	0.00136615	0.000854624	0.000776257	0.000159036	0.191549	(0.15, 0.23)
neo	gsiC	SRP	Native	0.010387	0.00789861	0.00647898	0.00375535	0.00359048	0.00261786	0.00350594	0.00182463	0.295558	(0.052, 0.54)
neo	gsiD	SRP	Native	0.000462287	0.000227394	0.00017012	9.72888e-05	2.77391e-05	4.08218e-05	3.51392e-05	9.9993e-05
neo	gspF	SRP	Native	0.00513572	0.00270198	0.00228364	0.000908677	0.00057732	0.00039505	0.00138321	0.000487585
neo	gspO	SRP	Native	0.000252813	0.000150482	0.000123986	6.81021e-05	4.16087e-05	6.71585e-05	0.000118196	9.14221e-05
neo	gtrA	SRP	Native	0.00300487	0.00342429	0.00152243	0.00118303	0.00100728	0.000289703	0.00108932	0.00149609
neo	gtrB	SRP	Native	5.77859e-05	5.35045e-05	1.73003e-05	1.55662e-05	1.21359e-05	6.58416e-06	3.19447e-05	2.85694e-06	0.156626	(0.029, 0.28)
neo	gtrS	SRP	Native	0.00022392	0.000140449	0.000155703	0.000182903	0.000109223	7.901e-05	2.87503e-05	2.19032e-05	0.158776	(0.1, 0.22)
neo	gudP	SRP	Native	0.00207307	0.00156166	0.00142728	0.00129783	0.000639733	0.000368713	0.000557436	0.000325691	0.251648	(0.041, 0.46)
neo	hcaT	SRP	Native	0.000939021	0.000351124	0.000426742	0.000143987	0.00023925	0.000184357	7.02784e-05	8.76129e-05
neo	hdeD	SRP	Native	0.0168663	0.0104601	0.00601187	0.00282137	0.00217579	0.00152884	0.00360337	0.00250078	0.778918	(0.14, 1.4)
neo	hemY	SRP	Native	0.00167579	0.00153491	0.00144746	0.000797768	0.000589456	0.000484594	0.000399309	0.000277123	0.233033	(0.16, 0.31)
neo	hisM	SRP	Native	0.00686208	0.00468834	0.00256045	0.00138539	0.000821771	0.000572822	0.000613339	0.000263791	0.387834	(0.24, 0.53)
neo	hisQ	SRP	Native	0.000902905	0.000514981	0.000222021	0.000116747	5.20108e-05	1.84357e-05	2.87503e-05	5.80911e-05	0.681432	(0.23, 1.1)
neo	hofC	SRP	Native	0.0012135	0.00041466	0.000521894	0.00045142	0.000254853	0.000399	0.00033542	0.00017713
neo	hsrA	SRP	Native	0.00290374	0.00176899	0.0015974	0.000461149	0.000501038	0.000269951	0.000677229	0.000487585
neo	htpX	SRP	Native	0.00140853	0.000628678	0.000911151	0.000198469	0.000228848	6.71585e-05	0.00043924	4.19018e-05
neo	hyaA	SRP	Native	0.00024559	8.02568e-05	0.000115336	5.25359e-05	3.9875e-05	3.55545e-05	2.55558e-05	3.42833e-05	0.510799	(0.051, 0.97)
neo	hyaC	SRP	Native	0.000794557	0.000267523	0.000181654	6.81021e-05	4.5076e-05	1.31683e-05	4.79171e-05	6.09481e-05
neo	hybB	SRP	Native	0.00728825	0.00506287	0.00500556	0.00299066	0.00326455	0.00258889	0.00190391	0.000864701	0.128121	(0.1, 0.15)
neo	hycC	SRP	Native	0.007895	0.00369181	0.00350044	0.00145739	0.000740287	0.000535951	0.000436046	0.000199986	0.378538	(0.27, 0.48)
neo	hycD	SRP	Native	0.002362	0.00202314	0.00222886	0.00145349	0.0017389	0.00114038	0.000527088	0.000270457	0.145084	(0.1, 0.19)
neo	hyfB	SRP	Native	0.00110516	0.000625334	0.000320056	0.000108963	6.2413e-05	3.68713e-05	4.31254e-05	3.90449e-05	0.676055	(0.58, 0.77)
neo	hyfC	SRP	Native	0.0034816	0.00209337	0.00109857	0.000723828	0.000429956	0.000350277	0.000202849	0.000142847	0.371243	(0.25, 0.49)
neo	hyfD	SRP	Native	0.00055619	0.000424692	0.000432508	0.00051563	0.000246185	0.000255466	0.000194863	0.000129515
neo	hyfE	SRP	Native	0.00697765	0.0055511	0.00509783	0.0034557	0.00212031	0.00144457	0.000977509	0.000424732	0.205268	(0.18, 0.23)
neo	hyfF	SRP	Native	0.00153855	0.00108681	0.000692014	0.000369697	0.000334603	0.000230446	0.000178891	0.000109516	0.311906	(0.2, 0.42)
neo	idnT	SRP	Native	0.00510683	0.00449773	0.00242493	0.000914514	0.000788831	0.000205426	0.000496741	0.000284742	0.510199	(0.16, 0.86)
neo	kch	SRP	Native	0.00055619	0.000280899	0.000106685	7.19937e-05	6.76141e-05	3.81881e-05	3.19447e-05	2.28555e-05	0.516394	(0.19, 0.84)
neo	kdgT	SRP	Native	0.000736771	0.000548422	0.000438275	0.000379426	0.000249652	0.000192258	0.00016771	2.85694e-05	0.193575	(0.15, 0.24)
neo	kdpA	SRP	Native	0.00650092	0.00332397	0.00349467	0.00139901	0.00121879	0.00068607	0.000690007	0.000260934	0.277194	(0.15, 0.4)
neo	kdpB	SRP	Native	0.00132908	0.000488229	0.000236438	0.000208198	6.06793e-05	6.84753e-05	5.43061e-05	0.000121896	0.756745	(0.11, 1.4)
neo	kdpD	SRP	Native	0.00340215	0.00185594	0.00141574	0.00062654	0.000355407	0.000172505	0.000295489	0.000179035	0.512962	(0.29, 0.73)
neo	kefA	SRP	Native	0.000946245	0.00129414	0.0008679	0.000521468	0.000575586	0.000508297	0.000511116	0.000289503
neo	kefB	SRP	Native	0.000996807	0.00076244	0.000377724	0.000198469	0.000261788	0.000155386	0.000145349	6.19004e-05	0.259406	(0.054, 0.46)
neo	kefC	SRP	Native	0.00348883	0.00217362	0.00104955	0.000535088	0.000260054	0.000213327	0.000298683	0.000233317	0.670087	(0.46, 0.88)
neo	kgtP	SRP	Native	0.00222476	0.00149478	0.000997653	0.000449474	0.000580788	0.000375297	0.000311461	0.000150466	0.260549	(0.08, 0.44)
neo	kup	SRP	Native	0.00239812	0.000993178	0.000821766	0.00107991	0.000700412	0.000624179	0.000520699	0.000335214
neo	lacY	SRP	Native	0.00361162	0.00221375	0.00253738	0.00168893	0.00187586	0.0010956	0.000429657	0.000224746	0.179633	(0.13, 0.23)
neo	lepB	SRP	Native	0.00212363	0.00135768	0.00105532	0.000560383	0.00054438	0.000385832	0.000380143	9.23744e-05	0.184074	(0.14, 0.23)
neo	leuE	SRP	Native	0.000570636	0.000374532	0.000498826	0.000116747	0.000282592	0.000111931	7.98619e-05	0.000112373
neo	lfhA	SRP	Native	0.000238367	0.000110353	4.90176e-05	3.5024e-05	2.2538e-05	6.71585e-05	2.23613e-05	1.99986e-05
neo	lgt	SRP	Native	0.00158189	0.000809256	0.000412325	0.000249059	0.000149098	9.08614e-05	9.26398e-05	6.28527e-05	0.503254	(0.35, 0.66)
neo	livH	SRP	Native	0.00340937	0.0013744	0.00186555	0.000947592	0.000471565	0.000266	0.000412087	0.000188558	0.354467	(0.12, 0.59)
neo	livM	SRP	Native	0.0578365	0.0446529	0.0604647	0.0285504	0.0509862	0.0407836	0.023572	0.0101621	0.101487	(0.042, 0.16)
neo	lldP	SRP	Native	0.00604585	0.00412988	0.00305063	0.00197107	0.00122052	0.00071109	0.000570214	0.000250459	0.274812	(0.24, 0.31)
neo	lnt	SRP	Native	0.000382832	0.000310995	0.000115336	6.42106e-05	5.20108e-05	3.02871e-05	4.15282e-05	1.8094e-05	0.491551	(0.18, 0.8)
neo	lolC	SRP	Native	0.00345993	0.00237092	0.00114182	0.000340511	0.000367543	0.000355545	0.000199655	0.000364736	0.797896	(0.32, 1.3)
neo	lolE	SRP	Native	0.003171	0.00145131	0.000836183	0.000361914	0.00022538	0.000151436	0.000357781	0.000241888	0.81971	(0.31, 1.3)
neo	lplT	SRP	Native	0.0100114	0.0060527	0.00476336	0.00225904	0.00107489	0.000563604	0.00068202	0.00039521	0.436081	(0.32, 0.55)
neo	lptF	SRP	Native	0.00273761	0.00116038	0.000790049	0.000286029	0.000270456	0.000122465	0.000148543	9.9993e-05	0.564784	(0.32, 0.81)
neo	lptG	SRP	Native	0.00252091	0.00203317	0.00141286	0.000943701	0.000256587	0.000242297	0.000345003	0.00012761	0.379168	(0.13, 0.62)
neo	lpxT	SRP	Native	0.00299765	0.00123729	0.00116201	0.000803605	0.000480233	0.000318673	0.000321045	8.95175e-05	0.228472	(0.1, 0.36)
neo	lspA	SRP	Native	0.001553	0.00107343	0.000389258	0.000128421	8.84184e-05	7.63763e-05	7.50702e-05	0.000140942	0.883763	(0.43, 1.3)
neo	lsrC	SRP	Native	0.00128574	0.000825976	0.000677597	0.000486444	0.000298195	0.000268634	0.00030667	0.000241888	0.421234	(0.25, 0.59)
neo	lsrD	SRP	Native	0.00569914	0.00333735	0.00153108	0.000675184	0.000471565	0.00034106	0.000630909	0.000508536	0.825125	(0.43, 1.2)
neo	lysP	SRP	Native	0.029413	0.0197733	0.0184595	0.0140757	0.00950411	0.006916	0.00743354	0.00277599	0.1505	(0.058, 0.24)
neo	macB	SRP	Native	0.0020514	0.00179909	0.00250278	0.0013815	0.000693478	0.000816436	0.000897647	0.000330453	0.122182	(0.073, 0.17)
neo	malF	SRP	Native	0.0288857	0.0220773	0.0170408	0.00880658	0.00443999	0.00207664	0.00178571	0.000340928	0.306428	(0.25, 0.36)
neo	malG	SRP	Native	0.00239812	0.00145131	0.00181365	0.00136983	0.000894586	0.000645248	0.000737924	0.000203795	0.14656	(0.11, 0.19)
neo	malX	SRP	Native	0.00692709	0.00694222	0.00499403	0.00380983	0.00381239	0.00282066	0.00472942	0.00503298
neo	manY	SRP	Native	0.00134352	0.000712279	0.000268155	0.000130367	8.32173e-05	5.26733e-05	0.000100626	3.0474e-05	0.706664	(0.22, 1.2)
neo	manZ	SRP	Native	0.000375609	7.02247e-05	7.20847e-05	2.91866e-05	5.89456e-05	3.9505e-05	5.27088e-05	1.14278e-05
neo	marC	SRP	Native	0.00384999	0.00335072	0.00306793	0.00202361	0.00150485	0.00117066	0.00127939	0.000437112	0.138201	(0.11, 0.16)
neo	mdfA	SRP	Native	0.000411725	0.000310995	0.000109569	8.17226e-05	8.14836e-05	7.24258e-05	7.50702e-05	7.52328e-05	0.91996	(0.39, 1.4)
neo	mdlA	SRP	Native	0.00550411	0.00326712	0.00324381	0.00133286	0.000977804	0.00113774	0.00183203	0.00180178
neo	mdlB	SRP	Native	0.0104159	0.00573502	0.0044952	0.0017726	0.00156379	0.000508297	0.000528686	0.000190463	0.354271	(0.24, 0.47)
neo	mdtB	SRP	Native	0.00520073	0.0028859	0.00179924	0.000753015	0.000778429	0.000309456	0.000750702	0.000442826	0.657635	(0.14, 1.2)
neo	mdtC	SRP	Native	0.00110516	0.00076244	0.000640113	0.000309378	0.000209777	0.000139584	0.000119793	8.57082e-05	0.351574	(0.3, 0.4)
neo	mdtD	SRP	Native	0.00082345	0.000488229	0.000400791	0.000206252	7.28152e-05	5.39901e-05	0.000107015	4.38064e-05	0.488584	(0.16, 0.82)
neo	mdtF	SRP	Native	0.00168302	0.0012908	0.000844833	0.000572058	0.000273924	0.000609693	0.0002891	0.00029236
neo	mdtG	SRP	Native	0.0283801	0.0197365	0.0171014	0.0125541	0.00751556	0.00556493	0.00679944	0.00519011	0.341688	(0.18, 0.5)
neo	mdtH	SRP	Native	0.000859566	0.000568486	0.000354657	0.000214035	0.000187239	0.000110614	6.22923e-05	1.90463e-05	0.24403	(0.17, 0.32)
neo	mdtI	SRP	Native	0.00259314	0.00113028	0.000674713	0.000408613	0.000334603	0.000209376	0.000212433	0.000200938	0.619557	(0.36, 0.88)
neo	mdtJ	SRP	Native	5.77859e-05	0.000107009	8.07349e-05	5.25359e-05	3.9875e-05	8.69109e-05	2.23613e-05	1.8094e-05	0.0989777	(0.022, 0.18)
neo	mdtK	SRP	Native	0.00157467	0.00165864	0.00196936	0.00178817	0.00115291	0.000857258	0.00107334	0.000347595	0.101143	(0.055, 0.15)
neo	mdtL	SRP	Native	2.8893e-05	2.00642e-05	4.03675e-05	1.36204e-05	1.38696e-05	3.9505e-06	1.59724e-05	0
neo	mdtM	SRP	Native	0.00238367	0.00105337	0.00050171	0.000229601	0.000105755	0.000114564	7.02784e-05	8.95175e-05	0.72345	(0.52, 0.93)
neo	mdtO	SRP	Native	0.0172202	0.0120686	0.00717387	0.00473796	0.00246011	0.0019634	0.00250926	0.00162465	0.470286	(0.29, 0.65)
neo	melB	SRP	Native	0.000469511	0.00024077	0.000135519	9.72888e-05	5.37445e-05	0.000113248	5.43061e-05	1.8094e-05
neo	menA	SRP	Native	0.000888459	0.000237426	0.000135519	0.000284083	8.84184e-05	6.18911e-05	0.000258752	3.23787e-05
neo	metI	SRP	Native	0.00673206	0.00371188	0.00264984	0.00141458	0.00106969	0.000564921	0.00112126	0.000674238	0.553252	(0.19, 0.92)
neo	mglC	SRP	Native	2.8893e-05	1.67202e-05	8.65017e-06	7.7831e-06	8.66847e-06	6.58416e-06	6.38895e-06	0
neo	mgtA	SRP	Native	0.000910128	0.00055511	0.000383491	0.000169282	0.000140429	9.08614e-05	7.98619e-05	6.57097e-05	0.455667	(0.35, 0.56)
neo	mhpT	SRP	Native	0.00233311	0.00166533	0.00108127	0.000579841	0.000877249	0.000837505	0.000795424	0.000538057
neo	mlaE	SRP	Native	0.00382832	0.00278558	0.00173292	0.000712154	0.00049757	0.000235713	0.000348198	0.000243792	0.508562	(0.32, 0.69)
neo	mmuP	SRP	Native	0.000346716	0.000180578	9.80353e-05	9.92345e-05	2.08043e-05	1.18515e-05	1.75696e-05	1.71416e-05	0.53609	(0.19, 0.88)
neo	mngA	SRP	Native	0.00324324	0.00143793	0.00142728	0.000651835	0.00069001	0.000397683	0.000368962	0.000113325	0.218873	(0.078, 0.36)
neo	mntH	SRP	Native	0.00826339	0.00509965	0.00376282	0.0032942	0.00191747	0.00153411	0.0028303	0.00192558
neo	modB	SRP	Native	0.0254836	0.0200776	0.0207546	0.0155565	0.0149375	0.011729	0.00741278	0.00298265	0.13336	(0.1, 0.16)
neo	motA	SRP	Native	0.000671761	0.000444757	0.000213371	7.00479e-05	2.2538e-05	2.10693e-05	1.43751e-05	6.19004e-05	0.778734	(0.16, 1.4)
neo	mraY	SRP	Native	0.00162523	0.00107009	0.000951519	0.000517576	0.00043169	0.000271268	0.000308267	8.38036e-05	0.182228	(0.073, 0.29)
neo	mrdB	SRP	Native	0.00120628	0.00119716	0.000591095	0.00046504	0.000327668	0.000235713	0.000202849	0.000131419	0.285384	(0.17, 0.4)
neo	mreD	SRP	Native	0.00137964	0.000374532	0.000547844	0.000180957	0.000208043	0.000243614	0.000436046	3.52356e-05	0.165193	(0.039, 0.29)
neo	msbA	SRP	Native	0.00142298	0.000846041	0.000645879	0.000251005	0.000128293	0.000113248	0.000169307	0.000114278	0.608359	(0.34, 0.88)
neo	mscL	SRP	Native	0.238374	0.0758995	0.0650262	0.0428888	0.0138123	0.00736768	0.023564	0.00741948	0.558356	(0.032, 1.1)
neo	mscM	SRP	Native	0.000216697	0.000133761	6.92014e-05	2.91866e-05	2.08043e-05	1.5802e-05	4.31254e-05	2.85694e-05	0.849028	(0.083, 1.6)
neo	mscS	SRP	Native	0.0042256	0.00334738	0.00288627	0.00167142	0.00121185	0.000680802	0.00067084	0.000339976	0.249821	(0.19, 0.31)
neo	mtlA	SRP	Native	0.00513572	0.00202983	0.00232401	0.00112855	0.00117718	0.00102976	0.000967926	0.000624718	0.516941	(0.016, 1)
neo	mtr	SRP	Native	0.00414614	0.00173221	0.00147341	0.000933972	0.000592923	0.00023703	0.000464796	0.000399972	0.512811	(0.11, 0.92)
neo	murJ	SRP	Native	0.0116439	0.00713617	0.00766693	0.00457841	0.00333389	0.00208455	0.00167071	0.00056377	0.192378	(0.17, 0.21)
neo	murP	SRP	Native	0.00331547	0.0012607	0.00116777	0.000710208	0.000360608	0.000277852	0.000397712	0.000403781	0.614379	(0.2, 1)
neo	nagE	SRP	Native	0.00626977	0.00341426	0.00437699	0.00390712	0.00276698	0.00222545	0.00192148	0.00100183	0.107232	(0.077, 0.14)
neo	nanT	SRP	Native	0.00184915	0.000725655	0.000579561	0.00026268	0.0001595	0.000143535	0.000111807	4.66634e-05	0.373475	(0.19, 0.56)
neo	napH	SRP	Native	0.00451453	0.00256153	0.00221444	0.0015897	0.00139042	0.00119568	0.00215627	0.00183511
neo	narI	SRP	Native	0.00246313	0.00126739	0.00085925	0.000492281	0.000473299	0.000321307	0.000252364	0.000157132	0.331446	(0.16, 0.5)
neo	narK	SRP	Native	0.00837896	0.00382558	0.00304198	0.000918406	0.000523576	0.000339743	0.000598964	0.000567579	0.719885	(0.38, 1.1)
neo	narQ	SRP	Native	0.000361162	0.000300963	0.000184537	0.000132313	0.000169902	0.000106663	0.000255558	9.14221e-05
neo	narU	SRP	Native	0.0018636	0.00137105	0.000942869	0.000717991	0.000407418	0.00044904	0.000469588	0.000204747	0.244841	(0.052, 0.44)
neo	narV	SRP	Native	0.00127129	0.000765784	0.000971702	0.000348294	0.000632798	0.000451674	0.000420073	0.000202843
neo	narX	SRP	Native	0.00438451	0.00203986	0.00239321	0.00113828	0.00114077	0.000771664	0.000805008	0.0004733	0.294057	(0.072, 0.52)
neo	nepI	SRP	Native	0.0153422	0.0103264	0.00741031	0.00646192	0.00404471	0.00350409	0.00444831	0.00378545	0.480934	(0.2, 0.76)
neo	nfrB	SRP	Native	0.0025787	0.00182584	0.00148783	0.000714099	0.000712548	0.000464842	0.000295489	0.000130467	0.225405	(0.15, 0.3)
neo	nhaA	SRP	Native	0.00192861	0.00133427	0.00129753	0.000897002	0.00116158	0.000938902	0.00111807	0.000674238
neo	nhaB	SRP	Native	0.00332269	0.00250468	0.00248548	0.0014749	0.00131414	0.000909931	0.000883272	0.000562817	0.209102	(0.13, 0.29)
neo	nikB	SRP	Native	0.00290374	0.00161517	0.00084195	0.000457257	0.000260054	0.000123782	0.000333823	0.000405686	0.751183	(0.022, 1.5)
neo	nikC	SRP	Native	0.0100764	0.00429374	0.00223463	0.000667401	0.000312065	0.000192258	0.000495144	0.000429494	0.885733	(0.4, 1.4)
neo	nirC	SRP	Native	0.00202251	0.000929642	0.00104379	0.000597353	0.000792298	0.000730842	0.000626117	0.000515202
neo	nrfD	SRP	Native	0.0747028	0.0471007	0.0291107	0.0148618	0.00761785	0.00414276	0.00436844	0.00244459	0.436013	(0.35, 0.52)
neo	nrfE	SRP	Native	0.00868234	0.00488229	0.00348314	0.00117525	0.000766293	0.000372664	0.000648478	0.000398067	0.584226	(0.35, 0.82)
neo	nuoA	SRP	Native	0.00698487	0.00461477	0.00174445	0.00086587	0.00078363	0.000321307	0.000472782	0.000404733	0.647285	(0.32, 0.97)
neo	nuoH	SRP	Native	0.0209618	0.0117108	0.00840508	0.00342651	0.0019244	0.0014551	0.0013273	0.000978979	0.507718	(0.43, 0.58)
neo	nuoJ	SRP	Native	0.00328657	0.00254147	0.00279112	0.00208587	0.00183772	0.00154069	0.00118834	0.000619956	0.104531	(0.089, 0.12)
neo	nuoK	SRP	Native	0.00989584	0.00578518	0.00193187	0.000795822	0.000582521	0.000343693	0.000400907	0.000483775	0.832214	(0.56, 1.1)
neo	nuoL	SRP	Native	0.0128213	0.00828986	0.00749393	0.00462316	0.00371184	0.00232158	0.00251725	0.00122087	0.228205	(0.13, 0.33)
neo	nuoM	SRP	Native	0.000845119	0.00055511	0.000885201	0.000688804	0.000527043	0.000293654	0.000207641	0.000105707	0.140553	(0.096, 0.19)
neo	nuoN	SRP	Native	0.00556912	0.00203317	0.00247683	0.000645997	0.000440358	0.000173822	0.000589381	0.000231412	0.618857	(0.064, 1.2)
neo	nupC	SRP	Native	0.000866789	0.000558454	0.000282572	0.000266571	7.10815e-05	5.39901e-05	5.75005e-05	4.38064e-05	0.466706	(0.25, 0.69)
neo	nupG	SRP	Native	0.0194088	0.0122994	0.00837913	0.00449085	0.004492	0.001862	0.00207481	0.00132848	0.347018	(0.19, 0.5)
neo	nupX	SRP	Native	0.00372719	0.00189607	0.00125139	0.00051563	0.000339804	0.000289703	0.000546255	0.000401876	0.783549	(0.33, 1.2)
neo	opgB	SRP	Native	0.000635645	0.000137105	0.000164353	8.36683e-05	5.02771e-05	4.47723e-05	5.11116e-05	1.61893e-05	0.364265	(0.013, 0.72)
neo	opgC	SRP	Native	0.00275928	0.00151485	0.00099477	0.000231547	0.000131761	5.13565e-05	6.7084e-05	2.28555e-05	0.554147	(0.38, 0.73)
neo	opgH	SRP	Native	0.0010257	0.000565142	0.000285456	0.000245168	0.000190706	4.60891e-05	8.14591e-05	7.14235e-05	0.441366	(0.081, 0.8)
neo	oppB	SRP	Native	0.000281706	0.000153826	9.51519e-05	6.42106e-05	4.16087e-05	2.50198e-05	4.63199e-05	3.14264e-05	0.590214	(0.22, 0.96)
neo	oppC	SRP	Native	0.0151544	0.00953719	0.00484698	0.00230574	0.000981271	0.000708456	0.000912023	0.000696141	0.615047	(0.46, 0.77)
neo	panF	SRP	Native	0.000621199	0.000394596	0.000259505	0.000145933	0.000211511	6.84753e-05	7.02784e-05	5.14249e-05	0.306039	(0.078, 0.53)
neo	pgaC	SRP	Native	0.00196472	0.00145131	0.00115912	0.000844466	0.000454228	0.000591258	0.000199655	0.000236174	0.27046	(0.064, 0.48)
neo	pgaD	SRP	Native	0.000202251	0.000130417	0.000103802	8.56141e-05	0.000117891	8.42773e-05	9.26398e-05	3.61879e-05	0.0840236	(0.037, 0.13)
neo	pgpA	SRP	Native	0.00326491	0.00138443	0.000781399	0.000264625	0.000201109	8.69109e-05	0.000218822	7.04712e-05	0.695945	(0.23, 1.2)
neo	pgpB	SRP	Native	0.00592306	0.00347111	0.00383203	0.00240303	0.00133148	0.000808535	0.00134647	0.000581864	0.279465	(0.063, 0.5)
neo	pgsA	SRP	Native	0.000902905	0.000949706	0.000723731	0.000737449	0.000506239	0.000426654	0.000444032	0.000268553
neo	pheP	SRP	Native	0.00270872	0.00158507	0.00241628	0.00114412	0.000898054	0.000331842	0.000833758	0.000717092
neo	phnE	SRP	Native	0.00132185	0.000401284	0.00049306	0.000212089	0.000388347	0.000125099	3.3542e-05	0.00030855
neo	phoQ	SRP	Native	0.012749	0.00870452	0.00393294	0.00137177	0.000764559	0.00049908	0.000616534	0.00052663	0.686315	(0.55, 0.82)
neo	pitA	SRP	Native	0.00195028	0.00121054	0.000709314	0.000307432	0.000279125	0.000148802	0.000110209	7.33282e-05	0.397484	(0.28, 0.52)
neo	pitB	SRP	Native	0.000346716	0.000284243	0.00016147	6.0319e-05	6.06793e-05	1.84357e-05	5.43061e-05	1.04755e-05	0.341221	(0.044, 0.64)
neo	plaP	SRP	Native	0.00953468	0.00472178	0.00330148	0.00181152	0.000946597	0.000817753	0.000892856	0.000571388	0.520255	(0.35, 0.7)
neo	plsY	SRP	Native	0.00432672	0.00183253	0.00134078	0.000398884	0.000294728	0.000247565	0.000343406	0.000134276	0.697036	(0.29, 1.1)
neo	pntA	SRP	Native	0.00574248	0.00214353	0.00182807	0.00198858	0.00117544	0.000757179	0.000939176	0.000249506	0.169867	(0.11, 0.23)
neo	pntB	SRP	Native	0.000346716	0.00019061	0.000184537	7.00479e-05	1.38696e-05	1.71188e-05	2.39586e-05	1.99986e-05	0.625426	(0.2, 1.1)
neo	pnuC	SRP	Native	0.000541743	0.000237426	0.000132636	3.11324e-05	2.94728e-05	1.97525e-05	6.0695e-05	2.76171e-05	0.992458	(0.23, 1.8)
neo	potB	SRP	Native	0.00252813	0.0012908	0.000821766	0.000439745	0.000214978	0.000177772	0.000148543	0.000150466	0.548038	(0.45, 0.64)
neo	potC	SRP	Native	0.00231144	0.00115369	0.000885201	0.000284083	0.000284326	0.000239664	0.000206044	0.000105707	0.510968	(0.19, 0.83)
neo	potE	SRP	Native	0.00306265	0.00179575	0.00211641	0.00301011	0.00145977	0.000928367	0.00107654	0.000477109	0.113283	(0.062, 0.16)
neo	potH	SRP	Native	0.00315656	0.00172552	0.00100919	0.000431962	0.000256587	0.000184357	0.000464796	0.000136181	0.668825	(0.11, 1.2)
neo	potI	SRP	Native	0.00136519	0.000638711	0.000317173	0.000268517	0.000173369	0.000113248	0.000145349	0.000123801	0.658106	(0.29, 1)
neo	pppA	SRP	Native	0.000866789	0.000535045	0.000236438	7.00479e-05	4.5076e-05	2.76535e-05	5.27088e-05	2.95217e-05	0.783205	(0.47, 1.1)
neo	pqiA	SRP	Native	0.00434839	0.00224719	0.00149071	0.000932026	0.000367543	0.000948119	0.00174259	0.000643764
neo	proP	SRP	Native	0.00448563	0.00196295	0.000942869	0.000484498	0.000270456	0.000138267	0.000284308	0.000206652	0.741124	(0.38, 1.1)
neo	proW	SRP	Native	0.00161078	0.00137105	0.00138691	0.000932026	0.00131414	0.000730842	0.000300281	9.7136e-05	0.179952	(0.11, 0.25)
neo	proY	SRP	Native	0.000686208	0.000361156	0.000236438	0.000249059	0.000168168	9.21783e-05	5.43061e-05	2.57125e-05	0.228927	(0.12, 0.34)
neo	psiE	SRP	Native	0.00408113	0.00249465	0.00125139	0.00100207	0.000688277	0.000451674	0.000729938	0.000645669	0.682424	(0.25, 1.1)
neo	pspG	SRP	Native	0.0154216	0.00993178	0.0110636	0.00655726	0.00530337	0.00349224	0.00244537	0.000924697	0.179797	(0.16, 0.2)
neo	pstA	SRP	Native	0.00283151	0.00233414	0.00158875	0.000961213	0.000603326	0.000543852	0.00142633	0.000373307
neo	pstC	SRP	Native	0.00128574	0.00122057	0.000746798	0.000494227	0.000275657	0.000148802	0.000159724	4.28541e-05	0.255136	(0.17, 0.34)
neo	psuT	SRP	Native	0.00281706	0.000996522	0.000989003	0.000605136	0.000343271	0.00026205	0.000551047	0.00016475
neo	ptsG	SRP	Native	0.00613253	0.0028859	0.00173003	0.000848358	0.000520108	0.000302871	0.000436046	0.000231412	0.559388	(0.33, 0.79)
neo	purP	SRP	Native	0.00103292	0.000461477	0.000461342	0.000227656	0.00011269	0.000127733	0.000116598	9.7136e-05	0.522239	(0.27, 0.77)
neo	putP	SRP	Native	0.00137242	0.000535045	0.000547844	0.000206252	0.000166435	5.79406e-05	0.00010382	8.57082e-06	0.299385	(0.22, 0.38)
neo	puuP	SRP	Native	0.00730992	0.0028859	0.00189727	0.00111104	0.00149965	0.000534634	0.000827369	0.000401876	0.414759	(0.0022, 0.83)
neo	qseC	SRP	Native	0.00317823	0.00171215	0.00084195	0.000581787	0.000320733	0.000117198	0.000137362	0.000119039	0.488587	(0.3, 0.68)
neo	rarD	SRP	Native	0.000881235	0.000705591	0.000392141	9.14514e-05	0.000119625	5.92575e-05	7.50702e-05	4.47588e-05	0.60229	(0.24, 0.97)
neo	rbbA	SRP	Native	0.0558429	0.0256253	0.0226634	0.0113322	0.00582695	0.00282461	0.00440997	0.00109135	0.335029	(0.17, 0.5)
neo	rbsC	SRP	Native	0.00774331	0.0034176	0.0025691	0.0036172	0.0022434	0.00245721	0.00268016	0.00385687
neo	rcnA	SRP	Native	0.000686208	0.000464821	0.000317173	0.000126475	7.62825e-05	3.9505e-05	2.07641e-05	4.8568e-05	0.514958	(0.25, 0.78)
neo	rcsC	SRP	Native	0.00167579	0.000919609	0.000550727	0.00035024	0.000176837	7.1109e-05	0.000122987	0.000134276	0.551747	(0.22, 0.88)
neo	rfaL	SRP	Native	3.61162e-05	3.34403e-06	1.44169e-05	7.7831e-06	1.73369e-06	7.901e-06	0	0
neo	rfbX	SRP	Native	0.00256425	0.00228063	0.00304774	0.00115579	0.00134535	0.00179484	0.00164835	0.000935172
neo	rfc	SRP	Native	0.000115572	5.01605e-05	2.30671e-05	1.55662e-05	1.38696e-05	1.97525e-05	2.07641e-05	5.71388e-06
neo	rfe	SRP	Native	0.000260037	0.000200642	8.07349e-05	0.00010118	4.85434e-05	4.87228e-05	2.39586e-05	6.6662e-06	0.225575	(0.17, 0.28)
neo	rhaT	SRP	Native	0.00204418	0.000896201	0.00130906	0.000891165	0.000669206	0.000462208	0.000483963	0.000100945	0.168221	(0.11, 0.22)
neo	rhmT	SRP	Native	0.00451453	0.0025214	0.00130041	0.000887273	0.000970869	0.000718991	0.000592575	0.000371402	0.434404	(0.073, 0.8)
neo	rhtA	SRP	Native	0.00203695	0.000929642	0.00111587	0.000517576	0.000268723	0.000230446	0.000368962	0.000376164	0.579007	(0.04, 1.1)
neo	rhtB	SRP	Native	0.00172635	0.00100655	0.00205009	0.00138928	0.00147364	0.000526733	0.000594172	0.000629479
neo	rhtC	SRP	Native	0.000173358	6.68807e-05	0.000100919	3.5024e-05	1.90706e-05	5.26733e-06	7.98619e-06	1.8094e-05
neo	rseC	SRP	Native	0.00335158	0.00258494	0.00146765	0.000579841	0.000436891	0.000298921	0.000368962	0.000145704	0.426735	(0.21, 0.65)
neo	rseP	SRP	Native	0.000787333	0.000404628	0.000334473	0.000173174	0.000218445	9.08614e-05	7.66674e-05	6.76143e-05	0.33203	(0.12, 0.55)
neo	rstB	SRP	Native	0.00180581	0.0014881	0.00158875	0.00142236	0.00133668	0.000995525	0.000806605	0.00052282	0.0798279	(0.063, 0.097)
neo	rsxA	SRP	Native	0.00533798	0.00388911	0.00478931	0.00328058	0.00275831	0.0023703	0.00136085	0.000619004	0.137557	(0.11, 0.17)
neo	rsxD	SRP	Native	0.00751939	0.00391252	0.00501133	0.00291283	0.00245838	0.00164077	0.00301079	0.00163322
neo	rsxE	SRP	Native	0.00262204	0.000792536	0.00049306	0.000204306	6.76141e-05	0.000185673	0.000547852	8.85652e-05
neo	rtn	SRP	Native	0.0031999	0.00133427	0.00146476	0.000840575	0.00139042	0.00118515	0.00163717	0.000713283
neo	rutG	SRP	Native	0	0	2.88339e-06	0	0	0	0	6.6662e-06
neo	sapB	SRP	Native	0.00688375	0.00430712	0.00258928	0.00275133	0.00150658	0.00182381	0.00166592	0.00117325	0.461441	(0.048, 0.87)
neo	sapC	SRP	Native	0.00956357	0.00471174	0.00358982	0.00114217	0.000527043	0.000347644	0.00048556	0.000227603	0.581864	(0.38, 0.79)
neo	sbmA	SRP	Native	0.000353939	0.000230738	0.000132636	8.95057e-05	6.2413e-05	4.21386e-05	5.27088e-05	2.95217e-05	0.417141	(0.22, 0.62)
neo	sdaC	SRP	Native	0.00148799	0.000468165	0.000392141	0.000221818	7.97499e-05	8.16436e-05	6.38895e-05	9.14221e-05	0.634302	(0.29, 0.98)
neo	sdhC	SRP	Native	0.00928909	0.00602929	0.0043914	0.00303152	0.00219312	0.0017053	0.00587304	0.00250363
neo	sdhD	SRP	Native	0.00106904	0.000836009	0.000288339	0.000194578	0.000168168	0.00010403	0.000116598	0.000161893	0.739173	(0.26, 1.2)
neo	secD	SRP	Native	0.0285751	0.0184189	0.00914611	0.00335257	0.000970869	0.000701872	0.000912023	0.000493299	0.653862	(0.47, 0.84)
neo	secE	SRP	Native	0.00339492	0.00136771	0.00127157	0.000385263	0.000416087	0.000239664	0.000201252	0.000226651	0.58751	(0.29, 0.88)
neo	secF	SRP	Native	0.0104448	0.00820626	0.00618199	0.00345764	0.00206483	0.00182908	0.0021994	0.00108659	0.342624	(0.16, 0.53)
neo	secG	SRP	Native	0.0142948	0.0107009	0.0122659	0.00801659	0.00850377	0.00622993	0.00319767	0.00126277	0.153428	(0.11, 0.19)
neo	secY	SRP	Native	0.00238367	0.00181247	0.00107839	0.000965104	0.000502771	0.000524099	0.00042806	0.000299979	0.316734	(0.16, 0.47)
neo	setA	SRP	Native	0.000166135	0.000267523	0.000173003	0.00012453	0.000410886	0.000284436	0.000244377	0.000129515
neo	setB	SRP	Native	0.00175525	0.00117376	0.000922685	0.000605136	0.000698679	0.00100869	0.000675631	0.000450444
neo	setC	SRP	Native	0.00788056	0.00566479	0.00357252	0.0014068	0.0012916	0.000695288	0.000391323	0.000290456	0.373029	(0.27, 0.48)
neo	sgcC	SRP	Native	0.000570636	0.000244114	0.000250855	9.72888e-05	5.89456e-05	3.81881e-05	0.000201252	9.04698e-05
neo	shiA	SRP	Native	0.00387888	0.00174224	0.0016147	0.00067713	0.000513173	0.000279168	0.00036417	0.000500917	0.599981	(0.23, 0.97)
neo	sieB	SRP	Native	0.000346716	0.000183922	0.000222021	0.000149825	0.000131761	3.29208e-05	2.7153e-05	4.38064e-05
neo	sohB	SRP	Native	0.0121134	0.00612961	0.00699799	0.00622259	0.0031796	0.00189624	0.00285905	0.00125896	0.212902	(0.0057, 0.42)
neo	srlA	SRP	Native	0.00201528	0.00155498	0.000683363	0.00037748	0.000183772	0.000126416	0.000210835	0.000107611	0.571304	(0.29, 0.85)
neo	srlE	SRP	Native	0.00108349	0.000655431	0.000798699	0.000546763	0.000475032	0.000442456	0.000295489	0.000162846	0.113197	(0.088, 0.14)
neo	sstT	SRP	Native	0.000592306	0.000468165	0.000320056	0.000219873	0.000183772	0.000134317	0.000110209	9.04698e-05	0.296895	(0.22, 0.37)
neo	ssuC	SRP	Native	0.00866789	0.00443419	0.00273057	0.00248086	0.00128987	0.000974456	0.00319607	0.00126277
neo	sugE	SRP	Native	0.000700654	0.000608614	0.000383491	0.000196523	0.000462896	0.000100079	0.000107015	2.66648e-05	0.206885	(0.13, 0.28)
neo	tap	SRP	Native	0.0011485	0.0008126	0.000896734	0.000692696	0.000878983	0.00047801	0.000432851	0.000182844	0.108693	(0.071, 0.15)
neo	tar	SRP	Native	0.0052513	0.00257491	0.0015974	0.000943701	0.000721217	0.00058599	0.0006357	0.000396163	0.58766	(0.31, 0.86)
neo	tatC	SRP	Native	0.00182748	0.0011771	0.000818883	0.000575949	0.000381413	0.000234396	0.00022521	0.000213318	0.386587	(0.28, 0.49)
neo	tauC	SRP	Native	0.0045073	0.00183253	0.00104667	0.000533142	0.00039875	0.000233079	0.000416879	0.000239031	0.746615	(0.35, 1.1)
neo	tdcC	SRP	Native	0.00106182	0.000672151	0.000446925	0.000408613	0.000216712	0.00010403	0.000115001	4.95203e-05	0.27546	(0.16, 0.39)
neo	tehA	SRP	Native	0.00507072	0.00332397	0.00476913	0.00198664	0.00198161	0.00183962	0.0011548	0.000408543	0.155515	(0.11, 0.2)
neo	thiP	SRP	Native	0.00322879	0.00121054	0.0008506	0.000474769	0.000256587	0.000198842	0.00018528	0.000186654	0.602713	(0.4, 0.8)
neo	tnaB	SRP	Native	0.00731714	0.00404294	0.00343988	0.00223764	0.00192613	0.00129313	0.00116439	0.000877081	0.311066	(0.18, 0.44)
neo	tolQ	SRP	Native	0.00124962	0.000642055	0.000559378	0.000408613	0.000327668	0.000339743	0.000567019	0.000459968
neo	torS	SRP	Native	0.00237645	0.00112694	0.000934218	0.000472823	0.000561717	0.000468792	0.00047438	0.000176178
neo	tqsA	SRP	Native	0	0	0	0	0	0	0	0
neo	treB	SRP	Native	0.0236706	0.0150615	0.00672118	0.0026735	0.00151178	0.000916515	0.00149821	0.000826608	0.667803	(0.43, 0.91)
neo	trg	SRP	Native	0.00583638	0.00467162	0.00585328	0.00330198	0.00310505	0.00266659	0.00159404	0.000900889	0.124938	(0.099, 0.15)
neo	trkG	SRP	Native	0.0052224	0.0036149	0.00394448	0.0022785	0.00148404	0.00137609	0.00136404	0.000791373	0.239773	(0.11, 0.37)
neo	trkH	SRP	Native	0.00379943	0.00251806	0.00101207	0.000978725	0.000854711	0.000724258	0.000840147	0.000375212
neo	tsgA	SRP	Native	0.00369108	0.000876137	0.000268155	9.33972e-05	8.84184e-05	5.66238e-05	8.78481e-05	9.90406e-05	1.47806	(1.1, 1.9)
neo	tsr	SRP	Native	0.00645758	0.00287921	0.00228364	0.00143987	0.00131934	0.000829605	0.0010398	0.000619956	0.460357	(0.13, 0.79)
neo	ttdT	SRP	Native	0.000924575	0.000518325	0.000328706	0.000190686	0.000345005	0.000202792	0.000479171	0.000251411
neo	tyrP	SRP	Native	0.00184193	0.00131755	0.00138114	0.00117525	0.00139909	0.000919149	0.000341809	9.7136e-05	0.179347	(0.1, 0.26)
neo	ubiA	SRP	Native	0.0105243	0.00601926	0.00691437	0.00397522	0.00328535	0.00191863	0.00297885	0.00135229	0.235271	(0.018, 0.45)
neo	ubiB	SRP	Native	0.00258592	0.0010634	0.00106685	0.000301595	0.000199375	0.000202792	0.000231599	0.000156179	0.67642	(0.35, 1)
neo	ugpA	SRP	Native	0.00460843	0.00209337	0.00111587	0.000554546	0.000379679	0.000392416	0.000570214	0.000368545	0.903416	(0.54, 1.3)
neo	ugpE	SRP	Native	0.00549689	0.00202314	0.000942869	0.000443637	0.000138696	0.000204109	0.000614936	0.000698998
neo	uhpB	SRP	Native	0.0011196	0.000421348	0.000198954	0.000204306	0.000114424	0.000111931	0.000186877	0.000134276	1.28583	(0.42, 2.2)
neo	uhpC	SRP	Native	0.00782999	0.00537721	0.00286032	0.000706316	0.000416087	0.000269951	0.000178891	0.00010285	0.54574	(0.41, 0.68)
neo	uhpT	SRP	Native	0.00171191	0.00109016	0.00116777	0.00090284	0.00033807	0.000235713	0.000172502	3.99972e-05	0.24612	(0.21, 0.28)
neo	uidB	SRP	Native	0.0087329	0.00370853	0.00267579	0.00141458	0.000705614	0.00042402	0.00143751	0.00111897
neo	ulaA	SRP	Native	0.014851	0.0118212	0.00896446	0.00572447	0.00307557	0.00158678	0.00108932	0.000264743	0.27071	(0.26, 0.28)
neo	uraA	SRP	Native	0.0159923	0.0133394	0.0122486	0.0124063	0.0102392	0.00744932	0.00710771	0.00373593	0.0904758	(0.073, 0.11)
neo	uspB	SRP	Native	0.00737493	0.00402287	0.00302468	0.00146322	0.000613728	0.000562287	0.00045681	0.000270457	0.440982	(0.32, 0.56)
neo	wcaD	SRP	Native	0.00118461	0.00113697	0.00052766	0.000381372	0.000345005	0.000325258	0.00053188	0.000280933
neo	wcaJ	SRP	Native	0.00136519	0.000772472	0.000446925	0.000223764	0.000211511	0.000213327	0.000102223	3.99972e-05	0.25201	(0.088, 0.42)
neo	wecH	SRP	Native	0.00142298	0.000665463	0.00049306	0.000354131	0.000107489	0.000115881	0.000226808	0.000113325	0.591655	(0.05, 1.1)
neo	wzc	SRP	Native	0.0033877	0.00189607	0.00140421	0.000939809	0.000539179	0.000362129	0.000434449	0.000450444	0.493048	(0.29, 0.7)
neo	wzxC	SRP	Native	0.00576415	0.0027488	0.00261523	0.00210922	0.00148057	0.00142876	0.00261787	0.00124086
neo	wzxE	SRP	Native	0.00407391	0.00183253	0.000931335	0.000334673	0.000211511	0.000118515	0.000386531	0.000120944	0.816578	(0.2, 1.4)
neo	wzyE	SRP	Native	0.0186649	0.00786851	0.00446349	0.00776364	0.0041678	0.0029339	0.00135765	0.000951362
neo	wzzE	SRP	Native	0.00148799	0.00074572	0.000752565	0.000449474	0.000369277	0.000322624	0.000892856	0.000468538
neo	xanP	SRP	Native	0.00210919	0.000832665	0.000513243	0.000215981	0.00019244	0.00010403	0.000194863	0.000117135	0.796216	(0.36, 1.2)
neo	xanQ	SRP	Native	0.00845842	0.00640383	0.00661738	0.00594823	0.00533804	0.00455361	0.00454095	0.00440064	0.236644	(0.033, 0.44)
neo	xapB	SRP	Native	0.00150243	0.00107009	0.00138403	0.000575949	0.000627597	0.000399	0.000143751	9.14221e-05	0.205013	(0.06, 0.35)
neo	xylE	SRP	Native	0.000671761	0.000484885	0.000444042	0.000361914	0.000336337	0.000289703	0.000309864	0.000136181	0.0877841	(0.061, 0.11)
neo	xylH	SRP	Native	0.000541743	0.000254147	0.000158586	0.000128421	5.20108e-05	5.79406e-05	4.63199e-05	4.38064e-05	0.526487	(0.26, 0.79)
neo	yaaH	SRP	Native	0.00104737	0.000284243	0.000250855	0.000103126	7.62825e-05	5.00396e-05	7.02784e-05	4.19018e-05	0.718413	(0.3, 1.1)
neo	yaaJ	SRP	Native	0.0122434	0.00635032	0.00326111	0.00188156	0.00110956	0.000637347	0.000905634	0.000695189	0.605535	(0.39, 0.82)
neo	yaaU	SRP	Native	0.00107626	0.000595238	0.000236438	0.000132313	0.000124826	5.26733e-05	0.00015014	0.000128562	0.936416	(0.08, 1.8)
neo	yabI	SRP	Native	0.00319267	0.00206327	0.00123409	0.000439745	0.000280858	0.000358178	0.00047438	0.000253315	0.737746	(0.29, 1.2)
neo	yadH	SRP	Native	0.00274483	0.000996522	0.00110434	0.000669347	0.00039875	0.000651832	0.000752299	0.000632336
neo	yadS	SRP	Native	0.00345993	0.00193285	0.00151666	0.000585678	0.000587722	0.000337109	0.00026035	8.38036e-05	0.279473	(0.17, 0.39)
neo	yafU	SRP	Native	0.00277372	0.0016252	0.000766982	0.000299649	0.000221913	0.000150119	0.000183682	0.000126658	0.690686	(0.51, 0.88)
neo	yagG	SRP	Native	0.000368385	0.000210674	0.000118219	5.64275e-05	4.33424e-05	1.05347e-05	1.91668e-05	2.85694e-06	0.348963	(0.19, 0.51)
neo	yagU	SRP	Native	0.0104954	0.00660112	0.00839066	0.00436048	0.00363902	0.00238742	0.00259072	0.00116278	0.178578	(0.056, 0.3)
neo	yahC	SRP	Native	0.000520073	0.00034778	0.000222021	0.000140096	0.000249652	0.000260733	0.000135765	3.90449e-05	0.132214	(0.054, 0.21)
neo	yahN	SRP	Native	0.000325046	9.3633e-05	7.49681e-05	3.11324e-05	0.000104022	6.45248e-05	4.31254e-05	1.5237e-05	0.139376	(0.028, 0.25)
neo	yaiP	SRP	Native	0.000426171	0.000147138	0.00017012	7.00479e-05	0.000131761	5.39901e-05	5.27088e-05	2.76171e-05
neo	yaiY	SRP	Native	0.00166135	0.00146469	0.000916918	0.000591516	0.000421288	0.000329208	0.000265141	0.000217128	0.331186	(0.27, 0.4)
neo	yaiZ	SRP	Native	0.00109071	0.000655431	0.000435392	0.000340511	0.000275657	0.000136951	0.000436046	0.000236174
neo	yajR	SRP	Native	0.000548966	0.000254147	0.00018742	7.00479e-05	7.62825e-05	2.3703e-05	4.15282e-05	1.90463e-05	0.456949	(0.17, 0.75)
neo	ybaL	SRP	Native	0.00619032	0.00432049	0.00360135	0.00255286	0.00135055	0.000945486	0.0012123	0.000548533	0.269948	(0.13, 0.41)
neo	ybaN	SRP	Native	0.00236922	0.000638711	0.00109857	0.000385263	0.000376212	0.000272584	0.000491949	0.000103802
neo	ybaT	SRP	Native	0.000628422	0.000337747	0.000253738	0.000214035	0.000109223	6.05743e-05	8.94453e-05	5.52342e-05	0.372805	(0.15, 0.6)
neo	ybbD	SRP	Native	0.000303376	0.000120385	0.000291222	0.000478661	0.000202842	0.00182908	3.03475e-05	5.23773e-05
neo	ybbJ	SRP	Native	0.00303376	0.00111356	0.00106109	0.000793876	0.000234049	0.000201475	0.000199655	8.28513e-05	0.360326	(0.17, 0.55)
neo	ybbM	SRP	Native	0.000772887	0.000290931	0.000167237	0.000118692	0.000175103	7.63763e-05	3.51392e-05	3.90449e-05	0.32787	(0.0088, 0.65)
neo	ybbP	SRP	Native	0.0031999	0.00152488	0.000885201	0.000396938	0.000254853	0.000213327	0.000255558	0.000248554	0.754514	(0.62, 0.89)
neo	ybbW	SRP	Native	7.94557e-05	4.34724e-05	4.61342e-05	2.72409e-05	7.62825e-05	0.000156703	1.27779e-05	1.8094e-05
neo	ybbY	SRP	Native	0.000866789	0.000471509	0.000487293	0.000443637	0.000676141	0.000439822	0.00018528	7.61851e-05	0.134516	(0.061, 0.21)
neo	ybcI	SRP	Native	0.00343826	0.00216025	0.00205874	0.00114022	0.000731619	0.000356862	0.00026035	0.000112373	0.282233	(0.23, 0.33)
neo	ybdJ	SRP	Native	0.00250646	0.00135433	0.00124274	0.00053898	0.000312065	0.000193574	0.000354587	0.000167607	0.479023	(0.19, 0.77)
neo	ybfB	SRP	Native	0	0	8.65017e-06	9.72888e-06	1.73369e-05	8.95446e-05	0	0
neo	ybgE	SRP	Native	1.44465e-05	3.00963e-05	2.01837e-05	7.7831e-06	5.02771e-05	2.63367e-05	1.59724e-06	0
neo	ybhI	SRP	Native	2.16697e-05	1.33761e-05	5.76678e-06	1.94578e-05	4.68097e-05	9.21783e-06	3.19447e-06	1.04755e-05
neo	ybhL	SRP	Native	0.00704266	0.00422352	0.00320633	0.00326306	0.00149965	0.00103898	0.00145668	0.000533296	0.221748	(0.046, 0.4)
neo	ybhM	SRP	Native	0.00436284	0.00257825	0.00372246	0.00174147	0.00155859	0.00101791	0.00103022	0.000375212	0.152391	(0.12, 0.19)
neo	ybhN	SRP	Native	0.000671761	0.000632022	0.000458459	0.000418342	0.00025832	0.000409535	0.000329031	0.000178083
neo	ybhQ	SRP	Native	0.0106254	0.00598917	0.00556206	0.00285834	0.002259	0.00172373	0.00292454	0.00188558	0.566029	(0.13, 1)
neo	ybhR	SRP	Native	0.000469511	0.000504949	0.000752565	0.0002763	0.000412619	0.000227812	0.00022521	5.90435e-05	0.138556	(0.075, 0.2)
neo	ybhS	SRP	Native	0.00258592	0.00159176	0.00135231	0.000550654	0.000743755	0.000541218	0.000768271	0.000646621	0.733144	(0.11, 1.4)
neo	ybiO	SRP	Native	0.00455787	0.00160179	0.000942869	0.000476715	0.000138696	8.03268e-05	0.000305072	0.000219984	0.804336	(0.098, 1.5)
neo	ybiP	SRP	Native	0.00265093	0.0017389	0.00187132	0.00090284	0.000839108	0.000526733	0.000292294	7.33282e-05	0.227476	(0.19, 0.26)
neo	ybiR	SRP	Native	0.00177692	0.00107678	0.000893851	0.000807497	0.000459429	0.000305505	0.000351392	0.000228555	0.276862	(0.13, 0.43)
neo	ybjC	SRP	Native	0.000635645	0.000280899	0.000544961	0.00012453	0.0001595	0.000226495	0.000237988	0.000125705
neo	ybjE	SRP	Native	0.00129296	0.000394596	0.000585328	0.000410559	0.000289527	0.000238347	8.14591e-05	3.61879e-05	0.21151	(0.15, 0.28)
neo	ybjG	SRP	Native	0.00178414	0.00102327	0.00068048	0.000322999	0.000348473	0.00020806	0.000190071	0.000131419	0.412253	(0.21, 0.61)
neo	ybjJ	SRP	Native	0.000765664	0.000628678	0.00048441	0.000431962	0.000270456	0.000194891	0.000250766	0.000226651	0.34124	(0.097, 0.59)
neo	ybjL	SRP	Native	0.00323601	0.00177568	0.00138403	0.00141263	0.000559983	0.000550436	0.000434449	0.000211414	0.238815	(0.099, 0.38)
neo	ybjM	SRP	Native	0.00468066	0.00363162	0.00209911	0.000799714	0.000466364	0.00020806	0.000175696	0.000163798	0.499176	(0.41, 0.59)
neo	ybjO	SRP	Native	0.00853065	0.00343098	0.00238168	0.00118303	0.000844309	0.000728208	0.00124265	0.000874224	0.865173	(0.41, 1.3)
neo	ycaD	SRP	Native	0.00550411	0.00456126	0.00391276	0.00380983	0.00277044	0.00212668	0.00179689	0.000965646	0.112132	(0.1, 0.12)
neo	ycaI	SRP	Native	0.0166279	0.0100956	0.0100198	0.00717407	0.00519762	0.00395313	0.0036417	0.00154941	0.160582	(0.076, 0.25)
neo	ycaM	SRP	Native	0.00528741	0.00319021	0.00318615	0.0018407	0.00121879	0.0014472	0.00139119	0.00086851	0.373208	(0.095, 0.65)
neo	ycaP	SRP	Native	0.000411725	0.00024077	8.93851e-05	7.58852e-05	3.46739e-05	4.08218e-05	5.90978e-05	2.19032e-05	0.716377	(0.066, 1.4)
neo	ycbC	SRP	Native	0.0132619	0.0107277	0.0110809	0.00752237	0.00352113	0.00218067	0.00239266	0.00167702	0.284399	(0.13, 0.44)
neo	yccA	SRP	Native	0.00247035	0.00196295	0.00112452	0.000430016	0.000319	0.000225178	0.000506324	0.000184749	0.610814	(0.093, 1.1)
neo	yccF	SRP	Native	0.00720157	0.00459136	0.00342258	0.00178038	0.00124306	0.000629446	0.000816188	0.000443778	0.375404	(0.24, 0.51)
neo	yccM	SRP	Native	0.0046012	0.00301966	0.0032813	0.00249643	0.00128813	0.000820387	0.000886467	0.000726615	0.28333	(0.11, 0.45)
neo	yccS	SRP	Native	0.00149521	0.00137774	0.00134366	0.000636268	0.00055825	0.000327891	0.000169307	5.71388e-05	0.224961	(0.2, 0.25)
neo	ycdT	SRP	Native	0.00244146	0.00144797	0.00122256	0.000609028	0.000745488	0.000400317	0.000266739	0.000338071	0.358824	(0.11, 0.61)
neo	ycdU	SRP	Native	0.00144465	0.000889513	0.000873667	0.000548709	0.000598124	0.000285753	0.000158127	8.95175e-05	0.195681	(0.083, 0.31)
neo	ycdZ	SRP	Native	0.00340937	0.00219703	0.00131194	0.00111104	0.000821771	0.000684753	0.000830563	0.000681857	0.602138	(0.32, 0.89)
neo	yceJ	SRP	Native	0.00486124	0.00287253	0.00289492	0.00176093	0.00133494	0.00125889	0.00130335	0.00127705	0.483759	(0.26, 0.71)
neo	ycfT	SRP	Native	0.000874012	0.00095305	0.000481526	0.000406667	0.000273924	0.000184357	0.000733132	0.00027998
neo	ycfZ	SRP	Native	0.000382832	0.000247459	0.000271039	0.000227656	0.000213244	0.000230446	0.000127779	7.04712e-05	0.0954777	(0.06, 0.13)
neo	ycgG	SRP	Native	0.00111238	0.000625334	0.000582445	0.000562329	0.00049757	0.000254149	0.000367365	0.00024284
neo	ychE	SRP	Native	0.000570636	0.000384564	0.000438275	0.000286029	0.000273924	0.000287069	9.10425e-05	3.42833e-05	0.173382	(0.11, 0.23)
neo	ychH	SRP	Native	0.00372719	0.00320693	0.00218561	0.00173952	0.00153259	0.000903347	0.00191189	0.00224175
neo	ychM	SRP	Native	0.0024848	0.000906233	0.000732381	0.000805551	0.000707347	0.000484594	0.00111487	0.000421875
neo	ychQ	SRP	Native	0.0018347	0.00152822	0.00146188	0.00114217	0.000828706	0.000450357	0.000619728	0.000245697	0.138644	(0.013, 0.26)
neo	yciB	SRP	Native	0.00270149	0.00177568	0.00146188	0.0011052	0.00120838	0.000688703	0.000482366	0.000279028	0.158051	(0.049, 0.27)
neo	yciC	SRP	Native	0.00206585	0.00158507	0.00130618	0.00196912	0.000681342	0.000471426	0.00094237	0.000443778
neo	yciQ	SRP	Native	0.0022681	0.00187266	0.000674713	0.000324944	5.20108e-05	3.1604e-05	8.62508e-05	0.000104755	0.774023	(0.2, 1.4)
neo	yciS	SRP	Native	0.00111238	0.000809256	0.000657413	0.00046504	0.000202842	0.000215961	0.000199655	9.14221e-05	0.258544	(0.12, 0.39)
neo	ycjF	SRP	Native	0.000866789	0.000484885	0.00069778	0.000379426	0.000218445	0.000177772	0.000554241	0.000240935
neo	ycjO	SRP	Native	0.0141431	0.00543406	0.00492195	0.00185432	0.000823505	0.000438505	0.000785841	0.000269505	0.519396	(0.25, 0.79)
neo	ycjP	SRP	Native	0.00284596	0.00152822	0.00107839	0.000319107	0.000625864	0.000629446	0.000605353	0.000316168
neo	ydaN	SRP	Native	0.000946245	0.000909577	0.000524777	0.000560383	0.000523576	0.000251515	0.000562228	0.000519963
neo	ydcO	SRP	Native	0.00049118	0.000979802	0.000729498	0.000459203	0.000759358	0.000734793	0.000602159	0.00030855
neo	ydcU	SRP	Native	0.00283873	0.00186932	0.000752565	0.000334673	0.000299929	0.000250198	0.000217224	0.00019332	0.750667	(0.5, 1)
neo	ydcV	SRP	Native	0.000390055	0.00017389	0.000109569	6.0319e-05	9.18858e-05	4.7406e-05	4.63199e-05	2.66648e-05
neo	ydcX	SRP	Native	0.00117017	0.000822632	0.00069778	0.000348294	0.000249652	0.000179089	0.000202849	6.57097e-05	0.233928	(0.11, 0.36)
neo	ydcZ	SRP	Native	0.000252813	0.000137105	8.65017e-05	2.52951e-05	5.54782e-05	9.21783e-06	1.11807e-05	9.52314e-06	0.449676	(0.084, 0.82)
neo	yddA	SRP	Native	5.77859e-05	0.000107009	8.65017e-06	1.36204e-05	3.29402e-05	7.901e-06	0	9.52314e-07
neo	yddG	SRP	Native	0.00390055	0.00254815	0.00226346	0.00123946	0.000390081	0.000238347	0.000284308	0.000219984	0.451082	(0.26, 0.64)
neo	ydeA	SRP	Native	0.00192861	0.000819288	0.000533427	0.000422233	0.000377945	0.00010798	0.000330628	0.000356165
neo	ydeE	SRP	Native	0.00244868	0.00133427	0.000640113	0.000431962	0.000147364	0.000111931	0.000201252	9.52314e-05	0.599504	(0.26, 0.94)
neo	ydgC	SRP	Native	1.44465e-05	2.67523e-05	6.34346e-05	1.7512e-05	8.66847e-06	1.18515e-05	1.59724e-06	7.61851e-06
neo	ydgI	SRP	Native	0.000715101	0.000521669	0.000865017	0.000229601	0.000462896	0.000347644	0.00013896	3.42833e-05	0.187443	(0.1, 0.27)
neo	ydgK	SRP	Native	0.0054391	0.00334069	0.00465956	0.00217343	0.00159847	0.00100606	0.00103501	0.000609481	0.247063	(0.11, 0.39)
neo	ydhC	SRP	Native	7.22324e-06	4.01284e-05	2.88339e-06	5.83733e-06	2.77391e-05	2.10693e-05	1.11807e-05	2.85694e-06
neo	ydhI	SRP	Native	0.002362	0.00121054	0.000608395	0.000375535	0.000240983	0.000105347	0.000233197	0.000145704	0.623274	(0.22, 1)
neo	ydhK	SRP	Native	0.000902905	0.000498261	0.00050171	0.000173174	0.000156032	8.03268e-05	0.000108612	0.000105707	0.515681	(0.23, 0.8)
neo	ydhP	SRP	Native	0.00254258	0.00125401	0.00217696	0.00107407	0.000599858	0.00058204	0.000277919	0.000176178	0.22075	(0.068, 0.37)
neo	ydhU	SRP	Native	0.0112321	0.00544743	0.00318615	0.00124335	0.000797499	0.000559654	0.000761882	0.000440921	0.664721	(0.45, 0.88)
neo	ydiK	SRP	Native	0.00619754	0.0026886	0.00200972	0.00147295	0.000728152	0.000596525	0.000910425	0.000408543	0.476583	(0.11, 0.84)
neo	ydiM	SRP	Native	0.000252813	0.000187266	8.36183e-05	2.72409e-05	1.73369e-05	1.5802e-05	1.27779e-05	1.90463e-05	0.74068	(0.49, 0.99)
neo	ydiN	SRP	Native	0.00504182	0.00238095	0.00156856	0.000468932	0.000566918	0.00034106	0.000372156	0.000192367	0.629374	(0.24, 1)
neo	ydjE	SRP	Native	0.000606752	0.00062199	0.000458459	0.000204306	0.000223647	0.000159337	7.98619e-06	2.76171e-05
neo	ydjK	SRP	Native	0.00220309	0.0012306	0.00131483	0.000570112	0.000339804	0.000233079	0.000340212	0.000120944	0.321394	(0.12, 0.52)
neo	ydjN	SRP	Native	0.00197194	0.00171883	0.00232978	0.00151381	0.00103155	0.000492495	0.000348198	0.00012761	0.195524	(0.15, 0.24)
neo	ydjX	SRP	Native	0.00104737	0.000227394	0.000279689	0.000142042	7.10815e-05	3.9505e-05	0.000140557	3.3331e-05
neo	ydjZ	SRP	Native	0.000585083	0.000511637	0.000245088	0.000179011	0.000150831	0.000150119	0.000198057	0.000179987	0.752612	(0.17, 1.3)
neo	yeaI	SRP	Native	0.000881235	0.000551766	0.00049306	0.000321053	0.000771494	0.000383198	4.47226e-05	2.95217e-05	0.219404	(0.093, 0.35)
neo	yeaJ	SRP	Native	0.00445674	0.00281902	0.00176463	0.00162083	0.00188106	0.00108902	0.00204287	0.00148275
neo	yeaL	SRP	Native	0.00132185	0.000739032	0.000354657	0.000110909	0.000110956	5.5307e-05	8.78481e-05	4.47588e-05	0.716377	(0.36, 1.1)
neo	yeaN	SRP	Native	0.00283873	0.00221709	0.00142439	0.000811388	0.000393549	0.000379248	0.00027153	0.000381878	0.486658	(0.29, 0.68)
neo	yeaQ	SRP	Native	0.00671039	0.00553772	0.00510937	0.00394992	0.00298369	0.00180406	0.00152057	0.000437112	0.17559	(0.15, 0.2)
neo	yeaV	SRP	Native	0.00139409	0.000815944	0.000351774	0.000108963	0.000156032	0.000111931	8.46536e-05	7.04712e-05	0.844921	(0.36, 1.3)
neo	yebE	SRP	Native	0.000910128	0.000514981	0.000273922	7.58852e-05	5.20108e-05	2.10693e-05	6.7084e-05	1.90463e-05	0.700361	(0.22, 1.2)
neo	yebN	SRP	Native	0.0109071	0.00657772	0.00823496	0.00234466	0.00207176	0.00121939	0.00125862	0.000979931	0.40794	(0.19, 0.62)
neo	yebQ	SRP	Native	0.0046012	0.0025214	0.00218849	0.00196134	0.00103848	0.000614961	0.000900842	0.000693284	0.363303	(0.083, 0.64)
neo	yebS	SRP	Native	1.44465e-05	1.33761e-05	1.15336e-05	5.83733e-06	6.93478e-06	0	1.59724e-06	9.52314e-07
neo	yebZ	SRP	Native	0.0254619	0.0158006	0.0143189	0.00896808	0.00726765	0.00543325	0.00946842	0.00501488
neo	yecN	SRP	Native	0.00719435	0.00464486	0.00351197	0.00267739	0.00128813	0.000805902	0.000646881	0.00028379	0.279193	(0.22, 0.34)
neo	yecS	SRP	Native	0.00729547	0.00431715	0.00452981	0.00304319	0.00216538	0.0022294	0.00311302	0.00147418
neo	yedA	SRP	Native	0.0042256	0.00293606	0.00251143	0.0015897	0.00136268	0.000821704	0.00083855	0.000437112	0.221579	(0.14, 0.31)
neo	yedE	SRP	Native	0.00379943	0.00321362	0.00153973	0.000595407	0.000296462	0.000206743	0.000135765	8.95175e-05	0.481147	(0.39, 0.57)
neo	yedI	SRP	Native	0.00968637	0.00884831	0.00367921	0.0015644	0.00072295	0.000388466	0.000581394	0.000326644	0.570368	(0.36, 0.78)
neo	yedQ	SRP	Native	0.00326491	0.00257825	0.00164353	0.000610973	0.000419554	0.000221228	0.000399309	0.000322834	0.57845	(0.27, 0.88)
neo	yedR	SRP	Native	0.00158189	0.000809256	0.000588212	0.000379426	0.000154299	6.97921e-05	0.00012139	9.7136e-05	0.504579	(0.23, 0.78)
neo	yedV	SRP	Native	0.000816226	0.000638711	0.000542077	0.000410559	0.000421288	0.000229129	0.000255558	0.000130467	0.136993	(0.024, 0.25)
neo	yedZ	SRP	Native	0.00275928	0.00130083	0.000717964	0.000332728	0.000150831	0.000109297	0.000206044	0.000158084	0.741546	(0.4, 1.1)
neo	yeeA	SRP	Native	0.000621199	0.000377876	0.000230671	7.19937e-05	6.41467e-05	4.47723e-05	7.34729e-05	5.61865e-05	0.754681	(0.41, 1.1)
neo	yeeE	SRP	Native	0.010192	0.00889513	0.00982083	0.00658061	0.00569692	0.00507639	0.0024294	0.000743757	0.167879	(0.12, 0.22)
neo	yeeO	SRP	Native	0.00509239	0.00298288	0.00136961	0.000832792	0.000455962	0.000288386	0.000375351	0.000170464	0.494201	(0.27, 0.72)
neo	yeeR	SRP	Native	0.015241	0.0092195	0.00683075	0.00422622	0.00254853	0.00127601	0.00106376	0.000480918	0.312768	(0.26, 0.37)
neo	yegE	SRP	Native	0.00814782	0.00705257	0.00615315	0.00427487	0.00374825	0.00380038	0.00318968	0.00235222	0.195501	(0.081, 0.31)
neo	yegH	SRP	Native	0.00202973	0.00124064	0.000521894	0.000361914	0.000188973	0.000167238	0.000159724	7.99944e-05	0.479335	(0.24, 0.72)
neo	yegT	SRP	Native	0.00902905	0.00459805	0.0033505	0.00193215	0.00114424	0.000589941	0.000597367	0.000266648	0.352852	(0.25, 0.45)
neo	yehU	SRP	Native	0.00741827	0.00457129	0.0040108	0.00231742	0.00183598	0.0015565	0.0009248	0.000430446	0.208502	(0.13, 0.29)
neo	yehW	SRP	Native	0.00501293	0.00222378	0.001459	0.000935918	0.000364076	0.000472743	0.00027153	0.000291408	0.539277	(0.28, 0.8)
neo	yehY	SRP	Native	0.0024559	0.00263175	0.00219714	0.00147684	0.00109396	0.00101001	0.000723549	0.000316168	0.139826	(0.12, 0.16)
neo	yeiB	SRP	Native	0.000404502	0.00041466	0.000308523	9.5343e-05	0.000173369	0.000109297	5.43061e-05	4.09495e-05	0.24237	(0.011, 0.47)
neo	yeiH	SRP	Native	0.00395111	0.00268192	0.00343988	0.00277468	0.00173196	0.00170793	0.00135925	0.000715188	0.107217	(0.082, 0.13)
neo	yeiS	SRP	Native	0.000187804	0.000120385	7.78515e-05	2.91866e-05	3.81413e-05	2.76535e-05	1.59724e-05	1.14278e-05	0.349603	(0.13, 0.57)
neo	yejB	SRP	Native	0.00551856	0.00237092	0.0017185	0.000930081	0.000521842	0.000288386	0.000341809	0.000326644	0.542597	(0.36, 0.73)
neo	yejE	SRP	Native	0.00260759	0.00171549	0.00195782	0.000972888	0.00122225	0.00169345	0.00217224	0.00102945
neo	yejM	SRP	Native	0.000924575	0.000521669	0.000377724	0.000402775	0.000216712	0.000119832	0.000277919	0.000128562
neo	yfbS	SRP	Native	0.00366218	0.00221709	0.00201549	0.00111493	0.000709081	0.000372664	0.000405698	0.000208557	0.311456	(0.22, 0.4)
neo	yfbV	SRP	Native	0.00122073	0.000966426	0.00099477	0.000747178	0.000705614	0.000346327	0.000434449	0.000149513	0.132504	(0.099, 0.17)
neo	yfcA	SRP	Native	0.00541743	0.00274545	0.00211929	0.0013601	0.00102461	0.00079405	0.000499935	0.000266648	0.260812	(0.15, 0.37)
neo	yfcC	SRP	Native	0.00437728	0.00265516	0.00209334	0.00172979	0.00102808	0.000628129	0.000830563	0.000399019	0.265348	(0.11, 0.42)
neo	yfcJ	SRP	Native	0.0102714	0.00628344	0.00450962	0.00234077	0.000918858	0.000532	0.000570214	0.000314264	0.439231	(0.34, 0.54)
neo	yfdC	SRP	Native	0.000816226	0.000468165	0.000409441	0.000153716	0.00011269	6.45248e-05	0.000108612	3.3331e-05	0.366313	(0.13, 0.6)
neo	yfdV	SRP	Native	0.0014302	0.00095305	0.00124274	0.000651835	0.000592923	0.000302871	0.000215627	0.000108564	0.187773	(0.091, 0.28)
neo	yfdY	SRP	Native	0.00231144	0.00134096	0.000579561	0.000297704	0.000104022	9.21783e-05	6.38895e-05	6.85666e-05	0.620468	(0.48, 0.76)
neo	yfeA	SRP	Native	0.00208029	0.00103999	0.00134366	0.000443637	0.000606793	0.000226495	0.000170904	0.000307597
neo	yfeH	SRP	Native	0.00162523	0.000759096	0.00031429	0.000334673	0.000253119	0.00018304	0.000218822	0.000159989	1.02115	(0.3, 1.7)
neo	yfeO	SRP	Native	0.00912295	0.00493245	0.00410306	0.00323193	0.00232315	0.00163287	0.00176335	0.000879938	0.233475	(0.09, 0.38)
neo	yfeZ	SRP	Native	0.00524407	0.00219369	0.00109569	0.000441691	0.000429956	0.000298921	0.00041049	0.000339976	0.959007	(0.7, 1.2)
neo	yfgF	SRP	Native	0.00315656	0.00158842	0.000706431	0.000272409	0.000187239	0.000143535	0.000145349	0.000108564	0.750133	(0.59, 0.91)
neo	yfgO	SRP	Native	0.000729547	0.000367844	0.000469993	0.000272409	0.000228848	0.000226495	0.000193266	7.61851e-05	0.125839	(0.086, 0.17)
neo	yfiN	SRP	Native	0.0387455	0.0256788	0.0188631	0.0166772	0.0104993	0.00713328	0.0124712	0.00903746	0.461224	(0.024, 0.9)
neo	yfjD	SRP	Native	0.000173358	8.36009e-05	4.03675e-05	5.64275e-05	6.58804e-05	1.31683e-05	2.55558e-05	7.61851e-06
neo	yfjW	SRP	Native	3.61162e-05	1.67202e-05	2.01837e-05	2.72409e-05	3.29402e-05	3.02871e-05	4.79171e-06	4.76157e-06	0.117971	(0.0058, 0.23)
neo	ygaH	SRP	Native	0.0138614	0.0117877	0.00944599	0.00632377	0.0039979	0.00329472	0.00235113	0.000863749	0.18397	(0.15, 0.22)
neo	ygaP	SRP	Native	0.00150243	0.000805912	0.000732381	0.00018874	0.000355407	0.000543852	0.000142154	9.52314e-05
neo	ygaY	SRP	Native	0.00631311	0.00385567	0.00330436	0.00199831	0.00144417	0.000903347	0.000809799	0.000259982	0.217705	(0.15, 0.29)
neo	ygaZ	SRP	Native	0.00327935	0.00205993	0.000726614	0.000760798	0.000185505	0.000169871	0.000177293	5.52342e-05	0.404736	(0.18, 0.63)
neo	ygbE	SRP	Native	0.0031999	0.00189941	0.00122544	0.000591516	0.000499304	0.00023703	0.000519102	0.000239031	0.541375	(0.14, 0.95)
neo	ygbN	SRP	Native	0.00990306	0.0051565	0.00548132	0.00367362	0.00210817	0.00168818	0.00239106	0.00123515	0.325398	(0.063, 0.59)
neo	ygcG	SRP	Native	0.00353939	0.00206661	0.002621	0.00161888	0.00153259	0.00129181	0.000904036	0.000442826	0.123708	(0.095, 0.15)
neo	ygcS	SRP	Native	0.0228327	0.0164125	0.0142468	0.0107621	0.00648402	0.00422177	0.00406657	0.00167512	0.201823	(0.14, 0.26)
neo	ygdD	SRP	Native	0.00160356	0.00118713	0.00183095	0.000840575	0.00131761	0.00127996	0.000741118	0.00030855	0.0937747	(0.034, 0.15)
neo	ygdQ	SRP	Native	0.00231144	0.000989834	0.000683363	0.000334673	0.000234049	0.000185673	0.000244377	0.000504726	0.88193	(0.039, 1.7)
neo	ygeN	SRP	Native	0.0136808	0.00584203	0.00481238	0.0017259	0.000877249	0.000367396	0.0002891	0.000126658	0.45867	(0.38, 0.54)
neo	ygfQ	SRP	Native	0.00114127	0.000561798	0.000392141	0.000243222	0.000149098	0.000111931	0.000217224	0.000113325	0.63327	(0.16, 1.1)
neo	ygfU	SRP	Native	0.0041028	0.00150482	0.0015801	0.00229212	0.000372744	0.000534634	0.000979107	0.000858035
neo	yggT	SRP	Native	0.00413169	0.00246455	0.00212794	0.00113828	0.000823505	0.000367396	0.000568617	0.000229508	0.312216	(0.15, 0.48)
neo	yghB	SRP	Native	0.000845119	0.000742376	0.000752565	0.000412504	0.000266989	0.000222545	0.000351392	0.000165703
neo	yghQ	SRP	Native	0.00228977	0.00124398	0.00118507	0.000525359	0.000371011	0.000221228	0.000249169	0.000192367	0.428493	(0.29, 0.57)
neo	ygiZ	SRP	Native	0.00119183	0.000705591	0.00104667	0.000871707	0.0012656	0.000761129	0.00021403	0.000233317	0.109381	(0.026, 0.19)
neo	ygjI	SRP	Native	0.00022392	0.000180578	0.00035754	9.5343e-05	0.000282592	0.000213327	0.000156529	4.95203e-05
neo	ygjV	SRP	Native	0.00101848	0.000387908	0.000351774	0.000130367	0.0001595	0.000100079	0.000352989	0.000150466
neo	yhaH	SRP	Native	0.000426171	0.000331059	0.00017012	9.92345e-05	6.2413e-05	4.7406e-05	5.11116e-05	4.76157e-05	0.535296	(0.4, 0.67)
neo	yhaI	SRP	Native	0.000563413	0.000337747	0.000271039	9.72888e-05	5.89456e-05	7.76931e-05	6.86812e-05	5.71388e-05	0.624321	(0.35, 0.9)
neo	yhaO	SRP	Native	0.00351772	0.00160179	0.000813116	0.000321053	0.000294728	0.000119832	0.000110209	8.28513e-05	0.538492	(0.33, 0.74)
neo	yhbE	SRP	Native	0.00154577	0.000932986	0.000991886	0.00048839	0.000537445	0.000330525	0.000332225	0.00015237	0.188121	(0.052, 0.32)
neo	yhbX	SRP	Native	0.00678262	0.00278892	0.00269597	0.0026482	0.00124826	0.000784832	0.000768271	0.000445683	0.272097	(0.098, 0.45)
neo	yhdT	SRP	Native	0.0021742	0.00145465	0.00131483	0.00069075	0.000712548	0.000638664	0.000630909	0.000329501	0.235472	(0.02, 0.45)
neo	yhdW	SRP	Native	0.00373442	0.00275883	0.00274787	0.00195745	0.00163834	0.00147485	0.00105737	0.000433303	0.13148	(0.11, 0.15)
neo	yhdX	SRP	Native	0.00759163	0.00449773	0.00300161	0.00222402	0.00116158	0.000909931	0.00118675	0.000910412	0.488922	(0.27, 0.71)
neo	yhdY	SRP	Native	0.000722324	0.00041466	0.000259505	0.000286029	0.000130027	0.000505664	0.000479171	7.61851e-05
neo	yhfK	SRP	Native	0.010871	0.00734016	0.00534292	0.00387598	0.00209084	0.00128655	0.00183523	0.000945648	0.337467	(0.17, 0.51)
neo	yhfT	SRP	Native	0.0030771	0.00175562	0.00153108	0.000507847	0.000244451	0.000198842	0.000169307	0.000120944	0.500836	(0.38, 0.62)
neo	yhgE	SRP	Native	0.0164401	0.0127842	0.0116518	0.0061039	0.00935848	0.00669873	0.00730896	0.00373212
neo	yhgN	SRP	Native	0.00270149	0.00206996	0.00200684	0.00168115	0.00143897	0.00140769	0.000824175	0.000467586	0.108454	(0.085, 0.13)
neo	yhhJ	SRP	Native	0.00395111	0.00195626	0.00126004	0.000280192	0.000110956	4.08218e-05	0.000153335	0.000104755	0.802728	(0.31, 1.3)
neo	yhhL	SRP	Native	0.00729547	0.00564807	0.00365326	0.00351407	0.00359742	0.0018146	0.0017362	0.000840893	0.137795	(0.01, 0.27)
neo	yhhN	SRP	Native	0	6.68807e-06	0	1.94578e-06	1.56032e-05	0	0	9.52314e-07
neo	yhhQ	SRP	Native	0.000953468	0.000441413	0.000305639	0.000171228	0.000214978	0.000106663	0.000169307	6.3805e-05
neo	yhhS	SRP	Native	0.00502015	0.00396937	0.00360712	0.00305681	0.00175797	0.0013537	0.00145029	0.000810419	0.189184	(0.088, 0.29)
neo	yhhT	SRP	Native	0.000368385	0.00022405	0.000129753	3.30782e-05	1.38696e-05	1.84357e-05	8.30563e-05	4.76157e-06
neo	yhiD	SRP	Native	0.00229699	0.0017389	0.00311694	0.0014749	0.00170075	0.00103766	0.000552644	0.000260934	0.149226	(0.095, 0.2)
neo	yhiL	SRP	Native	0.000130018	9.02889e-05	4.03675e-05	3.30782e-05	2.08043e-05	1.5802e-05	4.31254e-05	2.85694e-06	0.202161	(0.091, 0.31)
neo	yhiM	SRP	Native	0.000505627	0.000361156	0.000285456	0.000163445	0.0001595	0.00010403	0.000116598	4.66634e-05	0.195586	(0.063, 0.33)
neo	yhjD	SRP	Native	0.00137964	0.00060527	0.000625696	0.000198469	0.000357141	0.000377931	0.000380143	0.000322834
neo	yhjE	SRP	Native	0.00125684	0.000678839	0.000553611	0.000291866	0.000228848	0.000323941	0.000322642	0.000285694	0.804752	(0.3, 1.3)
neo	yhjK	SRP	Native	0.00538131	0.00339085	0.00212794	0.00344402	0.00249652	0.00206743	0.00239266	0.0022627
neo	yhjV	SRP	Native	0.00198639	0.00110019	0.00143304	0.000484498	0.000299929	0.00015802	0.00019646	6.28527e-05	0.312372	(0.17, 0.46)
neo	yhjX	SRP	Native	0.00254258	0.00154494	0.00170408	0.000616811	0.00156206	0.000479327	0.000854522	0.000211414	0.13868	(0.057, 0.22)
neo	yiaA	SRP	Native	0.00418948	0.00256487	0.00233266	0.00127059	0.00103502	0.000855941	0.000814591	0.000378069	0.232804	(0.1, 0.36)
neo	yiaB	SRP	Native	0.0027665	0.00145131	0.001805	0.00199637	0.00147537	0.000774298	0.00103182	0.000408543	0.108376	(0.06, 0.16)
neo	yiaD	SRP	Native	0.00108349	0.000702247	0.00109569	0.00035024	0.000234049	0.000206743	0.000490352	0.000129515
neo	yiaM	SRP	Native	0.000462287	0.000471509	0.00034889	0.000437799	0.000156032	0.000438505	6.38895e-05	3.90449e-05	0.168626	(0.07, 0.27)
neo	yiaN	SRP	Native	0.00785166	0.00450776	0.00490465	0.00263458	0.00216018	0.00176851	0.00116758	0.000529486	0.188546	(0.1, 0.28)
neo	yiaV	SRP	Native	0.000195028	0.000150482	0.000190304	0.000134258	0.000169902	6.18911e-05	2.87503e-05	2.19032e-05	0.159789	(0.094, 0.23)
neo	yiaW	SRP	Native	0.000715101	0.000769128	0.00130906	0.000535088	0.00115637	0.000551753	0.000142154	5.04726e-05	0.187089	(0.073, 0.3)
neo	yibH	SRP	Native	0.00425449	0.00475522	0.0043741	0.0022571	0.00285366	0.0013142	0.000702784	0.000321882	0.186217	(0.14, 0.23)
neo	yibI	SRP	Native	0.00241979	0.00133427	0.00142439	0.000965104	0.000705614	0.000462208	0.000541463	0.000144752	0.165422	(0.13, 0.2)
neo	yicG	SRP	Native	0.00511405	0.00262841	0.003264	0.00282527	0.00176317	0.00137214	0.00105258	0.000388544	0.153724	(0.12, 0.19)
neo	yicJ	SRP	Native	0.00455787	0.00235754	0.00339375	0.00282332	0.00339284	0.00289703	0.00137043	0.00109421	0.078917	(0.026, 0.13)
neo	yicL	SRP	Native	0.00247757	0.00105671	0.00103802	0.000856141	0.000565184	0.000380565	0.000935981	0.000467586
neo	yicO	SRP	Native	0.000260037	0.000117041	5.76678e-05	5.64275e-05	5.72119e-05	0.000125099	7.34729e-05	2.28555e-05
neo	yidC	SRP	Native	0.000541743	0.000344436	0.000181654	9.14514e-05	0.000180304	0.000156703	0.000108612	2.85694e-05	0.152901	(0.069, 0.24)
neo	yidE	SRP	Native	0.00381387	0.00320693	0.00275364	0.00164029	0.00149098	0.00101264	0.00113404	0.000413304	0.143289	(0.039, 0.25)
neo	yidG	SRP	Native	0.00408113	0.0015951	0.00131194	0.000649889	0.000234049	0.000198842	0.000501533	0.000311407	0.705522	(0.1, 1.3)
neo	yidH	SRP	Native	0.000541743	0.000327715	0.000132636	9.14514e-05	0.000119625	5.92575e-05	7.82646e-05	3.80926e-05
neo	yidI	SRP	Native	0.0018347	0.000655431	0.000363307	0.00026268	0.000244451	0.000339743	0.000218822	0.000138086	1.23898	(0.24, 2.2)
neo	yidK	SRP	Native	0.000310599	0.000130417	0.000141286	5.44817e-05	5.37445e-05	4.08218e-05	3.99309e-05	2.85694e-06	0.258797	(0.17, 0.35)
neo	yifK	SRP	Native	0.00369108	0.00137105	0.00228941	0.00123751	0.0011269	0.0007901	0.000322642	8.47559e-05	0.223822	(0.16, 0.29)
neo	yigF	SRP	Native	0.000809003	0.000377876	0.00048441	0.000492281	0.000469831	0.000302871	0.000166113	7.42805e-05	0.136391	(0.08, 0.19)
neo	yigG	SRP	Native	0	0	0	0	0	3.9505e-06	0	0
neo	yigM	SRP	Native	0.00242701	0.00175227	0.000591095	0.000184849	0.000121359	0.000343693	0.000191668	8.95175e-05	0.943046	(0.04, 1.8)
neo	yihN	SRP	Native	0.000418948	0.000254147	0.000498826	0.00015177	0.000201109	0.000184357	0.000130973	5.61865e-05	0.121539	(0.063, 0.18)
neo	yihO	SRP	Native	0.00159634	0.000772472	0.000282572	0.00015177	7.97499e-05	8.16436e-05	6.38895e-05	3.14264e-05	0.65159	(0.31, 1)
neo	yihP	SRP	Native	0.00384999	0.0027187	0.00450674	0.0019808	0.00253813	0.00180933	0.000603756	0.000195224	0.193017	(0.12, 0.27)
neo	yihY	SRP	Native	0.00694154	0.00346776	0.00178193	0.000920352	0.000606793	0.000337109	0.000546255	0.000511393	0.70963	(0.41, 1)
neo	yiiR	SRP	Native	0.00080178	0.000912921	0.000839066	0.000468932	0.000501038	0.000354228	0.000282711	0.000120944	0.130747	(0.1, 0.16)
neo	yijD	SRP	Native	0.00569914	0.00326712	0.00339952	0.00265404	0.00120145	0.00068607	0.000828966	0.000466634	0.284842	(0.13, 0.44)
neo	yijE	SRP	Native	0.00170468	0.00093633	0.00135519	0.00062654	0.000339804	0.000304188	0.000426462	0.000162846	0.255731	(0.01, 0.5)
neo	yijP	SRP	Native	0.000325046	0.000150482	7.20847e-05	9.33972e-05	0.00011269	7.37426e-05	2.07641e-05	9.52314e-06	0.200878	(0.11, 0.29)
neo	yjbB	SRP	Native	0.00118461	0.000498261	0.000573795	0.000180957	9.70869e-05	4.60891e-05	9.10425e-05	3.14264e-05	0.475867	(0.19, 0.76)
neo	yjcB	SRP	Native	0.000238367	0.000110353	4.03675e-05	2.33493e-05	2.2538e-05	3.9505e-06	3.51392e-05	2.19032e-05
neo	yjcC	SRP	Native	0.000874012	0.000504949	0.000412325	0.000282137	0.000176837	0.000314723	0.000230002	0.000117135
neo	yjcD	SRP	Native	0.00157467	0.000615302	0.000980353	0.000309378	0.000156032	0.00015802	0.000182085	0.000161893	0.543744	(0.12, 0.97)
neo	yjcE	SRP	Native	0.00243423	0.00184591	0.00222021	0.00127643	0.000846043	0.000589941	0.000758688	0.000199986	0.158325	(0.12, 0.2)
neo	yjcH	SRP	Native	0.00176247	0.00115369	0.000991886	0.000706316	0.00045076	0.000343693	0.000372156	0.000232365	0.287626	(0.18, 0.4)
neo	yjdF	SRP	Native	0.00362607	0.00225722	0.00155991	0.000887273	0.000641467	0.000430604	0.000977509	0.000599005	0.641886	(0.071, 1.2)
neo	yjdL	SRP	Native	0.00301931	0.0012607	0.000839066	0.000416396	0.000232315	0.000156703	0.000170904	0.00013999	0.587811	(0.44, 0.74)
neo	yjdO	SRP	Native	7.22324e-06	3.34403e-06	0	0	0	1.31683e-06	0	0
neo	yjeH	SRP	Native	0.000664538	0.000307651	0.000144169	4.86444e-05	4.5076e-05	2.50198e-05	2.39586e-05	2.47602e-05	0.765008	(0.54, 0.99)
neo	yjeM	SRP	Native	0.00325768	0.00161182	0.00140421	0.000721883	0.000561717	0.000255466	0.00019646	0.000108564	0.325223	(0.24, 0.41)
neo	yjeO	SRP	Native	0.00324324	0.0042302	0.00226634	0.00168504	0.00251906	0.00209245	0.00124105	0.00086851	0.0886568	(0.042, 0.13)
neo	yjeP	SRP	Native	0.00469511	0.00265182	0.00131194	0.000766635	0.00049757	0.000355545	0.000325836	0.000286646	0.559472	(0.42, 0.7)
neo	yjeT	SRP	Native	5.05627e-05	2.67523e-05	3.17173e-05	1.94578e-05	1.21359e-05	2.10693e-05	1.11807e-05	9.52314e-07	0.215083	(0.11, 0.32)
neo	yjfF	SRP	Native	0.00280262	0.00221041	0.0017358	0.000780256	0.00069001	0.000435872	0.00026035	8.85652e-05	0.241765	(0.18, 0.3)
neo	yjfL	SRP	Native	0.000476734	0.000418004	0.000533427	0.000361914	0.000429956	0.000327891	0.000166113	3.3331e-05	0.161282	(0.08, 0.24)
neo	yjgN	SRP	Native	0.000845119	0.000565142	0.000435392	0.000455311	0.000180304	0.000101396	0.00010382	6.76143e-05	0.290173	(0.14, 0.44)
neo	yjgX	SRP	Native	0.00817671	0.00962413	0.00422417	0.00227267	0.00117371	0.0010798	0.000321045	0.000172369	0.343062	(0.22, 0.46)
neo	yjhB	SRP	Native	0.000455064	0.000203986	0.000207604	8.95057e-05	6.93478e-05	4.47723e-05	2.55558e-05	1.61893e-05	0.325451	(0.22, 0.43)
neo	yjhE	SRP	Native	0.00544632	0.00221375	0.00141574	0.000533142	0.000237516	0.000181723	0.000142154	0.000150466	0.646978	(0.55, 0.75)
neo	yjhF	SRP	Native	0.000440618	0.000180578	7.20847e-05	2.72409e-05	5.02771e-05	2.50198e-05	1.43751e-05	2.38078e-05	1.05216	(0.23, 1.9)
neo	yjiG	SRP	Native	0.00666705	0.00308654	0.00166948	0.000513685	0.000343271	0.000188307	0.000376948	0.000228555	0.786267	(0.47, 1.1)
neo	yjiH	SRP	Native	0.000606752	0.000354468	0.000256622	0.000190686	0.000379679	0.000239664	0.000161321	9.42791e-05	0.0950622	(0.035, 0.16)
neo	yjiJ	SRP	Native	0.00147354	0.000695559	0.000830416	0.000490335	0.000412619	0.000285753	0.000340212	0.00035807	0.476064	(0.071, 0.88)
neo	yjiN	SRP	Native	0.00150966	0.00105337	0.000441159	0.00035024	0.00041782	0.00020806	0.000305072	0.000248554	0.771922	(0.092, 1.5)
neo	yjiY	SRP	Native	0.00239812	0.00148475	0.001459	0.000978725	0.000601592	0.000396367	0.000469588	0.000215223	0.236667	(0.12, 0.35)
neo	yjjB	SRP	Native	0.00142298	0.000541734	0.000490176	0.000210144	0.000256587	0.000115881	6.86812e-05	1.99986e-05	0.268069	(0.14, 0.4)
neo	yjjL	SRP	Native	0.000476734	0.000361156	0.000164353	0.000126475	0.00012656	4.34555e-05	5.59033e-05	3.61879e-05	0.345699	(0.11, 0.58)
neo	yjjP	SRP	Native	0.00278095	0.00152488	0.00126292	0.00210338	0.000681342	0.000617594	0.000322642	0.000174273	0.183062	(0.0034, 0.36)
neo	yjjZ	SRP	Native	0.00452175	0.00263844	0.0025345	0.00164029	0.000970869	0.00120622	0.00144231	0.00100469	0.533536	(0.081, 0.99)
neo	ykfL	SRP	Native	0.00350327	0.00228063	0.0010236	0.000126475	0.000230581	0.000115881	0.000241183	7.61851e-05	0.974011	(0.16, 1.8)
neo	ykfM	SRP	Native	8.66789e-05	9.6977e-05	8.07349e-05	7.58852e-05	0.000169902	9.74456e-05	2.39586e-05	1.14278e-05	0.131182	(0.019, 0.24)
neo	ykgB	SRP	Native	0.000390055	0.000113697	7.20847e-05	0.000118692	0.000152565	6.97921e-05	3.99309e-05	3.71402e-05
neo	ykgH	SRP	Native	0.000606752	0.000300963	0.00035754	0.000227656	0.000152565	0.000205426	9.4237e-05	5.23773e-05
neo	ylaB	SRP	Native	0.00284596	0.00331728	0.00322651	0.00329614	0.0020839	0.0018146	0.00312579	0.0022446
neo	ylaC	SRP	Native	0.0029832	0.00234082	0.00246242	0.000988454	0.000693478	0.000857258	0.000533477	0.000305693	0.244706	(0.082, 0.41)
neo	yliE	SRP	Native	0.000209474	0.000177234	0.000305639	0.000163445	0.000381413	0.000288386	0.000102223	8.28513e-05
neo	yliF	SRP	Native	0.000151688	6.01926e-05	1.73003e-05	7.19937e-05	6.93478e-06	2.23862e-05	3.3542e-05	1.33324e-05
neo	ymfA	SRP	Native	0.000195028	0.000110353	5.47844e-05	5.83733e-05	2.2538e-05	3.02871e-05	1.59724e-05	1.5237e-05	0.406539	(0.11, 0.7)
neo	ymfE	SRP	Native	0.000447841	0.000327715	0.000487293	0.000179011	0.000202842	0.000234396	5.59033e-05	2.66648e-05	0.186346	(0.11, 0.26)
neo	ymfR	SRP	Native	0.00289652	0.00178906	0.00100054	0.000605136	0.000298195	0.000193574	0.000107015	7.80897e-05	0.402374	(0.34, 0.47)
neo	ymgE	SRP	Native	0.00629867	0.00486891	0.00535446	0.00322999	0.00308424	0.00207401	0.00142474	0.0005352	0.158675	(0.13, 0.18)
neo	ymgF	SRP	Native	0.000895682	0.000314339	0.000299873	0.000328836	0.000140429	0.000177772	7.02784e-05	3.23787e-05	0.195197	(0.012, 0.38)
neo	ymgG	SRP	Native	0.00190694	0.00273876	0.00210199	0.00186016	0.000875516	0.000604426	9.90287e-05	4.57111e-05	0.285966	(0.19, 0.38)
neo	ynaI	SRP	Native	0.00216697	0.00143459	0.00155126	0.00118692	0.000728152	0.000678169	0.000499935	0.000217128	0.143989	(0.12, 0.16)
neo	ynaJ	SRP	Native	0.000816226	0.000618646	0.000524777	0.000268517	0.000140429	0.000154069	0.000127779	6.85666e-05	0.310465	(0.17, 0.45)
neo	ynbA	SRP	Native	0.00242701	0.00199973	0.0017704	0.000431962	0.000280858	0.000194891	0.000175696	0.000216175	0.542176	(0.29, 0.8)
neo	ynbB	SRP	Native	0.000946245	0.000712279	0.00065453	0.000375535	0.000516641	0.000322624	0.000190071	7.14235e-05	0.159483	(0.12, 0.2)
neo	ynbD	SRP	Native	0.000166135	0.000214018	5.47844e-05	6.22648e-05	5.02771e-05	3.81881e-05	5.90978e-05	1.99986e-05
neo	yneE	SRP	Native	0.00277372	0.00183922	0.00149936	0.00113828	0.00124306	0.000728208	0.000709173	0.000424732	0.171291	(0.034, 0.31)
neo	yneF	SRP	Native	0.0180581	0.00912921	0.00721713	0.00466208	0.00265775	0.00231236	0.00216266	0.00103612	0.314944	(0.17, 0.46)
neo	ynfA	SRP	Native	0	0	5.76678e-06	0	3.46739e-06	0	9.58342e-06	0
neo	ynfH	SRP	Native	0.000585083	0.000371188	0.00018742	8.75599e-05	2.08043e-05	5.92575e-05	3.3542e-05	4.76157e-05	0.752238	(0.14, 1.4)
neo	ynfM	SRP	Native	0.00145187	0.000943018	0.000957285	0.00041445	0.000436891	0.000227812	0.000164515	0.000117135	0.273954	(0.16, 0.39)
neo	yniB	SRP	Native	0.000570636	0.000478197	0.000196071	0.000142042	0.000199375	0.000136951	9.90287e-05	3.23787e-05	0.166273	(0.1, 0.23)
neo	ynjC	SRP	Native	0.00244146	0.00107678	0.000876551	0.000591516	0.000265255	0.000193574	0.000368962	0.000258077	0.577622	(0.14, 1)
neo	ynjF	SRP	Native	0.00434839	0.00146803	0.000790049	0.000710208	0.000308598	0.000223862	0.000352989	0.000117135	0.496243	(0.077, 0.92)
neo	ynjI	SRP	Native	0.00182748	0.000929642	0.000585328	0.000389155	6.58804e-05	5.79406e-05	3.3542e-05	0.000171416	0.646392	(0.013, 1.3)
neo	yoaE	SRP	Native	0.00252091	0.00135099	0.00113606	0.00101959	0.000476766	0.000337109	0.000370559	0.000130467	0.225334	(0.098, 0.35)
neo	yobD	SRP	Native	0.00176969	0.000789192	0.000302756	0.000202361	0.000166435	8.69109e-05	0.000115001	0.000147609	0.926894	(0.41, 1.4)
neo	yodB	SRP	Native	0.00051285	0.000488229	0.000441159	0.000340511	0.000301663	0.000135634	0.000143751	7.42805e-05	0.146692	(0.034, 0.26)
neo	yohC	SRP	Native	0.00597362	0.00288256	0.00162912	0.000760798	0.000471565	0.000298921	0.000276322	0.000450444	0.669441	(0.42, 0.92)
neo	yohD	SRP	Native	0.0143743	0.00738028	0.00631751	0.00337592	0.00207003	0.00132078	0.00130494	0.000391401	0.276844	(0.17, 0.38)
neo	yohJ	SRP	Native	0.00184915	0.00167536	0.00108704	0.000825009	0.00094313	0.000654466	0.000301878	0.000188558	0.151257	(0.11, 0.19)
neo	yohK	SRP	Native	0.00385721	0.00242777	0.00246818	0.00233493	0.0017597	0.0011891	0.000980704	0.000490442	0.126663	(0.1, 0.15)
neo	yojI	SRP	Native	0.00510683	0.00247124	0.00247683	0.00290699	0.00109569	0.00109956	0.00242301	0.00174273
neo	ypdA	SRP	Native	7.22324e-06	1.33761e-05	3.46007e-05	3.89155e-06	1.73369e-06	3.9505e-06	1.59724e-06	1.90463e-06
neo	yphA	SRP	Native	0.000375609	0.000230738	0.000175887	6.22648e-05	0.000242717	0.000154069	8.62508e-05	7.61851e-06	0.199001	(0.063, 0.33)
neo	yphD	SRP	Native	0.00148799	0.00105003	0.000732381	0.000373589	0.000211511	0.00018699	0.000250766	0.000139038	0.484275	(0.25, 0.72)
neo	ypjD	SRP	Native	0.00259314	0.00308989	0.00291222	0.00164613	0.00189493	0.00138794	0.000934384	0.000288551	0.14659	(0.1, 0.19)
neo	ypjK	SRP	Native	0.000476734	0.000210674	0.000409441	0.000126475	0.000246185	0.000111931	0.000137362	9.04698e-05
neo	yqaA	SRP	Native	0.00331547	0.00162186	0.00131483	0.00104877	0.000702146	0.000358178	0.000389726	0.000148561	0.241321	(0.12, 0.36)
neo	yqaE	SRP	Native	0.00187082	0.00106675	0.000726614	0.000420287	0.00027219	0.000126416	0.000132571	5.80911e-05	0.343116	(0.25, 0.44)
neo	yqcE	SRP	Native	0.000505627	0.000197298	0.000224904	7.19937e-05	0.000154299	8.55941e-05	2.39586e-05	1.5237e-05
neo	yqeG	SRP	Native	0.00293264	0.00140115	0.000957285	0.000694642	0.000440358	0.000277852	0.000298683	0.000238078	0.445235	(0.26, 0.63)
neo	yqfA	SRP	Native	0.00638535	0.00265516	0.00299008	0.000823063	0.000433424	0.000268634	0.000404101	0.000182844	0.537661	(0.27, 0.8)
neo	yqgA	SRP	Native	0.0103509	0.00376538	0.00399926	0.00151381	0.000672673	0.000633396	0.000809799	0.000389496	0.55502	(0.24, 0.87)
neo	yqhA	SRP	Native	0.00798891	0.00542737	0.00478931	0.00250032	0.00215845	0.00141033	0.00195821	0.00110183	0.352203	(0.14, 0.57)
neo	yqiJ	SRP	Native	0.000751217	0.000374532	0.000224904	0.000184849	0.000131761	9.48119e-05	6.22923e-05	5.42819e-05	0.352909	(0.17, 0.53)
neo	yqiK	SRP	Native	0.000296153	0.000110353	6.92014e-05	4.47528e-05	3.12065e-05	2.50198e-05	2.87503e-05	2.09509e-05	0.752002	(0.4, 1.1)
neo	yqjA	SRP	Native	0.000729547	0.000852729	0.000628579	0.000408613	0.000289527	0.000276535	0.000166113	7.71374e-05	0.157873	(0.13, 0.18)
neo	yqjE	SRP	Native	0.000599529	0.000434724	0.000181654	0.000167337	0.000140429	6.45248e-05	6.54867e-05	1.5237e-05	0.223257	(0.17, 0.27)
neo	yqjF	SRP	Native	0.000809003	0.000638711	0.000914035	0.000470878	0.000253119	0.000218594	0.000151738	3.0474e-05	0.215239	(0.17, 0.26)
neo	yraQ	SRP	Native	0.000375609	0.000147138	6.34346e-05	3.89155e-05	5.72119e-05	1.05347e-05	3.51392e-05	8.57082e-06
neo	yrbG	SRP	Native	0.00196472	0.000662119	0.000611279	0.000433908	0.000322467	0.000217277	0.000161321	0.000133324	0.353494	(0.12, 0.59)
neo	yrfF	SRP	Native	0.000888459	0.000916265	0.00104667	0.000669347	0.000334603	0.000201475	0.000158127	5.52342e-05	0.203193	(0.17, 0.24)
neo	ytcA	SRP	Native	0.000989584	0.000939674	0.000591095	0.000402775	0.000856445	0.000526733	0.000495144	0.000389496
neo	ytfF	SRP	Native	0.000433394	0.000371188	0.000441159	0.000143987	0.000201109	0.000215961	0.000145349	4.28541e-05	0.138885	(0.077, 0.2)
neo	ytfL	SRP	Native	0.00231144	0.000996522	0.0010236	0.000737449	0.00041782	0.000363446	0.000539866	0.000185701
neo	ytfT	SRP	Native	0.0022681	0.00124398	0.000628579	0.000391101	0.000261788	0.000273901	0.000263544	0.000175226	0.68322	(0.39, 0.98)
neo	ytjA	SRP	Native	0.000996807	0.000357812	0.000426742	0.000243222	0.000102288	8.82278e-05	0.000237988	0.000131419
neo	yzgL	SRP	Native	0.00513572	0.00262507	0.0017185	0.000826954	0.000504505	0.000260733	0.00026035	0.000199034	0.484068	(0.39, 0.58)
neo	zitB	SRP	Native	0.0133341	0.00744048	0.00491906	0.00337981	0.00298889	0.00228865	0.00253162	0.00177416	0.548016	(0.26, 0.83)
neo	zntA	SRP	Native	0.00267982	0.00112025	0.000925568	0.000389155	0.000240983	0.000192258	0.000298683	0.000140942	0.611782	(0.26, 0.97)
neo	znuB	SRP	Native	0.0014302	0.000759096	0.00068913	0.000426125	0.000372744	0.000312089	0.000188474	5.80911e-05	0.188107	(0.15, 0.22)
neo	zraS	SRP	Native	0.00126407	0.000474853	0.000605512	0.000266571	0.000246185	9.87624e-05	0.000110209	0.000107611	0.403758	(0.12, 0.69)
neo	zupT	SRP	Native	0.000895682	0.000337747	0.000395024	0.000110909	9.70869e-05	9.34951e-05	4.47226e-05	3.0474e-05	0.378641	(0.15, 0.6)
neo	agp	SecB	Native	0.000852342	0.000642055	0.00104379	0.000542871	0.000627597	0.000454307	0.000322642	0.000109516	0.127966	(0.077, 0.18)
neo	alsB	SecB	Native	0.0015241	0.00139112	0.00114471	0.000875599	0.000858179	0.000650515	0.000384934	0.000188558	0.136423	(0.11, 0.16)
neo	amiA	SecB	Native	0.00203695	0.00123395	0.00145323	0.00111104	0.00128293	0.000670268	0.000554241	0.000211414	0.13441	(0.093, 0.18)
neo	amiB	SecB	Native	0.00704266	0.00308989	0.00220868	0.0010585	0.000554782	0.000480644	0.000471185	0.000324739	0.559315	(0.4, 0.72)
neo	amiD	SecB	Native	0.0010257	0.000896201	0.00119949	0.000681021	0.000658804	0.000200159	0.000303475	9.52314e-05	0.166269	(0.11, 0.22)
neo	ampC	SecB	Native	0.0051285	0.00100321	0.000743915	0.000694642	0.000367543	0.000180406	0.000469588	0.000151418
neo	ampH	SecB	Native	0.00193583	0.000996522	0.00140998	0.000665455	0.000471565	0.000377931	0.000386531	0.000171416	0.216616	(0.059, 0.37)
neo	ansB	SecB	Native	0.00200084	0.000792536	0.000631462	0.000500064	0.000566918	0.000416119	0.000172502	0.000159036
neo	aphA	SecB	Native	0.014916	0.00470171	0.00430778	0.00355493	0.00280165	0.00190546	0.00337975	0.00213699	1.24368	(0.037, 2.5)
neo	appA	SecB	Native	0.00353939	0.00329053	0.0042184	0.00353547	0.00299582	0.00190941	0.0013864	0.00085613	0.103867	(0.069, 0.14)
neo	araF	SecB	Native	0.00343826	0.00383895	0.00264119	0.00215397	0.00215151	0.0013458	0.000715562	0.000359022	0.1571	(0.12, 0.19)
neo	argT	SecB	Native	0.00540298	0.0025214	0.00259505	0.0017726	0.00148057	0.000974456	0.00118834	0.000644716	0.263539	(0.044, 0.48)
neo	artI	SecB	Native	0.000606752	0.00058855	0.000354657	0.000577895	0.000662271	0.000413485	0.000261947	0.000141895	0.0859938	(0.027, 0.15)
neo	artJ	SecB	Native	0.00143743	0.00114032	0.000960169	0.000784147	0.00102115	0.000908614	0.00048556	0.00033331	0.085817	(0.048, 0.12)
neo	aslA	SecB	Native	0.0116872	0.00827983	0.00998806	0.00586067	0.00708214	0.00375166	0.0028303	0.00192367
neo	asr	SecB	Native	0.00131463	0.0019897	0.00173292	0.00135426	0.00159153	0.00121807	0.000707576	0.000368545	0.0968413	(0.047, 0.15)
neo	bamA	SecB	Native	0.00476012	0.00224719	0.00297854	0.0019555	0.00155166	0.00121939	0.00134807	0.000766613
neo	bamB	SecB	Native	0.00158911	0.00108347	0.000769865	0.000743286	0.000613728	0.000381881	0.000555839	0.000290456
neo	bamC	SecB	Native	0.00408835	0.00338751	0.00352927	0.00256259	0.00243584	0.00173954	0.00137362	0.000582816	0.123662	(0.1, 0.15)
neo	bamD	SecB	Native	0.00247757	0.00164526	0.00146188	0.00101569	0.00103328	0.000798001	0.000841744	0.000295217	0.118734	(0.084, 0.15)
neo	bamE	SecB	Native	0.000382832	0.00058855	0.000513243	0.000387209	0.000149098	0.000204109	0.000210835	9.61837e-05
neo	bax	SecB	Native	0.00451453	0.00279561	0.00150513	0.000797768	0.000504505	0.00029497	0.000613339	0.000222841	0.54088	(0.16, 0.92)
neo	bcsC	SecB	Native	0.00728825	0.00233748	0.00201261	0.00176093	0.000915391	0.000504347	0.00127939	0.000639003
neo	bcsZ	SecB	Native	0.0166207	0.00711945	0.00752565	0.00634712	0.00374651	0.00209113	0.00380462	0.00233603
neo	bglH	SecB	Native	0.00624088	0.00399612	0.00503152	0.00333117	0.00232662	0.00171057	0.00181127	0.000709474	0.135016	(0.11, 0.16)
neo	bglX	SecB	Native	0.00125684	0.000983146	0.00159163	0.00109353	0.000662271	0.000409535	0.000760285	0.000361879
neo	bhsA	SecB	Native	0.00125684	0.000749064	0.000893851	0.00067713	0.00109743	0.000865159	0.00080341	0.000314264	0.0593881	(0.0028, 0.12)
neo	blc	SecB	Native	0.00413169	0.001876	0.000939985	0.000422233	0.000287793	0.000202792	0.000346601	0.000250459	0.836916	(0.53, 1.1)
neo	borD	SecB	Native	0.000411725	0.000307651	0.00031429	0.00013815	0.00033807	0.000244931	0.000297086	9.52314e-05
neo	bsmA	SecB	Native	0.00978027	0.00660112	0.00548997	0.00393047	0.0018984	0.00153806	0.00217065	0.00135705	0.380709	(0.15, 0.61)
neo	btuB	SecB	Native	0.00598807	0.00486223	0.00713351	0.00450447	0.00283459	0.00197262	0.00154932	0.000466634	0.171933	(0.13, 0.21)
neo	btuF	SecB	Native	0.0237789	0.0146201	0.0162335	0.0110754	0.00803567	0.00483673	0.00632187	0.00320644	0.206621	(0.057, 0.36)
neo	chiA	SecB	Native	5.05627e-05	7.35688e-05	0.000190304	0.000208198	9.70869e-05	0.000313406	2.07641e-05	4.76157e-05
neo	chiP	SecB	Native	0.000476734	0.000575174	0.000559378	0.000295758	0.000324201	0.000200159	0.000204446	4.09495e-05	0.159825	(0.1, 0.21)
neo	chiQ	SecB	Native	0.00304098	0.00197632	0.00213371	0.000788039	0.000726418	0.000506981	0.000386531	0.000354261	0.357475	(0.2, 0.52)
neo	cirA	SecB	Native	0.00548966	0.00258159	0.0024307	0.00172201	0.00104022	0.000721624	0.000848133	0.000356165	0.257547	(0.1, 0.41)
neo	cpdB	SecB	Native	0.00235478	0.00139781	0.00197512	0.00104488	0.000629331	0.000421386	0.000444032	0.000560913	0.363189	(0.028, 0.7)
neo	cpxP	SecB	Native	0.00320712	0.000996522	0.000980353	0.000644052	0.000634532	0.000359495	0.00104619	0.000870415
neo	creA	SecB	Native	0.00382109	0.00255484	0.00332743	0.00325723	0.00210297	0.00137609	0.00142953	0.000727568	0.106101	(0.073, 0.14)
neo	csgA	SecB	Native	0.0011196	0.00101324	0.00113029	0.000900894	0.00102635	0.000795367	0.000309864	0.000294265	0.0980277	(0.047, 0.15)
neo	csgB	SecB	Native	0.000743994	0.000461477	0.000628579	0.00046504	0.000410886	0.000554387	0.000375351	0.000119039	0.0933681	(0.036, 0.15)
neo	csgE	SecB	Native	0.000982361	0.00128411	0.00123986	0.000731611	0.000664005	0.000392416	0.000234794	7.42805e-05	0.186003	(0.14, 0.23)
neo	csgF	SecB	Native	0.00199361	0.0012607	0.00136096	0.000883382	0.000369277	0.000255466	0.000541463	0.000331405
neo	cueO	SecB	Native	0.00803224	0.00364834	0.00469993	0.00335452	0.00208563	0.00174085	0.00130015	0.000627575	0.177203	(0.053, 0.3)
neo	cusC	SecB	Native	0.00130018	0.000769128	0.000645879	0.000243222	0.000298195	0.000115881	0.000245975	0.00019332	0.582105	(0.031, 1.1)
neo	cusF	SecB	Native	0.00515739	0.00354802	0.00272769	0.00353158	0.00164528	0.00191599	0.00137522	0.000816133
neo	cybC	SecB	Native	0.00130018	0.000645399	0.000389258	0.00023933	0.000166435	0.000150119	0.000274725	8.47559e-05
neo	cysP	SecB	Native	0.000332269	0.000167202	0.000247972	9.33972e-05	3.29402e-05	2.76535e-05	6.0695e-05	3.42833e-05
neo	dacB	SecB	Native	0.00528019	0.00350789	0.00320345	0.00295174	0.00179091	0.00105873	0.00122508	0.000894223	0.245341	(0.087, 0.4)
neo	ddpA	SecB	Native	0.0150171	0.00732678	0.00621371	0.00704565	0.00510053	0.00366079	0.00738083	0.00413209
neo	degP	SecB	Native	0.00177692	0.00180912	0.00123121	0.00143987	0.00126906	0.000934951	0.000904036	0.000444731	0.0857036	(0.059, 0.11)
neo	degQ	SecB	Native	0.00331547	0.00240102	0.00264984	0.00219289	0.00170596	0.0012905	0.00139119	0.000698998	0.0952225	(0.075, 0.12)
neo	dppA	SecB	Native	0.00551133	0.00284577	0.00202126	0.00255869	0.00249479	0.00156571	0.00159564	0.00155322
neo	dsbA	SecB	Native	0.00137964	0.00134765	0.000717964	0.000575949	0.000566918	0.000363446	0.000316253	9.14221e-05	0.168044	(0.13, 0.21)
neo	dsbC	SecB	Native	0.000404502	0.00043138	0.000242205	0.00031327	0.000358875	0.000164604	0.000253961	6.3805e-05	0.104955	(0.041, 0.17)
neo	dsbG	SecB	Native	0.000375609	0.000568486	0.000769865	0.000231547	0.000414353	0.000233079	0.000122987	4.66634e-05	0.159223	(0.082, 0.24)
neo	eaeH	SecB	Native	0.00703544	0.004374	0.0048787	0.00515436	0.00364076	0.00370425	0.00272968	0.00144561	0.0886744	(0.058, 0.12)
neo	eco	SecB	Native	0.00221031	0.000943018	0.000830416	0.000428071	0.000445559	0.000383198	0.000228405	0.000199986	0.383077	(0.094, 0.67)
neo	ecpD	SecB	Native	0.00466621	0.0038657	0.00307081	0.00215008	0.00212031	0.00190151	0.00141994	0.000798039	0.123021	(0.024, 0.22)
neo	efeB	SecB	Native	0.00127851	0.000836009	0.000818883	0.0005526	0.00051144	0.000312089	0.000594172	0.000359975
neo	efeO	SecB	Native	0.00458676	0.00324371	0.00346295	0.00243416	0.00130547	0.000970506	0.00110848	0.000892318	0.297536	(0.12, 0.48)
neo	elfA	SecB	Native	0.00563413	0.00404963	0.00398484	0.00340121	0.00262828	0.00252437	0.0031801	0.00210366
neo	elfC	SecB	Native	0.0229338	0.0211711	0.0307283	0.0191406	0.0163453	0.0124151	0.0125367	0.00631384	0.090162	(0.059, 0.12)
neo	elfD	SecB	Native	0.00105459	0.00041466	0.000371957	0.000231547	0.00012656	0.000102713	0.000105418	4.47588e-05	0.327952	(0.14, 0.52)
neo	elfG	SecB	Native	0.00704266	0.00745051	0.0068567	0.00433713	0.00240463	0.00114564	0.0006357	0.000261886	0.255331	(0.16, 0.35)
neo	endA	SecB	Native	0.0042256	0.00218365	0.00245665	0.00110715	0.00115117	0.000612327	0.000878481	0.000429494	0.298984	(0.052, 0.55)
neo	envC	SecB	Native	0.00261481	0.00156501	0.0010409	0.000293812	0.000209777	0.000133	0.000124585	6.28527e-05	0.50278	(0.34, 0.67)
neo	erfK	SecB	Native	0.00788778	0.00623328	0.00403386	0.00351602	0.00279298	0.00211088	0.00200773	0.00132276	0.234083	(0.12, 0.35)
neo	fadL	SecB	Native	0.00255703	0.00126404	0.00227211	0.00113633	0.000719483	0.00050303	0.000303475	0.000107611	0.204569	(0.16, 0.25)
neo	fecA	SecB	Native	0.00536687	0.00455457	0.00519587	0.00537229	0.00418687	0.00308007	0.00342927	0.00117992	0.0899601	(0.048, 0.13)
neo	fecB	SecB	Native	0.00163245	0.00108347	0.000951519	0.000628485	0.000568652	0.000389782	0.000440838	0.000172369	0.153222	(0.03, 0.28)
neo	fepA	SecB	Native	0.00166857	0.00116372	0.00175887	0.00129199	0.00102635	0.000626812	0.000582992	0.000200938	0.134499	(0.093, 0.18)
neo	fepB	SecB	Native	0.000874012	0.000561798	0.00067183	0.000354131	0.000381413	0.000309456	0.000245975	8.38036e-05	0.137481	(0.1, 0.17)
neo	fhuA	SecB	Native	0.0065876	0.00268526	0.00259793	0.00177844	0.000731619	0.000258099	0.000253961	0.000591387	0.4922	(0.072, 0.91)
neo	fhuD	SecB	Native	0.00175525	0.00141453	0.000902501	0.000537034	0.000440358	0.00023703	0.000207641	7.14235e-05	0.240599	(0.17, 0.31)
neo	fhuE	SecB	Native	0.00920241	0.00477194	0.00638383	0.00575949	0.00193134	0.00163946	0.000979107	0.00057615	0.23221	(0.077, 0.39)
neo	fimA	SecB	Native	0.0199289	0.0224552	0.0198954	0.018193	0.0154195	0.0103938	0.0068777	0.00268172	0.137765	(0.099, 0.18)
neo	fimD	SecB	Native	0.00202973	0.00096977	0.00107839	0.0013134	0.000885918	0.000587307	0.00102223	0.000213318	0.110799	(0.041, 0.18)
neo	fimF	SecB	Native	0.000426171	0.00024077	0.000149936	0.000108963	4.33424e-05	7.76931e-05	6.0695e-05	4.38064e-05	0.589794	(0.14, 1)
neo	fimG	SecB	Native	0.00371997	0.00212012	0.00217984	0.00118109	0.000833907	0.000861208	0.000931189	0.00078185	0.502724	(0.23, 0.78)
neo	fimH	SecB	Native	0.00127129	0.000728999	0.000648763	0.000721883	0.000397016	0.000217277	0.000239586	0.000113325	0.187048	(0.046, 0.33)
neo	fimI	SecB	Native	0.000317823	0.000277555	0.000115336	0.000108963	7.80162e-05	6.45248e-05	0.00010382	6.76143e-05	0.662897	(0.023, 1.3)
neo	fiu	SecB	Native	0.0111671	0.0076779	0.00664045	0.00749123	0.00503638	0.00637347	0.00437004	0.0043835
neo	fkpA	SecB	Native	0.00579304	0.00411985	0.00411748	0.00309767	0.00348299	0.0022689	0.00215308	0.00322834
neo	flgA	SecB	Native	0.00858843	0.00488898	0.00568316	0.0026482	0.00166435	0.000858575	0.00174099	0.00080661	0.372236	(0.068, 0.68)
neo	flgD	SecB	Native	0.00169024	0.000535045	0.000568028	0.00058957	0.000343271	0.000188307	0.00024278	0.00010285
neo	flgE	SecB	Native	0.000563413	0.000214018	8.36183e-05	4.28071e-05	4.68097e-05	5.13565e-05	2.7153e-05	2.57125e-05	1.14551	(0.48, 1.8)
neo	flgG	SecB	Native	0.00424004	0.00249799	0.00341393	0.000739395	0.000665739	0.000371347	0.000442435	0.00016856	0.349434	(0.14, 0.56)
neo	flgH	SecB	Native	0.000996807	0.000618646	0.000599745	0.00036386	0.000402217	0.000255466	0.000172502	8.09467e-05	0.154464	(0.13, 0.18)
neo	flgI	SecB	Native	0.000166135	0.000110353	0.000222021	7.7831e-05	9.18858e-05	8.03268e-05	4.15282e-05	4.47588e-05
neo	flgK	SecB	Native	0.001553	0.000819288	0.000464226	0.00023933	0.000265255	0.000110614	0.000164515	7.52328e-05	0.42907	(0.13, 0.73)
neo	flgL	SecB	Native	0.000527297	0.000277555	0.000227788	2.33493e-05	6.93478e-05	4.7406e-05	3.99309e-05	2.57125e-05
neo	flhE	SecB	Native	0.00123517	0.000615302	0.000792932	0.000542871	0.000355407	0.000298921	0.000215627	0.000116182	0.176401	(0.062, 0.29)
neo	fliC	SecB	Native	0.00195028	0.000892857	0.000452692	0.000490335	0.000263522	0.000143535	0.000145349	0.00010285	0.389446	(0.16, 0.62)
neo	fliD	SecB	Native	0.000917352	0.000792536	0.000435392	0.000297704	0.000348473	0.000219911	0.000175696	4.57111e-05	0.180513	(0.14, 0.23)
neo	fliK	SecB	Native	0.000751217	0.000474853	0.000997653	0.000706316	0.000559983	0.000284436	0.000236391	5.04726e-05	0.170398	(0.093, 0.25)
neo	flu	SecB	Native	0.00161078	0.000561798	0.000980353	0.000556492	0.000442092	0.000243614	0.000166113	8.66606e-05	0.206481	(0.044, 0.37)
neo	fryB	SecB	Native	0.000122795	0.000183922	6.92014e-05	0.000120638	7.28152e-05	9.08614e-05	2.23613e-05	1.5237e-05	0.14924	(0.068, 0.23)
neo	ftsP	SecB	Native	0.00291819	0.00140784	0.000914035	0.000389155	0.000164701	0.000144852	0.000100626	2.09509e-05	0.364194	(0.24, 0.49)
neo	gatB	SecB	Native	0.00489013	0.00293606	0.00335627	0.00256453	0.0016054	0.0010719	0.000883272	0.000329501	0.170542	(0.15, 0.19)
neo	gdhA	SecB	Native	0.009448	0.00506621	0.00600322	0.00517187	0.00268029	0.0022452	0.00214828	0.00102374	0.165987	(0.03, 0.3)
neo	gfcC	SecB	Native	0.00242701	0.000912921	0.00107262	0.000918406	0.000611994	0.000508297	0.000519102	0.0002676
neo	gfcD	SecB	Native	0.000664538	0.000558454	0.000337357	0.000416396	0.000334603	0.000354228	0.000199655	8.76129e-05	0.117098	(0.074, 0.16)
neo	gfcE	SecB	Native	0.00371997	0.00188604	0.00129753	0.000731611	0.000605059	0.000385832	0.000190071	0.000204747	0.372433	(0.21, 0.53)
neo	ggt	SecB	Native	0.000238367	0.000100321	0.000103802	7.39395e-05	9.01521e-05	3.55545e-05	4.63199e-05	3.71402e-05
neo	glnH	SecB	Native	0.000809003	0.000608614	0.000870784	0.000447528	0.000918858	0.000600476	0.000177293	9.33268e-05	0.137496	(0.051, 0.22)
neo	glpQ	SecB	Native	0.00080178	0.000277555	0.000562261	0.000404721	0.000476766	0.000152753	0.000527088	0.000447588
neo	gltF	SecB	Native	0.00403779	0.00348114	0.00252008	0.00303541	0.00199201	0.00150382	0.000939176	0.000709474	0.138302	(0.012, 0.26)
neo	gltI	SecB	Native	0.00223198	0.0018225	0.0018569	0.00152938	0.0014407	0.00108639	0.00106536	0.000491394	0.0912257	(0.071, 0.11)
neo	gsiB	SecB	Native	0.01181	0.00723983	0.00898753	0.00488	0.00307037	0.002527	0.0034117	0.00180273	0.283483	(0.046, 0.52)
neo	gspD	SecB	Native	0.000715101	0.000267523	0.000487293	0.000579841	0.000336337	0.000160654	0.000218822	0.000128562
neo	hdeA	SecB	Native	0.00332269	0.00194288	0.00183384	0.0019555	0.00102461	0.00102318	0.000966329	0.000624718
neo	hdeB	SecB	Native	5.77859e-05	9.6977e-05	9.80353e-05	0.000171228	7.62825e-05	0.000119832	5.43061e-05	7.61851e-06
neo	hisJ	SecB	Native	0.000115572	8.69449e-05	4.61342e-05	1.55662e-05	1.04022e-05	9.21783e-06	6.38895e-06	9.52314e-06	0.644296	(0.42, 0.87)
neo	hiuH	SecB	Native	0.00343826	0.00294944	0.00257487	0.00329614	0.00243064	0.00206611	0.00299482	0.00139228	0.0457024	(0.0097, 0.082)
neo	hlyE	SecB	Native	0.000202251	0.000123729	0.000308523	0.000155662	0.000114424	0.000167238	0.000108612	3.42833e-05	0.101493	(0.027, 0.18)
neo	hofQ	SecB	Native	0.00100403	0.000525013	0.000709314	0.000179011	0.000197641	0.000201475	0.000368962	0.000145704
neo	hslJ	SecB	Native	0.00200084	0.000652087	0.00100054	0.000322999	0.000393549	0.000516198	0.000269933	0.000100945	0.156914	(0.077, 0.24)
neo	htrE	SecB	Native	0.00284596	0.00195626	0.00245665	0.00283694	0.00174236	0.00192258	0.000715562	0.00069138	0.0970981	(0.042, 0.15)
neo	iap	SecB	Native	0.00159634	0.000648743	0.00068048	0.000420287	0.000270456	0.000375297	0.000440838	0.000226651
neo	ivy	SecB	Native	0.0010257	0.000428036	0.000775632	0.000433908	0.000504505	0.000396367	0.000506324	0.000265696
neo	lamB	SecB	Native	0.00751217	0.00542068	0.00613874	0.00420677	0.00318133	0.00194233	0.00241662	0.00103326	0.140423	(0.022, 0.26)
neo	ligB	SecB	Native	0.00328657	0.0010634	0.000547844	0.000624594	0.000237516	0.000167238	0.000151738	0.000128562	0.499064	(0.16, 0.84)
neo	livJ	SecB	Native	0.0010257	0.000391252	0.000536311	0.000875599	0.00025832	0.000151436	0.000162918	9.61837e-05
neo	livK	SecB	Native	0.00297598	0.0022405	0.00215966	0.00129589	0.000970869	0.0010482	0.000640492	0.000446635	0.19785	(0.093, 0.3)
neo	lolA	SecB	Native	0.00078011	0.000354468	0.000210487	0.000202361	0.000230581	0.000194891	3.19447e-05	3.90449e-05
neo	lolB	SecB	Native	0.000787333	0.000558454	0.000570911	0.000194578	0.000190706	0.000126416	7.82646e-05	0.000104755	0.391044	(0.16, 0.62)
neo	lpoB	SecB	Native	0.00541743	0.00244114	0.00231536	0.00126086	0.000499304	0.000266	0.000467991	0.000154275	0.394136	(0.18, 0.61)
neo	lpp	SecB	Native	0.000996807	0.000665463	0.000922685	0.000385263	0.000455962	0.000275218	0.000222016	0.000142847	0.183055	(0.026, 0.34)
neo	lptA	SecB	Native	0.00550411	0.00427033	0.00421263	0.00305098	0.00222953	0.00153674	0.000705979	0.000397115	0.181279	(0.15, 0.21)
neo	lptD	SecB	Native	0.00026726	0.000140449	0.000112452	3.11324e-05	8.66847e-06	1.18515e-05	2.23613e-05	1.5237e-05	0.761036	(0.21, 1.3)
neo	lptE	SecB	Native	0.00120628	0.000632022	0.000498826	0.000268517	0.000199375	0.000121149	0.000182085	9.90406e-05	0.455253	(0.2, 0.71)
neo	lsrB	SecB	Native	0.00308432	0.00216025	0.0016666	0.00143209	0.0008027	0.000934951	0.00130335	0.000519963
neo	malE	SecB	Native	0.000260037	0.000254147	0.000181654	0.000231547	0.000242717	0.000150119	0.000287503	0.000109516
neo	malM	SecB	Native	0.00501293	0.002605	0.00274499	0.00263458	0.00228328	0.00203846	0.00200932	0.00072852	0.0961665	(0.053, 0.14)
neo	malS	SecB	Native	0.00264371	0.00161517	0.00256333	0.00106823	0.00156899	0.000845406	0.000589381	0.000166655	0.168592	(0.11, 0.23)
neo	marB	SecB	Native	0.0626688	0.0576445	0.0525354	0.0464087	0.0391381	0.0284884	0.0269837	0.0165398	0.0893143	(0.081, 0.098)
neo	matB	SecB	Native	0.0191994	0.0139246	0.014662	0.0109567	0.0103918	0.0084883	0.00576124	0.00315978	0.111723	(0.093, 0.13)
neo	matC	SecB	Native	0.00181303	0.00125067	0.000582445	0.000319107	0.000251386	0.000146168	0.000116598	0.000174273	0.559074	(0.32, 0.8)
neo	mcbA	SecB	Native	0.00293986	0.00216359	0.00213948	0.0014282	0.000731619	0.000438505	0.000683618	0.00033331	0.278528	(0.089, 0.47)
neo	mdtP	SecB	Native	0.0153494	0.0139446	0.0135029	0.0096958	0.0059171	0.00377404	0.00645603	0.00433588
neo	mepA	SecB	Native	0.000794557	0.000805912	0.000634346	0.000470878	0.000625864	0.000347644	0.000258752	7.14235e-05	0.150301	(0.099, 0.2)
neo	mglB	SecB	Native	0.0119617	0.00701578	0.00682787	0.00534699	0.00349859	0.00291283	0.00395955	0.00296931	0.41078	(0.078, 0.74)
neo	mipA	SecB	Native	0.000635645	0.000869449	0.000781399	0.000564275	0.000372744	0.000476693	0.000261947	0.000117135	0.122572	(0.081, 0.16)
neo	mlaA	SecB	Native	0.00249924	0.00153826	0.000565144	0.000219873	0.000152565	0.000125099	8.46536e-05	6.57097e-05	0.657254	(0.43, 0.89)
neo	mlaC	SecB	Native	0.00293264	0.00122057	0.00157145	0.000821117	0.000622396	0.000483278	0.000255558	0.000136181	0.231776	(0.11, 0.35)
neo	mliC	SecB	Native	0.000303376	0.000203986	0.000164353	0.000155662	0.000211511	9.48119e-05	4.95144e-05	5.04726e-05
neo	mltA	SecB	Native	0.000657315	0.000247459	0.000181654	0.000155662	0.000104022	4.87228e-05	8.30563e-05	5.71388e-05	0.489627	(0.062, 0.92)
neo	mltC	SecB	Native	0.000837896	0.000882825	0.000625696	0.00064016	0.00151005	0.000854624	0.000463199	0.000200938
neo	modA	SecB	Native	0.00331547	0.00160179	0.00237015	0.00151576	0.000986472	0.000770347	0.000927995	0.00064186
neo	mppA	SecB	Native	0.00630589	0.00345439	0.00355522	0.00283694	0.00195561	0.00164077	0.00174259	0.00090946	0.182857	(0.026, 0.34)
neo	mqo	SecB	Native	0.00373442	0.00152154	0.001459	0.0011519	0.000873782	0.000518832	0.000445629	0.000142847	0.188316	(0.15, 0.23)
neo	nanC	SecB	Native	0.00358273	0.00138777	0.0018223	0.001543	0.00111997	0.000741377	0.00114522	0.000735186
neo	nanM	SecB	Native	0.000274483	0.000300963	0.000245088	0.000309378	0.000242717	0.000215961	0.000154932	8.28513e-05	0.0788046	(0.044, 0.11)
neo	napA	SecB	Native	0.000310599	0.00181915	0.000475759	0.00282137	0.00121185	0.00034106	0.000876883	8.57082e-05
neo	napB	SecB	Native	0.00431228	0.0016553	0.00201837	0.00100013	0.000449027	0.000238347	0.000351392	0.000324739	0.488293	(0.18, 0.8)
neo	nfrA	SecB	Native	0.00292541	0.00119048	0.00122832	0.00081528	0.000684809	0.000467476	0.000713965	0.000575198	0.682293	(0.067, 1.3)
neo	nikA	SecB	Native	0.000361162	0.000377876	0.000245088	0.000159554	0.000114424	7.63763e-05	0.00015014	0.000136181
neo	nlpC	SecB	Native	5.77859e-05	4.34724e-05	2.30671e-05	2.33493e-05	3.12065e-05	9.21783e-06	1.27779e-05	1.23801e-05
neo	nlpD	SecB	Native	0.00796724	0.00525682	0.0069432	0.00318134	0.00355754	0.00202134	0.0024294	0.00143038	0.203507	(0.0013, 0.41)
neo	nlpE	SecB	Native	0.00104015	0.000394596	0.000642996	0.000328836	0.000185505	0.000210693	0.000142154	7.33282e-05	0.224078	(0.029, 0.42)
neo	nrfA	SecB	Native	0.000686208	0.000568486	0.000374841	0.000278246	0.00028606	0.000259416	0.000384934	0.000163798
neo	nrfB	SecB	Native	0.000693431	0.00082932	0.00065453	0.000509793	0.000440358	0.000574139	0.000357781	0.000334262
neo	ompA	SecB	Native	0.00026726	0.000100321	0.000126869	8.95057e-05	3.46739e-05	1.97525e-05	0	9.52314e-06
neo	ompC	SecB	Native	0.0010257	0.000772472	0.000487293	0.000447528	0.000303396	0.000258099	0.000223613	0.000100945	0.174865	(0.07, 0.28)
neo	ompF	SecB	Native	0.00266538	0.00128077	0.00153396	0.00134648	0.000740287	0.000850674	0.000752299	0.000426637
neo	ompG	SecB	Native	0.00227532	0.00162854	0.00149936	0.00105072	0.00127427	0.00110087	0.000619728	0.000316168	0.116017	(0.08, 0.15)
neo	ompL	SecB	Native	0.0029832	0.00143459	0.00201549	0.00150019	0.00170249	0.00135239	0.000554241	0.000393306	0.119364	(0.064, 0.17)
neo	ompN	SecB	Native	0.00104737	0.000922953	0.000931335	0.000784147	0.000710815	0.000728208	0.000611742	0.000319977	0.0695373	(0.048, 0.091)
neo	ompT	SecB	Native	0.0037922	0.00172887	0.00199242	0.00140485	0.00163314	0.00118383	0.00067084	0.000284742	0.144677	(0.097, 0.19)
neo	ompW	SecB	Native	0.001553	0.000518325	0.000530544	0.000385263	0.000549581	0.000333159	0.000174099	0.0002676
neo	ompX	SecB	Native	0.0017408	0.00190276	0.00143016	0.00197107	0.00138869	0.0010956	0.00104459	0.000453301	0.0860497	(0.049, 0.12)
neo	opgD	SecB	Native	0.00109793	0.00062199	0.000415208	0.000204306	0.000149098	0.00010798	4.47226e-05	3.61879e-05	0.358951	(0.25, 0.47)
neo	opgG	SecB	Native	0.00330102	0.0029695	0.0035062	0.00296147	0.00163141	0.00183435	0.00174099	0.0010485
neo	oppA	SecB	Native	0.00278817	0.00214687	0.00169832	0.00091646	0.000840842	0.000634713	0.000766674	0.000553294	0.418688	(0.22, 0.61)
neo	osmE	SecB	Native	0.000794557	0.000916265	0.00114471	0.000708262	0.000844309	0.00063208	0.000399309	0.000194272	0.100813	(0.054, 0.15)
neo	osmY	SecB	Native	0.0012424	0.00140784	0.00137249	0.00107601	0.00106275	0.00084409	0.00056063	0.000226651	0.114293	(0.075, 0.15)
neo	pagP	SecB	Native	0.000946245	0.000401284	0.000334473	0.00015177	9.88206e-05	0.000110614	5.90978e-05	5.42819e-05	0.476362	(0.24, 0.71)
neo	pal	SecB	Native	0.00231144	0.0015416	0.00191745	0.00154689	0.00111997	0.000862525	0.000744313	0.00080661
neo	pbl	SecB	Native	0.00331547	0.00119382	0.00163488	0.00136204	0.00132801	0.00108902	0.000627714	0.000354261	0.118087	(0.065, 0.17)
neo	pbpG	SecB	Native	0.000729547	0.000565142	0.000383491	0.000383318	0.000287793	0.000173822	0.00016771	6.28527e-05	0.152259	(0.13, 0.18)
neo	pgaA	SecB	Native	0.000195028	0.000254147	0.000135519	0.000167337	4.5076e-05	9.48119e-05	3.99309e-05	1.99986e-05
neo	phnD	SecB	Native	0.000895682	0.00038122	0.000472876	0.000237385	0.000234049	0.000225178	0.000351392	0.000188558
neo	phoE	SecB	Native	0.00103292	0.0015416	0.00141286	0.00118887	0.00133668	0.00101923	0.000638895	0.000827561
neo	pldA	SecB	Native	0.00207307	0.000678839	0.000939985	0.000367752	0.000247918	0.000168555	0.000209238	3.90449e-05	0.24048	(0.06, 0.42)
neo	pliG	SecB	Native	0.00460843	0.00318352	0.00311983	0.00233104	0.00302703	0.00258758	0.00238627	0.00199129
neo	potD	SecB	Native	0.0030771	0.00116038	0.00133789	0.00109742	0.000594657	0.000613644	0.000733132	0.000421875
neo	potF	SecB	Native	0.00149521	0.0010099	0.00125716	0.000581787	0.000631065	0.000546486	0.000391323	0.000160941	0.135699	(0.1, 0.17)
neo	ppdD	SecB	Native	0.0012424	0.000575174	0.000409441	0.000519522	0.00023925	0.000259416	0.000241183	0.000137133
neo	ppiA	SecB	Native	0.000852342	0.000180578	0.000354657	0.000404721	0.000312065	0.000244931	0.000351392	7.71374e-05
neo	proX	SecB	Native	0.000996807	0.00114032	0.000467109	0.00062654	0.000376212	0.000221228	0.000253961	0.000162846	0.235709	(0.0072, 0.46)
neo	psiF	SecB	Native	7.22324e-05	0.000133761	2.01837e-05	2.33493e-05	2.2538e-05	2.63367e-06	1.11807e-05	5.71388e-06
neo	pspE	SecB	Native	0.00187804	0.00174559	0.00141863	0.00134064	0.00124826	0.0010719	0.000894453	0.000965646	0.212268	(0.037, 0.39)
neo	pstS	SecB	Native	0.000635645	0.000625334	0.000495943	0.000457257	6.41467e-05	3.68713e-05	0.000107015	9.33268e-05
neo	ptrA	SecB	Native	0.00167579	0.000782504	0.00103514	0.000457257	0.000306864	0.000213327	0.000241183	0.000157132	0.361188	(0.16, 0.57)
neo	rbsB	SecB	Native	0.00228977	0.00128745	0.00201549	0.00123557	0.00121705	0.000747961	0.000752299	0.000299027	0.120898	(0.082, 0.16)
neo	rcnB	SecB	Native	0.000548966	0.000344436	0.00035754	0.000358023	0.000348473	0.000209376	0.000268336	0.000146656	0.0714266	(0.039, 0.1)
neo	rcsF	SecB	Native	0.00364774	0.00294944	0.00161758	0.00114606	0.00041782	0.000306822	0.000258752	0.000323787	0.47251	(0.28, 0.66)
neo	rhsB	SecB	Native	0.00158911	0.000601926	0.000389258	0.000268517	0.000156032	0.000121149	0.000158127	3.0474e-05	0.253429	(0.047, 0.46)
neo	rhsD	SecB	Native	0.00055619	0.00039794	0.000366191	0.000217927	0.000143897	0.000126416	8.14591e-05	3.80926e-05	0.207159	(0.16, 0.26)
neo	rhsE	SecB	Native	0.00028893	0.000170546	0.000112452	0.000107018	3.9875e-05	1.18515e-05	0.000102223	0.000126658
neo	rna	SecB	Native	0.00249924	0.00118044	0.00102072	0.00119276	0.000566918	0.000496446	0.000546255	0.000669477
neo	rrrQ	SecB	Native	0.0026726	0.00152822	0.00116777	0.000645997	0.000409152	0.00039505	0.000367365	0.000353308	0.534906	(0.44, 0.63)
neo	rseB	SecB	Native	0.00605308	0.0023843	0.0019434	0.000760798	0.000589456	0.000297604	0.000421671	0.000343785	0.606948	(0.35, 0.86)
neo	rssA	SecB	Native	0.0011196	0.000866105	0.00131771	0.00103126	0.00159326	0.00114301	0.000400907	0.000161893	0.117715	(0.025, 0.21)
neo	rsxC	SecB	Native	0.00213086	0.00181915	0.00155415	0.00159943	0.00159673	0.00105083	0.000765077	0.000313311	0.117423	(0.08, 0.15)
neo	rsxG	SecB	Native	0.00153855	0.00122392	0.00112741	0.000932026	0.00132454	0.00111272	0.00138161	0.000372355
neo	rzoD	SecB	Native	0	0	0	0	0	0	0	0
neo	rzoR	SecB	Native	0	0	0	0	0	0	0	0
neo	sapA	SecB	Native	0.00424004	0.00178237	0.00127446	0.00050201	0.000261788	0.000304188	0.000340212	0.000322834	0.773901	(0.51, 1)
neo	sbp	SecB	Native	0.0103654	0.00616306	0.00865017	0.0036853	0.00322987	0.00119173	0.000846536	0.00012761	0.283867	(0.23, 0.34)
neo	secM	SecB	Native	0.00166857	0.00139446	0.0010236	0.000607082	0.000617195	0.000354228	0.000718757	0.000330453
neo	sfmA	SecB	Native	0.00265093	0.00289593	0.0026383	0.00202944	0.00121879	0.000928367	0.000723549	0.000360927	0.145831	(0.071, 0.22)
neo	sfmC	SecB	Native	0.000260037	0.00015717	0.000247972	0.00015177	8.84184e-05	0.000135634	2.23613e-05	2.28555e-05
neo	sfmD	SecB	Native	0.000693431	0.000391252	0.000481526	0.000369697	0.000461163	0.000233079	0.000140557	2.57125e-05	0.190784	(0.11, 0.27)
neo	sfmF	SecB	Native	0.00332269	0.0024077	0.00365902	0.00179595	0.00313972	0.00165262	0.00118834	0.000450444	0.122285	(0.063, 0.18)
neo	sfmH	SecB	Native	0.00464454	0.00177568	0.00134943	0.000498118	0.000187239	0.000198842	0.000159724	0.000124753	0.639002	(0.45, 0.82)
neo	skp	SecB	Native	0.00117739	0.00117041	0.00153973	0.0014963	0.00125173	0.00109165	0.000522297	0.000463777	0.0750658	(0.025, 0.12)
neo	slp	SecB	Native	0.00053452	0.000257491	0.000308523	2.33493e-05	5.72119e-05	2.76535e-05	5.59033e-05	3.90449e-05
neo	slt	SecB	Native	0.00210919	0.00149813	0.00132924	0.000632377	0.000641467	0.000538585	0.000509519	0.00018094	0.162113	(0.016, 0.31)
neo	slyB	SecB	Native	0.00163968	0.000859417	0.000692014	0.000912569	0.000686543	0.000471426	0.000282711	0.000259982
neo	sodC	SecB	Native	0.00345993	0.00358815	0.00375129	0.00215203	0.00175797	0.00245589	0.00126182	0.000989454
neo	spr	SecB	Native	0.00301931	0.00214353	0.00143593	0.000754961	0.000662271	0.000399	0.000257155	0.000131419	0.278987	(0.21, 0.35)
neo	spy	SecB	Native	0.00167579	0.000541734	0.00101784	0.000910623	0.000712548	0.000304188	0.00048556	0.000216175
neo	ssuA	SecB	Native	0.0129296	0.010109	0.00688554	0.00537618	0.00380893	0.00311431	0.00366247	0.00274647	0.387279	(0.23, 0.55)
neo	stfQ	SecB	Native	0.00100403	0.000504949	0.000472876	0.000511739	0.000676141	0.000202792	0.000257155	0.000155227
neo	stfR	SecB	Native	0.000130018	0.000230738	0.000138403	0.000233493	7.10815e-05	7.901e-06	0.000108612	2.47602e-05
neo	surA	SecB	Native	0.000144465	0.000197298	0.00017012	0.000157608	0.000105755	5.39901e-05	3.51392e-05	8.47559e-05
neo	tauA	SecB	Native	0.0140637	0.0148609	0.0112539	0.00801465	0.00428743	0.0028944	0.00393879	0.00225222	0.273038	(0.096, 0.45)
neo	thiB	SecB	Native	0.00452897	0.00516319	0.00371092	0.00297509	0.0027375	0.00176061	0.000950356	0.000387592	0.169516	(0.14, 0.2)
neo	tolC	SecB	Native	0.00322157	0.00228063	0.00269885	0.00228823	0.00165048	0.000962605	0.00230961	0.000679	0.0870441	(0.027, 0.15)
neo	torT	SecB	Native	0.000996807	0.000267523	0.000374841	0.000122584	0.000150831	7.63763e-05	5.59033e-05	6.19004e-05	0.464085	(0.064, 0.86)
neo	treA	SecB	Native	0.00314211	0.00224385	0.00160316	0.000972888	0.00116158	0.00076508	0.000864105	0.00027998	0.138321	(0.094, 0.18)
neo	tsx	SecB	Native	0.00187082	0.00220372	0.00167525	0.00232715	0.00180998	0.00117593	0.000634103	0.000438064	0.109233	(0.059, 0.16)
neo	tynA	SecB	Native	7.22324e-05	8.02568e-05	0.000118219	3.5024e-05	7.62825e-05	8.29605e-05	2.23613e-05	1.14278e-05	0.125591	(0.031, 0.22)
neo	ugpB	SecB	Native	0.00475289	0.00396268	0.00281419	0.00258788	0.00195734	0.00151567	0.00175536	0.000683761	0.11608	(0.088, 0.14)
neo	uidC	SecB	Native	0.00356828	0.00225054	0.00103802	0.000463094	0.000275657	0.000159337	0.000198057	7.61851e-05	0.490267	(0.29, 0.69)
neo	ushA	SecB	Native	0.00128574	0.00155163	0.00102649	0.00120443	0.000920592	0.000905981	0.000629312	0.000295217	0.0961541	(0.062, 0.13)
neo	wcaM	SecB	Native	0.000845119	0.000331059	0.000271039	0.000136204	0.000214978	9.34951e-05	5.11116e-05	5.33296e-05	0.325153	(0.036, 0.61)
neo	wza	SecB	Native	0.00107626	0.000966426	0.000573795	0.00053898	0.00088245	0.000757179	0.000678826	0.00043235
neo	xylF	SecB	Native	0.00267982	0.00135433	0.000916918	0.000992345	0.000664005	0.000364763	0.000325836	0.000191415	0.243681	(0.089, 0.4)
neo	yaaI	SecB	Native	0.00233311	0.00132758	0.000758332	0.000365806	0.000299929	0.000312089	0.000209238	0.00035807	0.760612	(0.39, 1.1)
neo	yaaX	SecB	Native	0.0020514	0.0021569	0.0016147	0.0011519	0.00143723	0.000647882	0.000832161	0.00105135
neo	yacC	SecB	Native	0.00803947	0.00643392	0.00769	0.00656894	0.00413833	0.00333817	0.0049131	0.00298741
neo	yacH	SecB	Native	0.000353939	0.000361156	0.000409441	0.000143987	0.000565184	0.000284436	0.000113404	2.57125e-05	0.157218	(0.039, 0.28)
neo	yadC	SecB	Native	0.000187804	6.68807e-05	7.78515e-05	3.89155e-05	2.77391e-05	4.47723e-05	2.23613e-05	5.42819e-05
neo	yadE	SecB	Native	0.00312766	0.0019362	0.0010928	0.000622648	0.000261788	0.000179089	0.000282711	0.000132372	0.514933	(0.28, 0.75)
neo	yadK	SecB	Native	0.0018636	0.00122057	0.00113029	0.00058957	0.000582521	0.000491179	0.000490352	0.000240935	0.216421	(0.041, 0.39)
neo	yadL	SecB	Native	0.00119183	0.00157504	0.00111011	0.00105461	0.000726418	0.000509614	0.000348198	0.000231412	0.133692	(0.016, 0.25)
neo	yadM	SecB	Native	0.000931798	0.000869449	0.000836183	0.000490335	0.000513173	0.000400317	0.000188474	0.000126658	0.140183	(0.11, 0.17)
neo	yadN	SecB	Native	0.00697043	0.00520666	0.0032986	0.00220262	0.00134535	0.00109297	0.00054945	0.000209509	0.251053	(0.19, 0.31)
neo	yaeF	SecB	Native	0.000187804	8.69449e-05	4.61342e-05	2.72409e-05	1.38696e-05	1.84357e-05	1.11807e-05	1.5237e-05	0.731603	(0.41, 1.1)
neo	yafK	SecB	Native	0.00159634	0.00139781	0.00103802	0.000994291	0.000669206	0.000464842	0.000618131	0.00025522
neo	yafL	SecB	Native	0.00998252	0.00456795	0.00418957	0.00252367	0.0019296	0.00104161	0.00119154	0.000550437	0.288393	(0.14, 0.44)
neo	yafT	SecB	Native	0.00022392	0.000100321	0.000109569	7.19937e-05	9.88206e-05	6.45248e-05	6.86812e-05	1.42847e-05	0.137762	(0.07, 0.21)
neo	yafY	SecB	Native	0.00109793	0.000628678	0.000729498	0.000583733	0.000386614	0.000412169	0.000252364	0.000327596
neo	yagV	SecB	Native	0.00537409	0.00317349	0.00281996	0.00159943	0.00119625	0.000541218	0.000881675	0.000401876	0.316483	(0.13, 0.51)
neo	yagX	SecB	Native	0.00222476	0.00163858	0.000983236	0.000404721	0.000289527	0.000164604	0.000247572	0.000117135	0.479518	(0.26, 0.7)
neo	yahJ	SecB	Native	0.000592306	0.00100321	0.000738148	0.000212089	0.000260054	9.48119e-05	0.000151738	8.28513e-05
neo	yahO	SecB	Native	0.000187804	0.000127073	8.07349e-05	0.000202361	7.80162e-05	5.5307e-05	6.0695e-05	4.76157e-05
neo	yaiO	SecB	Native	0.00376331	0.00222378	0.00189727	0.00166364	0.00149271	0.000683436	0.000686812	0.000385687	0.189007	(0.055, 0.32)
neo	yaiW	SecB	Native	0.00226087	0.00110688	0.000570911	0.00035024	0.00030513	0.000221228	0.000212433	0.000167607	0.670284	(0.38, 0.96)
neo	yajG	SecB	Native	0.000202251	6.35367e-05	1.15336e-05	2.14035e-05	1.38696e-05	1.05347e-05	9.58342e-06	3.80926e-06
neo	yajI	SecB	Native	0.00364774	0.00438403	0.00408865	0.00361914	0.00214978	0.0011812	0.00121071	0.000610433	0.138734	(0.1, 0.18)
neo	ybaY	SecB	Native	0.024429	0.0189272	0.0287214	0.0154397	0.0160228	0.01165	0.00908668	0.00406828	0.116516	(0.081, 0.15)
neo	ybbC	SecB	Native	0.000440618	0.000344436	0.000377724	0.000334673	0.000348473	0.000347644	0.000130973	7.14235e-05	0.112122	(0.055, 0.17)
neo	ybcL	SecB	Native	0.0177836	0.0143526	0.0141603	0.0120054	0.0102201	0.0076666	0.00478692	0.00215985	0.135264	(0.11, 0.16)
neo	ybeQ	SecB	Native	0.0026726	0.00141453	0.00135519	0.00138928	0.00108183	0.000799317	0.000811397	0.00029236	0.119906	(0.081, 0.16)
neo	ybfC	SecB	Native	0.000772887	0.000468165	0.000507477	0.00036386	0.000310331	0.000168555	0.000220419	9.42791e-05	0.150716	(0.0086, 0.29)
neo	ybfP	SecB	Native	0.0036983	0.00187266	0.00125427	0.000651835	0.000554782	0.000399	0.000626117	0.000399019	0.707307	(0.35, 1.1)
neo	ybgD	SecB	Native	0.00402335	0.00313336	0.00275652	0.00353547	0.00199722	0.00160259	0.00255877	0.00166941
neo	ybgF	SecB	Native	0.000418948	0.000407972	0.000247972	0.000120638	0.000244451	0.000205426	9.74315e-05	4.95203e-05	0.129024	(0.064, 0.19)
neo	ybgP	SecB	Native	0.00211641	0.0015115	0.00157433	0.00147295	0.000728152	0.000462208	0.000228405	9.14221e-05	0.214174	(0.18, 0.25)
neo	ybgQ	SecB	Native	0.00673206	0.00434056	0.00404251	0.00320858	0.00209777	0.00141033	0.00148383	0.000690428	0.186825	(0.096, 0.28)
neo	ybgS	SecB	Native	0.00377776	0.00257156	0.00204144	0.00162472	0.00125866	0.000746644	0.00158765	0.000714235
neo	ybhC	SecB	Native	0.000642868	0.000558454	0.000692014	0.00037748	0.000405684	0.000289703	0.000436046	0.00029236
neo	ybiJ	SecB	Native	0.000592306	0.000150482	0.000158586	0.000103126	5.37445e-05	5.92575e-05	5.43061e-05	5.52342e-05	0.751534	(0.13, 1.4)
neo	ybiS	SecB	Native	0.0021742	0.00161517	0.00172138	0.00133286	0.00141123	0.00111667	0.000710771	0.000481871	0.094504	(0.071, 0.12)
neo	ybjH	SecB	Native	0.0495514	0.0406133	0.0548277	0.0370884	0.0365567	0.0311023	0.0232031	0.0125077	0.088211	(0.06, 0.12)
neo	ybjP	SecB	Native	0.00221031	0.00159176	0.00104955	0.00103904	0.000797499	0.000512248	0.000638895	0.000507583	0.336498	(0.085, 0.59)
neo	ycbB	SecB	Native	0.00136519	0.000732343	0.000426742	0.000856141	0.000369277	0.000368713	0.00031785	0.000425684
neo	ycbU	SecB	Native	0.00126407	0.000889513	0.000758332	0.000774419	0.000702146	0.000331842	0.000527088	0.00030474
neo	yccT	SecB	Native	0.014237	0.00636035	0.00542077	0.00460565	0.00337897	0.00244931	0.0024869	0.00141133	0.259464	(0.058, 0.46)
neo	yceI	SecB	Native	0.000715101	0.000959738	0.000533427	0.000274354	0.000712548	0.000815119	0.000352989	0.000178083
neo	ycfJ	SecB	Native	0.00290374	0.00219034	0.00157145	0.00118887	0.000833907	0.000554387	0.000614936	0.000331405	0.249191	(0.15, 0.35)
neo	ycfL	SecB	Native	0.00554745	0.00405966	0.00371381	0.00162083	0.00142336	0.000779565	0.00137043	0.000344738	0.212109	(0.021, 0.4)
neo	ycfS	SecB	Native	0.0011485	0.000929642	0.000582445	0.000776364	0.000535711	0.000244931	0.000274725	0.000142847
neo	ycgH	SecB	Native	0.00268705	0.00248462	0.00203567	0.00185822	0.0028658	0.00180143	0.000844939	0.000323787	0.128463	(0.06, 0.2)
neo	ycgJ	SecB	Native	0.0100259	0.00820626	0.0091144	0.00637047	0.00488728	0.00312089	0.00233676	0.00145514	0.155167	(0.08, 0.23)
neo	ycgV	SecB	Native	0.00455064	0.00203986	0.00280554	0.00156635	0.00143897	0.000912565	0.000809799	0.000323787	0.158101	(0.024, 0.29)
neo	ychO	SecB	Native	3.61162e-05	9.3633e-05	7.20847e-05	3.11324e-05	1.90706e-05	1.44852e-05	2.7153e-05	3.23787e-05
neo	ycjM	SecB	Native	0.00644313	0.00434724	0.00315443	0.00265404	0.00317093	0.00206348	0.00145828	0.0010704
neo	ydbJ	SecB	Native	0.0533075	0.029802	0.0392602	0.025476	0.0203622	0.01564	0.0198281	0.0110116
neo	ydbL	SecB	Native	0.00139409	0.000949706	0.000781399	0.000484498	0.000388347	0.000358178	0.00033542	0.000259029	0.380468	(0.26, 0.5)
neo	ydcA	SecB	Native	0.00022392	9.02889e-05	0.000222021	0.000103126	0.000341538	0.000229129	0.000137362	4.66634e-05
neo	ydcL	SecB	Native	0.00411002	0.00341426	0.00139844	0.000628485	0.000123092	0.000242297	0.00030667	7.61851e-05	0.658753	(0.12, 1.2)
neo	ydcS	SecB	Native	0.000433394	0.000264179	0.000383491	0.00023933	0.000294728	9.08614e-05	0.000186877	1.90463e-05	0.17764	(0.084, 0.27)
neo	yddB	SecB	Native	0.00698487	0.0046783	0.00636652	0.00437799	0.00429783	0.00318278	0.0032983	0.00183035	0.079327	(0.054, 0.11)
neo	yddL	SecB	Native	0.00198639	0.000642055	0.000337357	0.000566221	0.000790565	0.000416119	0.00062452	0.000368545
neo	yddW	SecB	Native	2.16697e-05	4.68165e-05	1.15336e-05	1.16747e-05	5.20108e-06	0	4.79171e-06	9.52314e-07
neo	ydeI	SecB	Native	0.0035105	0.00419342	0.00350332	0.0029459	0.0024029	0.00183566	0.00217544	0.00122753	0.0762347	(0.054, 0.098)
neo	ydeN	SecB	Native	0.00794557	0.00617309	0.00373111	0.00320275	0.00216885	0.00194628	0.00198217	0.00141419	0.360728	(0.18, 0.54)
neo	ydeR	SecB	Native	0.000953468	0.000896201	0.000856367	0.00161888	0.00057732	0.000454307	0.000603756	0.000228555	0.0946384	(0.03, 0.16)
neo	ydeS	SecB	Native	0.000353939	0.000187266	0.000334473	0.000330782	0.000294728	0.000175139	0.000137362	5.42819e-05	0.10821	(0.045, 0.17)
neo	ydeT	SecB	Native	5.05627e-05	6.35367e-05	2.30671e-05	5.05902e-05	2.60054e-05	1.18515e-05	2.39586e-05	1.8094e-05
neo	ydgD	SecB	Native	0.00283151	0.00151485	0.00226346	0.00156635	0.00116678	0.000998159	0.00160842	0.00107707
neo	ydgH	SecB	Native	0.000375609	0.000270867	0.000158586	0.000157608	2.77391e-05	4.21386e-05	2.07641e-05	1.99986e-05	0.414612	(0.14, 0.69)
neo	ydhO	SecB	Native	0.00148076	0.000638711	0.000599745	0.000182903	9.88206e-05	7.1109e-05	9.10425e-05	6.76143e-05	0.615379	(0.41, 0.82)
neo	ydiY	SecB	Native	0.0119111	0.00771469	0.00709314	0.00641327	0.00319867	0.00241244	0.0029501	0.00148751	0.22029	(0.065, 0.38)
neo	yeaY	SecB	Native	0.000967914	0.000421348	0.00034024	0.000202361	0.0001595	5.13565e-05	0.000223613	0.000118087
neo	yebF	SecB	Native	0.00281706	0.00198301	0.00167237	0.00114995	0.00104542	0.000750595	0.000418476	0.000234269	0.174929	(0.1, 0.25)
neo	yebY	SecB	Native	0.00158911	0.00144797	0.00191457	0.00116357	0.00127773	0.000772981	0.000399309	0.000264743	0.131323	(0.087, 0.18)
neo	yecT	SecB	Native	0.00075844	0.000444757	0.000389258	0.000258788	0.000310331	0.000126416	0.000158127	0.000131419	0.304164	(0.018, 0.59)
neo	yedD	SecB	Native	0.000332269	0.000177234	0.000103802	0.000116747	0.000100554	0.000125099	9.4237e-05	2.95217e-05	0.116067	(0.05, 0.18)
neo	yedS	SecB	Native	0.00295431	0.00236423	0.00367056	0.00227267	0.003535	0.00254807	0.001388	0.000886604	0.0767414	(0.021, 0.13)
neo	yeeJ	SecB	Native	0.00171191	0.000902889	0.000879434	0.000860033	0.00131067	0.000807218	0.000512713	0.000338071	0.0834454	(0.03, 0.14)
neo	yegJ	SecB	Native	7.22324e-05	9.6977e-05	0.000291222	6.22648e-05	0.000209777	0.000151436	1.75696e-05	1.61893e-05
neo	yegR	SecB	Native	0.000115572	0.000110353	0.000181654	0.00026268	0.00012656	0.000549119	3.67365e-05	3.52356e-05
neo	yehA	SecB	Native	0.0193438	0.0106675	0.014316	0.0115443	0.00973469	0.00809984	0.00514151	0.00322644	0.107269	(0.075, 0.14)
neo	yehB	SecB	Native	0.000830673	0.000642055	0.000495943	0.000540925	0.000194174	8.82278e-05	0.000301878	4.28541e-05	0.183048	(0.091, 0.28)
neo	yehD	SecB	Native	0.000931798	0.000424692	0.000539194	0.000214035	0.000346739	0.000155386	0.000115001	7.23759e-05	0.221006	(0.013, 0.43)
neo	yehR	SecB	Native	0.00117739	0.000999866	0.000666063	0.000583733	0.000182038	0.000201475	0.000162918	0.000144752	0.366884	(0.15, 0.59)
neo	yejA	SecB	Native	0.00619754	0.0046783	0.00566586	0.00310157	0.00294381	0.00169608	0.00135286	0.000922792	0.182811	(0.076, 0.29)
neo	yfaL	SecB	Native	0.000902905	0.000565142	0.000201837	9.14514e-05	0.000109223	6.3208e-05	6.22923e-05	4.19018e-05	0.732093	(0.29, 1.2)
neo	yfaP	SecB	Native	0.00499126	0.00300629	0.00381472	0.00214814	0.00190013	0.00152094	0.00142953	0.000708521	0.143203	(0.014, 0.27)
neo	yfaQ	SecB	Native	0.00297598	0.00109016	0.000815999	0.000344402	0.0001595	0.000138267	0.000400907	0.000194272	0.821998	(0.095, 1.5)
neo	yfaS	SecB	Native	0.0933026	0.0442817	0.0526622	0.0489596	0.0361562	0.0281315	0.023802	0.0114525	0.117522	(0.082, 0.15)
neo	yfaZ	SecB	Native	0.00105459	0.000815944	0.00121391	0.00072772	0.000561717	0.000546486	0.00021403	0.000133324	0.144377	(0.098, 0.19)
neo	yfcO	SecB	Native	0.00109071	0.000715623	0.00068913	0.000784147	0.000391815	0.000514882	0.000380143	0.00021808	0.0937377	(0.058, 0.13)
neo	yfcP	SecB	Native	0.00141576	0.000956394	0.00135808	0.000875599	0.000540913	0.000487228	0.000375351	0.000290456	0.184428	(0.032, 0.34)
neo	yfcQ	SecB	Native	0.0018636	0.000922953	0.000700664	0.000476715	0.000180304	0.000233079	0.000237988	8.28513e-05	0.331634	(0.081, 0.58)
neo	yfcR	SecB	Native	0.00424004	0.00366506	0.00420398	0.00276884	0.00376905	0.002926	0.00228086	0.00148751	0.0645632	(0.036, 0.093)
neo	yfcS	SecB	Native	0.0138614	0.00916265	0.0101611	0.00764106	0.00473645	0.00283119	0.00373115	0.00194748	0.204855	(0.054, 0.36)
neo	yfcU	SecB	Native	0.00304098	0.00190276	0.000516127	0.00040083	0.000166435	0.00010403	0.000436046	0.00018951
neo	yfcV	SecB	Native	0.00486124	0.00267857	0.00288339	0.00211311	0.00112863	0.00133132	0.0010414	0.000782802	0.282114	(0.08, 0.48)
neo	yfdX	SecB	Native	0.00399445	0.00231073	0.00202126	0.00134842	0.00107662	0.000655783	0.000852925	0.000319977	0.20585	(0.059, 0.35)
neo	yfeK	SecB	Native	0.00109793	0.000949706	0.000775632	0.0010371	0.000870314	0.000348961	0.000573408	0.000260934	0.0914463	(0.041, 0.14)
neo	yfeN	SecB	Native	0.000664538	0.000180578	0.000256622	0.000186794	0.000114424	0.000122465	8.14591e-05	6.3805e-05
neo	yfeY	SecB	Native	0.00980916	0.00679508	0.00489023	0.00364249	0.0024185	0.00157493	0.00344045	0.00223032
neo	yfgC	SecB	Native	0.000548966	0.000407972	0.00049306	0.000321053	0.000282592	0.000246248	0.000209238	0.000153323	0.139111	(0.028, 0.25)
neo	yfgH	SecB	Native	0.0022392	0.00317349	0.00229806	0.00170061	0.000651869	0.000668951	0.000464796	0.000232365	0.216907	(0.074, 0.36)
neo	yfgI	SecB	Native	0.00136519	0.000642055	0.000469993	0.000410559	0.000240983	0.000221228	0.000174099	0.000119039	0.322658	(0.13, 0.52)
neo	yfhG	SecB	Native	0.00314211	0.00218365	0.00208181	0.00168115	0.00114597	0.000949436	0.00156529	0.00120372
neo	yfhM	SecB	Native	0.000664538	0.000491573	0.000400791	0.000375535	0.000228848	0.000230446	0.000266739	0.000211414	0.370997	(0.081, 0.66)
neo	yfiB	SecB	Native	0.00082345	0.000665463	0.000769865	0.000702425	0.000781896	0.000533317	0.000228405	0.000141895	0.116603	(0.061, 0.17)
neo	yfiL	SecB	Native	0.000809003	0.000518325	0.000700664	0.000373589	0.000319	0.000226495	0.000245975	7.14235e-05	0.14657	(0.11, 0.18)
neo	yfiR	SecB	Native	0.000902905	0.000642055	0.000735264	0.000299649	0.000563451	0.000387149	0.000340212	0.000371402
neo	yfjS	SecB	Native	0.00226087	0.0022706	0.00147341	0.00157802	0.000726418	0.000539901	0.000621325	0.000299979	0.197978	(0.053, 0.34)
neo	yfjT	SecB	Native	0.00158911	0.00149144	0.00159163	0.00144182	0.00119798	0.00119173	0.000878481	0.000317121	0.0974072	(0.055, 0.14)
neo	ygdI	SecB	Native	0.00158911	0.00172887	0.00149071	0.00095343	0.000941396	0.000736109	0.000734729	0.000457111	0.132577	(0.014, 0.25)
neo	ygeQ	SecB	Native	0.000866789	0.000314339	0.000204721	5.05902e-05	0.000204576	0.000109297	2.7153e-05	3.14264e-05
neo	ygeR	SecB	Native	0.000520073	0.000294275	0.000123986	4.66986e-05	4.85434e-05	5.00396e-05	4.47226e-05	1.04755e-05	0.319336	(0.022, 0.62)
neo	yggE	SecB	Native	0.000108349	4.01284e-05	3.17173e-05	3.89155e-05	5.37445e-05	1.84357e-05	1.75696e-05	2.38078e-05
neo	yggM	SecB	Native	0.000260037	0.000120385	2.01837e-05	7.7831e-06	3.46739e-06	6.58416e-06	7.98619e-06	7.61851e-06	1.38356	(0.64, 2.1)
neo	yggN	SecB	Native	0.00876902	0.00381554	0.00312559	0.00214814	0.00130721	0.000825654	0.00192787	0.00127991
neo	yghG	SecB	Native	0.00109071	0.000598582	0.000844833	0.000387209	0.000419554	0.000302871	9.10425e-05	0.000163798
neo	yghJ	SecB	Native	7.22324e-05	0.000100321	0.000247972	9.33972e-05	9.18858e-05	0.000259416	9.58342e-06	3.80926e-06	0.217634	(0.019, 0.42)
neo	ygiL	SecB	Native	0.0122434	0.0070091	0.00808791	0.00586067	0.00356621	0.00328681	0.00363052	0.00156275
neo	ygiM	SecB	Native	0.000621199	0.000351124	0.000118219	0.000142042	8.4951e-05	0.00018304	0.000202849	7.23759e-05
neo	ygiS	SecB	Native	7.22324e-05	3.34403e-06	2.30671e-05	7.7831e-06	1.73369e-06	2.63367e-06	1.59724e-06	9.52314e-07
neo	ygiW	SecB	Native	0.00101125	0.000772472	0.000743915	0.000418342	0.000908456	0.000483278	0.000602159	0.000211414	0.0793029	(0.018, 0.14)
neo	ygjD	SecB	Native	0.00454342	0.00228398	0.00248837	0.00119665	0.000852978	0.000500396	0.000359378	0.000113325	0.25431	(0.18, 0.33)
neo	ygjJ	SecB	Native	0.00808281	0.00736356	0.00870784	0.00666623	0.00612341	0.00528577	0.00466393	0.00195129	0.0881983	(0.057, 0.12)
neo	ygjK	SecB	Native	8.66789e-05	5.01605e-05	6.92014e-05	7.58852e-05	6.93478e-05	7.901e-05	1.91668e-05	4.76157e-06	0.164418	(0.053, 0.28)
neo	yhcD	SecB	Native	0.000989584	0.000387908	0.00032294	0.000282137	0.000171636	0.000105347	0.000118196	5.14249e-05	0.264898	(0.083, 0.45)
neo	yhcF	SecB	Native	0.00317823	0.00185594	0.0024134	0.00158386	0.00167995	0.00123387	0.00105098	0.000565674	0.100006	(0.071, 0.13)
neo	yhcN	SecB	Native	0.00337325	0.00211343	0.00129753	0.00101375	0.000891119	0.00084409	0.001158	0.000839941	0.87004	(0.38, 1.4)
neo	yhdV	SecB	Native	0.00168302	0.00123729	0.00158875	0.000976779	0.000459429	0.000360812	0.000447226	0.00048568
neo	yhhA	SecB	Native	0.00022392	0.000404628	0.000366191	0.000243222	0.000313799	8.69109e-05	0.000166113	5.99958e-05	0.111825	(0.037, 0.19)
neo	yhhZ	SecB	Native	0.00296153	0.0015115	0.00181077	0.00107407	0.00108529	0.00117988	0.00102543	0.000369498	0.106153	(0.058, 0.15)
neo	yhjJ	SecB	Native	0.00525852	0.00243446	0.00268732	0.00178622	0.0012864	0.00104557	0.00128737	0.000388544
neo	yiaO	SecB	Native	0.0365424	0.0213751	0.0188545	0.0147976	0.0078571	0.00714118	0.00721632	0.00710712	0.409829	(0.2, 0.62)
neo	yiaT	SecB	Native	0.00265093	0.00159845	0.00106974	0.000994291	0.00153779	0.000969189	0.00069959	0.000400924	0.0992394	(0.048, 0.15)
neo	yibG	SecB	Native	0.00100403	0.000655431	0.00082465	0.000760798	0.000823505	0.000755862	0.000161321	0.000108564	0.14207	(0.056, 0.23)
neo	yibQ	SecB	Native	0.0251152	0.0121656	0.00979488	0.00611946	0.0031952	0.00214512	0.0036417	0.00242364	0.523012	(0.21, 0.84)
neo	yidQ	SecB	Native	0.000902905	0.000611958	0.000628579	0.000365806	0.000627597	0.000439822	0.000255558	0.000174273	0.0964345	(0.051, 0.14)
neo	yidX	SecB	Native	5.05627e-05	3.34403e-05	2.30671e-05	4.28071e-05	4.5076e-05	2.76535e-05	6.38895e-06	7.61851e-06	0.123894	(0.027, 0.22)
neo	yieL	SecB	Native	0.000729547	0.000611958	0.000524777	0.00015177	0.000317266	0.000235713	7.18757e-05	4.57111e-05
neo	yifL	SecB	Native	0.00301931	0.00270532	0.00215966	0.00191659	0.000946597	0.000771664	0.000713965	0.000371402	0.195472	(0.11, 0.29)
neo	yigE	SecB	Native	0.0024848	0.00118713	0.000830416	0.0005526	0.000565184	0.000263367	0.000571811	0.000294265
neo	yiiQ	SecB	Native	0.000433394	0.000367844	0.000198954	0.000194578	9.53532e-05	6.18911e-05	6.54867e-05	3.90449e-05	0.298602	(0.16, 0.43)
neo	yiiX	SecB	Native	0.00230421	0.00211009	0.00119949	0.00076469	0.000480233	0.000408218	0.00072834	0.00029617	0.443456	(0.014, 0.87)
neo	yijF	SecB	Native	0.000252813	0.000401284	0.000320056	8.56141e-05	0.000204576	7.24258e-05	8.94453e-05	2.19032e-05	0.171302	(0.089, 0.25)
neo	yjbE	SecB	Native	0.00139409	0.000912921	0.00121679	0.00086587	0.000974336	0.00105478	0.000669242	0.000410447	0.0649693	(0.028, 0.1)
neo	yjbF	SecB	Native	0.00082345	0.000645399	0.000213371	0.000196523	0.000114424	6.05743e-05	7.82646e-05	3.3331e-05	0.377758	(0.15, 0.6)
neo	yjbH	SecB	Native	0.00135075	0.00116707	0.00213659	0.00114022	0.00139216	0.000961288	0.000883272	0.000416161	0.0781392	(0.029, 0.13)
neo	yjbT	SecB	Native	0.00448563	0.00202648	0.00153685	0.00150019	0.00135228	0.000861208	0.00105418	0.00165226
neo	yjcO	SecB	Native	0.000101125	0.000197298	0.000147053	0.000142042	0.00028606	0.000110614	8.78481e-05	5.14249e-05
neo	yjcS	SecB	Native	0.00604585	0.00253478	0.00339087	0.00151187	0.000752423	0.000665	0.00117716	0.000347595
neo	yjdP	SecB	Native	0.00166857	0.00165864	0.0016839	0.00101375	0.000859912	0.000653149	0.000621325	0.00018951	0.141761	(0.11, 0.17)
neo	yjeI	SecB	Native	0.000187804	0.000127073	0.000123986	5.64275e-05	3.9875e-05	2.10693e-05	1.75696e-05	7.61851e-06	0.283866	(0.22, 0.34)
neo	yjfY	SecB	Native	0.000411725	0.000197298	0.000245088	0.000120638	0.000156032	8.95446e-05	0.000130973	3.0474e-05	0.137947	(0.076, 0.2)
neo	yjjA	SecB	Native	0.00202973	0.00248796	0.00192034	0.0013348	0.00133494	0.00134712	0.00106536	0.000975169
neo	ykfB	SecB	Native	0.00266538	0.00144128	0.00190304	0.00116357	0.001302	0.00118647	0.000782646	0.000441874	0.100259	(0.063, 0.14)
neo	ykgI	SecB	Native	0.000115572	0.000454789	0.000458459	0.000252951	0.000573853	0.000283119	7.34729e-05	8.76129e-05
neo	ymdA	SecB	Native	6.50092e-05	3.67844e-05	2.59505e-05	1.16747e-05	2.60054e-05	3.1604e-05	1.43751e-05	1.33324e-05
neo	ymgD	SecB	Native	0.00055619	0.000715623	0.000565144	0.00037748	0.000565184	0.000217277	9.58342e-05	1.90463e-05	0.227961	(0.14, 0.31)
neo	yncD	SecB	Native	0.0103076	0.00584872	0.00554764	0.00387015	0.00266816	0.00159863	0.00177134	0.000809467	0.227927	(0.12, 0.34)
neo	yncE	SecB	Native	0.0135002	0.00655096	0.00638094	0.00393436	0.00221913	0.00195286	0.00229044	0.0012142	0.363409	(0.14, 0.59)
neo	yncJ	SecB	Native	0.000664538	0.000993178	0.000628579	0.000424179	0.000277391	0.000227812	0.000400907	0.000192367
neo	yneO	SecB	Native	0.000722324	0.000321027	0.000141286	7.97768e-05	3.29402e-05	1.71188e-05	4.95144e-05	6.47573e-05	0.849509	(0.064, 1.6)
neo	ynfB	SecB	Native	0.0191705	0.0124699	0.0160547	0.0105305	0.00669726	0.00470109	0.00706778	0.0061529
neo	ynfD	SecB	Native	0.0144826	0.00799224	0.0067356	0.00348877	0.0025624	0.00165526	0.00129855	0.000727568	0.310505	(0.23, 0.39)
neo	ynhG	SecB	Native	0.00442785	0.00460139	0.00357829	0.00248475	0.00355061	0.00239664	0.00152376	0.0010704	0.0962895	(0.063, 0.13)
neo	ynjB	SecB	Native	0.000231144	0.000193954	0.000181654	0.000140096	0.000175103	0.000115881	9.74315e-05	0.000123801
neo	ynjE	SecB	Native	0.00365496	0.00169543	0.00229518	0.00119276	0.00114771	0.000828288	0.000752299	0.000323787	0.157838	(0.0047, 0.31)
neo	yoaF	SecB	Native	0.000216697	0.000511637	0.000839066	0.000305487	0.000501038	0.000416119	0.000178891	0.000119039
neo	yobA	SecB	Native	0.00790945	0.00422352	0.00734399	0.00308795	0.00157593	0.0007901	0.00137682	0.00052663	0.28847	(0.052, 0.52)
neo	ypdI	SecB	Native	0.000332269	0.000354468	0.000253738	0.000356077	0.000426489	0.000337109	0.000113404	8.38036e-05	0.091639	(0.018, 0.17)
neo	ypeC	SecB	Native	0.00260037	0.00171215	0.00164642	0.00065378	0.000629331	0.000335792	0.000314656	0.000264743	0.364156	(0.22, 0.51)
neo	yphF	SecB	Native	0.000794557	0.000675495	0.00051036	0.000412504	0.000275657	0.000314723	0.000375351	9.52314e-05	0.118903	(0.069, 0.17)
neo	ypjA	SecB	Native	0.000382832	0.000177234	0.000106685	0.000260734	4.16087e-05	3.9505e-05	2.7153e-05	3.80926e-06	0.277869	(0.18, 0.37)
neo	ypjC	SecB	Native	0.00542465	0.00264848	0.00426453	0.00394798	0.00512133	0.00376219	0.0017921	0.000922792	0.0940248	(0.022, 0.17)
neo	yqhG	SecB	Native	0.000664538	0.000665463	0.00116489	0.000472823	0.000553048	0.000489862	0.000206044	6.57097e-05	0.157729	(0.083, 0.23)
neo	yqhH	SecB	Native	0.000216697	0.000371188	0.000383491	0.0002763	0.000312065	0.000189624	0.000209238	0.000105707	0.0667777	(0.017, 0.12)
neo	yqiH	SecB	Native	0.000137242	0.000314339	0.000423858	0.000268517	0.000164701	0.000243614	0.000151738	0.00011523
neo	yqiI	SecB	Native	0.00551856	0.0033641	0.00411748	0.00285251	0.00242891	0.00189361	0.001043	0.000705665	0.140319	(0.025, 0.26)
neo	yqjC	SecB	Native	0.00428338	0.00264848	0.00237591	0.00265404	0.00170249	0.00117725	0.000983898	0.000581864	0.143724	(0.025, 0.26)
neo	yraH	SecB	Native	0.00573525	0.00359484	0.00394736	0.0031327	0.00305477	0.00294707	0.00210196	0.00124753	0.084595	(0.058, 0.11)
neo	yraI	SecB	Native	0.000751217	0.000685527	0.0010236	0.000768581	0.000516641	0.000431921	0.000573408	0.000207604	0.083462	(0.037, 0.13)
neo	yraJ	SecB	Native	0.00334436	0.00201311	0.00182519	0.000700479	0.00121185	0.000518832	0.0010382	0.00043616
neo	yraK	SecB	Native	0.00122073	0.000782504	0.000617045	0.000616811	0.000410886	0.000308139	0.000175696	0.000179035	0.230182	(0.075, 0.39)
neo	yraP	SecB	Native	0.00383554	0.00198301	0.0016839	0.0009904	0.000761092	0.000413485	0.000678826	0.000462825	0.470188	(0.17, 0.77)
neo	ysaB	SecB	Native	0.000765664	0.00053839	0.000507477	0.000204306	0.000266989	0.000131683	0.000154932	9.42791e-05	0.295832	(0.079, 0.51)
neo	ytfJ	SecB	Native	0.0027665	0.00150816	0.000914035	0.000620702	0.000421288	0.000568872	0.000341809	0.000492346	0.743108	(0.31, 1.2)
neo	ytfM	SecB	Native	0.0010257	0.000759096	0.000790049	0.00037748	0.000501038	0.000160654	0.00030667	7.61851e-05	0.161837	(0.1, 0.22)
neo	ytfQ	SecB	Native	0.00242701	0.00279561	0.0018742	0.00180179	0.00109916	0.000801951	0.000923203	0.000374259	0.128215	(0.099, 0.16)
neo	zinT	SecB	Native	0.0014302	0.000882825	0.000464226	0.000192632	0.000135228	0.000109297	0.000190071	0.000156179	0.78577	(0.4, 1.2)
neo	znuA	SecB	Native	0.0012135	0.00108012	0.00103225	0.00104877	0.00121185	0.000733476	0.000817786	0.000225698	0.0934138	(0.037, 0.15)
neo	zraP	SecB	Native	0.00166135	0.00100655	0.0017358	0.00109353	0.000618929	0.000383198	0.00159564	0.00080661
neo	wcaL	Cytoplasmic Control	Native	0.000231144	0.000177234	5.76678e-05	1.7512e-05	9.53532e-05	1.84357e-05	3.19447e-05	4.76157e-06	0.216263	(0.077, 0.36)
neo	yfjK	Cytoplasmic Control	Native	0.0174586	0.0121823	0.0131425	0.00817031	0.00502425	0.00336977	0.00344844	0.00104945	0.18077	(0.15, 0.21)
neo	ubiX	Cytoplasmic Control	Native	0.0132402	0.0126538	0.0150513	0.0116494	0.00807728	0.00476957	0.00432532	0.00180178	0.141411	(0.11, 0.17)
neo	rsmE	Cytoplasmic Control	Native	0.0081117	0.00347445	0.002794	0.00148463	0.000790565	0.00055702	0.000947162	0.000356165	0.486169	(0.16, 0.82)
neo	frc	Cytoplasmic Control	Native	0.00325046	0.00178571	0.00150801	0.000706316	0.000350206	0.000205426	0.000241183	0.000107611	0.393732	(0.27, 0.52)
neo	uxaB	Cytoplasmic Control	Native	0.00334436	0.00181915	0.00136961	0.00123946	0.000646668	0.000408218	0.000418476	0.00018094	0.253239	(0.14, 0.37)
neo	ratB	Cytoplasmic Control	Native	0.00707155	0.0026886	0.001805	0.000980671	0.000381413	0.000254149	0.000330628	0.000143799	0.521418	(0.3, 0.75)
neo	yhjB	Cytoplasmic Control	Native	0.00336603	0.00207665	0.00215389	0.00141069	0.00151872	0.00111799	0.000937578	0.000896127	0.271256	(0.062, 0.48)
neo	efp	Cytoplasmic Control	Native	0.0204634	0.00937333	0.00709026	0.00567777	0.00355927	0.00225705	0.00307947	0.00166084	0.374578	(0.12, 0.63)
neo	fucK	Cytoplasmic Control	Native	0.00715823	0.00569489	0.00732093	0.00440329	0.00383493	0.00274691	0.00218183	0.000822799	0.140599	(0.11, 0.17)
neo	xylB	Cytoplasmic Control	Native	0.00400168	0.00253812	0.00199819	0.00154689	0.000960467	0.000614961	0.000461602	0.000157132	0.212349	(0.16, 0.26)
neo	yebC	Cytoplasmic Control	Native	0.00403779	0.00177234	0.00119661	0.000671292	0.000480233	0.000296287	0.000343406	0.000188558	0.460358	(0.24, 0.68)
neo	ydfU	Cytoplasmic Control	Native	0.000888459	0.000755752	0.000536311	0.000445583	0.000244451	0.00015802	0.000161321	0.000121896	0.292711	(0.19, 0.4)
neo	glyQ	Cytoplasmic Control	Native	0.00855954	0.00588216	0.00845122	0.00411726	0.00503638	0.00340796	0.00227127	0.000786611	0.147731	(0.1, 0.19)
neo	prlC	Cytoplasmic Control	Native	0.000158911	8.36009e-05	3.17173e-05	1.55662e-05	1.90706e-05	9.21783e-06	2.55558e-05	4.76157e-06
neo	rstA	Cytoplasmic Control	Native	0.00292541	0.00142121	0.0014763	0.0020275	0.00106969	0.000534634	0.000725146	0.000398067
neo	ykfG	Cytoplasmic Control	Native	0.00192138	0.000996522	0.00105244	0.000564275	0.000752423	0.000526733	0.000202849	5.42819e-05	0.210318	(0.15, 0.27)
neo	tolA	Cytoplasmic Control	Native	0.00277372	0.00138109	0.0016666	0.00217343	0.000768027	0.000699238	0.000776257	0.000993263
neo	cynR	Cytoplasmic Control	Native	0.00756996	0.00299291	0.00338222	0.00177455	0.000804434	0.000352911	0.000285905	0.000119039	0.364481	(0.26, 0.46)
neo	waaU	Cytoplasmic Control	Native	0	3.34403e-06	5.76678e-06	1.94578e-06	1.73369e-06	4.21386e-05	0	0
neo	glmU	Cytoplasmic Control	Native	0.0164184	0.0150749	0.0109857	0.0107368	0.0075173	0.00363446	0.00457289	0.00198081	0.158343	(0.035, 0.28)
neo	tam	Cytoplasmic Control	Native	1.44465e-05	0	2.88339e-06	0	5.20108e-06	0	0	0
neo	ydcN	Cytoplasmic Control	Native	2.8893e-05	2.00642e-05	2.59505e-05	3.30782e-05	8.14836e-05	1.71188e-05	6.38895e-06	1.90463e-06	0.168525	(0.021, 0.32)
neo	yhbS	Cytoplasmic Control	Native	0.0010257	0.000772472	0.00115624	0.000673238	0.000419554	0.000226495	0.000418476	9.80883e-05	0.15157	(0.092, 0.21)
neo	yfjQ	Cytoplasmic Control	Native	0.00075844	0.000464821	0.000559378	0.000348294	0.000216712	0.00018304	0.000308267	4.57111e-05	0.156977	(0.089, 0.23)
neo	yjiA	Cytoplasmic Control	Native	0.000548966	0.000294275	0.000138403	0.000227656	0.000180304	0.000154069	7.18757e-05	3.52356e-05	0.151566	(0.085, 0.22)
neo	pflD	Cytoplasmic Control	Native	0.000144465	7.69128e-05	8.65017e-05	8.75599e-05	0.000121359	1.97525e-05	2.7153e-05	1.42847e-05	0.150049	(0.063, 0.24)
neo	torR	Cytoplasmic Control	Native	0.00237645	0.00212681	0.00188285	0.00140485	0.00159847	0.0013142	0.00147744	0.000672334	0.0705835	(0.042, 0.099)
neo	yaeH	Cytoplasmic Control	Native	0.0028604	0.0015951	0.00114471	0.000819171	0.000752423	0.00071504	0.000329031	0.000199034	0.1974	(0.045, 0.35)
neo	rlmB	Cytoplasmic Control	Native	0.000700654	0.000728999	0.00179347	0.000784147	0.000884184	0.000767713	0.000263544	7.33282e-05	0.158015	(0.051, 0.26)
neo	aceE	Cytoplasmic Control	Native	0.0108132	0.00369181	0.00259217	0.00190881	0.000492369	0.000506981	0.000590978	0.000331405	0.559326	(0.23, 0.89)
neo	trxC	Cytoplasmic Control	Native	0.000931798	0.000518325	0.000726614	0.000468932	0.000180304	0.000185673	0.000273128	6.57097e-05	0.159037	(0.094, 0.22)
neo	cof	Cytoplasmic Control	Native	0.0022392	0.000846041	0.000712197	0.000439745	0.000348473	0.000234396	0.000228405	0.000141895	0.392097	(0.15, 0.63)
neo	dhaM	Cytoplasmic Control	Native	0.00273761	0.00192951	0.00211352	0.00182125	0.00103155	0.00111931	0.000750702	0.00041997	0.119838	(0.096, 0.14)
neo	sufD	Cytoplasmic Control	Native	0.000527297	0.000337747	0.000507477	0.000293812	0.000128293	0.000109297	0.000119793	4.8568e-05	0.202715	(0.037, 0.37)
neo	mobB	Cytoplasmic Control	Native	0.000158911	0.000180578	0.000144169	8.95057e-05	3.81413e-05	8.42773e-05	2.55558e-05	1.8094e-05
neo	udk	Cytoplasmic Control	Native	0.00475289	0.00298622	0.00266714	0.0019808	0.00111303	0.000633396	0.000734729	0.000572341	0.326971	(0.18, 0.47)
neo	insK	Cytoplasmic Control	Native	0.00334436	0.0014881	0.000931335	0.000585678	0.000414353	0.00026205	0.000247572	0.000108564	0.343744	(0.18, 0.51)
neo	nagD	Cytoplasmic Control	Native	0.00146632	0.00103665	0.00137538	0.00136983	0.00140776	0.00154596	0.000594172	0.000313311	0.0881526	(0.019, 0.16)
neo	rplN	Cytoplasmic Control	Native	0.0163968	0.00701913	0.00905384	0.00366779	0.00219139	0.00114433	0.00198057	0.000584721	0.321912	(0.11, 0.54)
neo	yahF	Cytoplasmic Control	Native	0.00172635	0.00133093	0.00099477	0.00081528	0.000778429	0.00039505	0.00047438	0.000120944	0.159681	(0.12, 0.2)
neo	rnt	Cytoplasmic Control	Native	0.000621199	0.000314339	0.000308523	0.00023933	0.00011269	0.000111931	0.000145349	9.52314e-05	0.417278	(0.067, 0.77)
neo	rpsM	Cytoplasmic Control	Native	0.00104015	0.000548422	0.000291222	0.000486444	0.000331136	0.000268634	0.000134168	0.000156179
neo	panE	Cytoplasmic Control	Native	0.00187082	0.00186932	0.00234131	0.0015216	0.00116158	0.00107322	0.000950356	0.000270457	0.124592	(0.08, 0.17)
neo	ygjH	Cytoplasmic Control	Native	0.00195028	0.00236089	0.00250855	0.00215008	0.00148924	0.00108244	0.000999871	0.000239031	0.141437	(0.086, 0.2)
neo	yhdN	Cytoplasmic Control	Native	0.00126407	0.000548422	0.000683363	0.000243222	0.000199375	0.00015802	0.000153335	5.23773e-05	0.262879	(0.086, 0.44)
neo	aat	Cytoplasmic Control	Native	0.00285318	0.00158173	0.00127734	0.000616811	0.000589456	0.000362129	0.000386531	0.000280933	0.427385	(0.25, 0.61)
neo	thrS	Cytoplasmic Control	Native	0.00634923	0.00276886	0.00487293	0.00190297	0.00155859	0.00116276	0.00103501	0.000555199	0.236269	(0.043, 0.43)
neo	citF	Cytoplasmic Control	Native	0.0106832	0.00848381	0.012387	0.00984757	0.0065707	0.00546354	0.00544179	0.0045492
neo	prkB	Cytoplasmic Control	Native	0.000180581	0.000344436	0.00015282	0.000120638	0.000202842	9.08614e-05	0.000241183	4.28541e-05
neo	yeaD	Cytoplasmic Control	Native	0.00284596	0.00209337	0.00270174	0.00246141	0.00207697	0.00165789	0.000864105	0.000607576	0.103229	(0.064, 0.14)
neo	yghS	Cytoplasmic Control	Native	0.0164979	0.00960407	0.00969972	0.00860033	0.00652562	0.00466027	0.00429976	0.00266267	0.157498	(0.04, 0.28)
neo	rimP	Cytoplasmic Control	Native	0.000743994	0.00107343	0.000588212	0.000725774	0.000573853	0.000563604	0.000332225	0.000150466	0.108635	(0.062, 0.16)
neo	yhjC	Cytoplasmic Control	Native	0.000837896	0.00062199	0.000922685	0.000535088	0.00221739	0.0016816	0.00050313	0.000118087
neo	nrdR	Cytoplasmic Control	Native	0.00544632	0.00216359	0.00247395	0.00150603	0.000930994	0.00100474	0.00144869	0.000643764
neo	paaC	Cytoplasmic Control	Native	0.000635645	0.000147138	0.000446925	0.00022571	9.70869e-05	0.000139584	0.000158127	5.42819e-05
neo	ysaA	Cytoplasmic Control	Native	0.00620476	0.00415329	0.00326976	0.00273187	0.00116331	0.000950753	0.000875286	0.000327596	0.234781	(0.14, 0.33)
neo	coaD	Cytoplasmic Control	Native	0.00436284	0.00117041	0.000778515	0.000410559	0.000428222	0.000318673	0.000359378	0.000301883	1.20562	(0.72, 1.7)
neo	glf	Cytoplasmic Control	Native	0.00456509	0.00217362	0.00376282	0.00257037	0.00216712	0.00235318	0.00178731	0.000832322	0.0889875	(0.043, 0.14)
neo	yahK	Cytoplasmic Control	Native	0.000173358	0.000120385	3.74841e-05	0.000149825	9.01521e-05	3.02871e-05	5.59033e-05	9.52314e-06	0.154317	(0.04, 0.27)
neo	eutC	Cytoplasmic Control	Native	0.000541743	0.000163858	0.000245088	0.000196523	6.58804e-05	0.000109297	0.000143751	6.3805e-05
neo	ybaP	Cytoplasmic Control	Native	0.000426171	0.000250803	0.000230671	0.000114801	9.36195e-05	4.21386e-05	7.66674e-05	1.71416e-05	0.225186	(0.051, 0.4)
neo	hybF	Cytoplasmic Control	Native	0.00667428	0.00314339	0.0035927	0.00227656	0.00199375	0.00115618	0.000889661	0.000347595	0.17927	(0.078, 0.28)
neo	ymfL	Cytoplasmic Control	Native	0.000830673	0.000715623	0.00108127	0.000609028	0.000393549	0.000226495	0.000380143	0.000188558
neo	agaV	Cytoplasmic Control	Native	0.00325046	0.00217697	0.00198954	0.000860033	0.0009622	0.000667634	0.00059577	0.000124753	0.193729	(0.15, 0.24)
neo	yfeR	Cytoplasmic Control	Native	0.00458676	0.00357812	0.00356387	0.00384096	0.00358181	0.0031367	0.00130814	0.000679	0.118362	(0.064, 0.17)
neo	entA	Cytoplasmic Control	Native	0.000671761	0.000481541	0.000536311	0.000165391	0.000230581	0.000222545	7.34729e-05	2.47602e-05	0.208324	(0.14, 0.27)
neo	nudE	Cytoplasmic Control	Native	0.00678985	0.00667135	0.00615027	0.00575949	0.00437064	0.00421518	0.0029485	0.0019951	0.0843747	(0.07, 0.098)
neo	menE	Cytoplasmic Control	Native	0.000837896	0.000438068	0.000164353	6.42106e-05	4.68097e-05	3.68713e-05	7.82646e-05	4.95203e-05	0.988354	(0.48, 1.5)
neo	glpX	Cytoplasmic Control	Native	0.00150243	0.000742376	0.00106109	0.000535088	0.000313799	0.000252832	0.000206044	9.04698e-05	0.227638	(0.11, 0.35)
neo	rne	Cytoplasmic Control	Native	0.0225148	0.0202448	0.0206826	0.0195161	0.0113314	0.00781935	0.0100354	0.00606433
neo	fimE	Cytoplasmic Control	Native	0.00249202	0.00175896	0.00330725	0.00158192	0.00187239	0.00156571	0.00131932	0.000515202	0.0937302	(0.042, 0.15)
neo	rlmN	Cytoplasmic Control	Native	0.000375609	0.00034778	0.000611279	0.000223764	8.84184e-05	0.00020806	0.000159724	2.47602e-05	0.170979	(0.075, 0.27)
neo	astB	Cytoplasmic Control	Native	0.00857399	0.00397271	0.00387528	0.00177066	0.00149098	0.000772981	0.000749104	0.000319977	0.297924	(0.18, 0.42)
neo	holC	Cytoplasmic Control	Native	0.00479623	0.00413991	0.00482679	0.00367168	0.002871	0.000834872	0.00289419	0.00175226
neo	galF	Cytoplasmic Control	Native	0.0029832	0.00114366	0.00194917	0.00160916	0.00248785	0.00160259	0.00079223	0.000316168	0.113552	(0.03, 0.2)
neo	hisH	Cytoplasmic Control	Native	0.00774331	0.00273876	0.0026383	0.000970942	0.000466364	0.000202792	0.00045681	0.000136181	0.518306	(0.2, 0.83)
neo	kefF	Cytoplasmic Control	Native	0.0025498	0.00132089	0.00181654	0.00134258	0.00112517	0.00066105	0.00043924	0.000153323	0.171913	(0.13, 0.21)
neo	paaA	Cytoplasmic Control	Native	0.000570636	0.000140449	0.000472876	0.000237385	0.000188973	0.00016197	0.000140557	6.47573e-05	0.111818	(0.032, 0.19)
neo	narP	Cytoplasmic Control	Native	0.00874735	0.00250468	0.00405405	0.0033837	0.00213591	0.000988941	0.00164356	0.000590435
neo	rnhA	Cytoplasmic Control	Native	0.000837896	0.000678839	0.00117354	0.000663509	0.00114944	0.000986308	0.000380143	0.000126658	0.111543	(0.017, 0.21)
neo	yfeD	Cytoplasmic Control	Native	0.00053452	0.000525013	0.000227788	0.000459203	6.41467e-05	0.000115881	0.000108612	1.90463e-05	0.209571	(0.11, 0.31)
neo	treC	Cytoplasmic Control	Native	0.00372719	0.00253812	0.00311406	0.00177649	0.000523576	0.000418753	0.000565422	0.000257125	0.329774	(0.1, 0.56)
neo	ydcC	Cytoplasmic Control	Native	0.000332269	3.00963e-05	0.000175887	0.000286029	0.000423021	0.000331842	0.000119793	8.95175e-05
neo	trxA	Cytoplasmic Control	Native	0.0157683	0.0130049	0.0147197	0.0105344	0.00914004	0.00751253	0.00582353	0.00299693	0.107535	(0.091, 0.12)
neo	frmA	Cytoplasmic Control	Native	0.00263648	0.00150816	0.00143881	0.0016364	0.000714282	0.00049908	0.000630909	0.000261886	0.175949	(0.00059, 0.35)
neo	recF	Cytoplasmic Control	Native	0.00271594	0.00158173	0.000706431	0.00051563	0.000260054	0.000119832	0.000223613	0.000130467	0.539729	(0.24, 0.84)
neo	phoU	Cytoplasmic Control	Native	0.00104737	0.000755752	0.00068048	0.00026268	0.000223647	0.000130366	5.11116e-05	2.76171e-05	0.304479	(0.22, 0.39)
neo	yhfY	Cytoplasmic Control	Native	0.00382832	0.00267523	0.0033851	0.00192243	0.00170249	0.000801951	0.00112605	0.00044854	0.156592	(0.0044, 0.31)
neo	yehL	Cytoplasmic Control	Native	0.00101848	0.000501605	0.000619929	0.000342456	0.000433424	0.000188307	0.000161321	5.99958e-05	0.170268	(0.13, 0.21)
neo	mukE	Cytoplasmic Control	Native	0.00810448	0.00653759	0.00778804	0.00540925	0.00357834	0.00228207	0.00167231	0.000342833	0.204644	(0.16, 0.25)
neo	pta	Cytoplasmic Control	Native	0.00106182	0.000601926	0.000184537	0.000130367	7.28152e-05	3.02871e-05	3.3542e-05	3.14264e-05	0.592906	(0.33, 0.85)
neo	topB	Cytoplasmic Control	Native	0.014656	0.00717295	0.00675578	0.00327669	0.00242197	0.00191599	0.00122668	0.000293313	0.235981	(0.2, 0.27)
neo	preA	Cytoplasmic Control	Native	0.00411002	0.00240436	0.0023788	0.00244389	0.00204403	0.00143008	0.00171384	0.00072852	0.092366	(0.057, 0.13)
neo	gcvP	Cytoplasmic Control	Native	0.00273039	0.00179909	0.00213083	0.000974833	0.00102808	0.000724258	0.000586186	0.000239983	0.151779	(0.12, 0.18)
neo	tdcB	Cytoplasmic Control	Native	0.00172635	0.00153157	0.00126004	0.000809442	0.000712548	0.000903347	0.000720354	0.000158084	0.134609	(0.077, 0.19)
neo	nirB	Cytoplasmic Control	Native	0.0113116	0.00765784	0.00682787	0.00735114	0.00664352	0.0045062	0.00554561	0.00292551	0.0729613	(0.043, 0.1)
neo	pgm	Cytoplasmic Control	Native	0.00330102	0.00185594	0.00209911	0.00130367	0.00102635	0.00100606	0.001158	0.000587578
neo	phnI	Cytoplasmic Control	Native	0.00145187	0.00076244	0.00117354	0.000348294	0.000251386	0.000223862	0.000182085	0.000131419	0.365871	(0.13, 0.6)
neo	rpmA	Cytoplasmic Control	Native	0.000317823	0.000110353	0.000138403	0.000167337	0.000161234	6.97921e-05	8.78481e-05	2.38078e-05	0.130866	(0.057, 0.2)
neo	ebgC	Cytoplasmic Control	Native	0.00355383	0.00253478	0.00257487	0.00151187	0.00138175	0.00163156	0.00153175	0.000458063	0.111331	(0.064, 0.16)
neo	ybaO	Cytoplasmic Control	Native	0.0139697	0.0121322	0.00932488	0.00813529	0.00428396	0.00321044	0.00288461	0.00118944	0.182908	(0.12, 0.25)
neo	ygeK	Cytoplasmic Control	Native	0.00343104	0.0023542	0.00305351	0.00190491	0.00441572	0.00363314	0.0013305	0.000726615
neo	insG	Cytoplasmic Control	Native	0.00153855	0.00124064	0.000847717	0.000566221	0.000584255	0.000292337	0.000533477	0.000119039	0.149562	(0.093, 0.21)
neo	sufA	Cytoplasmic Control	Native	6.50092e-05	4.68165e-05	4.32508e-05	1.94578e-05	5.20108e-06	5.26733e-06	1.11807e-05	1.71416e-05
neo	yagI	Cytoplasmic Control	Native	0.00148799	0.00141118	0.00134078	0.000505902	0.000507972	0.000333159	0.000573408	0.000163798
neo	yfiE	Cytoplasmic Control	Native	0.00485402	0.00276552	0.00201549	0.00139123	0.000792298	0.000555703	0.000313059	5.61865e-05	0.275863	(0.25, 0.31)
neo	proQ	Cytoplasmic Control	Native	0.00122795	0.00117041	0.000715081	0.00105266	0.0004785	0.000840139	0.00107175	0.00056377
neo	hns	Cytoplasmic Control	Native	0.00210919	0.000648743	0.0016493	0.00140485	0.00147364	0.00109824	0.000769868	0.000458063
neo	ttdA	Cytoplasmic Control	Native	0.00128574	0.000568486	0.00113029	0.000712154	0.000648402	0.000306822	0.000868897	0.000659953
neo	ybdK	Cytoplasmic Control	Native	0.000332269	0.0003645	0.000325823	0.000254897	0.000171636	2.3703e-05	1.91668e-05	1.14278e-05	0.322401	(0.091, 0.55)
neo	ydeH	Cytoplasmic Control	Native	0.0116583	0.00646067	0.00815711	0.00629069	0.00489595	0.00426522	0.00472463	0.00280837
neo	nadE	Cytoplasmic Control	Native	0.000599529	0.000966426	0.00147341	0.00112855	0.00143377	0.00082302	0.000498338	0.000236174
neo	rnd	Cytoplasmic Control	Native	0.00856676	0.00582531	0.00638383	0.00482747	0.00235436	0.00148144	0.00139439	0.000581864	0.209469	(0.12, 0.3)
neo	ydhW	Cytoplasmic Control	Native	0.006277	0.00243111	0.00339087	0.00222791	0.000885918	0.000828288	0.00134647	0.000494251
neo	cutC	Cytoplasmic Control	Native	0.000830673	0.000361156	0.000602628	0.000751069	0.00023925	0.000140901	0.000212433	0.00021808
neo	lysS	Cytoplasmic Control	Native	0.00187082	0.00204989	0.00168678	0.000478661	0.000391815	0.000189624	0.000188474	0.000100945	0.361543	(0.21, 0.52)
neo	hscB	Cytoplasmic Control	Native	0.000693431	0.000535045	0.000213371	0.000210144	7.80162e-05	4.87228e-05	7.50702e-05	3.99972e-05	0.449457	(0.17, 0.73)
neo	fruK	Cytoplasmic Control	Native	0.00161801	0.00161851	0.00174445	0.00142625	0.00166088	0.00159863	0.00084973	0.000529486	0.0724696	(0.03, 0.11)
neo	lpxD	Cytoplasmic Control	Native	0.00279539	0.00125067	0.00159163	0.000182903	0.000199375	6.45248e-05	0.000153335	0.000185701	0.750539	(0.083, 1.4)
neo	glgP	Cytoplasmic Control	Native	0.00778665	0.00513978	0.00411171	0.00463094	0.00192093	0.00165394	0.00166911	0.000848512	0.206884	(0.054, 0.36)
neo	mazG	Cytoplasmic Control	Native	0.000606752	0.000461477	0.000296989	0.000507847	0.000414353	0.000455624	0.000226808	5.90435e-05	0.122218	(0.04, 0.2)
neo	ssuE	Cytoplasmic Control	Native	0.00118461	0.000906233	0.000888084	0.00036386	0.000487168	0.000285753	0.000158127	7.42805e-05	0.187362	(0.07, 0.3)
neo	hcaE	Cytoplasmic Control	Native	0.00122073	0.000568486	0.000458459	0.000270463	0.000107489	0.000111931	0.000110209	4.66634e-05	0.387228	(0.18, 0.59)
neo	ilvG	Cytoplasmic Control	Native	0.00881235	0.00314005	0.00281131	0.00162472	0.00102115	0.000812486	0.000830563	0.000339976	0.336676	(0.12, 0.55)
neo	oxc	Cytoplasmic Control	Native	0.00771442	0.00153157	0.00210199	0.00236217	0.000894586	0.000749278	0.000426462	0.000364736
neo	ygeW	Cytoplasmic Control	Native	0.000635645	0.000220706	0.000181654	0.00028992	0.000235782	0.000218594	0.000209238	5.80911e-05	0.101424	(0.022, 0.18)
neo	astA	Cytoplasmic Control	Native	0.0174658	0.00919275	0.00466244	0.00115968	0.000525309	0.000376614	0.000571811	0.00024284	0.75696	(0.5, 1)
neo	rplA	Cytoplasmic Control	Native	0.00710767	0.0028324	0.00347737	0.002763	0.00153605	0.00107849	0.00105258	0.000669477	0.259819	(0.068, 0.45)
neo	sbcC	Cytoplasmic Control	Native	0.00051285	0.00039794	0.00031429	0.000408613	0.000253119	0.000322624	0.000153335	8.47559e-05	0.107789	(0.064, 0.15)
neo	yciF	Cytoplasmic Control	Native	0.00135075	0.00138777	0.00108704	0.00103126	0.00198681	0.00207928	0.000554241	0.000219984
neo	rpmF	Cytoplasmic Control	Native	0.0090435	0.00417001	0.00544961	0.00404916	0.00162447	0.00122202	0.00229683	0.000853273
neo	ydcR	Cytoplasmic Control	Native	0.00665983	0.00718967	0.0076554	0.00531975	0.00571252	0.00392679	0.00292933	0.000969455	0.126922	(0.082, 0.17)
neo	ydiQ	Cytoplasmic Control	Native	0.000895682	0.000434724	0.000219138	0.000217927	0.000119625	6.84753e-05	3.19447e-05	1.14278e-05	0.302883	(0.19, 0.41)
neo	yncG	Cytoplasmic Control	Native	0.0231794	0.0129949	0.0131511	0.01184	0.00697812	0.00536214	0.00657263	0.00257601
neo	ygcW	Cytoplasmic Control	Native	0.000599529	0.000504949	0.000222021	0.000186794	0.000213244	7.24258e-05	6.86812e-05	1.5237e-05	0.22926	(0.17, 0.28)
neo	atoB	Cytoplasmic Control	Native	0.00312766	0.00221041	0.00122832	0.000807497	0.000490635	0.000258099	0.000319447	0.00012761	0.333419	(0.2, 0.46)
neo	rpoH	Cytoplasmic Control	Native	0.00350327	0.00211009	0.00390123	0.00256064	0.00184292	0.0012049	0.00121869	0.000354261	0.141555	(0.09, 0.19)
neo	rpoA	Cytoplasmic Control	Native	0.000447841	0.000280899	0.000495943	0.00023933	0.000277391	0.000160654	9.58342e-05	4.76157e-05	0.147556	(0.099, 0.2)
neo	dnaG	Cytoplasmic Control	Native	0.00513572	0.00353799	0.00126869	0.000692696	0.000320733	0.00010403	0.000384934	0.000170464	0.660634	(0.17, 1.1)
neo	ykgF	Cytoplasmic Control	Native	0.00109071	0.000260835	0.000461342	0.000344402	0.000502771	0.000575456	0.000450421	5.04726e-05
neo	rpsO	Cytoplasmic Control	Native	0.0127274	0.00704254	0.00781687	0.0058957	0.00389388	0.00311036	0.00320086	0.00174273	0.192069	(0.056, 0.33)
neo	yccX	Cytoplasmic Control	Native	0.00492625	0.0043439	0.00631462	0.0032475	0.00298022	0.00239927	0.00191509	0.000718997	0.127634	(0.09, 0.17)
neo	gss	Cytoplasmic Control	Native	0.00168302	0.00169208	0.00139844	0.000700479	0.00102981	0.00103108	0.000598964	0.000182844	0.13193	(0.074, 0.19)
neo	rhaD	Cytoplasmic Control	Native	0.00182748	0.000752408	0.00130618	0.00101569	0.000709081	0.000824337	0.000638895	0.00021808	0.108297	(0.05, 0.17)
neo	upp	Cytoplasmic Control	Native	0.0316595	0.0304006	0.0418265	0.0263069	0.0186025	0.0134277	0.0152376	0.00781374	0.102702	(0.069, 0.14)
neo	yagA	Cytoplasmic Control	Native	0.014981	0.00991172	0.0117931	0.00711959	0.00577494	0.0037161	0.00454254	0.00165798	0.135792	(0.1, 0.17)
neo	yhgA	Cytoplasmic Control	Native	0.0278456	0.0183755	0.0175858	0.0147392	0.0108096	0.00800371	0.00982141	0.00581673	0.198882	(0.037, 0.36)
neo	cbpA	Cytoplasmic Control	Native	0.00309155	0.00153826	0.00213948	0.00139317	0.000514907	0.000458258	0.00033542	7.04712e-05	0.23729	(0.19, 0.28)
neo	tktB	Cytoplasmic Control	Native	0.00359717	0.00146803	0.00219714	0.00123362	0.000925793	0.000451674	0.00101105	0.000162846	0.17109	(0.094, 0.25)
neo	prmC	Cytoplasmic Control	Native	0.00163245	0.00193954	0.00175598	0.000803605	0.00106969	0.000703189	0.000672437	0.000206652	0.136309	(0.091, 0.18)
neo	xdhB	Cytoplasmic Control	Native	0.000520073	0.000351124	0.000504593	0.000385263	0.000303396	0.000167238	0.000174099	7.71374e-05	0.123893	(0.088, 0.16)
neo	yegW	Cytoplasmic Control	Native	0.000613976	0.000434724	0.000464226	0.000319107	0.000341538	0.000260733	0.000239586	0.000159036
neo	frvA	Cytoplasmic Control	Native	0.00368385	0.00174893	0.00117642	0.000558437	0.000277391	0.000225178	0.000183682	0.000139038	0.517881	(0.41, 0.62)
neo	ybeY	Cytoplasmic Control	Native	0.000303376	0.000183922	9.51519e-05	8.56141e-05	5.72119e-05	5.5307e-05	6.38895e-05	2.95217e-05	0.470447	(0.025, 0.92)
neo	araD	Cytoplasmic Control	Native	0.00221754	0.00183253	0.00220579	0.00182319	0.00113904	0.000890179	0.000916814	0.00039521	0.113826	(0.087, 0.14)
neo	ycgN	Cytoplasmic Control	Native	0.00222476	0.000755752	0.000651646	0.000143987	6.2413e-05	6.05743e-05	8.78481e-05	4.76157e-05	0.794175	(0.46, 1.1)
neo	recX	Cytoplasmic Control	Native	0.0049118	0.00205658	0.00217984	0.00174341	0.0014355	0.000666317	0.000616534	0.000341881	0.218794	(0.063, 0.37)
neo	acs	Cytoplasmic Control	Native	0.00601696	0.00247793	0.00375994	0.00265404	0.00152045	0.00123651	0.00191189	0.000746614
neo	guaA	Cytoplasmic Control	Native	0.00429061	0.0021569	0.00250855	0.00203917	0.00133668	0.000979723	0.00139599	0.000791373
neo	matP	Cytoplasmic Control	Native	0.00320712	0.00262172	0.00256045	0.00260928	0.00277911	0.00185542	0.00145508	0.000706617	0.0906616	(0.055, 0.13)
neo	ispH	Cytoplasmic Control	Native	0.000570636	0.000287587	0.000271039	0.000114801	7.45488e-05	3.81881e-05	5.75005e-05	2.38078e-05	0.390435	(0.2, 0.58)
neo	ssb	Cytoplasmic Control	Native	0.0109649	0.00437734	0.00561396	0.00317745	0.00244971	0.00179879	0.00163877	0.000665667	0.200934	(0.05, 0.35)
neo	gloB	Cytoplasmic Control	Native	0.0165701	0.00910246	0.00922973	0.00810026	0.0072243	0.00455887	0.00307468	0.00099993	0.165005	(0.13, 0.2)
neo	dgt	Cytoplasmic Control	Native	0.000411725	0.000284243	0.000354657	0.000274354	0.000296462	0.000222545	0.000111807	7.71374e-05	0.107263	(0.067, 0.15)
neo	nsrR	Cytoplasmic Control	Native	0.00168302	0.000692215	0.000746798	0.000754961	0.000410886	0.000196208	0.000648478	0.000250459
neo	ygiC	Cytoplasmic Control	Native	0.000130018	0.000120385	0.000366191	3.69697e-05	0.000142163	9.08614e-05	3.51392e-05	1.5237e-05	0.151474	(0.025, 0.28)
neo	ygeH	Cytoplasmic Control	Native	0.0011485	0.000421348	0.000409441	0.000268517	0.000247918	0.000213327	0.000105418	7.61851e-05	0.240094	(0.033, 0.45)
neo	ycdX	Cytoplasmic Control	Native	0.00314211	0.00174559	0.00190592	0.00156829	0.00125519	0.000674218	0.00128578	0.000488537
neo	ycjR	Cytoplasmic Control	Native	0.00080178	0.000785848	0.00069778	0.00045142	0.000419554	0.000388466	0.000330628	7.52328e-05	0.142277	(0.094, 0.19)
neo	aegA	Cytoplasmic Control	Native	0.0068693	0.00406969	0.00370227	0.00468153	0.00259881	0.00209113	0.00281114	0.00138371
neo	aroD	Cytoplasmic Control	Native	0.030836	0.0241606	0.0266915	0.0275736	0.0183633	0.019206	0.0118707	0.00727377	0.0921046	(0.063, 0.12)
neo	dam	Cytoplasmic Control	Native	0.00306265	0.00248127	0.00356964	0.00258204	0.00208043	0.00217409	0.00147425	0.000837084	0.084017	(0.052, 0.12)
neo	yqjI	Cytoplasmic Control	Native	0.00104015	0.000785848	0.000619929	0.000311324	0.000289527	0.000342376	0.00103022	0.000369498
neo	yigA	Cytoplasmic Control	Native	0.00118461	0.0008126	0.00067183	0.000354131	0.000468097	0.00029102	9.74315e-05	3.90449e-05	0.217862	(0.16, 0.27)
neo	yhcG	Cytoplasmic Control	Native	0.000967914	0.000541734	0.000435392	0.000198469	0.000161234	0.000254149	8.14591e-05	2.95217e-05	0.207895	(0.14, 0.27)
neo	metJ	Cytoplasmic Control	Native	0.00200084	0.000922953	0.0010063	0.00102542	0.000405684	0.000272584	0.000193266	7.9042e-05	0.223567	(0.1, 0.35)
neo	ribC	Cytoplasmic Control	Native	0.0022681	0.00178571	0.00215966	0.00124335	0.000608527	0.00042402	0.000512713	0.000254268	0.243833	(0.088, 0.4)
neo	fliJ	Cytoplasmic Control	Native	0.000462287	0.00015717	8.07349e-05	2.72409e-05	4.33424e-05	1.18515e-05	3.03475e-05	1.14278e-05	0.89364	(0.056, 1.7)
neo	yqiC	Cytoplasmic Control	Native	0.00206585	0.00118379	0.0014763	0.00182514	0.00142856	0.0010561	0.000705979	0.000208557	0.128124	(0.063, 0.19)
neo	fsaA	Cytoplasmic Control	Native	0.000967914	0.000601926	0.000420975	0.000206252	0.000140429	6.97921e-05	8.78481e-05	6.28527e-05	0.450054	(0.32, 0.58)
neo	yegS	Cytoplasmic Control	Native	0.00156022	0.00155832	0.0017012	0.000976779	0.00106275	0.000878327	0.000586186	0.000139038	0.151038	(0.095, 0.21)
neo	ybiB	Cytoplasmic Control	Native	0.000830673	0.000511637	0.000458459	0.000147879	0.000150831	0.000105347	0.00012139	0.000101898	0.556228	(0.28, 0.83)
neo	cysK	Cytoplasmic Control	Native	0.00119906	0.000578518	0.00100342	0.000511739	0.000296462	0.000400317	0.000397712	0.000146656
neo	ycbZ	Cytoplasmic Control	Native	0.00398001	0.00362493	0.0025864	0.00244973	0.00192093	0.000966555	0.00103661	0.000548533	0.164543	(0.058, 0.27)
neo	dnaJ	Cytoplasmic Control	Native	0.000541743	0.000277555	0.000576678	0.000577895	0.000481967	0.000397683	0.000273128	3.23787e-05	0.148022	(0.031, 0.27)
neo	fadI	Cytoplasmic Control	Native	0.00464454	0.00268192	0.0017877	0.000898948	0.000563451	0.000363446	0.000258752	9.14221e-05	0.32307	(0.25, 0.4)
neo	yneK	Cytoplasmic Control	Native	0.00196472	0.000688871	0.000553611	0.000597353	0.000209777	0.000368713	0.000471185	0.000306645
neo	rplE	Cytoplasmic Control	Native	0.00125684	0.000755752	0.000426742	0.000605136	0.000473299	0.000459575	0.000228405	0.000138086	0.123624	(0.071, 0.18)
neo	rplV	Cytoplasmic Control	Native	0.0212002	0.0138744	0.0149014	0.0115248	0.00781896	0.00718596	0.00875765	0.00497394
neo	uxaC	Cytoplasmic Control	Native	0.00822005	0.00485888	0.00289204	0.00204696	0.00131761	0.000726892	0.000582992	0.000209509	0.287914	(0.21, 0.37)
neo	iscA	Cytoplasmic Control	Native	0.0029832	0.00121723	0.000968819	0.000537034	0.000537445	0.000385832	0.000255558	7.42805e-05	0.212564	(0.068, 0.36)
neo	yjdA	Cytoplasmic Control	Native	0.00177692	0.00147472	0.00143881	0.00105461	0.00137309	0.000659733	0.000527088	0.000248554	0.12707	(0.091, 0.16)
neo	feaR	Cytoplasmic Control	Native	0.00244868	0.00254815	0.00217119	0.00129589	0.00168862	0.00097709	0.000487157	0.000104755	0.202756	(0.14, 0.27)
neo	gabD	Cytoplasmic Control	Native	0.00793112	0.00495251	0.00607819	0.00460565	0.00344138	0.00273374	0.00250607	0.000949457	0.126449	(0.099, 0.15)
neo	yagL	Cytoplasmic Control	Native	0.00361162	0.0028023	0.0023961	0.00253145	0.00211857	0.00223203	0.00131612	0.000821847	0.0872395	(0.059, 0.12)
neo	puuB	Cytoplasmic Control	Native	0.00657315	0.00508962	0.00398773	0.00130172	0.00171289	0.0010403	0.00120751	0.00037045	0.232192	(0.036, 0.43)
neo	preB	Cytoplasmic Control	Native	0.00429783	0.00413991	0.00481526	0.00271825	0.00583215	0.00385042	0.00188953	0.000907555	0.0963918	(0.025, 0.17)
neo	yhaC	Cytoplasmic Control	Native	0.00180581	0.00182584	0.00166948	0.000996237	0.000977804	0.000970506	0.000929592	0.000383782	0.0959511	(0.065, 0.13)
neo	nemR	Cytoplasmic Control	Native	0.000794557	0.000404628	0.000412325	0.000358023	0.000166435	0.000146168	0.000188474	6.3805e-05
neo	nanK	Cytoplasmic Control	Native	0.00946245	0.0030832	0.00431355	0.00205085	0.00105062	0.000857258	0.000932787	0.000456158	0.367021	(0.12, 0.62)
neo	ydfI	Cytoplasmic Control	Native	0.00162523	0.00103999	0.0014763	0.000733557	0.000651869	0.00047801	0.000343406	0.00016475	0.148145	(0.12, 0.18)
neo	ptsI	Cytoplasmic Control	Native	0.00269427	0.0020733	0.00201837	0.00146517	0.00125866	0.000826971	0.000555839	0.000227603	0.159899	(0.14, 0.18)
neo	ybaK	Cytoplasmic Control	Native	0.0011196	0.000655431	0.00116777	0.000945647	0.000686543	0.000514882	0.000356184	0.000244745	0.0998423	(0.057, 0.14)
neo	ybfD	Cytoplasmic Control	Native	0.00109793	0.000441413	0.000625696	0.000373589	0.000495837	0.000393733	0.000143751	7.23759e-05	0.154143	(0.088, 0.22)
neo	recQ	Cytoplasmic Control	Native	0.000585083	0.00043138	0.000250855	0.000122584	7.62825e-05	7.1109e-05	3.51392e-05	1.71416e-05	0.321871	(0.22, 0.42)
neo	hycF	Cytoplasmic Control	Native	0.000216697	0.00017389	0.000132636	4.47528e-05	3.9875e-05	2.23862e-05	2.07641e-05	8.57082e-06	0.32222	(0.2, 0.44)
neo	lpxC	Cytoplasmic Control	Native	0.0158695	0.0112995	0.0157491	0.0124452	0.00611474	0.00501713	0.00699111	0.00332834
neo	yoaA	Cytoplasmic Control	Native	0.000440618	0.000183922	8.36183e-05	0.000116747	7.62825e-05	3.9505e-05	2.55558e-05	3.71402e-05
neo	ydaY	Cytoplasmic Control	Native	0.000202251	0.000110353	3.74841e-05	2.33493e-05	3.9875e-05	1.97525e-05	4.31254e-05	4.38064e-05
neo	accB	Cytoplasmic Control	Native	0.00126407	0.000996522	0.000963052	0.00111493	0.00132107	0.00122729	0.000496741	0.00027998	0.0859444	(0.02, 0.15)
neo	yjgA	Cytoplasmic Control	Native	0.00304098	0.00312333	0.00249702	0.00303541	0.00155686	0.00126416	0.00103661	0.000537105	0.121973	(0.093, 0.15)
neo	scpC	Cytoplasmic Control	Native	0.000541743	0.000197298	8.93851e-05	0.000108963	2.08043e-05	1.71188e-05	4.15282e-05	7.61851e-06	0.486552	(0.0044, 0.97)
neo	hisC	Cytoplasmic Control	Native	0.00811892	0.00331059	0.00449232	0.00334673	0.00174583	0.00147617	0.00206683	0.000700903
neo	galU	Cytoplasmic Control	Native	0.00548244	0.00295947	0.00365326	0.00289337	0.00327321	0.00260206	0.00132571	0.000446635	0.140302	(0.081, 0.2)
neo	cbl	Cytoplasmic Control	Native	0.00215253	0.00200976	0.00162623	0.00108769	0.00118758	0.000962605	0.000741118	0.000380926	0.109852	(0.089, 0.13)
neo	yceA	Cytoplasmic Control	Native	0.00135075	0.000635367	0.00099477	0.000719937	0.000615461	0.000304188	0.000507921	5.61865e-05	0.172393	(0.087, 0.26)
neo	yhbO	Cytoplasmic Control	Native	0.000158911	0.000247459	0.000126869	0.000161499	9.88206e-05	0.000136951	7.82646e-05	2.85694e-05	0.113631	(0.056, 0.17)
neo	ybiU	Cytoplasmic Control	Native	0.00278095	0.001458	0.00155415	0.00135621	0.00112343	0.000779565	0.000795424	0.000179035	0.150272	(0.1, 0.2)
neo	ybeF	Cytoplasmic Control	Native	0.00106904	0.000264179	0.000469993	0.000268517	0.000520108	0.000688703	0.000309864	0.000165703
neo	sdaA	Cytoplasmic Control	Native	0.00420393	0.00277889	0.00309099	0.00342456	0.00169555	0.00160522	0.00175536	0.000379021	0.1371	(0.08, 0.19)
neo	murF	Cytoplasmic Control	Native	0.000310599	0.000103665	0.000642996	0.00102542	0.000473299	0.000323941	0.000391323	0.000140942
neo	glpR	Cytoplasmic Control	Native	0.00165412	0.00125736	0.000749681	0.00100597	0.000754157	0.000890179	0.000662854	0.000383782	0.0763088	(0.036, 0.12)
neo	cytR	Cytoplasmic Control	Native	0.000455064	0.000163858	0.000164353	6.42106e-05	5.54782e-05	3.42376e-05	2.23613e-05	1.14278e-05	0.33982	(0.19, 0.49)
neo	xseA	Cytoplasmic Control	Native	0.000462287	0.000220706	9.80353e-05	3.11324e-05	2.77391e-05	1.84357e-05	7.34729e-05	1.5237e-05
neo	glcC	Cytoplasmic Control	Native	0.00166135	0.00158842	0.00142439	0.000893111	0.000854711	0.0009231	0.000836952	0.000457111
neo	ltaE	Cytoplasmic Control	Native	0.0148221	0.00817282	0.00953537	0.00591516	0.00447466	0.00390704	0.00450581	0.00199319
neo	yhbV	Cytoplasmic Control	Native	0.000678985	0.00101993	0.00049306	0.000591516	0.000731619	0.000491179	0.000146946	5.61865e-05	0.169457	(0.082, 0.26)
neo	amyA	Cytoplasmic Control	Native	0.00803947	0.00403625	0.00347737	0.00233298	0.00164354	0.00153279	0.000967926	0.000371402	0.196248	(0.087, 0.31)
neo	ravA	Cytoplasmic Control	Native	0.000548966	0.000805912	0.00068048	0.000474769	0.000459429	0.000471426	0.000394518	0.000143799	0.0912266	(0.047, 0.14)
neo	sad	Cytoplasmic Control	Native	0.000830673	0.000558454	0.00048441	0.000402775	0.000254853	0.000193574	0.000113404	3.61879e-05	0.197495	(0.17, 0.22)
neo	aroB	Cytoplasmic Control	Native	0.0024559	0.00181915	0.000844833	0.000505902	0.00027219	7.63763e-05	0.000269933	0.000149513	0.562386	(0.084, 1)
neo	rhaA	Cytoplasmic Control	Native	0.0107554	0.00667135	0.00631462	0.00393436	0.00318653	0.00140506	0.00152217	0.000399019	0.207377	(0.18, 0.24)
neo	yaeR	Cytoplasmic Control	Native	0.00549689	0.00381889	0.00437122	0.00384291	0.00281899	0.00261918	0.00272648	0.000861844	0.10324	(0.064, 0.14)
neo	rpsL	Cytoplasmic Control	Native	0.00251369	0.00165864	0.00286032	0.00148268	0.000852978	0.000560971	0.000685215	0.000342833	0.196504	(0.0011, 0.39)
neo	gnd	Cytoplasmic Control	Native	0.0140781	0.00602595	0.00804466	0.00379426	0.00187932	0.000954704	0.00157967	0.000869463	0.400526	(0.14, 0.66)
neo	rluF	Cytoplasmic Control	Native	0.00260759	0.00159845	0.00102649	0.00048839	0.000409152	0.000376614	0.000348198	0.000349499	0.649053	(0.57, 0.73)
neo	ygeA	Cytoplasmic Control	Native	0.00195028	0.00167536	0.0015455	0.00138734	0.00121705	0.0012984	0.00065327	0.000281885	0.117814	(0.076, 0.16)
neo	yajO	Cytoplasmic Control	Native	0.0101414	0.0114734	0.0101063	0.00744064	0.00534151	0.00407691	0.00434768	0.00148561	0.130077	(0.1, 0.16)
neo	yfcI	Cytoplasmic Control	Native	0.00450008	0.00331059	0.00405981	0.00304903	0.00408458	0.00370162	0.00160043	0.000727568	0.105713	(0.043, 0.17)
neo	fabH	Cytoplasmic Control	Native	0.0024559	0.0015717	0.00141863	0.00139901	0.000643201	0.000495129	0.000191668	6.3805e-05	0.239015	(0.2, 0.28)
neo	rffE	Cytoplasmic Control	Native	0.00496959	0.00377541	0.00299873	0.00302373	0.00108529	0.0010877	0.000927995	0.000313311	0.183379	(0.064, 0.3)
neo	rpsD	Cytoplasmic Control	Native	0.0059664	0.00398609	0.00401656	0.00378842	0.00233875	0.00130498	0.00154772	0.000577102	0.147664	(0.11, 0.18)
neo	ybhA	Cytoplasmic Control	Native	0.000599529	0.000321027	0.000732381	0.000457257	0.000319	0.00037398	0.000223613	0.000184749	0.0749821	(0.023, 0.13)
neo	gor	Cytoplasmic Control	Native	0.00341659	0.0023007	0.00242781	0.00146322	0.00140256	0.000975773	0.00111327	0.000512345	0.145488	(0.011, 0.28)
neo	ybcK	Cytoplasmic Control	Native	0.00157467	0.0011771	0.000743915	0.000628485	0.000932727	0.000599159	0.000490352	0.000332358
neo	dapA	Cytoplasmic Control	Native	0.00986695	0.00418673	0.00495366	0.00475742	0.0029022	0.00303398	0.00268655	0.00141419
neo	yfbU	Cytoplasmic Control	Native	0.137805	0.066135	0.0666178	0.0567446	0.0405667	0.0310891	0.0445549	0.0270419
neo	yjeF	Cytoplasmic Control	Native	0.00024559	0.00034778	0.000181654	6.22648e-05	9.36195e-05	4.47723e-05	1.11807e-05	8.57082e-06	0.306057	(0.11, 0.51)
neo	rhaS	Cytoplasmic Control	Native	0.000144465	0.000167202	0.000250855	0.000153716	0.000211511	0.000126416	4.63199e-05	1.42847e-05	0.161513	(0.066, 0.26)
neo	cysC	Cytoplasmic Control	Native	0.00358273	0.00133427	0.000498826	0.000531197	0.000171636	0.000233079	0.000293892	0.000353308	1.1373	(0.2, 2.1)
neo	ptsP	Cytoplasmic Control	Native	0.0105459	0.00607945	0.00361	0.00205279	0.000828706	0.00055702	0.000530283	0.000319977	0.464765	(0.37, 0.56)
neo	yjiP	Cytoplasmic Control	Native	0.0028893	0.00178906	0.00117354	0.00133869	0.00108529	0.000704505	0.000817786	0.000352356
neo	gstB	Cytoplasmic Control	Native	0.00216697	0.00107009	0.00110434	0.000830846	0.00054438	0.000416119	0.000253961	0.000129515	0.201657	(0.11, 0.29)
neo	dxs	Cytoplasmic Control	Native	0.00300487	0.00339085	0.00323228	0.00358412	0.00348993	0.00202397	0.00161002	0.000591387	0.108517	(0.053, 0.16)
neo	fliH	Cytoplasmic Control	Native	0.000541743	0.000230738	0.000103802	4.47528e-05	1.90706e-05	9.21783e-06	1.11807e-05	7.61851e-06	0.661398	(0.51, 0.81)
neo	hybD	Cytoplasmic Control	Native	0.00611809	0.00421683	0.00331013	0.00272214	0.00143203	0.00132868	0.00118994	0.000483775	0.195061	(0.096, 0.29)
neo	pepE	Cytoplasmic Control	Native	0.00424727	0.003645	0.0040454	0.00246335	0.00268376	0.00177377	0.00169627	0.000848512	0.104769	(0.083, 0.13)
neo	acpP	Cytoplasmic Control	Native	0.00408835	0.0040931	0.00368497	0.00331171	0.00211511	0.00189361	0.00136883	0.0011504	0.149057	(0.044, 0.25)
neo	mnmA	Cytoplasmic Control	Native	0.0178775	0.0155029	0.0143852	0.0129647	0.00904295	0.00784174	0.00735049	0.00480061	0.121303	(0.057, 0.19)
neo	fabA	Cytoplasmic Control	Native	0.00522963	0.00340088	0.00316308	0.00217149	0.0024081	0.00189097	0.0016787	0.00116468	0.184965	(0.012, 0.36)
neo	rsd	Cytoplasmic Control	Native	0.000613976	0.000785848	0.000668946	0.000295758	0.000150831	0.000101396	0.000164515	2.66648e-05	0.21614	(0.15, 0.28)
neo	flgM	Cytoplasmic Control	Native	0.000592306	0.000140449	4.61342e-05	5.64275e-05	0.000157766	5.13565e-05	6.38895e-06	1.99986e-05
neo	metH	Cytoplasmic Control	Native	0.000440618	0.000458133	0.000366191	0.000299649	0.000138696	0.000206743	8.62508e-05	6.76143e-05	0.182518	(0.0074, 0.36)
neo	paaZ	Cytoplasmic Control	Native	0.000469511	0.000290931	0.000328706	0.000177066	0.00022538	0.000194891	0.000102223	5.14249e-05	0.131026	(0.09, 0.17)
neo	nagC	Cytoplasmic Control	Native	0.00712934	0.00419676	0.00382338	0.00284861	0.00160367	0.00137346	0.00218183	0.00120658	0.403648	(0.033, 0.77)
neo	yihU	Cytoplasmic Control	Native	0.0111744	0.00631688	0.00525642	0.00589764	0.00435677	0.00296946	0.00341809	0.0019951
neo	fadM	Cytoplasmic Control	Native	1.44465e-05	9.02889e-05	4.61342e-05	5.83733e-05	5.02771e-05	4.34555e-05	5.27088e-05	1.04755e-05
neo	gph	Cytoplasmic Control	Native	0.0102137	0.00728331	0.00461054	0.003086	0.00207176	0.00169213	0.00116598	0.000520916	0.247842	(0.17, 0.32)
neo	ttcA	Cytoplasmic Control	Native	0.000577859	0.000424692	0.00050171	0.000616811	0.000726418	0.000160654	0.000445629	0.000147609
neo	djlC	Cytoplasmic Control	Native	0.00308432	0.00243446	0.00151666	0.000840575	0.000611994	0.000364763	0.00030667	0.000184749	0.328828	(0.27, 0.39)
neo	trpD	Cytoplasmic Control	Native	0.0113405	0.00507959	0.0040454	0.00359579	0.00139216	0.00109429	0.00116758	0.000808514	0.39175	(0.17, 0.61)
neo	casA	Cytoplasmic Control	Native	0.0013363	0.000956394	0.00109857	0.000924243	0.00148404	0.000622862	0.000496741	0.000101898	0.147301	(0.064, 0.23)
neo	udp	Cytoplasmic Control	Native	0.00322879	0.00132424	0.00157721	0.00105072	0.00106449	0.000589941	0.000715562	0.000276171
neo	hupB	Cytoplasmic Control	Native	0.00505627	0.00348448	0.00352639	0.00349461	0.00322467	0.00280354	0.00144869	0.000616147	0.123723	(0.077, 0.17)
neo	truB	Cytoplasmic Control	Native	0.012554	0.00693553	0.00813981	0.00408029	0.00205096	0.00166711	0.00149342	0.000751376	0.296125	(0.18, 0.41)
neo	mngR	Cytoplasmic Control	Native	0.00606752	0.00617643	0.0101063	0.00516409	0.00443479	0.00290757	0.00351233	0.00157608	0.100505	(0.055, 0.15)
neo	thrB	Cytoplasmic Control	Native	0.00026726	0.000177234	0.000196071	0.000114801	0.000150831	9.21783e-05	3.03475e-05	2.38078e-05	0.162871	(0.11, 0.22)
neo	glnS	Cytoplasmic Control	Native	0.00119906	0.00118044	0.0018915	0.00104488	0.00180651	0.000567555	0.00067084	0.000183797	0.12557	(0.045, 0.21)
neo	sgcE	Cytoplasmic Control	Native	0.000187804	0.000103665	0.000106685	5.44817e-05	1.73369e-05	3.9505e-06	2.23613e-05	2.85694e-06	0.387477	(0.041, 0.73)
neo	entF	Cytoplasmic Control	Native	0.000715101	0.00034778	0.000464226	0.000391101	0.000469831	0.000296287	0.000130973	4.57111e-05	0.157793	(0.087, 0.23)
neo	nudF	Cytoplasmic Control	Native	0.00476734	0.0026351	0.00294394	0.00300428	0.00374478	0.00265342	0.00149342	0.000663763	0.10533	(0.046, 0.16)
neo	rffM	Cytoplasmic Control	Native	0.013428	0.00801899	0.0114355	0.00906342	0.00615461	0.00433501	0.00567818	0.00235222	0.103423	(0.065, 0.14)
neo	greB	Cytoplasmic Control	Native	0.000447841	0.000448101	0.000706431	0.000299649	0.00111477	0.000757179	0.000217224	3.71402e-05
neo	galR	Cytoplasmic Control	Native	0.000144465	0.000200642	8.07349e-05	3.89155e-05	8.66847e-06	1.71188e-05	5.27088e-05	7.61851e-06
neo	tusD	Cytoplasmic Control	Native	0.000895682	0.000494917	0.000351774	8.95057e-05	0.000105755	2.89703e-05	7.66674e-05	4.09495e-05	0.621205	(0.15, 1.1)
neo	prr	Cytoplasmic Control	Native	0.0012135	0.000809256	0.00123697	0.000747178	0.000847776	0.000443773	0.00021403	7.04712e-05	0.183759	(0.12, 0.25)
neo	ydiS	Cytoplasmic Control	Native	0.0384493	0.0189841	0.0174618	0.0134356	0.00652909	0.00302871	0.00442754	0.000644716	0.247999	(0.19, 0.3)
neo	cysB	Cytoplasmic Control	Native	0.00905072	0.00415998	0.00557648	0.00294785	0.00279992	0.00223993	0.00334302	0.0017475
neo	pgi	Cytoplasmic Control	Native	0.000173358	3.34403e-05	0.000294106	0.000214035	8.4951e-05	8.29605e-05	7.02784e-05	1.71416e-05
neo	ispB	Cytoplasmic Control	Native	0.0232155	0.0169175	0.0173465	0.0168504	0.012037	0.0107888	0.00795903	0.00298074	0.12269	(0.091, 0.15)
neo	aes	Cytoplasmic Control	Native	1.44465e-05	2.67523e-05	2.88339e-06	0	3.46739e-06	1.31683e-06	0	9.52314e-07
neo	rpmJ	Cytoplasmic Control	Native	0.00759163	0.00427368	0.00389258	0.00426125	0.00332869	0.00248881	0.00251884	0.00118754	0.100935	(0.068, 0.13)
neo	lipA	Cytoplasmic Control	Native	0.00559801	0.00301632	0.00376859	0.00327863	0.00317093	0.00235845	0.00178731	0.00114563	0.0895676	(0.058, 0.12)
neo	csdE	Cytoplasmic Control	Native	0.0140275	0.00754414	0.0146765	0.00604358	0.00531204	0.00461418	0.00592256	0.0030255
neo	yagK	Cytoplasmic Control	Native	7.22324e-06	0	0	0	1.73369e-06	2.63367e-06	0	0
neo	xthA	Cytoplasmic Control	Native	0.00374164	0.00239098	0.0018742	0.00200026	0.00131761	0.00107717	0.000790633	0.000247602	0.159622	(0.13, 0.19)
neo	yahD	Cytoplasmic Control	Native	0.000628422	0.00043138	0.000772749	0.000412504	0.000589456	0.000287069	0.000252364	8.28513e-05	0.124793	(0.063, 0.19)
neo	rlmF	Cytoplasmic Control	Native	0.000447841	0.000250803	9.22685e-05	6.61564e-05	2.77391e-05	1.5802e-05	5.59033e-05	1.5237e-05	0.688517	(0.024, 1.4)
neo	pdxK	Cytoplasmic Control	Native	0.00854509	0.00487895	0.00506035	0.0066565	0.0041574	0.00400976	0.00355545	0.00186749	0.0805096	(0.043, 0.12)
neo	nagK	Cytoplasmic Control	Native	0.0065587	0.00670479	0.00661738	0.00470488	0.00219832	0.00300765	0.00348198	0.00237507
neo	bioD	Cytoplasmic Control	Native	0.00212363	0.00144797	0.00212506	0.00224737	0.00132281	0.00118778	0.00103341	0.000589482	0.0805756	(0.042, 0.12)
neo	grxB	Cytoplasmic Control	Native	0.000902905	0.00034778	0.000190304	0.000309378	0.000168168	0.000110614	0.000194863	5.42819e-05
neo	icd	Cytoplasmic Control	Native	0.000541743	0.000384564	0.000184537	0.000260734	0.000613728	0.000165921	0.00018528	7.14235e-05	0.104612	(0.013, 0.2)
neo	dnaE	Cytoplasmic Control	Native	0.00606752	0.00366841	0.00978911	0.00334868	0.00224687	0.00222808	0.00168828	0.0007409	0.141894	(0.078, 0.21)
neo	prmA	Cytoplasmic Control	Native	0.000866789	0.000321027	0.00015282	4.86444e-05	3.29402e-05	1.97525e-05	2.07641e-05	1.5237e-05	0.78083	(0.58, 0.98)
neo	phnP	Cytoplasmic Control	Native	7.22324e-06	1.33761e-05	5.76678e-06	0	3.81413e-05	1.31683e-06	0	1.90463e-06
neo	uxuR	Cytoplasmic Control	Native	0.000325046	0.000197298	0.000184537	6.81021e-05	0.000110956	4.87228e-05	3.19447e-05	1.14278e-05	0.213824	(0.074, 0.35)
neo	ilvD	Cytoplasmic Control	Native	0.000368385	0.000100321	0.000103802	5.44817e-05	3.9875e-05	2.50198e-05	1.27779e-05	3.80926e-06	0.292679	(0.16, 0.43)
neo	yibF	Cytoplasmic Control	Native	0.00273039	0.00145465	0.00113606	0.000782202	0.000918858	0.000560971	0.00054945	0.000158084	0.157212	(0.11, 0.21)
neo	ybhB	Cytoplasmic Control	Native	0.0171841	0.0123662	0.00955267	0.0104371	0.00486821	0.00299974	0.00570373	0.00292932
neo	accA	Cytoplasmic Control	Native	0.00204418	0.00163523	0.00318615	0.00123362	0.00163661	0.00119568	0.000605353	0.000145704	0.168514	(0.089, 0.25)
neo	folP	Cytoplasmic Control	Native	0.00243423	0.00128077	0.000516127	0.000215981	9.70869e-05	0.00016197	0.000295489	0.000194272	1.00771	(0.21, 1.8)
neo	dgoD	Cytoplasmic Control	Native	0.0040089	0.00307651	0.00342547	0.00215008	0.00179957	0.00142613	0.000900842	0.000330453	0.159887	(0.13, 0.18)
neo	ybfL	Cytoplasmic Control	Native	9.39021e-05	4.68165e-05	4.61342e-05	1.16747e-05	6.93478e-06	3.9505e-06	0	0
neo	ybdR	Cytoplasmic Control	Native	0.0214603	0.0149946	0.0174186	0.0137819	0.0112794	0.00892154	0.00692402	0.00318263	0.117556	(0.096, 0.14)
neo	yibB	Cytoplasmic Control	Native	0.0010257	0.00108681	0.000576678	0.000519522	0.000735086	0.000913882	0.000709173	0.000262839
neo	yfiF	Cytoplasmic Control	Native	0.00208029	0.00105671	0.00206162	0.0009904	0.00154299	0.000991575	0.00112765	0.000918983
neo	selD	Cytoplasmic Control	Native	0.00124962	0.000979802	0.00106685	0.00109742	0.00115811	0.00113248	0.000697993	0.000435207	0.0578325	(0.019, 0.097)
neo	ygfI	Cytoplasmic Control	Native	0.000151688	0.000234082	0.000343123	0.000274354	0.00114944	0.000667634	0.000145349	5.61865e-05
neo	yhfS	Cytoplasmic Control	Native	0.00416059	0.00211677	0.00117642	0.000891165	0.000745488	0.000518832	0.000487157	0.000314264	0.416413	(0.15, 0.68)
neo	yneJ	Cytoplasmic Control	Native	0.00362607	0.00144128	0.001459	0.00096705	0.000644934	0.000404268	0.00033542	0.000232365	0.313929	(0.16, 0.47)
neo	deoD	Cytoplasmic Control	Native	0.0106109	0.00894529	0.0110145	0.00874237	0.00630891	0.00438637	0.00394518	0.00153227	0.127892	(0.098, 0.16)
neo	cheW	Cytoplasmic Control	Native	0.0045073	0.00261169	0.00275364	0.00263653	0.00212031	0.0011812	0.00154772	0.000630432	0.113286	(0.076, 0.15)
neo	rpmI	Cytoplasmic Control	Native	0.00118461	0.00100321	0.00104667	0.000943701	0.00128293	0.00090203	0.000538269	0.000312359	0.0805756	(0.034, 0.13)
neo	sbmC	Cytoplasmic Control	Native	0.00374886	0.0029695	0.00329571	0.00203917	0.00175797	0.000692654	0.00104779	0.000453301	0.180611	(0.016, 0.34)
neo	tehB	Cytoplasmic Control	Native	0.000895682	0.0010634	0.00126869	0.000638214	0.00086338	0.000551753	0.000215627	0.000110468	0.15448	(0.092, 0.22)
neo	pflC	Cytoplasmic Control	Native	0.0012135	0.000765784	0.000461342	0.000315216	0.000156032	5.26733e-05	5.43061e-05	2.09509e-05	0.372202	(0.28, 0.47)
neo	norW	Cytoplasmic Control	Native	0.00425449	0.00316346	0.00215101	0.0018193	0.00105755	0.000501713	0.000824175	0.000437112	0.309547	(0.11, 0.51)
neo	ychF	Cytoplasmic Control	Native	5.77859e-05	3.34403e-05	2.59505e-05	2.91866e-05	5.54782e-05	4.08218e-05	2.7153e-05	1.42847e-05
neo	rpmC	Cytoplasmic Control	Native	0.00712934	0.00549425	0.0052766	0.00360552	0.00227807	0.00301423	0.00194703	0.00101612	0.136447	(0.0084, 0.26)
neo	tusA	Cytoplasmic Control	Native	0.00303376	0.00110353	0.000591095	0.000210144	0.000131761	5.79406e-05	0.000119793	0.000103802	0.815499	(0.45, 1.2)
neo	uvrY	Cytoplasmic Control	Native	0.00153133	0.00077916	0.00125716	0.000492281	0.000421288	0.000165921	0.000276322	0.000114278	0.262656	(0.039, 0.49)
neo	yqhC	Cytoplasmic Control	Native	0.0260976	0.0200976	0.0210314	0.0204053	0.0152721	0.0152344	0.0102191	0.00474348	0.102595	(0.073, 0.13)
neo	nfi	Cytoplasmic Control	Native	0.000390055	0.000531701	0.000369074	9.33972e-05	7.62825e-05	9.21783e-05	6.38895e-05	6.09481e-05	0.482798	(0.054, 0.91)
neo	gltX	Cytoplasmic Control	Native	0.017213	0.0191513	0.0189987	0.0117466	0.0101352	0.00772059	0.00505845	0.00202367	0.149594	(0.12, 0.18)
neo	yhcM	Cytoplasmic Control	Native	0.000664538	0.000264179	0.000426742	0.000311324	0.000365809	0.000354228	0.00050313	0.000175226
neo	rho	Cytoplasmic Control	Native	0.0033877	0.00253478	0.00265849	0.00211117	0.00118931	0.00101001	0.000597367	0.000212366	0.181071	(0.16, 0.21)
neo	yebK	Cytoplasmic Control	Native	0.00586527	0.00387574	0.00388393	0.00277857	0.00309118	0.00232158	0.00165154	0.000614242	0.130481	(0.095, 0.17)
neo	lpcA	Cytoplasmic Control	Native	0.00124962	0.000424692	0.000536311	0.000383318	0.000237516	0.000125099	7.50702e-05	7.04712e-05	0.305456	(0.11, 0.5)
neo	ycbL	Cytoplasmic Control	Native	0.000130018	5.68486e-05	4.32508e-05	1.94578e-05	1.21359e-05	1.71188e-05	1.59724e-05	3.80926e-06	0.26116	(0.0031, 0.52)
neo	frmR	Cytoplasmic Control	Native	0.000115572	6.68807e-05	2.01837e-05	7.7831e-06	6.93478e-06	1.31683e-05	7.98619e-06	1.04755e-05	1.14708	(0.42, 1.9)
neo	ccmE	Cytoplasmic Control	Native	0.00273761	0.00113363	0.00113317	0.000597353	0.000367543	0.000338426	0.000285905	0.000116182	0.2821	(0.12, 0.44)
neo	yfdQ	Cytoplasmic Control	Native	0.0376403	0.0231507	0.028041	0.0221351	0.0213123	0.0145892	0.0114187	0.00491489	0.120295	(0.089, 0.15)
neo	cspC	Cytoplasmic Control	Native	0.00790945	0.00484216	0.00481814	0.00331366	0.0028866	0.00256124	0.00280635	0.00107135	0.110042	(0.074, 0.15)
neo	prpR	Cytoplasmic Control	Native	0.00311322	0.00222713	0.00226923	0.0014029	0.00110783	0.00037398	0.00117557	0.000467586
neo	asnS	Cytoplasmic Control	Native	0.00193583	0.000595238	0.00034024	0.000107018	7.80162e-05	0.00016197	0.00012139	4.19018e-05	1.06237	(0.12, 2)
neo	clpP	Cytoplasmic Control	Native	0.00610364	0.00264179	0.00217119	0.00197107	0.00112343	0.00071504	0.00080341	0.000379973	0.268147	(0.094, 0.44)
neo	ybeZ	Cytoplasmic Control	Native	0.000772887	0.000531701	0.000585328	0.000272409	0.000414353	0.000312089	0.00022521	9.04698e-05	0.124712	(0.08, 0.17)
neo	argI	Cytoplasmic Control	Native	0.00108349	0.00128411	0.00166372	0.00141847	0.00178224	0.00152358	0.000570214	0.000350451	0.0835486	(0.0069, 0.16)
neo	ybjD	Cytoplasmic Control	Native	0.0212869	0.0169843	0.0107089	0.0103846	0.0057836	0.00457336	0.00504727	0.00191701	0.183262	(0.059, 0.31)
neo	wcaC	Cytoplasmic Control	Native	0.00135797	0.00153491	0.00149936	0.00129394	0.00136442	0.0010245	0.000640492	0.0004114	0.0867308	(0.053, 0.12)
neo	yphH	Cytoplasmic Control	Native	0.00109793	0.000591894	0.000395024	0.000196523	0.000527043	0.000167238	0.000134168	5.33296e-05	0.173834	(0.095, 0.25)
neo	glk	Cytoplasmic Control	Native	0.00803224	0.005521	0.00794662	0.00603579	0.00441572	0.00351068	0.00461921	0.002696
neo	yegQ	Cytoplasmic Control	Native	0.000469511	0.00062199	0.000299873	0.000114801	6.06793e-05	2.76535e-05	4.79171e-05	4.95203e-05	0.554396	(0.18, 0.93)
neo	fabB	Cytoplasmic Control	Native	0.0147065	0.00679842	0.00910575	0.00565248	0.00430823	0.00251252	0.00246773	0.0011923	0.198948	(0.066, 0.33)
neo	leuO	Cytoplasmic Control	Native	0.00105459	0.000441413	0.000631462	0.000447528	0.000301663	0.000259416	0.000434449	0.000143799
neo	moaB	Cytoplasmic Control	Native	0.00710045	0.0058019	0.00601763	0.00366584	0.00375345	0.00337504	0.00319128	0.00145133	0.0946608	(0.069, 0.12)
neo	gcvT	Cytoplasmic Control	Native	0.00296875	0.00274211	0.00226923	0.00111687	0.000832173	0.000466159	0.000391323	0.000175226	0.254484	(0.2, 0.31)
neo	ftnA	Cytoplasmic Control	Native	0.000635645	0.000448101	0.000259505	0.000585678	0.00126386	0.000625495	0.000568617	0.000204747
neo	yihM	Cytoplasmic Control	Native	0.0145043	0.0074271	0.00800429	0.00619924	0.00520455	0.00352648	0.00228565	0.00130943	0.161539	(0.051, 0.27)
neo	ybjS	Cytoplasmic Control	Native	0.000137242	4.34724e-05	4.90176e-05	2.14035e-05	1.73369e-05	9.21783e-06	9.58342e-06	8.57082e-06	0.484874	(0.2, 0.77)
neo	kbaY	Cytoplasmic Control	Native	0.000772887	0.000334403	0.000599745	0.00023933	0.000301663	0.000218594	0.000115001	5.14249e-05	0.161208	(0.11, 0.22)
neo	frlB	Cytoplasmic Control	Native	0.000462287	0.000361156	0.000622812	0.000319107	0.000334603	0.000358178	0.000204446	0.000136181	0.0811249	(0.038, 0.12)
neo	ubiD	Cytoplasmic Control	Native	0.00591583	0.00344101	0.00309388	0.00240498	0.0012864	0.000938902	0.00104779	0.000693284	0.310369	(0.17, 0.46)
neo	thrA	Cytoplasmic Control	Native	0.00700654	0.00658106	0.00568893	0.00536256	0.00304957	0.00415592	0.00464796	0.00353499
neo	hisS	Cytoplasmic Control	Native	0.00552578	0.00457798	0.00454422	0.00273187	0.00215672	0.0013142	0.0011548	0.000605672	0.1912	(0.14, 0.25)
neo	rspB	Cytoplasmic Control	Native	0.00170468	0.0013443	0.00109857	0.00146322	0.00188279	0.00134054	0.000937578	0.000637098	0.0502344	(0.0037, 0.097)
neo	gshB	Cytoplasmic Control	Native	0.00896404	0.00625669	0.00736706	0.00554157	0.0024029	0.00190414	0.00265621	0.00125991	0.220906	(0.013, 0.43)
neo	fruB	Cytoplasmic Control	Native	0.00147354	0.000872793	0.000642996	0.000507847	0.000481967	0.000246248	0.000143751	4.38064e-05	0.216276	(0.18, 0.25)
neo	hemB	Cytoplasmic Control	Native	0.00343826	0.00220037	0.00129464	0.00123751	0.00164874	0.00124967	0.00140876	0.00102469
neo	ddpX	Cytoplasmic Control	Native	0.00273039	0.00110688	0.000795816	0.000408613	0.000251386	0.000185673	0.000148543	1.90463e-05	0.29042	(0.23, 0.35)
neo	tesB	Cytoplasmic Control	Native	0.000187804	0.000153826	0.000210487	0.000126475	0.000156032	0.000165921	4.63199e-05	3.90449e-05	0.107939	(0.041, 0.17)
neo	aroK	Cytoplasmic Control	Native	0.00189249	0.00130417	0.000749681	0.00109936	0.000487168	0.000399	0.000480768	0.000210461
neo	nuoI	Cytoplasmic Control	Native	0.00813337	0.00600254	0.00674137	0.00351991	0.00243931	0.00168555	0.00116918	0.000378069	0.203076	(0.18, 0.22)
neo	gpmA	Cytoplasmic Control	Native	0.000599529	0.00102327	0.000282572	0.000354131	0.000143897	6.71585e-05	3.19447e-05	7.04712e-05	0.397813	(0.029, 0.77)
neo	pdxH	Cytoplasmic Control	Native	0.00162523	0.000939674	0.000893851	0.000507847	0.000336337	0.000189624	0.000239586	5.80911e-05	0.217738	(0.1, 0.33)
neo	rnr	Cytoplasmic Control	Native	0.000722324	0.000374532	0.000164353	0.000132313	8.32173e-05	4.7406e-05	3.3542e-05	8.57082e-06	0.301341	(0.18, 0.42)
neo	nuoC	Cytoplasmic Control	Native	0.102433	0.0762473	0.0837913	0.0620255	0.059067	0.0407705	0.0237988	0.00833751	0.157483	(0.12, 0.2)
neo	yqiA	Cytoplasmic Control	Native	0.000743994	0.000411316	0.000544961	0.000340511	0.000391815	0.000227812	0.000153335	5.33296e-05	0.157378	(0.11, 0.2)
neo	ydaU	Cytoplasmic Control	Native	0.00270149	0.00127073	0.000948635	0.000521468	0.000183772	0.000136951	0.000217224	6.57097e-05	0.440522	(0.19, 0.69)
neo	murC	Cytoplasmic Control	Native	0.115673	0.0734116	0.0827331	0.0770157	0.044738	0.0352582	0.0501069	0.0309254
neo	ycaO	Cytoplasmic Control	Native	0.00547522	0.00542068	0.00479796	0.00461538	0.00635399	0.00489203	0.00273287	0.0010304	0.0979496	(0.034, 0.16)
neo	gspA	Cytoplasmic Control	Native	0.0104159	0.00572164	0.00834453	0.00604163	0.00430476	0.00323941	0.00471824	0.00239793
neo	flgN	Cytoplasmic Control	Native	0.00530186	0.00336075	0.00177328	0.000963159	0.000781896	0.000479327	0.00050313	0.000195224	0.33556	(0.17, 0.5)
neo	fhlA	Cytoplasmic Control	Native	0.00611086	0.00287253	0.00408288	0.00215008	0.0011321	0.000830921	0.000848133	0.000373307	0.256904	(0.11, 0.4)
neo	rplU	Cytoplasmic Control	Native	0.00220309	0.000367844	0.000836183	0.000675184	0.000452494	0.000348961	0.000265141	0.000133324
neo	yjfJ	Cytoplasmic Control	Native	7.94557e-05	0.000220706	0.000282572	0.000108963	0.000459429	0.000301555	4.15282e-05	1.90463e-06
neo	ydhS	Cytoplasmic Control	Native	0.000960691	0.000909577	0.00137249	0.000618756	0.00133668	0.0010482	0.000332225	0.000110468	0.135258	(0.035, 0.24)
neo	azoR	Cytoplasmic Control	Native	0.00266538	0.00128745	0.00130906	0.000963159	0.000617195	0.000385832	0.000359378	0.000110468	0.192107	(0.095, 0.29)
neo	fbaA	Cytoplasmic Control	Native	0.000910128	0.000214018	0.000741031	0.000546763	0.00102635	0.000443773	0.000266739	0.000117135
neo	basR	Cytoplasmic Control	Native	0.0203479	0.0114968	0.0148206	0.00874042	0.00818304	0.00712933	0.00433331	0.00203509	0.138176	(0.11, 0.17)
neo	mpl	Cytoplasmic Control	Native	0.0138542	0.00832665	0.00886354	0.00587819	0.00522882	0.00378589	0.00258593	0.000995168	0.16012	(0.14, 0.18)
neo	cpsG	Cytoplasmic Control	Native	0.000852342	0.000638711	0.000784282	0.000505902	0.0011165	0.000863842	0.000370559	0.000191415	0.0807839	(0.0031, 0.16)
neo	narL	Cytoplasmic Control	Native	0.00215253	0.00136771	0.00115336	0.000887273	0.000757624	0.000865159	0.000258752	8.57082e-05	0.19332	(0.13, 0.25)
neo	ruvB	Cytoplasmic Control	Native	0.000577859	0.000371188	0.00035754	0.000338565	0.00020631	0.000113248	0.000151738	2.57125e-05	0.184895	(0.13, 0.24)
neo	recT	Cytoplasmic Control	Native	0.00110516	0.00185928	0.00106397	0.00126865	0.00118065	0.000616278	0.000247572	0.00011523	0.171561	(0.098, 0.24)
neo	nuoE	Cytoplasmic Control	Native	0.00216697	0.00115035	0.000896734	0.00081528	0.000858179	0.000391099	0.000726743	0.000274266
neo	rpoE	Cytoplasmic Control	Native	0.00294708	0.00218365	0.00196936	0.00109742	0.00138002	0.000733476	0.000539866	0.000155227	0.182351	(0.14, 0.22)
neo	yfaD	Cytoplasmic Control	Native	0	2.34082e-05	2.88339e-06	1.94578e-06	0	0	3.19447e-06	0
neo	bla	SecB	Native	0.00156022	0.000601926	0.00108704	0.000332728	0.000325935	0.000202792	0.000332225	0.000289503
neo	aaeB	SRP	Synthetic	3.61162e-05	5.01605e-05	9.22685e-05	2.52951e-05	9.01521e-05	4.34555e-05	1.59724e-05	1.90463e-05
neo	aaeX	SRP	Synthetic	0.0106543	0.00764112	0.00652511	0.00554351	0.00452494	0.00309192	0.0020221	0.000637098	0.173856	(0.14, 0.2)
neo	abgT	SRP	Synthetic	0.000888459	0.000652087	0.000222021	0.000219873	0.000100554	6.05743e-05	0.000127779	0.000106659	0.654267	(0.064, 1.2)
neo	abrB	SRP	Synthetic	0.000787333	0.000792536	0.000622812	0.000266571	0.000442092	0.000422703	0.000351392	0.000259982
neo	acrB	SRP	Synthetic	0.00119906	0.000615302	0.000614162	0.000340511	0.000242717	0.000176456	0.000301878	0.000153323	0.456433	(0.062, 0.85)
neo	acrD	SRP	Synthetic	0.00327935	0.00186263	0.00210199	0.000900894	0.000646668	0.000983674	0.00181606	0.000747566
neo	acrF	SRP	Synthetic	0.00479623	0.00267188	0.00137249	0.000470878	0.000521842	0.000317357	0.000424865	0.000272362	0.765448	(0.42, 1.1)
neo	actP	SRP	Synthetic	0.00420393	0.00251137	0.00245953	0.00123557	0.000894586	0.00058599	0.000447226	0.000191415	0.252937	(0.19, 0.31)
neo	adiC	SRP	Synthetic	0.00475289	0.00241774	0.00140709	0.000519522	0.000292994	0.000193574	0.000536672	0.000136181	0.692404	(0.13, 1.3)
neo	adrA	SRP	Synthetic	0.00262204	0.000842697	0.000801582	0.000340511	0.000168168	0.000122465	0.000110209	4.19018e-05	0.407102	(0.23, 0.58)
neo	afuB	SRP	Synthetic	0.00332991	0.00284243	0.0015109	0.00131924	0.00117024	0.000784832	0.00143432	0.000859939
neo	agaC	SRP	Synthetic	0.00305543	0.00186932	0.00120814	0.000692696	0.000570385	0.000350277	0.000309864	0.000122848	0.274346	(0.17, 0.38)
neo	agaD	SRP	Synthetic	0.00824894	0.00487226	0.00464226	0.00246141	0.00199028	0.00133132	0.00107654	0.000499012	0.236694	(0.16, 0.31)
neo	agaW	SRP	Synthetic	0.00400168	0.000842697	0.00124851	0.000509793	0.000643201	0.000271268	0.000215627	5.23773e-05	0.240556	(0.16, 0.32)
neo	alaE	SRP	Synthetic	0.00447841	0.00299625	0.00155415	0.000743286	0.000613728	0.000362129	0.000920009	0.000239983
neo	alsC	SRP	Synthetic	0.000238367	0.000193954	0.000184537	0.000108963	0.000188973	0.000111931	3.19447e-05	3.23787e-05	0.140261	(0.069, 0.21)
neo	alx	SRP	Synthetic	0.000353939	0.000127073	0.000121102	2.72409e-05	2.2538e-05	1.71188e-05	1.43751e-05	8.57082e-06	0.608627	(0.32, 0.9)
neo	ampE	SRP	Synthetic	0.0151255	0.00659778	0.00777939	0.00441107	0.00232142	0.00183171	0.0025428	0.00235317	0.498352	(0.11, 0.88)
neo	ampG	SRP	Synthetic	0.00320712	0.00159176	0.000784282	0.000272409	0.000223647	0.000122465	0.000199655	0.000106659	0.738714	(0.42, 1.1)
neo	amtB	SRP	Synthetic	0.00474567	0.00204655	0.00142728	0.000961213	0.000521842	0.000217277	0.00026035	0.000119039	0.38306	(0.24, 0.53)
neo	ansP	SRP	Synthetic	0.00215975	0.000949706	0.000602628	0.000295758	0.000182038	8.95446e-05	0.000239586	0.000106659	0.656192	(0.18, 1.1)
neo	appB	SRP	Synthetic	0.00393667	0.00288256	0.00219714	0.00167337	0.00103848	0.000737426	0.000707576	0.0004114	0.253414	(0.19, 0.32)
neo	appC	SRP	Synthetic	0.00103292	0.000718967	0.000334473	9.33972e-05	9.18858e-05	6.97921e-05	0.000126182	8.28513e-05	0.858174	(0.36, 1.4)
neo	aqpZ	SRP	Synthetic	0.0161223	0.00743044	0.00641843	0.00338954	0.00205963	0.00106532	0.00126022	0.000545676	0.355884	(0.22, 0.49)
neo	araE	SRP	Synthetic	0.00262204	0.00113363	0.000928452	0.000560383	0.000632798	0.000529367	0.000725146	0.000706617	1.16538	(0.45, 1.9)
neo	araH	SRP	Synthetic	0.00496959	0.0026886	0.00239033	0.00197302	0.000877249	0.000646565	0.000551047	0.000433303	0.323771	(0.19, 0.46)
neo	araJ	SRP	Synthetic	0.00464454	0.00229066	0.0016147	0.00153911	0.000818304	0.000746644	0.00141994	0.00110278
neo	arcB	SRP	Synthetic	0.00140853	0.00112694	0.00102937	0.000581787	0.00025832	0.000165921	0.000273128	0.000160941	0.378902	(0.13, 0.63)
neo	argO	SRP	Synthetic	0.000520073	0.00039794	0.000395024	0.000142042	6.58804e-05	0.000156703	0.00010382	4.8568e-05
neo	arnC	SRP	Synthetic	0.00370552	0.00200308	0.001632	0.000562329	0.000551315	0.00029102	0.000354587	0.000398067	0.595038	(0.31, 0.88)
neo	arnE	SRP	Synthetic	0.00772887	0.00484551	0.00554476	0.00312102	0.00272363	0.00234133	0.00429976	0.0026341
neo	arnF	SRP	Synthetic	0.00333714	0.00169543	0.00114759	0.000461149	0.000518375	0.000362129	0.000284308	0.000214271	0.518879	(0.24, 0.8)
neo	arnT	SRP	Synthetic	0.00100403	0.000508293	0.000542077	0.00045142	0.000253119	0.000219911	0.000194863	0.000109516	0.207353	(0.069, 0.35)
neo	aroP	SRP	Synthetic	0.00189971	0.00171549	0.00135231	0.000887273	0.00084951	0.00101528	0.000567019	0.00043235
neo	arsB	SRP	Synthetic	0.000585083	0.000260835	0.000282572	0.000210144	0.000147364	0.000130366	0.000386531	6.28527e-05	0.0978646	(0.0033, 0.19)
neo	artM	SRP	Synthetic	0.0012424	0.000488229	0.000363307	0.000126475	0.000104022	6.05743e-05	7.50702e-05	4.28541e-05	0.602513	(0.34, 0.86)
neo	artQ	SRP	Synthetic	0.00444952	0.00242442	0.00154261	0.000398884	0.000266989	0.000179089	0.000316253	0.000227603	0.761303	(0.46, 1.1)
neo	ascF	SRP	Synthetic	0.00225365	0.000879481	0.000469993	0.00017512	9.88206e-05	9.61288e-05	0.000126182	0.000144752	0.928826	(0.61, 1.2)
neo	atoE	SRP	Synthetic	0.00293986	0.00292269	0.00130041	0.000682967	0.000499304	0.000239664	0.000261947	0.000223794	0.457137	(0.28, 0.63)
neo	atoS	SRP	Synthetic	0.00169024	0.000959738	0.00126292	0.00133091	0.000513173	0.000227812	0.00053188	0.000337119
neo	atpB	SRP	Synthetic	0.000693431	0.00053839	0.000216254	6.81021e-05	0.000124826	4.21386e-05	6.7084e-05	3.71402e-05	0.656631	(0.081, 1.2)
neo	atpE	SRP	Synthetic	0.000787333	0.000438068	0.00034889	0.000291866	0.000114424	0.000150119	0.000198057	0.0002057
neo	atpI	SRP	Synthetic	0.00303376	0.00224385	0.00208181	0.00114412	0.00103675	0.000753228	0.000630909	0.000251411	0.165531	(0.092, 0.24)
neo	bacA	SRP	Synthetic	0.00261481	0.000886169	0.000642996	0.000513685	0.000279125	0.000167238	0.000202849	0.000172369	0.522331	(0.19, 0.85)
neo	baeS	SRP	Synthetic	0.000859566	0.000825976	0.000582445	0.000562329	0.000445559	0.000259416	0.00027153	0.000172369	0.162407	(0.053, 0.27)
neo	barA	SRP	Synthetic	0.00119183	0.00121388	0.00068048	0.000751069	0.000294728	0.000171188	0.000156529	0.000194272	0.345898	(0.08, 0.61)
neo	basS	SRP	Synthetic	0.000902905	0.000481541	0.000444042	0.000338565	0.000131761	0.000126416	0.000303475	0.000136181
neo	bcr	SRP	Synthetic	0.00446396	0.00212012	0.00195494	0.00181346	0.000788831	0.000470109	0.000452018	0.000206652	0.265285	(0.14, 0.39)
neo	bcsA	SRP	Synthetic	0.00240534	0.00157504	0.000989003	0.000422233	0.000308598	0.000192258	0.000402504	0.000144752	0.550789	(0.13, 0.97)
neo	bcsB	SRP	Synthetic	0.00269427	0.00145131	0.00211929	0.00137566	0.00116331	0.000628129	0.000741118	0.000580911
neo	bcsG	SRP	Synthetic	0.00153133	0.00151819	0.000542077	0.000192632	0.000104022	8.29605e-05	7.98619e-05	0.00010285	0.699785	(0.42, 0.98)
neo	betT	SRP	Synthetic	0.000469511	0.000632022	0.00050171	0.00040083	0.000372744	0.000301555	7.82646e-05	2.38078e-05	0.207341	(0.13, 0.29)
neo	bglF	SRP	Synthetic	0.000418948	0.000193954	0.000219138	5.44817e-05	7.62825e-05	4.21386e-05	4.47226e-05	4.76157e-05	0.604277	(0.14, 1.1)
neo	brnQ	SRP	Synthetic	0.000657315	0.000739032	0.000516127	0.00045142	0.000381413	0.000287069	0.000153335	7.23759e-05	0.151992	(0.12, 0.18)
neo	btuC	SRP	Synthetic	0.00109071	0.000836009	0.000968819	0.000272409	0.000726418	0.000171188	0.000258752	0.000191415
neo	cadB	SRP	Synthetic	0.0131319	0.0106775	0.0110088	0.0083571	0.00651696	0.005985	0.00737604	0.00475681
neo	caiT	SRP	Synthetic	0.00206585	0.00147472	0.00128599	0.000743286	0.000898054	0.000729525	0.000300281	0.000157132	0.162034	(0.12, 0.2)
neo	cbrB	SRP	Synthetic	0.00775776	0.00437734	0.00323228	0.00174925	0.00121185	0.000568872	0.000273128	0.000133324	0.336778	(0.27, 0.4)
neo	ccmB	SRP	Synthetic	0.00509961	0.0023843	0.00138114	0.000540925	0.000634532	0.000343693	0.000712368	0.000464729	0.900963	(0.32, 1.5)
neo	ccmC	SRP	Synthetic	0.00301209	0.00208333	0.00103802	0.000751069	0.000346739	0.000230446	0.000281114	0.000214271	0.48925	(0.32, 0.66)
neo	ccmF	SRP	Synthetic	0.0104448	0.00459136	0.00298719	0.00150798	0.000643201	0.000801951	0.00103341	0.000392353	0.640677	(0.2, 1.1)
neo	ccmH	SRP	Synthetic	0.00314211	0.00153826	0.00144169	0.00160137	0.000884184	0.000639981	0.000750702	0.000487585
neo	cdsA	SRP	Synthetic	0.0066815	0.00548756	0.00850888	0.00374756	0.00268376	0.00140769	0.0010957	0.000213318	0.232702	(0.18, 0.28)
neo	chaA	SRP	Synthetic	0.00531631	0.00373194	0.00344277	0.00182514	0.00183772	0.00138531	0.00139599	0.000891366	0.272616	(0.12, 0.43)
neo	chbC	SRP	Synthetic	0.0107337	0.00594235	0.00547267	0.00417563	0.00267509	0.00234923	0.00296447	0.00141514	0.258991	(0.029, 0.49)
neo	citT	SRP	Synthetic	0.00510683	0.00283574	0.00285744	0.00166753	0.00160713	0.000776931	0.000852925	0.000405686	0.220858	(0.095, 0.35)
neo	clcA	SRP	Synthetic	0.00620476	0.00386905	0.00373687	0.00276495	0.0017493	0.00163287	0.00349635	0.00165988
neo	clcB	SRP	Synthetic	0.00512128	0.00199304	0.00129176	0.00210533	0.00103675	0.000828288	0.00189273	0.00104183
neo	cld	SRP	Synthetic	0.00277372	0.00144797	0.00153685	0.00109547	0.000480233	0.000663684	0.000923203	0.000538057
neo	cls	SRP	Synthetic	0.00104015	0.000672151	0.000452692	0.000564275	0.000376212	0.000277852	0.000273128	0.000179987	0.192399	(0.0028, 0.38)
neo	cmtA	SRP	Synthetic	0.003915	0.00256822	0.00268155	0.00174536	0.00173543	0.00095207	0.00175377	0.00155418
neo	cobS	SRP	Synthetic	0.00671039	0.00478531	0.00166083	0.00143209	0.000372744	0.000508297	0.000648478	0.000401876	0.652882	(0.18, 1.1)
neo	codB	SRP	Synthetic	0.00189971	0.000932986	0.000738148	0.000725774	0.00033807	0.000302871	0.000442435	0.00016475
neo	copA	SRP	Synthetic	0.00639257	0.00407972	0.00292952	0.000914514	0.000743755	0.000417436	0.000536672	0.000213318	0.439797	(0.23, 0.65)
neo	corA	SRP	Synthetic	0.00877624	0.00547084	0.0058158	0.00432935	0.00379159	0.00239532	0.00227606	0.000904698	0.136973	(0.11, 0.16)
neo	cpxA	SRP	Synthetic	0.00621921	0.00367509	0.0034716	0.00201388	0.00158806	0.00111009	0.000932787	0.000560913	0.257066	(0.18, 0.34)
neo	crcB	SRP	Synthetic	0.00824894	0.00455457	0.00435392	0.00117914	0.000700412	0.000348961	0.000763479	0.000505679	0.608166	(0.24, 0.97)
neo	creC	SRP	Synthetic	0.0192788	0.0152287	0.00999671	0.00689388	0.00423888	0.00305769	0.00385893	0.00190939	0.311842	(0.16, 0.46)
neo	creD	SRP	Synthetic	0.00254258	0.00181247	0.00170697	0.00129783	0.000797499	0.000362129	0.000348198	0.000174273	0.235108	(0.14, 0.33)
neo	csrD	SRP	Synthetic	0.00220309	0.00127408	0.000925568	0.000980671	0.000683076	0.000387149	0.000341809	0.000199986	0.208889	(0.081, 0.34)
neo	cstA	SRP	Synthetic	0.00247757	0.000979802	0.00220868	0.000848358	0.000502771	0.000252832	0.000191668	9.90406e-05	0.281298	(0.11, 0.45)
neo	cusA	SRP	Synthetic	0.000866789	0.000718967	0.000614162	0.000332728	0.000455962	0.00037003	0.000218822	7.99944e-05	0.143866	(0.1, 0.19)
neo	cusS	SRP	Synthetic	0.00701377	0.00506621	0.00255757	0.00152743	0.000792298	0.00074401	0.000773063	0.000724711	0.584657	(0.42, 0.74)
neo	cvpA	SRP	Synthetic	0.00933243	0.00626338	0.00386951	0.00339732	0.0012656	0.00106663	0.00124265	0.00052282	0.319012	(0.15, 0.49)
neo	cvrA	SRP	Synthetic	0.00221031	0.00117041	0.000536311	0.000408613	0.00019244	0.00010403	0.000244377	0.000146656	0.638518	(0.18, 1.1)
neo	cybB	SRP	Synthetic	0.00182748	0.000906233	0.000642996	0.000587624	0.000473299	0.000296287	0.000234794	8.47559e-05	0.179342	(0.057, 0.3)
neo	cycA	SRP	Synthetic	0.00605308	0.00427368	0.00444042	0.00313659	0.0022642	0.00144325	0.00117716	0.000455206	0.167494	(0.15, 0.18)
neo	cydA	SRP	Synthetic	0.00145187	0.0010099	0.000392141	0.000198469	0.000133494	5.13565e-05	0.000105418	7.23759e-05	0.630028	(0.29, 0.97)
neo	cydB	SRP	Synthetic	0.00324324	0.00273208	0.00347448	0.00168504	0.001595	0.000945486	0.000694798	0.000235222	0.176676	(0.14, 0.21)
neo	cydC	SRP	Synthetic	0.00204418	0.00124064	0.000455576	0.000173174	0.000291261	9.21783e-05	0.000230002	0.000144752	0.93402	(0.088, 1.8)
neo	cydD	SRP	Synthetic	0.00689097	0.00405297	0.0034716	0.00193605	0.00147364	0.00102976	0.00124265	0.000665667	0.339034	(0.17, 0.51)
neo	cynX	SRP	Synthetic	0.0027665	0.001876	0.00129753	0.000749123	0.000410886	0.000219911	0.000191668	0.000241888	0.446606	(0.3, 0.59)
neo	cyoA	SRP	Synthetic	0.00080178	0.000675495	0.000666063	0.000371643	0.000289527	0.000308139	0.000230002	0.000138086	0.177896	(0.065, 0.29)
neo	cyoB	SRP	Synthetic	0.000202251	0.000180578	0.000167237	9.14514e-05	3.46739e-05	3.42376e-05	6.7084e-05	1.8094e-05
neo	cyoC	SRP	Synthetic	0.00182026	0.00118044	0.00160605	0.000996237	0.000755891	0.000712406	0.000506324	0.000385687	0.161935	(0.023, 0.3)
neo	cyoD	SRP	Synthetic	0.000325046	0.000244114	0.000103802	0.000169282	6.76141e-05	4.08218e-05	7.18757e-05	7.14235e-05
neo	cyoE	SRP	Synthetic	0.00221031	0.000926297	0.00119661	0.000805551	0.000523576	0.000458258	0.000480768	0.000356165	0.342016	(0.033, 0.65)
neo	cysU	SRP	Synthetic	0.00161078	0.00109016	0.00050171	0.000204306	0.000166435	9.34951e-05	0.000110209	0.000142847	0.694184	(0.42, 0.96)
neo	cysW	SRP	Synthetic	0.00364051	0.00280899	0.00320633	0.0026696	0.00183078	0.00243087	0.00314336	0.00146466	0.0433939	(0.002, 0.085)
neo	cysZ	SRP	Synthetic	0.00364051	0.00158507	0.00133213	0.000735503	0.00043169	0.000225178	0.00056063	0.000235222	0.526415	(0.075, 0.98)
neo	dctA	SRP	Synthetic	0.00227532	0.00211343	0.00190015	0.00149436	0.00140603	0.00120622	0.00112286	0.00065043	0.079179	(0.068, 0.09)
neo	dcuA	SRP	Synthetic	0.00246313	0.00147806	0.00140421	0.00127254	0.000792298	0.000799317	0.000888064	0.00092184	0.508441	(0.036, 0.98)
neo	dcuB	SRP	Synthetic	0.0011485	0.00128745	0.00203279	0.0014282	0.000608527	0.000522783	0.00101904	0.00108945
neo	dcuC	SRP	Synthetic	0.0196255	0.0161015	0.0156712	0.0132702	0.00968962	0.00605611	0.00574047	0.0029617	0.12886	(0.061, 0.2)
neo	dcuD	SRP	Synthetic	0.00209474	0.00136771	0.00267579	0.00179984	0.000837374	0.00111272	0.000814591	0.000418066	0.105792	(0.053, 0.16)
neo	dcuS	SRP	Synthetic	0.00836451	0.00414995	0.00392429	0.00244	0.00170769	0.00128259	0.00150619	0.000928506	0.37103	(0.17, 0.58)
neo	ddpB	SRP	Synthetic	0.00374164	0.00264513	0.00147053	0.000474769	0.00030513	0.000140901	0.00012139	5.71388e-05	0.466086	(0.37, 0.56)
neo	ddpC	SRP	Synthetic	0.00218142	0.00184925	0.000602628	0.000474769	6.41467e-05	0.00015802	0.000191668	0.000113325	0.704501	(0.023, 1.4)
neo	dedA	SRP	Synthetic	0.00632034	0.00450107	0.0035235	0.00231742	0.00181691	0.00107454	0.000782646	0.000228555	0.211153	(0.19, 0.23)
neo	dgkA	SRP	Synthetic	0.000809003	0.000374532	0.000121102	3.89155e-05	7.80162e-05	4.21386e-05	7.02784e-05	1.8094e-05
neo	dgoT	SRP	Synthetic	0.00105459	0.00110353	0.0008679	0.000321053	0.000360608	0.000206743	0.000191668	0.000181892	0.360218	(0.13, 0.59)
neo	dinF	SRP	Synthetic	0.00333714	0.00188604	0.000997653	0.000671292	0.00039875	0.000310772	0.000228405	0.000151418	0.399313	(0.26, 0.53)
neo	dmsC	SRP	Synthetic	0.00177692	0.00141787	0.000741031	0.000284083	0.000187239	9.21783e-05	5.27088e-05	2.57125e-05	0.412792	(0.35, 0.48)
neo	dpiB	SRP	Synthetic	0.000325046	0.000287587	0.000210487	0.000120638	7.97499e-05	5.79406e-05	8.94453e-05	7.14235e-05	0.455185	(0.16, 0.75)
neo	dppB	SRP	Synthetic	0.00156744	0.0012908	0.000983236	0.000758852	0.000537445	0.000458258	0.000610145	0.000348547	0.293514	(0.063, 0.52)
neo	dppC	SRP	Synthetic	0.00145909	0.000946362	0.000591095	0.00045142	0.000201109	0.000375297	0.000122987	7.14235e-05	0.246395	(0.053, 0.44)
neo	dsbB	SRP	Synthetic	0.00754106	0.00363162	0.00247395	0.0011733	0.000405684	0.000493812	0.00136724	0.00114087
neo	dsbD	SRP	Synthetic	0.00577859	0.00345104	0.00211929	0.0012453	0.000799233	0.000504347	0.000674034	0.000477109	0.508633	(0.34, 0.68)
neo	dsdX	SRP	Synthetic	0.00049118	0.000351124	0.000247972	0.000147879	7.97499e-05	5.13565e-05	6.22923e-05	1.99986e-05	0.285009	(0.17, 0.4)
neo	dtpA	SRP	Synthetic	0.00438451	0.00244449	0.00208181	0.00186016	0.00102981	0.0010245	0.000736326	0.000338071	0.180104	(0.068, 0.29)
neo	dtpB	SRP	Synthetic	0.00253536	0.00182919	0.00209911	0.00123168	0.000977804	0.000716357	0.000471185	0.000169512	0.174847	(0.15, 0.2)
neo	dtpD	SRP	Synthetic	0.000310599	0.000180578	0.000118219	6.0319e-05	9.70869e-05	6.18911e-05	3.03475e-05	3.80926e-05
neo	eamA	SRP	Synthetic	0.000613976	0.000341091	0.000299873	0.000264625	0.000121359	7.24258e-05	0.000158127	5.71388e-05
neo	eamB	SRP	Synthetic	0.00268705	0.00119716	0.00151378	0.00102542	0.000631065	0.000406901	0.000298683	0.000143799	0.220752	(0.11, 0.33)
neo	emrB	SRP	Synthetic	0.00289652	0.00212012	0.000795816	0.000317161	0.000232315	0.000176456	0.000183682	0.000182844	0.745657	(0.54, 0.95)
neo	emrD	SRP	Synthetic	0.0606174	0.0259798	0.028312	0.00954014	0.00540739	0.00284568	0.00525811	0.00477966	0.596611	(0.23, 0.97)
neo	emrE	SRP	Synthetic	0.000447841	0.000344436	0.000294106	0.000317161	0.00028606	0.000197525	9.58342e-05	4.19018e-05	0.148723	(0.1, 0.2)
neo	emrY	SRP	Synthetic	0.00499126	0.00339085	0.00366191	0.00209949	0.00194347	0.00175797	0.00114522	0.000596148	0.134831	(0.04, 0.23)
neo	entS	SRP	Synthetic	0.0060603	0.0041767	0.00320633	0.00200415	0.00164528	0.00124046	0.00118355	0.000508536	0.208889	(0.1, 0.31)
neo	envZ	SRP	Synthetic	0.018412	0.0122626	0.00657125	0.00533726	0.00234916	0.00137082	0.00255558	0.00234269	0.545949	(0.14, 0.95)
neo	eptA	SRP	Synthetic	0.00296875	0.00180243	0.000683363	0.000352185	0.000319	0.000217277	0.000287503	0.000220937	0.835589	(0.51, 1.2)
neo	eptB	SRP	Synthetic	0.00384276	0.002187	0.00271904	0.00145739	0.00141816	0.000808535	0.000386531	0.000150466	0.208364	(0.17, 0.25)
neo	essD	SRP	Synthetic	0.000989584	0.000755752	0.000642996	0.000338565	0.000303396	0.000317357	0.000148543	7.23759e-05	0.172584	(0.061, 0.28)
neo	essQ	SRP	Synthetic	0.0206296	0.0104568	0.0107147	0.00997988	0.00531897	0.0041309	0.00420712	0.00178178	0.173189	(0.036, 0.31)
neo	etk	SRP	Synthetic	0.00127851	0.000585206	0.000732381	0.000519522	0.000315532	4.21386e-05	0.000191668	5.42819e-05
neo	eutH	SRP	Synthetic	0.00336603	0.00310326	0.00319191	0.00190881	0.00101941	0.000691337	0.00048556	0.000240935	0.228655	(0.16, 0.3)
neo	exbB	SRP	Synthetic	0.00429061	0.00346108	0.00255468	0.00193021	0.00137829	0.00115486	0.00142793	0.000302836	0.154665	(0.11, 0.2)
neo	exuT	SRP	Synthetic	0.000455064	0.000357812	0.000294106	0.000358023	0.000327668	0.000188307	0.000226808	3.80926e-05	0.136485	(0.065, 0.21)
neo	fadE	SRP	Synthetic	0.0214458	0.0179675	0.0118998	0.00597742	0.00390255	0.00391231	0.00460324	0.00471491	0.574872	(0.27, 0.88)
neo	fdnI	SRP	Synthetic	0.00145187	0.00107343	0.000804466	0.000342456	0.000490635	0.000359495	0.000177293	6.95189e-05	0.188889	(0.14, 0.24)
neo	fdoI	SRP	Synthetic	0.00212363	0.00144797	0.00113894	0.000492281	0.000551315	0.000255466	5.75005e-05	3.80926e-05	0.318579	(0.16, 0.47)
neo	fecC	SRP	Synthetic	0.00249202	0.00243446	0.00275652	0.00148463	0.00226767	0.00165394	0.0010414	0.000655192	0.0902057	(0.051, 0.13)
neo	fecD	SRP	Synthetic	0.0011485	0.00157504	0.00120526	0.00121611	0.00100034	0.000805902	0.000857716	0.000653287
neo	feoB	SRP	Synthetic	0.00424727	0.00177903	0.000746798	0.00154884	0.00092926	0.0010324	0.00168828	0.000826608
neo	fepD	SRP	Synthetic	0.0210196	0.0153658	0.0149215	0.00595213	0.00365636	0.00150909	0.00141515	0.000451397	0.323743	(0.25, 0.4)
neo	fepE	SRP	Synthetic	0.000209474	0.000153826	0.000147053	0.00015177	0.000150831	0.000156703	0.00010382	3.14264e-05	0.0986656	(0.04, 0.16)
neo	fepG	SRP	Synthetic	0.0044134	0.00182919	0.0031429	0.00109547	0.00119452	0.00101396	0.00202051	0.000978026
neo	fhuB	SRP	Synthetic	0.00452175	0.00206327	0.00140709	0.000819171	0.000700412	0.000317357	0.000579797	0.00043235	0.60382	(0.19, 1)
neo	fieF	SRP	Synthetic	0.00386443	0.0023241	0.00255757	0.00105461	0.00105929	0.000857258	0.00125703	0.000663763
neo	flhA	SRP	Synthetic	0.00355383	0.00197298	0.00173292	0.000891165	0.00084951	0.000982357	0.00158127	0.0014599
neo	flhB	SRP	Synthetic	0.00969359	0.00382558	0.00330148	0.00187378	0.000986472	0.000508297	0.00105258	0.000336167	0.420138	(0.11, 0.73)
neo	fliF	SRP	Synthetic	0.00117017	0.00093633	0.000542077	0.000186794	0.000319	0.000193574	9.90287e-05	4.95203e-05	0.260957	(0.072, 0.45)
neo	fliP	SRP	Synthetic	0.00265093	0.00163858	0.000772749	0.000322999	0.000161234	8.82278e-05	0.000146946	0.000192367	0.72144	(0.36, 1.1)
neo	fliQ	SRP	Synthetic	0.0103292	0.00482544	0.00243935	0.000745232	0.000332869	0.00016197	0.000313059	0.000197129	0.755021	(0.52, 0.99)
neo	fliR	SRP	Synthetic	0.00342382	0.00205993	0.00141286	0.00155273	0.000605059	0.000422703	0.000413684	0.000208557	0.274102	(0.13, 0.41)
neo	focA	SRP	Synthetic	0.000180581	6.68807e-05	6.6318e-05	1.36204e-05	0.000117891	0.000140901	4.47226e-05	8.57082e-06
neo	focB	SRP	Synthetic	0.00212363	0.00118044	0.00106109	0.000307432	0.000778429	0.000736109	0.000525491	0.000664715
neo	frdC	SRP	Synthetic	0.00301209	0.00155163	0.00106974	0.00041445	0.000282592	0.000177772	0.000202849	0.000188558	0.603117	(0.49, 0.72)
neo	frdD	SRP	Synthetic	0.00684041	0.00342095	0.0035754	0.00206836	0.00217925	0.00195286	0.00204606	0.00216461	0.785752	(0.26, 1.3)
neo	frlA	SRP	Synthetic	0.00188527	0.000946362	0.00127734	0.000647943	0.000327668	0.000269951	0.000522297	0.000282837
neo	fruA	SRP	Synthetic	0.00783722	0.00459136	0.00340817	0.0025548	0.00140949	0.00125494	0.00118834	0.000731377	0.334053	(0.2, 0.47)
neo	frvB	SRP	Synthetic	0.005533	0.00298288	0.00148206	0.000463094	0.000589456	0.000342376	0.000321045	0.000188558	0.656966	(0.27, 1)
neo	frwC	SRP	Synthetic	0.00145909	0.000775816	0.000458459	0.000416396	7.97499e-05	8.82278e-05	9.26398e-05	0.000178083	0.606137	(0.019, 1.2)
neo	fryC	SRP	Synthetic	0.000195028	6.01926e-05	0.000100919	2.72409e-05	7.62825e-05	1.5802e-05	1.59724e-05	2.57125e-05
neo	fsr	SRP	Synthetic	0.00361884	0.00221375	0.00167525	0.00120249	0.000596391	0.000496446	0.00043924	0.000135229	0.235607	(0.14, 0.33)
neo	ftsH	SRP	Synthetic	0.000144465	9.02889e-05	5.1901e-05	1.36204e-05	2.42717e-05	3.02871e-05	3.51392e-05	6.6662e-06
neo	ftsK	SRP	Synthetic	0.00986695	0.00623328	0.00346295	0.00170255	0.00202669	0.00159205	0.00109091	0.000938981	0.53277	(0.19, 0.88)
neo	ftsW	SRP	Synthetic	0.000563413	0.000638711	0.000429625	0.000184849	0.000268723	8.69109e-05	6.86812e-05	8.57082e-06	0.273725	(0.21, 0.34)
neo	ftsX	SRP	Synthetic	0.000411725	0.000344436	0.000138403	0.000159554	7.62825e-05	5.92575e-05	4.15282e-05	3.80926e-05	0.350226	(0.15, 0.55)
neo	fucP	SRP	Synthetic	0.00124962	0.000742376	0.000579561	0.000344402	0.000194174	0.000222545	0.000175696	6.28527e-05	0.23652	(0.093, 0.38)
neo	fxsA	SRP	Synthetic	0.00305543	0.0023007	0.00166083	0.000735503	0.000433424	0.000284436	0.000442435	0.000204747	0.437081	(0.22, 0.66)
neo	gabP	SRP	Synthetic	0.00784444	0.00369516	0.00337645	0.00256064	0.00159153	0.00105215	0.00141036	0.000659001	0.285518	(0.082, 0.49)
neo	gadC	SRP	Synthetic	0.00109071	0.00074572	0.000328706	9.33972e-05	9.01521e-05	0.000130366	9.90287e-05	5.14249e-05	0.84922	(0.24, 1.5)
neo	galP	SRP	Synthetic	0.0046012	0.00248127	0.00217984	0.00247697	0.00134881	0.000917832	0.00113084	0.00206271
neo	garP	SRP	Synthetic	9.39021e-05	7.02247e-05	5.76678e-05	0.000132313	3.81413e-05	4.60891e-05	2.7153e-05	2.76171e-05
neo	gatC	SRP	Synthetic	0.00283873	0.00154494	0.000908268	0.000577895	0.000348473	0.000181723	0.000349795	0.000200938	0.540693	(0.22, 0.86)
neo	gcd	SRP	Synthetic	0.00157467	0.000892857	0.000400791	0.000180957	6.41467e-05	5.13565e-05	7.82646e-05	3.71402e-05	0.673424	(0.41, 0.93)
neo	gfcA	SRP	Synthetic	0.00506349	0.00350455	0.00287762	0.00317356	0.00174756	0.00131815	0.00217703	0.00119992
neo	glcA	SRP	Synthetic	0.00707878	0.00372191	0.00221156	0.000904785	0.000691744	0.000485911	0.000590978	0.000499965	0.685229	(0.55, 0.82)
neo	glnP	SRP	Synthetic	0.012005	0.0054374	0.00684805	0.00334673	0.00243931	0.00183435	0.00187516	0.000875176	0.259662	(0.095, 0.42)
neo	glpF	SRP	Synthetic	0.00055619	0.000401284	0.000164353	4.66986e-05	4.68097e-05	1.31683e-05	2.23613e-05	3.14264e-05	0.723091	(0.27, 1.2)
neo	glpG	SRP	Synthetic	0.00369108	0.00267857	0.00113029	0.000361914	0.000353674	0.000252832	0.000477574	0.000466634	0.893935	(0.27, 1.5)
neo	glpT	SRP	Synthetic	0.00490458	0.00331728	0.00352927	0.00181152	0.00194174	0.00146827	0.00100307	0.000479966	0.147173	(0.049, 0.25)
neo	glrK	SRP	Synthetic	0.00473845	0.00522004	0.00306216	0.00169672	0.000346739	0.00010403	0.000182085	8.38036e-05	0.518644	(0.27, 0.76)
neo	gltJ	SRP	Synthetic	0.0069632	0.00446429	0.00388681	0.00222208	0.00246185	0.00164736	0.0017937	0.000904698	0.210831	(0.038, 0.38)
neo	gltK	SRP	Synthetic	0.00457231	0.0017088	0.00252585	0.00103904	0.000589456	0.00120095	0.00137682	0.00140847
neo	gltP	SRP	Synthetic	0.00141576	0.000404628	0.00126292	0.000941755	0.000622396	0.000520149	0.000418476	0.000108564	0.133896	(0.045, 0.22)
neo	gltS	SRP	Synthetic	0.00652981	0.00457464	0.00510937	0.0023252	0.00106622	0.000414802	0.000316253	0.000222841	0.380957	(0.26, 0.5)
neo	glvC	SRP	Synthetic	0.0104087	0.005521	0.00301603	0.00135231	0.00088245	0.000750595	0.000630909	0.000400924	0.556033	(0.37, 0.74)
neo	gntP	SRP	Synthetic	0.00080178	0.000658775	0.000383491	0.000389155	0.000138696	0.00010798	9.58342e-05	5.61865e-05	0.304591	(0.17, 0.44)
neo	gntT	SRP	Synthetic	0.00413892	0.00182584	0.00135808	0.00105656	0.000407418	0.000202792	0.000372156	0.000197129	0.452836	(0.17, 0.74)
neo	gntU	SRP	Synthetic	0.00399445	0.00225388	0.00120237	0.000509793	0.000412619	0.000175139	0.000180488	0.000196177	0.562994	(0.38, 0.75)
neo	gsiC	SRP	Synthetic	0.000657315	0.000377876	0.000334473	0.000202361	0.000270456	0.000206743	0.000145349	5.90435e-05	0.13391	(0.09, 0.18)
neo	gsiD	SRP	Synthetic	0.00504905	0.00297285	0.00249702	0.00202555	0.0011425	0.000886228	0.00124585	0.000670429	0.325116	(0.085, 0.57)
neo	gspF	SRP	Synthetic	0.00165412	0.000692215	0.000559378	0.000566221	0.000365809	0.000254149	0.000487157	7.9042e-05	0.153372	(0.075, 0.23)
neo	gspO	SRP	Synthetic	0.00053452	0.000387908	0.000196071	9.72888e-05	4.85434e-05	7.63763e-05	8.62508e-05	4.95203e-05	0.702505	(0.23, 1.2)
neo	gtrA	SRP	Synthetic	0.00139409	0.00106006	0.000856367	0.000758852	0.000599858	0.000521466	0.000491949	0.000413304	0.260596	(0.16, 0.36)
neo	gtrB	SRP	Synthetic	0.000303376	0.000137105	5.1901e-05	5.64275e-05	0.000123092	4.08218e-05	4.95144e-05	4.19018e-05
neo	gtrS	SRP	Synthetic	0.000967914	0.000387908	0.000622812	0.000287975	0.000292994	0.000181723	0.00015014	0.000116182	0.254938	(0.018, 0.49)
neo	gudP	SRP	Synthetic	0.0158695	0.0120318	0.0130041	0.00807497	0.0057576	0.00404663	0.00397552	0.00212271	0.188612	(0.11, 0.27)
neo	hcaT	SRP	Synthetic	0.00181303	0.000836009	0.00166948	0.00106239	0.000594657	0.000583357	0.000436046	0.000188558	0.137194	(0.088, 0.19)
neo	hdeD	SRP	Synthetic	0.0152844	0.0105972	0.00837048	0.00363276	0.00270283	0.00174744	0.00160043	0.00109992	0.38057	(0.3, 0.46)
neo	hemY	SRP	Synthetic	0.0054391	0.00350455	0.0027594	0.00139512	0.000861646	0.000466159	0.000881675	0.000398067	0.422736	(0.16, 0.69)
neo	hisM	SRP	Synthetic	0.00751217	0.0030531	0.0023615	0.000846412	0.000611994	0.000371347	0.0005782	0.00028379	0.616075	(0.31, 0.92)
neo	hisQ	SRP	Synthetic	0.00169746	0.00144462	0.000648763	0.000260734	0.000230581	0.000152753	0.000253961	0.000101898	0.597455	(0.17, 1)
neo	hofC	SRP	Synthetic	0.00117739	0.000802568	0.000893851	0.000556492	0.000407418	0.000327891	0.000669242	0.000259029
neo	hsrA	SRP	Synthetic	0.00430505	0.0032504	0.00240186	0.00107212	0.000773228	0.000535951	0.000538269	0.000580911	0.481916	(0.35, 0.61)
neo	htpX	SRP	Synthetic	0.00425449	0.00276217	0.00112452	0.00100207	0.00100034	0.000525416	0.0013896	0.000988502
neo	hyaA	SRP	Synthetic	0.000960691	0.000518325	0.000346007	0.000233493	5.72119e-05	5.39901e-05	0.000143751	8.47559e-05
neo	hyaC	SRP	Synthetic	0.000498404	0.000210674	0.000173003	5.25359e-05	5.20108e-05	1.31683e-05	4.15282e-05	2.76171e-05	0.64914	(0.094, 1.2)
neo	hybB	SRP	Synthetic	0.000397278	0.000200642	0.000158586	4.66986e-05	2.94728e-05	8.69109e-05	2.87503e-05	2.95217e-05
neo	hycC	SRP	Synthetic	0.00117017	0.00102327	0.000591095	0.000525359	0.000149098	0.000140901	0.00012139	8.76129e-05	0.375957	(0.19, 0.56)
neo	hycD	SRP	Synthetic	0.000296153	0.00022405	9.51519e-05	5.83733e-05	7.45488e-05	1.97525e-05	0.000140557	1.90463e-05
neo	hyfB	SRP	Synthetic	6.50092e-05	4.34724e-05	1.73003e-05	3.89155e-06	1.56032e-05	2.63367e-06	1.59724e-06	2.85694e-06
neo	hyfC	SRP	Synthetic	0.00810448	0.00593566	0.00267579	0.00110909	0.00103675	0.000214644	0.00033542	0.000286646	0.524698	(0.25, 0.8)
neo	hyfD	SRP	Synthetic	0.00690542	0.00431046	0.0060407	0.00370476	0.00275484	0.00166448	0.000996676	0.000284742	0.205625	(0.17, 0.25)
neo	hyfE	SRP	Synthetic	0.00899294	0.00472178	0.00642131	0.00435464	0.00293861	0.00218726	0.0021371	0.00130086	0.19361	(0.043, 0.34)
neo	hyfF	SRP	Synthetic	0.00318545	0.00241439	0.00128311	0.000817226	0.000388347	0.000258099	0.000223613	9.04698e-05	0.344943	(0.26, 0.43)
neo	idnT	SRP	Synthetic	0.010127	0.0063637	0.0049133	0.00273576	0.00192613	0.00155123	0.00164835	0.0012561	0.446859	(0.35, 0.55)
neo	kch	SRP	Synthetic	8.66789e-05	2.34082e-05	2.59505e-05	1.7512e-05	1.56032e-05	2.76535e-05	3.03475e-05	8.57082e-06
neo	kdgT	SRP	Synthetic	0.00418948	0.00235086	0.0027248	0.00175314	0.00115811	0.000824337	0.000622923	0.0004114	0.232281	(0.14, 0.32)
neo	kdpA	SRP	Synthetic	0.00266538	0.00158507	0.000882317	0.000299649	0.000173369	0.000139584	0.000172502	6.85666e-05	0.593445	(0.32, 0.86)
neo	kdpB	SRP	Synthetic	0.00411002	0.00169877	0.00082465	0.000523414	0.000157766	0.000205426	0.000180488	0.000224746	0.754419	(0.39, 1.1)
neo	kdpD	SRP	Synthetic	0.00716546	0.00413657	0.00552458	0.00203334	0.00152912	0.000982357	0.00178891	0.00118563	0.454837	(0.016, 0.89)
neo	kefA	SRP	Synthetic	0.00564857	0.00326043	0.00408865	0.00312297	0.00259707	0.00159337	0.00176654	0.000972312
neo	kefB	SRP	Synthetic	0.000187804	0.000267523	9.51519e-05	9.33972e-05	9.53532e-05	7.76931e-05	9.10425e-05	3.14264e-05	0.108418	(0.048, 0.17)
neo	kefC	SRP	Synthetic	0.00341659	0.00221375	0.00203279	0.00114606	0.000790565	0.000625495	0.000575005	0.000222841	0.216313	(0.13, 0.31)
neo	kgtP	SRP	Synthetic	0.00322157	0.00200642	0.000882317	0.000307432	0.000345005	0.000227812	0.000360976	0.000280933	0.887562	(0.46, 1.3)
neo	kup	SRP	Synthetic	0.00182026	0.00166533	0.000939985	0.000897002	0.00109049	0.000505664	0.000590978	0.000349499
neo	lacY	SRP	Synthetic	0.000469511	0.000270867	0.000276805	0.000194578	0.000199375	8.55941e-05	5.43061e-05	3.99972e-05	0.209907	(0.067, 0.35)
neo	lepB	SRP	Synthetic	0.000440618	0.000193954	0.000175887	8.17226e-05	6.2413e-05	4.21386e-05	3.83337e-05	1.5237e-05	0.30258	(0.16, 0.44)
neo	leuE	SRP	Synthetic	5.05627e-05	4.01284e-05	4.90176e-05	2.14035e-05	1.38696e-05	2.50198e-05	1.59724e-06	4.76157e-06
neo	lfhA	SRP	Synthetic	0.00211641	0.00146803	0.00123409	0.00074134	0.000804434	0.000641297	0.000453615	0.000185701	0.145381	(0.12, 0.18)
neo	lgt	SRP	Synthetic	0.00226087	0.00126739	0.000743915	0.000371643	0.000242717	0.000119832	8.78481e-05	6.76143e-05	0.437429	(0.36, 0.52)
neo	livH	SRP	Synthetic	0.00237645	0.000956394	0.00112452	0.000472823	0.000298195	0.000221228	0.000194863	0.000105707	0.357838	(0.2, 0.52)
neo	livM	SRP	Synthetic	0.00153133	0.00161182	0.00254603	0.00108963	0.00168168	0.00116013	0.000658062	0.000237126	0.126716	(0.058, 0.19)
neo	lldP	SRP	Synthetic	0.00202973	0.00122392	0.000922685	0.000587624	0.000442092	0.000259416	0.000257155	0.000117135	0.265746	(0.17, 0.36)
neo	lnt	SRP	Synthetic	0.00205862	0.00126404	0.000798699	0.000389155	0.00033807	0.000194891	0.000237988	0.000134276	0.441325	(0.25, 0.63)
neo	lolC	SRP	Synthetic	0.0111816	0.00545746	0.00289204	0.0011305	0.000584255	0.000376614	0.000835355	0.000561865	0.777491	(0.4, 1.2)
neo	lolE	SRP	Synthetic	0.000924575	0.000294275	0.000276805	9.14514e-05	0.000102288	6.18911e-05	0.00012139	3.71402e-05
neo	lplT	SRP	Synthetic	0.00516462	0.00459136	0.00336492	0.00255675	0.00163661	0.000846723	0.000931189	0.000299979	0.200544	(0.12, 0.28)
neo	lptF	SRP	Synthetic	0.000216697	0.000331059	0.000247972	0.000105072	9.36195e-05	5.39901e-05	3.99309e-05	2.85694e-05	0.256938	(0.095, 0.42)
neo	lptG	SRP	Synthetic	0.00321434	0.000782504	0.000890967	0.000445583	0.000187239	0.000113248	0.000209238	0.000119992	0.589123	(0.16, 1)
neo	lpxT	SRP	Synthetic	0.000548966	0.000250803	0.000250855	0.000190686	0.000128293	3.81881e-05	5.11116e-05	3.23787e-05	0.313922	(0.11, 0.52)
neo	lspA	SRP	Synthetic	0.00462287	0.00168205	0.00255757	0.00123751	0.00197468	0.00107058	0.00177932	0.00101802
neo	lsrC	SRP	Synthetic	0.000577859	0.000264179	0.000513243	0.00032689	0.000164701	0.000229129	0.000164515	9.14221e-05
neo	lsrD	SRP	Synthetic	0.0018347	0.000792536	0.000657413	0.000163445	0.000287793	0.000156703	0.00016771	8.66606e-05	0.654231	(0.068, 1.2)
neo	lysP	SRP	Synthetic	0.0167651	0.00958735	0.00918648	0.00438578	0.00324721	0.00193048	0.00274246	0.00109611	0.306393	(0.13, 0.48)
neo	macB	SRP	Synthetic	0.00650092	0.00497592	0.00367632	0.00269101	0.00232315	0.00111272	0.00191189	0.0021408
neo	malF	SRP	Synthetic	0.00546799	0.00447432	0.00302468	0.00185432	0.00108009	0.000879644	0.000627714	0.00030855	0.273179	(0.22, 0.33)
neo	malG	SRP	Synthetic	0.00517906	0.00283574	0.00301603	0.00213257	0.00152738	0.000942852	0.00187835	0.000927554
neo	malX	SRP	Synthetic	0.00481068	0.00239098	0.00144746	0.000933972	0.000429956	0.00076508	0.000618131	0.000359975	0.674289	(0.15, 1.2)
neo	manY	SRP	Synthetic	0.00336603	0.00145465	0.00181365	0.000924243	0.000575586	0.000433238	0.000527088	0.000322834	0.37876	(0.13, 0.62)
neo	manZ	SRP	Synthetic	0.00132185	0.000742376	0.000498826	0.000459203	0.000549581	0.000375297	0.000440838	0.000196177
neo	marC	SRP	Synthetic	0.0046301	0.00249465	0.00293529	0.00120054	0.000996874	0.000866476	0.000918412	0.000311407	0.210009	(0.033, 0.39)
neo	mdfA	SRP	Synthetic	0.00296153	0.00176899	0.000738148	0.000278246	0.000232315	0.000160654	0.000178891	0.000194272	0.810147	(0.61, 1)
neo	mdlA	SRP	Synthetic	0.00350327	0.00204655	0.0010236	0.000334673	0.000244451	6.45248e-05	0.000162918	0.000108564	0.659225	(0.3, 1)
neo	mdlB	SRP	Synthetic	0.00813337	0.00520332	0.00339087	0.00127448	0.00045076	0.000234396	0.00024278	0.000158084	0.545498	(0.45, 0.64)
neo	mdtB	SRP	Synthetic	0.00931076	0.00517991	0.00359847	0.00274743	0.00296288	0.00271268	0.00303795	0.00142466
neo	mdtC	SRP	Synthetic	0.00496237	0.00441078	0.00363595	0.00229407	0.0027219	0.00151436	0.000865703	0.000287599	0.184628	(0.15, 0.22)
neo	mdtD	SRP	Synthetic	0.000982361	0.000351124	0.000299873	9.33972e-05	2.42717e-05	6.71585e-05	4.31254e-05	4.8568e-05	0.80775	(0.21, 1.4)
neo	mdtF	SRP	Synthetic	0.00208752	0.00130083	0.00123697	0.000912569	0.000790565	0.000596525	0.00110529	0.000727568
neo	mdtG	SRP	Synthetic	0.00853065	0.00690209	0.00342547	0.0024653	0.00137309	0.000950753	0.00116279	0.000634241	0.395678	(0.22, 0.57)
neo	mdtH	SRP	Synthetic	0.00169024	0.00158173	0.00142151	0.00119276	0.00137135	0.00102186	0.000421671	0.00018094	0.14424	(0.088, 0.2)
neo	mdtI	SRP	Synthetic	0.00301209	0.00126739	0.000764098	0.000463094	0.000227114	0.000234396	0.000472782	0.000239983	0.827481	(0.19, 1.5)
neo	mdtJ	SRP	Synthetic	0.00177692	0.00128077	0.00110145	0.000529251	0.000214978	9.74456e-05	0.000204446	0.000116182	0.462339	(0.18, 0.75)
neo	mdtK	SRP	Synthetic	0.0027665	0.00315342	0.00190592	0.00148657	0.000944863	0.000721624	0.00083855	0.000398067	0.21194	(0.073, 0.35)
neo	mdtL	SRP	Synthetic	0.00213086	0.00144128	0.00139268	0.000784147	0.00105062	0.000684753	0.000691604	0.00021808	0.128906	(0.086, 0.17)
neo	mdtM	SRP	Synthetic	7.94557e-05	6.01926e-05	0	3.89155e-06	1.04022e-05	1.31683e-06	1.43751e-05	1.90463e-06
neo	mdtO	SRP	Synthetic	0.00801057	0.0048756	0.00271904	0.00114217	0.000563451	0.000463525	0.000691604	0.000359022	0.629813	(0.38, 0.88)
neo	melB	SRP	Synthetic	0.00055619	0.000254147	0.000216254	0.000186794	5.72119e-05	6.05743e-05	4.31254e-05	1.42847e-05	0.272729	(0.13, 0.41)
neo	menA	SRP	Synthetic	0.00161078	0.000454789	0.000337357	0.000130367	5.89456e-05	8.55941e-05	0.00018528	0.000206652
neo	metI	SRP	Synthetic	0.00679707	0.00472846	0.00440582	0.00308016	0.00202322	0.00112984	0.000963134	0.00051044	0.230346	(0.17, 0.29)
neo	mglC	SRP	Synthetic	0.00505627	0.00389246	0.00232113	0.00154495	0.00109049	0.000618911	0.00080341	0.000214271	0.230892	(0.1, 0.36)
neo	mgtA	SRP	Synthetic	0.000231144	0.000143793	7.78515e-05	2.91866e-05	7.45488e-05	2.23862e-05	7.98619e-06	3.42833e-05
neo	mhpT	SRP	Synthetic	0.000888459	0.000324371	0.000614162	0.000208198	9.18858e-05	0.000152753	8.14591e-05	0.000197129
neo	mlaE	SRP	Synthetic	0.00866067	0.00551766	0.00437987	0.00265015	0.00151525	0.000895446	0.00109091	0.000581864	0.342649	(0.23, 0.46)
neo	mmuP	SRP	Synthetic	0.00127851	0.00041466	0.000213371	0.000114801	5.02771e-05	9.61288e-05	6.7084e-05	6.09481e-05	0.988232	(0.46, 1.5)
neo	mngA	SRP	Synthetic	0.0106471	0.00543406	0.00334185	0.00160721	0.000910189	0.000389782	0.000567019	0.000210461	0.443539	(0.27, 0.61)
neo	mntH	SRP	Synthetic	0.00237645	0.00148475	0.000821766	0.000297704	0.000130027	0.000127733	0.000220419	0.000175226	0.752882	(0.37, 1.1)
neo	modB	SRP	Synthetic	0.0229338	0.0109684	0.00672695	0.00501426	0.00230755	0.0015802	0.00283669	0.00297884	0.664076	(0.16, 1.2)
neo	motA	SRP	Synthetic	0.00122073	0.000963082	0.000294106	0.000126475	0.000110956	8.29605e-05	7.66674e-05	4.76157e-05	0.696055	(0.33, 1.1)
neo	mraY	SRP	Synthetic	0.00120628	0.000608614	0.000441159	0.000243222	0.00022538	0.000209376	0.000118196	0.00011523	0.427444	(0.16, 0.69)
neo	mrdB	SRP	Synthetic	0.00816226	0.00579521	0.00224328	0.000817226	0.000383146	0.000427971	0.000843341	0.00016856	0.74364	(0.097, 1.4)
neo	mreD	SRP	Synthetic	0.00986695	0.00737025	0.00680192	0.00533532	0.00415046	0.00321966	0.00356663	0.00233984	0.203706	(0.095, 0.31)
neo	msbA	SRP	Synthetic	0.00767108	0.0042302	0.00261812	0.000793876	0.000343271	0.000251515	0.000405698	0.000321882	0.722493	(0.48, 0.96)
neo	mscL	SRP	Synthetic	0.00603141	0.00241105	0.00183384	0.000871707	0.000487168	0.000172505	0.00054945	0.000222841	0.577322	(0.12, 1)
neo	mscM	SRP	Synthetic	0.00187082	0.00122726	0.000371957	0.000256842	0.000136962	0.00010798	0.000177293	0.000105707	0.778302	(0.33, 1.2)
neo	mscS	SRP	Synthetic	0.0048179	0.00244449	0.00201837	0.000821117	0.000592923	0.000425337	0.000563825	0.000329501	0.535981	(0.31, 0.77)
neo	mtlA	SRP	Synthetic	0.000599529	0.000468165	0.00049306	0.000237385	0.000142163	0.000113248	9.10425e-05	3.52356e-05	0.227467	(0.15, 0.3)
neo	mtr	SRP	Synthetic	0.000252813	0.00015717	0.000126869	3.69697e-05	3.9875e-05	4.7406e-05	7.66674e-05	1.14278e-05	0.163828	(0.061, 0.27)
neo	murJ	SRP	Synthetic	0.000975138	0.000715623	0.000337357	0.00015177	0.000143897	8.29605e-05	9.10425e-05	0.000235222
neo	murP	SRP	Synthetic	0.0073966	0.00477862	0.00437699	0.00246919	0.00194174	0.00134054	0.00154133	0.000844702	0.283971	(0.15, 0.42)
neo	nagE	SRP	Synthetic	0.0229193	0.0102829	0.0118046	0.00512323	0.00279818	0.00159073	0.00216745	0.000718997	0.331963	(0.17, 0.5)
neo	nanT	SRP	Synthetic	0.00772165	0.00353464	0.00187132	0.000644052	0.000301663	0.000147485	0.000616534	0.000229508	0.801102	(0.19, 1.4)
neo	napH	SRP	Synthetic	0.00562691	0.00350789	0.00213948	0.000863924	0.000525309	0.000492495	0.000573408	0.000513297	0.670979	(0.51, 0.83)
neo	narI	SRP	Synthetic	0.0141214	0.00926632	0.00925857	0.00874042	0.00679955	0.00569267	0.00433969	0.00193129	0.116917	(0.092, 0.14)
neo	narK	SRP	Synthetic	0.013233	0.00913256	0.00288051	0.0014282	0.000861646	0.000729525	0.000923203	0.0005352	0.763105	(0.44, 1.1)
neo	narQ	SRP	Synthetic	0.00283151	0.00223381	0.00210487	0.00114606	0.00113037	0.000608377	0.000661256	0.000314264	0.193309	(0.091, 0.3)
neo	narU	SRP	Synthetic	0.00733159	0.00428036	0.00282572	0.00108185	0.000702146	0.00081907	0.000458407	0.000681857	0.632829	(0.37, 0.89)
neo	narV	SRP	Synthetic	0.0015241	0.00110019	0.00160605	0.00114801	0.00107142	0.000842773	0.000452018	0.00011523	0.157712	(0.092, 0.22)
neo	narX	SRP	Synthetic	0.0093541	0.00447766	0.00286609	0.00136593	0.00055825	0.00045299	0.000527088	0.000203795	0.496007	(0.28, 0.71)
neo	nepI	SRP	Synthetic	0.0150027	0.00992175	0.00445195	0.0015644	0.000910189	0.000517515	0.00071716	0.000677095	0.702371	(0.52, 0.89)
neo	nfrB	SRP	Synthetic	0.000650092	0.000441413	0.000250855	0.000167337	7.62825e-05	5.5307e-05	5.11116e-05	9.14221e-05	0.549364	(0.22, 0.88)
neo	nhaA	SRP	Synthetic	0.00101125	0.000197298	0.000193187	7.7831e-05	9.70869e-05	5.13565e-05	6.38895e-05	9.14221e-05	1.25083	(0.26, 2.2)
neo	nhaB	SRP	Synthetic	0.0049118	0.00269864	0.00227499	0.00151187	0.000804434	0.000491179	0.00039292	0.000210461	0.307183	(0.24, 0.37)
neo	nikB	SRP	Synthetic	0.000231144	0.000180578	0.000138403	9.5343e-05	0.000114424	9.08614e-05	0.000100626	0.000103802	0.666209	(0.21, 1.1)
neo	nikC	SRP	Synthetic	0.00542465	0.00395265	0.00225193	0.000871707	0.000419554	0.000348961	0.000525491	0.000278076	0.604044	(0.34, 0.86)
neo	nirC	SRP	Synthetic	0.0050346	0.0031969	0.00281419	0.0019594	0.0016106	0.00133263	0.00162918	0.000919935	0.299954	(0.065, 0.53)
neo	nrfD	SRP	Synthetic	0.00192861	0.00144797	0.0016666	0.000823063	0.00045076	0.000243614	0.000282711	0.000126658	0.276296	(0.16, 0.4)
neo	nrfE	SRP	Synthetic	0.0196978	0.0137005	0.00646744	0.00364638	0.00180651	0.00138004	0.00321843	0.00179987	0.687286	(0.18, 1.2)
neo	nuoA	SRP	Synthetic	0.00179136	0.00156166	0.00161758	0.000712154	0.000861646	0.000529367	0.000287503	0.000112373	0.185481	(0.15, 0.22)
neo	nuoH	SRP	Synthetic	0.0021453	0.00153826	0.00112164	0.000895057	0.000559983	0.00042007	0.000175696	8.57082e-05	0.226496	(0.15, 0.3)
neo	nuoJ	SRP	Synthetic	0.00572803	0.00332731	0.00716522	0.00359774	0.00365809	0.00244141	0.00214349	0.0010485	0.106669	(0.058, 0.16)
neo	nuoK	SRP	Synthetic	0.00741827	0.00504949	0.00200972	0.00128616	0.000951798	0.000978407	0.000980704	0.000509488	0.673371	(0.22, 1.1)
neo	nuoL	SRP	Synthetic	0.013688	0.0108347	0.00634634	0.00379232	0.00187412	0.0011575	0.00114522	0.000251411	0.289717	(0.2, 0.38)
neo	nuoM	SRP	Synthetic	0.00442785	0.00254147	0.00225769	0.00119665	0.00123092	0.000729525	0.000538269	0.000389496	0.275717	(0.16, 0.4)
neo	nuoN	SRP	Synthetic	0.000158911	0.000103665	6.92014e-05	8.95057e-05	3.29402e-05	1.31683e-05	1.59724e-05	1.61893e-05	0.350304	(0.061, 0.64)
neo	nupC	SRP	Synthetic	0.0021742	0.00141453	0.000876551	0.000268517	0.00020631	0.000184357	0.00019646	0.000156179	0.680413	(0.48, 0.88)
neo	nupG	SRP	Synthetic	0.00187082	0.0012072	0.00125139	0.000873653	0.000532244	0.000400317	0.000373754	0.000198081	0.210858	(0.13, 0.29)
neo	nupX	SRP	Synthetic	0.000462287	0.000277555	0.000175887	8.36683e-05	3.29402e-05	1.71188e-05	4.31254e-05	4.57111e-05	0.655223	(0.14, 1.2)
neo	opgB	SRP	Synthetic	0.00533075	0.00250468	0.00257487	0.00115968	0.000518375	0.000520149	0.000472782	0.000312359	0.450963	(0.26, 0.64)
neo	opgC	SRP	Synthetic	0.00280984	0.000772472	0.00102072	0.000371643	0.000270456	0.000156703	0.000129376	0.000142847	0.507019	(0.21, 0.81)
neo	opgH	SRP	Synthetic	0.00026726	0.000237426	6.6318e-05	5.64275e-05	3.64076e-05	4.87228e-05	5.90978e-05	3.42833e-05	0.877188	(0.05, 1.7)
neo	oppB	SRP	Synthetic	0.00363329	0.00266854	0.0014936	0.00100402	0.000584255	0.000462208	0.000729938	0.000694237	0.612452	(0.22, 1)
neo	oppC	SRP	Synthetic	0.0171119	0.0106608	0.00706719	0.00220845	0.00154299	0.000959971	0.00143432	0.000767565	0.593027	(0.36, 0.83)
neo	panF	SRP	Synthetic	0.000281706	0.000140449	0.00016147	5.83733e-05	4.5076e-05	3.02871e-05	3.3542e-05	3.14264e-05	0.487656	(0.25, 0.72)
neo	pgaC	SRP	Synthetic	0.00703544	0.0036149	0.00326111	0.00138734	0.000752423	0.000580723	0.000739521	0.000371402	0.461289	(0.26, 0.67)
neo	pgaD	SRP	Synthetic	0.0108421	0.00589219	0.00334185	0.00237968	0.00120145	0.0010324	0.00252843	0.0014818	0.762571	(0.016, 1.5)
neo	pgpA	SRP	Synthetic	0.00268705	0.00125736	0.00104667	0.000356077	0.000336337	0.000123782	0.00012139	7.33282e-05	0.424706	(0.27, 0.58)
neo	pgpB	SRP	Synthetic	0.00320712	0.00124732	0.000882317	0.000449474	0.000256587	0.000215961	0.000282711	9.52314e-05	0.49916	(0.15, 0.85)
neo	pgsA	SRP	Synthetic	0.000837896	0.000785848	0.000403675	0.000227656	0.000315532	0.000192258	0.000279517	0.000284742
neo	pheP	SRP	Synthetic	0.000310599	0.000163858	9.51519e-05	2.14035e-05	3.81413e-05	6.58416e-06	3.19447e-06	2.85694e-06	0.493325	(0.26, 0.72)
neo	phnE	SRP	Synthetic	0.0158984	0.00844703	0.0061618	0.00427681	0.00249479	0.00175007	0.00394837	0.00169321
neo	phoQ	SRP	Synthetic	0.000837896	0.000832665	0.000256622	0.000149825	4.85434e-05	2.63367e-05	3.67365e-05	2.66648e-05	0.601414	(0.36, 0.84)
neo	pitA	SRP	Synthetic	0.00137964	0.000675495	0.000438275	0.000210144	0.000117891	9.87624e-05	0.000115001	0.000151418	0.70716	(0.43, 0.99)
neo	pitB	SRP	Synthetic	0.00080178	0.000411316	0.000256622	5.05902e-05	0.000128293	5.13565e-05	3.51392e-05	1.33324e-05	0.347153	(0.079, 0.62)
neo	plaP	SRP	Synthetic	0.00211641	0.000799224	0.00109857	0.000371643	0.000152565	0.00010798	0.000375351	5.71388e-05
neo	plsY	SRP	Synthetic	0.00225365	0.00113028	0.000602628	0.000169282	0.000287793	0.000102713	8.46536e-05	8.47559e-05	0.588755	(0.2, 0.98)
neo	pntA	SRP	Synthetic	0.0046301	0.00184925	0.00138403	0.000521468	0.000249652	0.000222545	0.000252364	0.000143799	0.631282	(0.41, 0.85)
neo	pntB	SRP	Synthetic	0.0016469	0.000966426	0.00101207	0.000422233	0.000301663	0.000250198	0.000194863	6.57097e-05	0.239527	(0.14, 0.34)
neo	pnuC	SRP	Synthetic	0.00163968	0.000782504	0.000602628	0.00017512	0.00011269	7.50595e-05	0.000207641	4.57111e-05	0.657912	(0.058, 1.3)
neo	potB	SRP	Synthetic	0.00736048	0.00505284	0.00222598	0.00159554	0.000683076	0.000709773	0.000805008	0.000710426	0.6295	(0.35, 0.91)
neo	potC	SRP	Synthetic	0.00049118	0.000331059	0.000123986	4.66986e-05	4.16087e-05	3.29208e-05	9.10425e-05	1.5237e-05
neo	potE	SRP	Synthetic	0.00233311	0.001147	0.00296412	0.00123751	0.00120665	0.0012128	0.00108612	0.00043616	0.0926363	(0.03, 0.16)
neo	potH	SRP	Synthetic	0.00166135	0.000882825	0.000550727	0.000346348	0.000365809	0.000305505	0.000452018	0.00018951
neo	potI	SRP	Synthetic	0.00255703	0.00105003	0.00117354	0.000762744	0.00133148	0.000624179	0.000736326	0.00070376
neo	pppA	SRP	Synthetic	0.00372719	0.00222713	0.00134078	0.000461149	0.000324201	0.000367396	0.000423268	0.000433303	0.796262	(0.47, 1.1)
neo	pqiA	SRP	Synthetic	0.000541743	0.00022405	0.000138403	0.000108963	5.89456e-05	7.24258e-05	3.3542e-05	1.99986e-05	0.308906	(0.1, 0.51)
neo	proP	SRP	Synthetic	0.00467344	0.00157504	0.0008506	0.000319107	0.000214978	0.000173822	0.000305072	0.000215223	0.987869	(0.61, 1.4)
neo	proW	SRP	Synthetic	0.00148799	0.00127742	0.00136096	0.000844466	0.000851244	0.000445089	0.00013896	7.9042e-05	0.209541	(0.15, 0.27)
neo	proY	SRP	Synthetic	0.00327213	0.00143459	0.00285744	0.000805551	0.000757624	0.000410852	0.000332225	0.000195224	0.28293	(0.087, 0.48)
neo	psiE	SRP	Synthetic	0.00663094	0.004374	0.00184249	0.00104488	0.000553048	0.000493812	0.000627714	0.000633289	0.72906	(0.46, 1)
neo	pspG	SRP	Synthetic	0.00519351	0.00219703	0.00202991	0.000932026	0.00073682	0.000514882	0.000506324	0.000170464	0.280099	(0.12, 0.44)
neo	pstA	SRP	Synthetic	0.00138686	0.00133093	0.00102072	0.00109353	0.000589456	0.00037003	0.000506324	0.000306645
neo	pstC	SRP	Synthetic	0.00203695	0.00178237	0.00115624	0.000614865	0.000242717	0.000168555	0.00015014	5.04726e-05	0.340681	(0.25, 0.43)
neo	psuT	SRP	Synthetic	0.00669594	0.00376873	0.00255468	0.0014068	0.000499304	0.000330525	0.000713965	0.00054758	0.60678	(0.2, 1)
neo	ptsG	SRP	Synthetic	0.00679707	0.00365503	0.002621	0.00062654	0.0004785	0.000376614	0.00056063	0.000278076	0.713932	(0.37, 1.1)
neo	purP	SRP	Synthetic	0.00579304	0.00304307	0.00245953	0.00194967	0.00121185	0.000853307	0.000705979	0.000476157	0.287548	(0.18, 0.4)
neo	putP	SRP	Synthetic	0.00296875	0.001147	0.000916918	0.000529251	0.000636266	0.000123782	0.000182085	0.000126658	0.378324	(0.08, 0.68)
neo	puuP	SRP	Synthetic	0.00474567	0.00141453	0.000997653	0.000441691	0.00023925	0.000131683	0.000236391	0.000221889	0.768015	(0.37, 1.2)
neo	qseC	SRP	Synthetic	0.0296586	0.0230136	0.0120756	0.00452976	0.00124133	0.000888862	0.00127619	0.0012123	0.666796	(0.4, 0.93)
neo	rarD	SRP	Synthetic	0.00130741	0.000896201	0.000723731	0.000340511	0.000273924	0.000201475	0.000154932	0.000100945	0.318348	(0.24, 0.4)
neo	rbbA	SRP	Synthetic	0.00249202	0.000912921	0.000591095	0.000284083	0.00017857	9.34951e-05	0.000118196	0.000138086	0.674987	(0.4, 0.95)
neo	rbsC	SRP	Synthetic	0.00101848	0.000846041	0.000611279	0.000200415	0.000154299	8.55941e-05	0.000274725	0.000113325
neo	rcnA	SRP	Synthetic	0.00269427	0.000999866	0.000481526	0.000340511	0.000173369	5.00396e-05	9.26398e-05	9.7136e-05	0.614462	(0.22, 1)
neo	rcsC	SRP	Synthetic	0.000368385	0.000117041	0.000190304	0.000145933	0.000116158	6.84753e-05	7.66674e-05	1.71416e-05	0.16296	(0.097, 0.23)
neo	rfaL	SRP	Synthetic	0.00082345	0.000230738	0.00017877	0.000128421	8.4951e-05	5.00396e-05	0.000126182	5.14249e-05
neo	rfbX	SRP	Synthetic	0.00271594	0.00170546	0.00103514	0.000682967	0.000502771	0.000310772	0.000311461	0.000148561	0.306613	(0.19, 0.43)
neo	rfc	SRP	Synthetic	0.00229699	0.00189941	0.00189439	0.00176093	0.00155686	0.00118778	0.000512713	0.000244745	0.146425	(0.099, 0.19)
neo	rfe	SRP	Synthetic	0.000455064	0.000280899	0.000380607	0.000200415	0.000149098	9.48119e-05	7.82646e-05	6.19004e-05	0.247446	(0.11, 0.38)
neo	rhaT	SRP	Synthetic	0.00208029	0.00109016	0.00142151	0.000426125	0.000471565	0.000192258	0.000135765	2.66648e-05	0.277457	(0.23, 0.33)
neo	rhmT	SRP	Synthetic	0.00293986	0.00126404	0.000611279	0.000404721	0.000447293	0.000352911	0.000206044	0.000332358	1.00801	(0.33, 1.7)
neo	rhtA	SRP	Synthetic	0.00249202	0.00157504	0.00271039	0.00129783	0.00132974	0.00110219	0.00207481	0.000883747
neo	rhtB	SRP	Synthetic	0.00156022	0.00220372	0.000628579	0.000412504	0.00102981	0.000730842	0.000713965	0.000829465
neo	rhtC	SRP	Synthetic	0.00053452	0.000518325	0.000530544	0.000503956	0.000320733	0.000279168	0.000207641	0.000131419	0.100871	(0.08, 0.12)
neo	rseC	SRP	Synthetic	0.00656593	0.00522004	0.00293817	0.000994291	0.000979537	0.000671585	0.000782646	0.000225698	0.326063	(0.11, 0.54)
neo	rseP	SRP	Synthetic	0.00244146	0.00158173	0.000614162	0.000260734	0.000149098	6.58416e-05	0.00021403	0.000110468	0.756486	(0.23, 1.3)
neo	rstB	SRP	Synthetic	0.0041028	0.00349117	0.00161181	0.00187962	0.0035194	0.00224652	0.00229842	0.00148656
neo	rsxA	SRP	Synthetic	0.000664538	0.000401284	0.000444042	0.000359968	0.00012656	8.42773e-05	5.90978e-05	3.61879e-05	0.282808	(0.16, 0.41)
neo	rsxD	SRP	Synthetic	0.00210919	0.000862761	0.00066318	0.0002763	0.000180304	0.000106663	0.00019646	8.76129e-05	0.599016	(0.25, 0.95)
neo	rsxE	SRP	Synthetic	0.00830673	0.00204989	0.00158875	0.000801659	0.000414353	0.000222545	0.00227766	0.000735186
neo	rtn	SRP	Synthetic	0.00260759	0.00150482	0.00112164	0.000509793	0.000409152	0.000296287	0.000488755	0.000468538	0.691081	(0.27, 1.1)
neo	rutG	SRP	Synthetic	0.00335158	0.00130417	0.000723731	0.00031327	0.000190706	0.000172505	0.000148543	0.000106659	0.70729	(0.49, 0.93)
neo	sapB	SRP	Synthetic	0.00361884	0.00278224	0.00181365	0.00170255	0.000974336	0.000982357	0.00150619	0.000833275
neo	sapC	SRP	Synthetic	0.0180798	0.00761102	0.00414631	0.00198274	0.000878983	0.000712406	0.00127939	0.00109611	0.801231	(0.42, 1.2)
neo	sbmA	SRP	Synthetic	0.00118461	0.000655431	0.00067183	0.00023933	0.000279125	0.000177772	0.000226808	0.000159989	0.509648	(0.15, 0.87)
neo	sdaC	SRP	Synthetic	0.00150243	0.000625334	0.000230671	0.000103126	6.93478e-05	4.7406e-05	6.86812e-05	3.0474e-05	0.843804	(0.43, 1.3)
neo	sdhC	SRP	Synthetic	0.00870401	0.00334738	0.00240186	0.00148268	0.000953532	0.000716357	0.00191349	0.000842798
[truncated: 22,111 more rows]
