# Supplementary material for: Spatial organization shapes the turnover of a bacterial transcriptome
Source: eLife. 2016 May 20;5:e13065. doi: 10.7554/eLife.13065 (PMC4874777; doi:10.7554/eLife.13065)
Supplement: Figure 6—source data 1. — ‘Sample’ specifies the strain and the biological replicate (one of two). ‘Predicted location’ is the predicted location of the protein as determined by the PsortB 3.0 server. ‘Gene name’ specifies the E. coli gene or small RNA name. ‘Abundance N min’ provides the average copy number of the specific RNA per cell at the specified time point. ‘Decay rate’ provides the measured decay rate, e.g. log(2) / half-life, in units of 1 per minute. ‘95% Confidence interval’ is the 95% confidence interval of the decay rate. The decay rate and its confidence interval are only provided if the accuracy in the determination of specific decay rates met our criteria: the error as estimated from the 95% confidence interval range is less than one half of the fit value. DOI: http://dx.doi.org/10.7554/eLife.13065.018 [file elife-13065-fig6-data1.xlsx]

## Sheet: Figure 6 Source data 1
Sample	Gene name	Predicted location	Abundance 0 min	Abundance 2 min	Abundance 4 min	Abundance 6 min	Abundance 8 min	Abundance 10 min	Abundance 15 min	Abundance 20 min	Decay rate (1/min)	95% Confidence interval
Mutant replicate 1	thrL	Unknown	1.49757	0.682396	0.366404	0.201485	0.200362	0.237486	0.0975521	0.0500977	0.233323	(0.077, 0.39)
Mutant replicate 1	thrA	Cytoplasmic	0.188043	0.0662409	0.0401779	0.0288644	0.02044	0.0151244	0.0069911	0.00297256	0.243174	(0.1, 0.39)
Mutant replicate 1	thrB	Cytoplasmic	0.346654	0.185417	0.132666	0.0907253	0.0629106	0.0519262	0.0269612	0.0118973	0.190132	(0.14, 0.24)
Mutant replicate 1	thrC	Cytoplasmic	0.367507	0.275554	0.217074	0.132733	0.0915736	0.0545672	0.024199	0.0118363	0.231034	(0.16, 0.3)
Mutant replicate 1	yaaX	Unknown	0.191661	0.130554	0.107136	0.077494	0.0648346	0.0452354	0.0216782	0.0151088	0.156453	(0.1, 0.21)
Mutant replicate 1	yaaA	Cytoplasmic	0.263738	0.11209	0.0597892	0.0424572	0.0259767	0.0154569	0.00423949	0.00167176	0.276679	(0.24, 0.32)
Mutant replicate 1	yaaJ	Inner membrane	0.0589449	0.0085457	0.00355772	0.0048251	0.00340459	0.00184925	0.00125561	0.00189798	0.842069	(0.17, 1.5)
Mutant replicate 1	talB	Cytoplasmic	4.43171	2.17259	1.75373	1.20547	0.972983	0.698375	0.318296	0.164382	0.181091	(0.13, 0.23)
Mutant replicate 1	mog	Cytoplasmic	0.631015	0.282541	0.205094	0.121776	0.092326	0.0664684	0.027247	0.0112464	0.218004	(0.14, 0.3)
Mutant replicate 1	yaaH	Inner membrane	1.34254	1.05577	1.10498	1.00894	0.947634	0.80993	0.447345	0.173695	0.141277	(0.1, 0.18)
Mutant replicate 1	yaaW	Cytoplasmic	0.0217431	0.00751931	0.00401084	0.00680515	0.00194957	0.00427646	0.00251649	0.000992331
Mutant replicate 1	yaaI	Unknown	0.00383323	0	0	0.000631433	0.000572836	0	0.000369706	0.000291574
Mutant replicate 1	dnaK	Cytoplasmic	3.05848	2.27457	1.99365	1.31	0.905605	0.639561	0.267048	0.133056	0.199879	(0.13, 0.27)
Mutant replicate 1	dnaJ	Cytoplasmic	1.12785	1.00846	0.882839	0.590147	0.424408	0.304889	0.116634	0.0551283	0.189533	(0.16, 0.22)
Mutant replicate 1	insL	Cytoplasmic	0.981967	0.55955	0.381661	0.242634	0.174468	0.129488	0.0495068	0.0256758	0.212994	(0.19, 0.24)
Mutant replicate 1	mokC	Periplasmic	0.246422	0.142031	0.106064	0.101074	0.0939042	0.0872398	0.0798566	0.0657915	0.348063	(0.15, 0.54)
Mutant replicate 1	hokC	Periplasmic	0.321314	0.181299	0.141419	0.133715	0.127372	0.111758	0.106671	0.0802685	0.296706	(0.089, 0.5)
Mutant replicate 1	sokC	Unknown	0.00940883	0.010846	0	0.00464964	0.0210908	0	0.00544477	0.00214704
Mutant replicate 1	nhaA	Inner membrane	0.450084	0.21239	0.241031	0.183635	0.156455	0.13309	0.0592766	0.0237794	0.143253	(0.093, 0.19)
Mutant replicate 1	nhaR	Cytoplasmic	0.189059	0.068476	0.0421448	0.0358474	0.0281676	0.0217939	0.0135518	0.00755968	0.242974	(0.12, 0.37)
Mutant replicate 1	insB	Unknown	0.0605787	0.0242637	0.0119954	0.00710362	0.00598409	0.00363499	0.00386211	0.000937201	0.284593	(0.1, 0.47)
Mutant replicate 1	insA	Unknown	0.0956223	0.0216135	0.0172931	0.00370624	0.0067246	0.00885041	0.00108501	0.00171141
Mutant replicate 1	rpsT	Cytoplasmic	57.0018	34.3266	31.0829	19.8133	14.521	9.19025	3.77447	1.566	0.198199	(0.089, 0.31)
Mutant replicate 1	yaaY	Inner membrane	0.0496219	0.00953361	0.00435881	0	0.00317806	0.00185899	0.00136741	0.00107842	0.641768	(0.16, 1.1)
Mutant replicate 1	ribF	Cytoplasmic	1.0976	0.318214	0.207738	0.146597	0.115753	0.083844	0.0468903	0.0260745	0.278557	(0.15, 0.41)
Mutant replicate 1	ileS	Cytoplasmic	2.58063	1.71389	1.3689	0.955471	0.74681	0.563636	0.263106	0.136406	0.154413	(0.14, 0.17)
Mutant replicate 1	lspA	Inner membrane	2.27066	2.0017	1.79153	1.29002	1.00205	0.917457	0.505758	0.309174	0.123294	(0.054, 0.19)
Mutant replicate 1	fkpB	Cytoplasmic	1.35581	1.4509	1.44248	0.989392	0.771266	0.58987	0.291809	0.122286	0.149607	(0.093, 0.21)
Mutant replicate 1	ispH	Cytoplasmic	1.08775	1.2238	1.2005	0.570082	0.24688	0.114516	0.0270807	0.0127897	0.399319	(0.35, 0.44)
Mutant replicate 1	rihC	Unknown	0.326892	0.253933	0.285505	0.240638	0.205883	0.17842	0.110457	0.0673679	0.0916159	(0.073, 0.11)
Mutant replicate 1	dapB	Cytoplasmic	0.408574	0.221704	0.27058	0.222131	0.194461	0.165918	0.070676	0.0248529	0.159893	(0.11, 0.21)
Mutant replicate 1	carA	Cytoplasmic	0.0860224	0.0290738	0.0232622	0.0158023	0.0171626	0.0150588	0.00860074	0.00441928	0.187192	(0.024, 0.35)
Mutant replicate 1	carB	Unknown	0.116924	0.0627636	0.0418727	0.0288907	0.0233295	0.0211646	0.0129655	0.00714682	0.204951	(0.07, 0.34)
Mutant replicate 1	caiF	Cytoplasmic	0.0862476	0.0399194	0.0466041	0.0322892	0.0269493	0.0323845	0.017393	0.00626221	0.113095	(0.051, 0.18)
Mutant replicate 1	caiE	Cytoplasmic	0.0183878	0.0166544	0.0333807	0.02077	0.0211978	0.0179105	0.0121609	0.00699333	0.0940429	(0.0066, 0.18)
Mutant replicate 1	caiD	Cytoplasmic	0.00724216	0.0102458	0.0234799	0.0201721	0.0212518	0.0165748	0.0129538	0.0109674
Mutant replicate 1	caiC	Cytoplasmic	0.0279722	0.0166983	0.014333	0.0110257	0.00806173	0.0117892	0.00549207	0.00364749
Mutant replicate 1	caiB	Cytoplasmic	0.0237924	0.0105299	0.0104497	0.00524898	0.00571425	0.00551516	0.00331916	0.00271465
Mutant replicate 1	caiA	Cytoplasmic	0.0914541	0.0474929	0.0356332	0.0232686	0.02253	0.0160283	0.00877689	0.00444248	0.172337	(0.068, 0.28)
Mutant replicate 1	caiT	Inner membrane	0.00341575	0.00196875	0.0014702	0.00219439	0.00137821	0.00120926	0.000889491	0.000311782	0.124617	(0.053, 0.2)
Mutant replicate 1	fixA	Periplasmic	0.00402712	0.00154742	0.00330162	0.00165843	0.00270815	0.00237618	0.00252465	0.00107213
Mutant replicate 1	fixB	Unknown	0.00384543	0.00348293	0.00371563	0.00325771	0.00270911	0.00194484	0.00238425	0.00137894
Mutant replicate 1	fixC	Cytoplasmic	0.00683547	0.00347629	0.00222513	0.00457016	0.00324473	0.00205616	0.00174512	0.0022021
Mutant replicate 1	fixX	Unknown	0	0.00207129	0.00662903	0.00355181	0.000805551	0.000706804	0.0015597	0
Mutant replicate 1	yaaU	Inner membrane	0.00621604	0.00156746	0.00334437	0.00230388	0.00174173	0.00244516	0.000786875	0.00132981
Mutant replicate 1	kefF	Cytoplasmic	0.0623711	0.0258385	0.0167786	0.0105952	0.00699054	0.00268346	0.00197386	0.00111193	0.308227	(0.23, 0.39)
Mutant replicate 1	kefC	Inner membrane	0.0780534	0.0430668	0.0358672	0.0233356	0.0216681	0.0147507	0.00763524	0.00399329	0.161666	(0.11, 0.21)
Mutant replicate 1	folA	Cytoplasmic	0.74712	0.211272	0.0861774	0.049015	0.0314165	0.0237486	0.0112298	0.00344422	0.342133	(0.2, 0.48)
Mutant replicate 1	apaH	Cytoplasmic	0.416812	0.337893	0.291772	0.153499	0.0806353	0.0514332	0.0184722	0.0077044	0.285911	(0.22, 0.35)
Mutant replicate 1	apaG	Unknown	1.79888	1.50317	1.36284	0.969475	0.803402	0.552518	0.347392	0.220555	0.163382	(0.089, 0.24)
Mutant replicate 1	rsmA	Cytoplasmic	1.5726	1.05082	0.905032	0.535105	0.365496	0.24442	0.115668	0.0870571	0.266157	(0.14, 0.39)
Mutant replicate 1	pdxA	Cytoplasmic	1.53207	1.16324	1.0735	0.793539	0.575075	0.434877	0.164855	0.0928	0.179298	(0.099, 0.26)
Mutant replicate 1	surA	Periplasmic	4.82102	3.83806	3.65045	2.92292	2.54748	2.00902	1.12758	0.633194	0.10992	(0.095, 0.13)
Mutant replicate 1	lptD	Outer membrane	1.66057	0.545617	0.317518	0.23184	0.182545	0.134669	0.0666955	0.0306877	0.250352	(0.07, 0.43)
Mutant replicate 1	djlA	Inner membrane	0.471191	0.193727	0.126731	0.0943319	0.0597055	0.0399136	0.0146795	0.00738046	0.24277	(0.16, 0.32)
Mutant replicate 1	yabP	Unknown	0.284747	0.14014	0.111927	0.0880278	0.0574167	0.0386149	0.0150483	0.00801095	0.19638	(0.15, 0.24)
Mutant replicate 1	rluA	Cytoplasmic	1.39643	1.14652	1.01677	0.856697	0.839061	0.728804	0.614351	0.469487	0.091202	(0.043, 0.14)
Mutant replicate 1	rapA	Cytoplasmic	0.501998	0.24953	0.165062	0.0988789	0.0737415	0.0575596	0.0336341	0.0190922	0.248939	(0.19, 0.31)
Mutant replicate 1	polB	Cytoplasmic	0.0624855	0.0181344	0.00757603	0.00663246	0.00651016	0.00406773	0.00210082	0.00145601	0.318631	(0.14, 0.5)
Mutant replicate 1	araD	Cytoplasmic	0.00520459	0.00428543	0.00320022	0.00110229	0.00299998	0.00146235	0.000215131	0.000678663
Mutant replicate 1	araA	Cytoplasmic	0.0137721	0.00654875	0.0038107	0.00459396	0.00385892	0.00243784	0.00119546	0.00125708
Mutant replicate 1	araB	Cytoplasmic	0.00790983	0.00438368	0.00280594	0.00300682	0.00231862	0.00191473	0.000792228	0.000555379	0.150596	(0.066, 0.23)
Mutant replicate 1	araC	Cytoplasmic	0.329684	0.0878849	0.0542992	0.0290933	0.0292967	0.0182949	0.011924	0.0084636	0.371588	(0.21, 0.53)
Mutant replicate 1	yabI	Inner membrane	0.330108	0.081487	0.0644706	0.0434574	0.0424572	0.0345918	0.0297505	0.0166712	0.428454	(0.11, 0.75)
Mutant replicate 1	thiQ	Inner membrane	0.131037	0.0874742	0.0477973	0.0310974	0.0195821	0.014852	0.00985355	0.00422344	0.236297	(0.17, 0.31)
Mutant replicate 1	thiP	Inner membrane	0.213611	0.104976	0.0859181	0.0657184	0.0614919	0.0564811	0.0335524	0.0203043	0.150109	(0.046, 0.25)
Mutant replicate 1	thiB	Periplasmic	0.342887	0.104272	0.0666137	0.0345652	0.0245202	0.0239968	0.00730395	0.00420026	0.290113	(0.18, 0.4)
Mutant replicate 1	sgrR	Cytoplasmic	0.130934	0.0349418	0.0167167	0.0120453	0.00728498	0.00577735	0.00379753	0.00178272	0.370459	(0.21, 0.53)
Mutant replicate 1	sgrS	Unknown	0.752292	0.616241	0.660216	0.595953	0.600948	0.630407	0.536921	0.443738
Mutant replicate 1	sgrT	Unknown	1.24667	1.03941	1.1185	1.00742	1.01939	1.06714	0.90973	0.754149
Mutant replicate 1	setA	Inner membrane	0.141332	0.0230214	0.0143039	0.0097607	0.00610005	0.00500698	0.00342896	0.00210334	0.455298	(0.22, 0.7)
Mutant replicate 1	leuD	Cytoplasmic	0.116989	0.135844	0.120766	0.0780695	0.0604881	0.0510578	0.0197665	0.0107175	0.163887	(0.094, 0.23)
Mutant replicate 1	leuC	Cytoplasmic	0.114874	0.100274	0.0833526	0.058776	0.0423923	0.029495	0.0167793	0.00893452	0.174756	(0.12, 0.23)
Mutant replicate 1	leuB	Cytoplasmic	0.15354	0.0879502	0.0541978	0.044261	0.0329302	0.0266566	0.0137116	0.00638018	0.174629	(0.088, 0.26)
Mutant replicate 1	leuA	Cytoplasmic	0.0980984	0.028081	0.0176099	0.0128516	0.00767425	0.00582708	0.00285746	0.00165262	0.300242	(0.12, 0.48)
Mutant replicate 1	leuL	Unknown	0.0118962	0.00342834	0.00731479	0	0	0	0	0
Mutant replicate 1	leuO	Cytoplasmic	0.0328562	0.0148344	0.00909124	0.0075772	0.00957454	0.00516976	0.0017429	0.00112464	0.177636	(0.065, 0.29)
Mutant replicate 1	ilvI	Cytoplasmic	0.0848976	0.033717	0.0341251	0.0211997	0.016139	0.0138066	0.00425323	0.00191678	0.178089	(0.15, 0.2)
Mutant replicate 1	ilvH	Cytoplasmic	0.0757296	0.0660792	0.0420377	0.0317064	0.0245202	0.0140671	0.00456497	0.00384024	0.296089	(0.024, 0.57)
Mutant replicate 1	cra	Cytoplasmic	1.11787	0.385816	0.198198	0.097203	0.0627897	0.0453705	0.0165375	0.00951749	0.345126	(0.27, 0.42)
Mutant replicate 1	mraZ	Cytoplasmic	2.31008	1.23595	0.919225	0.854663	0.771307	0.910917	0.68113	0.578345	0.451596	(0.11, 0.79)
Mutant replicate 1	rsmH	Cytoplasmic	1.52938	0.647509	0.461076	0.346946	0.281009	0.262121	0.153864	0.0788503	0.195372	(0.082, 0.31)
Mutant replicate 1	ftsL	Cytoplasmic	2.52946	1.76515	1.40231	1.37787	1.32797	1.52558	1.73909	2.42144
Mutant replicate 1	ftsI	Inner membrane	0.808882	0.48445	0.252286	0.188578	0.184338	0.219457	0.184897	0.171818	0.809558	(0.22, 1.4)
Mutant replicate 1	murE	Cytoplasmic	1.13756	0.983596	0.764904	0.491009	0.403815	0.350347	0.262935	0.196098	0.206174	(0.13, 0.28)
Mutant replicate 1	murF	Cytoplasmic	1.01403	0.86034	0.917352	0.536864	0.368398	0.307361	0.176284	0.122866	0.236759	(0.14, 0.33)
Mutant replicate 1	mraY	Inner membrane	1.42105	1.12228	1.60125	1.03024	0.730913	0.581357	0.351032	0.223963
Mutant replicate 1	murD	Cytoplasmic	1.18271	0.84837	1.41121	1.20059	0.815958	0.560136	0.21624	0.08536
Mutant replicate 1	ftsW	Inner membrane	0.956413	0.728775	1.21425	1.29262	0.863146	0.592857	0.21708	0.0895377
Mutant replicate 1	murG	Inner membrane	0.974888	0.694557	1.05707	1.1539	0.714243	0.466395	0.16291	0.0770664	0.243458	(0.022, 0.46)
Mutant replicate 1	murC	Cytoplasmic	1.13209	0.991997	1.287	1.51376	1.20306	0.777829	0.269232	0.115047
Mutant replicate 1	ddlB	Cytoplasmic	1.38614	1.13347	1.45035	1.6324	1.4202	0.700854	0.188261	0.0880847	0.346339	(0.2, 0.49)
Mutant replicate 1	ftsQ	Unknown	1.12278	0.801477	1.16135	1.35466	1.56145	1.08198	0.200182	0.0721882	0.385996	(0.075, 0.7)
Mutant replicate 1	ftsA	Cytoplasmic	0.779301	0.540799	0.913263	1.09055	1.295	1.05116	0.343801	0.166145
Mutant replicate 1	ftsZ	Inner membrane	2.24019	1.80125	2.77011	3.18575	3.658	3.73175	2.26117	1.29937
Mutant replicate 1	lpxC	Cytoplasmic	10.8807	5.14947	4.73096	4.14656	4.01979	3.61883	1.42669	0.540012	0.153466	(0.078, 0.23)
Mutant replicate 1	secM	Unknown	1.79859	0.46455	0.351067	0.37537	0.405658	0.389263	0.0942751	0.0294643	0.168582	(0.1, 0.23)
Mutant replicate 1	secA	Inner membrane	2.14911	1.06575	0.719169	0.559564	0.506779	0.438638	0.213807	0.110058	0.160787	(0.075, 0.25)
Mutant replicate 1	mutT	Cytoplasmic	0.253435	0.188902	0.197443	0.13639	0.0916097	0.0855994	0.0299462	0.00787249	0.200996	(0.16, 0.24)
Mutant replicate 1	yacG	Unknown	0.669072	0.352496	0.136598	0.0878266	0.0515552	0.0339266	0.0143681	0.00656041	0.312625	(0.25, 0.37)
Mutant replicate 1	yacF	Cytoplasmic	0.452104	0.162362	0.0650072	0.0433092	0.0289998	0.033653	0.0213327	0.0179353	0.507135	(0.35, 0.67)
Mutant replicate 1	coaE	Cytoplasmic	0.234993	0.0341012	0.0112726	0.00329443	0.00112077	0.00360572	0.00265224	0.00171141
Mutant replicate 1	guaC	Cytoplasmic	0.610672	0.267411	0.267295	0.190573	0.170888	0.152475	0.0764432	0.0416247	0.130397	(0.038, 0.22)
Mutant replicate 1	hofC	Inner membrane	0.0314019	0.0161158	0.0134895	0.00807793	0.0061712	0.00456867	0.00248929	0.00166873	0.217126	(0.17, 0.26)
Mutant replicate 1	hofB	Cytoplasmic	0.0350964	0.0120511	0.00964222	0.00627333	0.00636071	0.00469978	0.00270078	0.0018744	0.239267	(0.017, 0.46)
Mutant replicate 1	ppdD	Extracellular	0.00234687	0.00202902	0.00144305	0.000579887	0	0.000923172	0	0.000267772
Mutant replicate 1	nadC	Cytoplasmic	0.269162	0.0507119	0.02705	0.0137305	0.00960173	0.00956319	0.00267975	0.0023776	0.397797	(0.097, 0.7)
Mutant replicate 1	ampD	Cytoplasmic	0.203432	0.105906	0.100877	0.0870966	0.0844777	0.0722783	0.0482828	0.0207509	0.0950899	(0.069, 0.12)
Mutant replicate 1	ampE	Inner membrane	0.271756	0.123493	0.106809	0.0921227	0.0936134	0.0823761	0.0495601	0.0262416
Mutant replicate 1	aroP	Inner membrane	0.166092	0.0757604	0.0525691	0.0372242	0.0339387	0.0285931	0.0154744	0.00850848	0.191842	(0.038, 0.35)
Mutant replicate 1	pdhR	Cytoplasmic	0.217141	0.0596532	0.0299476	0.0290831	0.0215319	0.0188924	0.0113522	0.00987921	0.412828	(0.17, 0.65)
Mutant replicate 1	aceE	Cytoplasmic	5.26654	2.33059	2.13204	1.61857	1.28653	0.952924	0.353419	0.13143	0.171038	(0.15, 0.19)
Mutant replicate 1	aceF	Cytoplasmic	11.1914	5.70991	5.00638	3.75936	3.17604	2.62767	1.34402	0.765104	0.143429	(0.081, 0.21)
Mutant replicate 1	lpd	Cytoplasmic	9.85837	4.88172	4.93256	3.91115	3.31766	2.50742	0.959435	0.296752	0.188016	(0.12, 0.25)
Mutant replicate 1	yacH	Extracellular	0.00362854	0.000321754	0.000171625	0.000137934	0.000125134	0.000109795	0	0.00019108
Mutant replicate 1	acnB	Cytoplasmic	4.91193	2.82044	3.0488	2.56311	2.32079	2.02439	1.313	0.756886	0.0855682	(0.05, 0.12)
Mutant replicate 1	yacL	Unknown	0.46759	0.184876	0.177943	0.14583	0.0939498	0.0717785	0.0301112	0.0123618	0.167783	(0.14, 0.19)
Mutant replicate 1	speD	Cytoplasmic	1.47239	0.918058	1.13909	1.01584	0.965056	0.839331	0.683866	0.47532
Mutant replicate 1	speE	Cytoplasmic	1.06183	0.591715	0.739148	0.697285	0.700812	0.681818	0.688383	0.638108
Mutant replicate 1	yacC	Unknown	0.325659	0.0411401	0.0301735	0.0249851	0.0153332	0.0146235	0.00774471	0.00950128	0.597797	(0.16, 1)
Mutant replicate 1	cueO	Periplasmic	0.0970911	0.0592301	0.06011	0.0550702	0.0388908	0.0398982	0.0192111	0.00829885	0.131883	(0.085, 0.18)
Mutant replicate 1	gcd	Inner membrane	0.299323	0.165287	0.17846	0.143213	0.116048	0.0962885	0.0459025	0.0193108	0.144078	(0.095, 0.19)
Mutant replicate 1	hpt	Cytoplasmic	2.99216	2.02899	2.17047	1.7363	1.47537	1.22022	0.557379	0.178121	0.163464	(0.12, 0.21)
Mutant replicate 1	can	Cytoplasmic	1.41118	0.729694	0.555759	0.401917	0.264891	0.148908	0.0307141	0.00659009	0.285187	(0.24, 0.33)
Mutant replicate 1	yadG	Inner membrane	0.592289	0.386748	0.436272	0.332974	0.294315	0.252528	0.122434	0.0402542	0.151865	(0.1, 0.2)
Mutant replicate 1	yadH	Inner membrane	0.575208	0.405038	0.46883	0.388405	0.336714	0.31128	0.177308	0.0704542	0.120856	(0.082, 0.16)
Mutant replicate 1	yadI	Cytoplasmic	0.271064	0.125799	0.0851402	0.0458111	0.0415598	0.0276952	0.0122229	0.00455212	0.216	(0.12, 0.32)
Mutant replicate 1	yadE	Unknown	0.102235	0.0484985	0.0305259	0.0145538	0.0111284	0.00761279	0.00547797	0.0031682	0.317141	(0.24, 0.39)
Mutant replicate 1	panD	Unknown	1.93276	0.785198	0.46351	0.220156	0.130918	0.0983069	0.0302606	0.0123976	0.303358	(0.22, 0.39)
Mutant replicate 1	yadD	Cytoplasmic	0.0739265	0.0260941	0.0190282	0.00934563	0.0120752	0.00653735	0.00414538	0.00209236	0.248543	(0.03, 0.47)
Mutant replicate 1	panC	Cytoplasmic	1.35688	0.595831	0.414921	0.292649	0.196872	0.154103	0.0738111	0.0327096	0.213445	(0.15, 0.28)
Mutant replicate 1	panB	Cytoplasmic	0.715367	0.274254	0.188915	0.116767	0.0855039	0.0647805	0.0306996	0.0200526	0.266878	(0.15, 0.39)
Mutant replicate 1	yadC	Extracellular	0.0121123	0.00986997	0.0125839	0.00949443	0.00617914	0.00755749	0.00507563	0.00238272
Mutant replicate 1	yadK	Unknown	0.0164694	0.0134894	0.0170556	0.0111373	0.0159329	0.0160256	0.0107846	0.00356042
Mutant replicate 1	yadL	Unknown	0.0196405	0.00689063	0.0120766	0.00970594	0.0111022	0.00705404	0.00568286	0.00311782	0.0851022	(0.0051, 0.17)
Mutant replicate 1	yadM	Unknown	0.0145259	0.00418619	0.00893174	0.0071784	0.00691925	0.00571395	0.00604178	0.00227888
Mutant replicate 1	htrE	Outer membrane	0.00478047	0.00436263	0.0020821	0.000984335	0.000714391	0.000548467	0.000288166	0.000636345
Mutant replicate 1	ecpD	Periplasmic	0.00488853	0.00523273	0.00171764	0.00207069	0.00187853	0.00109884	0.00101033	0.000159362	0.156032	(0.082, 0.23)
Mutant replicate 1	yadN	Extracellular	0.0132689	0.00509856	0.0054392	0.00349717	0.00158631	0.00208779	0.00127975	0.000403718
Mutant replicate 1	folK	Cytoplasmic	0.528266	0.08513	0.0331451	0.0181142	0.0111166	0.0110261	0.00343134	0.0031982	0.493718	(0.28, 0.71)
Mutant replicate 1	pcnB	Cytoplasmic	1.71422	0.328135	0.135653	0.0799386	0.0755074	0.0502346	0.0321311	0.0213706	0.519389	(0.27, 0.77)
Mutant replicate 1	gluQ	Cytoplasmic	0.333267	0.0711076	0.0257438	0.016828	0.0150161	0.00900317	0.00339197	0.00242035	0.394471	(0.22, 0.57)
Mutant replicate 1	dksA	Cytoplasmic	12.2052	9.06571	9.51719	8.37517	7.97139	7.50491	5.53545	3.34633
Mutant replicate 1	sfsA	Cytoplasmic	0.184239	0.0575378	0.0523552	0.0428031	0.0371856	0.0271413	0.0144421	0.01005
Mutant replicate 1	ligT	Unknown	0.0935567	0.0179746	0.00479387	0.00337121	0.00349527	0.00191676	0.000845938	0.000889547	0.525197	(0.25, 0.8)
Mutant replicate 1	hrpB	Inner membrane	0.209976	0.0919346	0.0649481	0.0511461	0.0431536	0.0349318	0.0208884	0.0133152	0.209707	(0.05, 0.37)
Mutant replicate 1	mrcB	Inner membrane	0.814504	0.628064	0.570991	0.440946	0.375865	0.33509	0.190191	0.142916	0.103956	(0.051, 0.16)
Mutant replicate 1	fhuA	Outer membrane	1.1399	0.461887	0.369949	0.238294	0.171207	0.112302	0.0465074	0.0172605	0.21144	(0.16, 0.26)
Mutant replicate 1	fhuC	Inner membrane	0.42605	0.179408	0.141153	0.0804365	0.0575635	0.0448953	0.0255181	0.0155378	0.255708	(0.14, 0.37)
Mutant replicate 1	fhuD	Periplasmic	0.302592	0.150639	0.0985649	0.0625693	0.0463476	0.0392954	0.0181492	0.00795201	0.208586	(0.11, 0.31)
Mutant replicate 1	fhuB	Inner membrane	0.403185	0.272094	0.277757	0.210336	0.182042	0.166913	0.100953	0.0653262	0.0863378	(0.036, 0.14)
Mutant replicate 1	hemL	Cytoplasmic	1.18444	0.630992	0.582485	0.457959	0.422523	0.351978	0.219629	0.126937	0.114743	(0.036, 0.19)
Mutant replicate 1	clcA	Inner membrane	0.414498	0.136548	0.114344	0.0787693	0.0587338	0.0446628	0.0202169	0.00855345	0.203863	(0.11, 0.29)
Mutant replicate 1	erpA	Unknown	1.98444	0.715838	0.647454	0.367659	0.224601	0.128036	0.0290782	0.0171141	0.312272	(0.1, 0.52)
Mutant replicate 1	yadS	Inner membrane	0.486801	0.223699	0.190712	0.14016	0.102987	0.0955816	0.0575889	0.0253585	0.155427	(0.067, 0.24)
Mutant replicate 1	btuF	Periplasmic	0.353389	0.181343	0.148172	0.12164	0.0929732	0.073444	0.0351429	0.0168064	0.144644	(0.063, 0.23)
Mutant replicate 1	mtn	Cytoplasmic	1.36367	0.924667	0.919529	0.736094	0.6409	0.539331	0.28104	0.141401	0.116714	(0.089, 0.14)
Mutant replicate 1	dgt	Cytoplasmic	0.101929	0.0163083	0.0121576	0.00707554	0.00596044	0.00697305	0.0045373	0.00443411	0.769767	(0.35, 1.2)
Mutant replicate 1	degP	Periplasmic	1.0455	0.685279	0.703375	0.555967	0.460904	0.362979	0.150362	0.067372	0.155361	(0.12, 0.19)
Mutant replicate 1	cdaR	Cytoplasmic	0.197967	0.0824223	0.0978211	0.0651472	0.0504867	0.050802	0.0311616	0.0212109	0.164421	(0.038, 0.29)
Mutant replicate 1	yaeH	Cytoplasmic	0.553589	0.344509	0.311616	0.254409	0.218211	0.181994	0.0928565	0.0433292	0.118561	(0.1, 0.13)
Mutant replicate 1	yaeI	Unknown	0.0789277	0.0315509	0.0129156	0.0097511	0.00456578	0.00625952	0.00165754	0.00188824	0.347528	(0.1, 0.59)
Mutant replicate 1	dapD	Cytoplasmic	1.54242	1.10413	1.11464	0.843755	0.665344	0.485088	0.178951	0.0591153	0.193028	(0.16, 0.23)
Mutant replicate 1	glnD	Inner membrane	0.130097	0.0514405	0.0261888	0.0164555	0.0128454	0.0105092	0.00565763	0.00362258	0.314949	(0.14, 0.49)
Mutant replicate 1	map	Cytoplasmic	1.80697	0.837395	0.620777	0.367351	0.264974	0.151325	0.0525471	0.0204982	0.237171	(0.21, 0.27)
Mutant replicate 1	tff	Unknown	17.5717	15.387	17.4492	17.1527	18.3791	18.5314	15.8253	13.4264
Mutant replicate 1	rpsB	Cytoplasmic	52.7015	38.6797	42.4258	36.8872	35.4197	30.4058	19.8567	9.4966
Mutant replicate 1	tsf	Cytoplasmic	9.57955	5.40134	4.85058	3.60754	3.04512	2.52753	1.07132	0.473181	0.141202	(0.12, 0.16)
Mutant replicate 1	pyrH	Cytoplasmic	1.16327	0.612965	0.554428	0.413536	0.291756	0.219822	0.0886837	0.0348081	0.167697	(0.15, 0.18)
Mutant replicate 1	frr	Cytoplasmic	6.18479	4.08966	3.63071	2.68471	1.9142	1.33481	0.43202	0.132478	0.217203	(0.17, 0.26)
Mutant replicate 1	dxr	Inner membrane	0.317322	0.153494	0.113508	0.0672975	0.0453531	0.0280596	0.0116332	0.00591917	0.243297	(0.21, 0.27)
Mutant replicate 1	ispU	Cytoplasmic	3.96399	1.7254	1.6511	1.2169	1.03912	0.859384	0.466288	0.190459	0.133313	(0.11, 0.16)
Mutant replicate 1	cdsA	Inner membrane	2.97222	1.37696	1.41221	1.04498	0.920694	0.810442	0.490029	0.292191	0.12961	(0.032, 0.23)
Mutant replicate 1	rseP	Inner membrane	2.50864	1.41263	1.37978	1.00005	0.723431	0.52778	0.221332	0.0996717	0.165617	(0.034, 0.3)
Mutant replicate 1	bamA	Outer membrane	3.35228	2.52833	3.02408	2.43948	2.00703	1.50632	0.646496	0.307377	0.152378	(0.13, 0.18)
Mutant replicate 1	skp	Periplasmic	11.0131	10.0343	12.9392	12.5261	12.2343	11.8286	9.43182	6.45228
Mutant replicate 1	lpxD	Cytoplasmic	4.67502	3.96932	4.76763	3.40799	2.37742	1.44535	0.394467	0.128101	0.242986	(0.18, 0.3)
Mutant replicate 1	fabZ	Cytoplasmic	4.76972	3.55957	4.75615	3.77651	2.95747	2.16416	0.818267	0.359959	0.172651	(0.15, 0.2)
Mutant replicate 1	lpxA	Cytoplasmic	6.31214	5.0055	6.00252	5.92199	5.42771	4.86943	3.12974	1.86904	0.0899925	(0.067, 0.11)
Mutant replicate 1	lpxB	Cytoplasmic	1.16513	0.759293	0.942118	0.833961	0.566367	0.385682	0.138394	0.087769	0.247292	(0.093, 0.4)
Mutant replicate 1	rnhB	Cytoplasmic	0.754991	0.566555	0.641184	0.586852	0.380835	0.223336	0.0591902	0.0270988	0.2832	(0.2, 0.37)
Mutant replicate 1	dnaE	Cytoplasmic	0.869013	0.750503	0.861945	0.882391	0.765402	0.574268	0.251271	0.152873	0.206089	(0.099, 0.31)
Mutant replicate 1	accA	Cytoplasmic	2.8618	1.81818	2.18824	1.88841	1.66604	1.10346	0.348905	0.140844	0.241571	(0.057, 0.43)
Mutant replicate 1	ldcC	Cytoplasmic	0.0623302	0.0466475	0.0828907	0.104704	0.113508	0.0901858	0.0351609	0.0172555
Mutant replicate 1	yaeR	Cytoplasmic	0.26007	0.14072	0.163992	0.163274	0.167753	0.138838	0.0606603	0.0327011
Mutant replicate 1	tilS	Cytoplasmic	0.237031	0.122383	0.10092	0.0960711	0.0860841	0.0927692	0.0584401	0.0380898
Mutant replicate 1	rof	Cytoplasmic	0.957855	0.487752	0.430497	0.335959	0.284767	0.261035	0.158539	0.0893759	0.132982	(0.047, 0.22)
Mutant replicate 1	yaeP	Unknown	0.746621	0.399172	0.376766	0.284993	0.228536	0.247107	0.172824	0.112212	0.156182	(0.04, 0.27)
Mutant replicate 1	yaeQ	Cytoplasmic	0.290019	0.11581	0.119468	0.0861802	0.0781827	0.0674803	0.0257779	0.0157882	0.141429	(0.042, 0.24)
Mutant replicate 1	yaeJ	Unknown	0.256908	0.0832042	0.0925243	0.06227	0.0526522	0.0332047	0.0145129	0.00753749	0.181587	(0.087, 0.28)
Mutant replicate 1	nlpE	Outer membrane	0.486189	0.331826	0.277468	0.27875	0.244398	0.22904	0.171843	0.13154
Mutant replicate 1	yaeF	Unknown	0.0263447	0.00723069	0.00578533	0.0012399	0.00253089	0.00123369	0.00217791	0.000429409
Mutant replicate 1	proS	Cytoplasmic	2.82645	1.70509	1.52896	1.12468	0.805179	0.535602	0.162448	0.0648484	0.203911	(0.17, 0.24)
Mutant replicate 1	yaeB	Unknown	0.399809	0.126805	0.0777506	0.0382873	0.0206439	0.011788	0.00486414	0.00150111	0.326767	(0.21, 0.44)
Mutant replicate 1	rcsF	Outer membrane	0.558373	0.16423	0.10685	0.0593547	0.0446812	0.0356857	0.0166368	0.00728934	0.281013	(0.16, 0.4)
Mutant replicate 1	metQ	Inner membrane	1.21508	0.816576	0.779496	0.648101	0.562085	0.468985	0.320747	0.178144	0.0885019	(0.078, 0.099)
Mutant replicate 1	metI	Inner membrane	0.690772	0.284584	0.213102	0.129429	0.111033	0.0747007	0.0336551	0.0144449	0.209792	(0.14, 0.28)
Mutant replicate 1	metN	Inner membrane	0.443774	0.154624	0.0863315	0.0579854	0.0321471	0.0248532	0.00827003	0.00526358	0.30584	(0.24, 0.38)
Mutant replicate 1	gmhB	Cytoplasmic	0.368349	0.150169	0.111589	0.093235	0.0801523	0.0597249	0.0298942	0.0149659	0.168931	(0.027, 0.31)
Mutant replicate 1	rrsH	Unknown	0.0362441	0.0413936	0.0412702	0.0378123	0.0382151	0.0472596	0.031461	0.0552912
Mutant replicate 1	ileV	Unknown	1.27691	0.178185	0.0619857	0.0631023	0.0512205	0.0660907	0.0466694	0.0582769
Mutant replicate 1	alaV	Unknown	3.40451	0.196228	0.163283	0.111041	0.112947	0.0937445	0.0847163	0.307649
Mutant replicate 1	rrlH	Unknown	0.0324319	0.0351263	0.0440474	0.0366335	0.0436196	0.0474551	0.0290284	0.0557093
Mutant replicate 1	rrfH	Unknown	0	0.00248555	0	0.00213109	0	0.00678531	0.00249552	0.00688843
Mutant replicate 1	aspU	Unknown	0.517485	0.247909	0.10331	0.102956	0.0723112	0.132181	0.106951	0.604239
Mutant replicate 1	dkgB	Cytoplasmic	0.115211	0.108325	0.0716331	0.048347	0.0383779	0.0283565	0.0141537	0.00543437	0.159374	(0.15, 0.17)
Mutant replicate 1	yafC	Cytoplasmic	0.1018	0.0345532	0.0219084	0.0173282	0.0103956	0.00667408	0.00490921	0.00309737	0.309426	(0.21, 0.41)
Mutant replicate 1	yafD	Unknown	0.354681	0.10538	0.0667372	0.0405465	0.0367838	0.0350702	0.0205623	0.00958262	0.289055	(0.1, 0.47)
Mutant replicate 1	yafE	Unknown	0.184935	0.0936861	0.0566017	0.0389333	0.0334613	0.0309906	0.0167968	0.0111653	0.235442	(0.078, 0.39)
Mutant replicate 1	mltD	Unknown	1.27753	0.407345	0.193398	0.125889	0.0986719	0.0811841	0.0611484	0.0504847	0.47174	(0.34, 0.61)
Mutant replicate 1	gloB	Cytoplasmic	0.134847	0.0852188	0.0930168	0.0893027	0.0748778	0.0748539	0.0637743	0.0520147
Mutant replicate 1	yafS	Cytoplasmic	0.11953	0.0305279	0.0237655	0.0130872	0.00802208	0.00591251	0.00497033	0.00179663	0.327898	(0.054, 0.6)
Mutant replicate 1	rnhA	Cytoplasmic	0.379268	0.191833	0.152298	0.106008	0.0639483	0.0330567	0.00607882	0.00277556	0.353031	(0.12, 0.59)
Mutant replicate 1	dnaQ	Cytoplasmic	0.340042	0.0696769	0.036514	0.0269006	0.0215518	0.0139043	0.00777292	0.00290379	0.307911	(0.13, 0.49)
Mutant replicate 1	aspV	Unknown	10.2758	9.78079	5.54566	5.68253	4.81774	5.5384	2.7885	2.2636
Mutant replicate 1	yafT	Unknown	0.0184346	0.00531262	0.01174	0.00845927	0.00354196	0.00155389	0.00190498	0.000751192
Mutant replicate 1	ykfM	Inner membrane	0.00323428	0.000621387	0.00132581	0.0037294	0.000966661	0.00339266	0.00218358	0.00270617
Mutant replicate 1	yafU	Inner membrane	0.00289908	0.000835478	0.0017826	0.00214899	0.000649856	0.000570194	0.000419415	0.000330777
Mutant replicate 1	yafF	Unknown	0.0132689	0.00327765	0.0104899	0.0112409	0.00424906	0.00298256	0.000548465	0.000432554
Mutant replicate 1	yafV	Cytoplasmic	0.183234	0.0835609	0.0532386	0.0427876	0.0343033	0.0330025	0.0188378	0.00765807
Mutant replicate 1	ivy	Periplasmic	0.306779	0.200102	0.271874	0.262205	0.244235	0.243069	0.186374	0.139263
Mutant replicate 1	fadE	Inner membrane	0.0954544	0.0585553	0.0558302	0.0470669	0.0404218	0.0332189	0.0221688	0.010722	0.0983472	(0.083, 0.11)
Mutant replicate 1	lpcA	Cytoplasmic	1.54262	0.908706	0.847966	0.581687	0.445165	0.282311	0.124129	0.0460928	0.180811	(0.15, 0.21)
Mutant replicate 1	yafJ	Cytoplasmic	0.611145	0.205446	0.12968	0.0879073	0.0673642	0.0365771	0.0128675	0.00784174	0.27568	(0.2, 0.35)
Mutant replicate 1	yafK	Unknown	1.56363	0.611827	0.375305	0.249863	0.184096	0.137629	0.0541537	0.0181673	0.224458	(0.15, 0.3)
Mutant replicate 1	yafQ	Unknown	0.235558	0.0470383	0.0353548	0.0238315	0.00997843	0.00875524	0.00322002	0.00507903	0.399216	(0.22, 0.58)
Mutant replicate 1	dinJ	Unknown	0.325163	0.0719952	0.0512035	0.0499703	0.0275554	0.029637	0.0172105	0.00995373	0.303737	(0.084, 0.52)
Mutant replicate 1	yafL	Unknown	0.0117297	0.00596532	0.00339406	0.00545558	0.0105173	0.00624249	0.000998207	0.00173195
Mutant replicate 1	rayT	Unknown	0.0384477	0.01677	0.0102231	0.0112973	0.0121124	0.00940134	0.00330731	0.00213411
Mutant replicate 1	lfhA	Inner membrane	0.00785442	0.00330826	0.00297203	0.00194074	0.00243781	0.00118832	0.000524452	0.000896168	0.233533	(0.035, 0.43)
Mutant replicate 1	lafU	Inner membrane	0.0287492	0.012625	0.0122058	0.00980976	0.0110475	0.00834701	0.0013864	0.0014058
Mutant replicate 1	dinB	Cytoplasmic	0.0730164	0.0242906	0.0171752	0.0145301	0.0193332	0.0142646	0.00552984	0.00357841
Mutant replicate 1	yafN	Unknown	0.0756866	0.0121741	0.00974061	0.0139173	0.014204	0.0103857	0.0101858	0.00321326
Mutant replicate 1	yafO	Cytoplasmic	0.0544722	0.0089704	0.00637982	0.00512743	0.0058145	0.00663226	0.00150106	0.00118383
Mutant replicate 1	yafP	Unknown	0.0376976	0.00329212	0.00351207	0.0022581	0.00665779	0.00224679	0	0.000260679	0.191285	(0.058, 0.32)
Mutant replicate 1	ykfJ	Cytoplasmic	0.00249993	0.0014409	0	0.00123541	0.00112077	0.00196676	0	0
Mutant replicate 1	prfH	Cytoplasmic	0.0237568	0.00952546	0.00571605	0.00816704	0.0106506	0.0121892	0.00537956	0.00282844
Mutant replicate 1	pepD	Cytoplasmic	1.29442	0.801308	0.858118	0.732287	0.647145	0.568933	0.358615	0.22192	0.0843998	(0.054, 0.11)
Mutant replicate 1	gpt	Cytoplasmic	1.23565	0.291768	0.125475	0.0624004	0.0485226	0.0443485	0.0254445	0.0126063	0.46168	(0.25, 0.67)
Mutant replicate 1	frsA	Unknown	0.221958	0.0682777	0.0495819	0.0380001	0.0354054	0.0333543	0.0187615	0.0123304	0.260089	(0.068, 0.45)
Mutant replicate 1	crl	Cytoplasmic	3.61725	1.90015	1.86721	1.55092	1.40757	1.22186	0.791489	0.355437	0.0992344	(0.076, 0.12)
Mutant replicate 1	phoE	Outer membrane	0.00490043	0.00310694	0.00180792	0.00266386	0.000878782	0.000963823	0.000992535	0.0013419
Mutant replicate 1	proB	Cytoplasmic	0.896225	0.381478	0.219623	0.12995	0.0962458	0.0809444	0.0363478	0.0273826	0.29501	(0.22, 0.37)
Mutant replicate 1	proA	Cytoplasmic	0.819971	0.475703	0.302461	0.173954	0.122845	0.0954489	0.0554029	0.0380441	0.265478	(0.23, 0.3)
Mutant replicate 1	thrW	Unknown	0.13618	0.078491	0.0293073	0.0302839	0.0213683	0.0133921	0.013791	0.138287
Mutant replicate 1	ykfN	Unknown	0	0	0	0	0	0	0	0
Mutant replicate 1	ykfI	Cytoplasmic	0	0.000872122	0.00093039	0.00074775	0.00135672	0.000595203	0.00043781	0.000345285
Mutant replicate 1	yafW	Unknown	0.00162731	0.000937943	0	0	0	0	0.000941705	0.000371344
Mutant replicate 1	ykfH	Unknown	0	0.00268708	0	0.00115194	0.00313512	0	0	0.000531925
Mutant replicate 1	ykfG	Cytoplasmic	0.00108488	0	0.00133414	0	0	0.000853499	0	0
Mutant replicate 1	yafX	Unknown	0.00112742	0	0.000693232	0	0.00101089	0	0.000978634	0
Mutant replicate 1	ykfF	Unknown	0	0.00248555	0.00132581	0	0.000966661	0.000848164	0.00124776	0
Mutant replicate 1	ykfB	Unknown	0.172495	0.079665	0.0809081	0.0726755	0.0768371	0.0687231	0.056949	0.0469322
Mutant replicate 1	yafY	Unknown	0.0501168	0.0268708	0.0114664	0.0155512	0.0135855	0.0105447	0.00607018	0.0021277	0.133809	(0.091, 0.18)
Mutant replicate 1	ykfL	Inner membrane	0.00932406	0.0107483	0.0114664	0.00460775	0.00627023	0.00183387	0.00202339	0.0021277
Mutant replicate 1	ykfK	Unknown	0	0	0	0	0.00241665	0.00318062	0.0015597	0
Mutant replicate 1	yafZ	Cytoplasmic	0.00818408	0.00435425	0.00696774	0.0040444	0.00451579	0.00470515	0.0040074	0.00287317
Mutant replicate 1	ykfA	Unknown	0.119189	0.0438423	0.0390376	0.0275265	0.0303424	0.0179057	0.0112645	0.00738046
Mutant replicate 1	perR	Cytoplasmic	0.0144711	0.00233541	0.000711842	0.00114421	0.00103802	0.00159387	0.000502453	0.000528355
Mutant replicate 1	insI	Cytoplasmic	0.0377333	0.0100975	0.00911491	0.00421777	0.0048333	0.00229711	0.00142972	0.000307519	0.209414	(0.087, 0.33)
Mutant replicate 1	eyeA	Unknown	0.151796	0.123283	0.118792	0.078424	0.0556797	0.0597108	0.023957	0.0047235
Mutant replicate 1	ykfC	Cytoplasmic	0.0775294	0.0716053	0.0508305	0.0468531	0.0425051	0.0308646	0.0275678	0.0206759	0.138807	(0.032, 0.25)
Mutant replicate 1	insH	Cytoplasmic	0.520538	0.248408	0.259999	0.24366	0.216486	0.171534	0.0712584	0.0280995	0.159669	(0.096, 0.22)
Mutant replicate 1	mmuP	Inner membrane	0.0335407	0.0112593	0.0124648	0.00837863	0.0064444	0.00652434	0.00607882	0.00294377	0.247609	(0.012, 0.48)
Mutant replicate 1	mmuM	Cytoplasmic	0.177487	0.0741669	0.062752	0.0419365	0.0380448	0.0366538	0.0200604	0.0151881	0.217217	(0.011, 0.42)
Mutant replicate 1	afuC	Inner membrane	0.0163104	0.0128194	0.00972511	0.00512926	0.00731228	0.00505496	0.00371825	0.00191737	0.121481	(0.0037, 0.24)
Mutant replicate 1	afuB	Inner membrane	0.0312276	0.0179988	0.00548609	0.000734857	0.00466664	0.0029247	0.00172105	0.00101799
Mutant replicate 1	insX	Unknown	0.0955997	0.01677	0.00127788	0.00410812	0.00465861	0.00327003	0.00060133	0.00189699
Mutant replicate 1	yagB	Unknown	0.103832	0.0193052	0.0133868	0.0124141	0.00976046	0.00988153	0.00920676	0.00726104	1.01353	(0.52, 1.5)
Mutant replicate 1	yagA	Cytoplasmic	0.00179216	0.000516478	0.000550984	0.00154988	0.00120519	0.000704968	0.000777824	0.000408961
Mutant replicate 1	yagE	Cytoplasmic	0.339297	0.185063	0.172924	0.135602	0.117403	0.118687	0.0647352	0.0491056
Mutant replicate 1	yagF	Cytoplasmic	0.32448	0.263256	0.232986	0.205052	0.175178	0.178632	0.107733	0.0785449	0.0689395	(0.061, 0.077)
Mutant replicate 1	yagG	Inner membrane	0.0250698	0.0340752	0.0375022	0.0251477	0.0184525	0.0166321	0.0101769	0.00640387
Mutant replicate 1	yagH	Unknown	0.0208793	0.0268458	0.0408852	0.0377801	0.0335541	0.0322208	0.0183098	0.0159062
Mutant replicate 1	yagI	Cytoplasmic	0.44726	0.221636	0.164756	0.130055	0.113401	0.0941362	0.0491213	0.0318945	0.172488	(0.095, 0.25)
Mutant replicate 1	argF	Cytoplasmic	0.0360438	0.0157294	0.0101315	0.0106872	0.00484773	0.00567131	0.00297972	0.0015275	0.204273	(0.017, 0.39)
Mutant replicate 1	ykgS	Unknown	0.0353405	0.00436487	0	0.00124747	0	0.000992973	0.000730395	0.000576036
Mutant replicate 1	yagJ	Cytoplasmic	0.0781228	0.0335009	0.0357391	0.0243994	0.0168115	0.0196676	0.0119351	0.00641779	0.156431	(0.03, 0.28)
Mutant replicate 1	yagK	Cytoplasmic	0.0412668	0.0156982	0.0147171	0.00938086	0.0103604	0.00941503	0.0105074	0.00433175
Mutant replicate 1	yagL	Cytoplasmic	0.020729	0.00981418	0.00910425	0.00914629	0.00796562	0.0075716	0.0085683	0.008109
Mutant replicate 1	yagM	Cytoplasmic	0.00665771	0.00348849	0.00521018	0.0053838	0.00407015	0.00333314	0.00332736	0.00303851
Mutant replicate 1	yagN	Unknown	0.410703	0.0459911	0.0202028	0.0243553	0.0263037	0.0272336	0.0315759	0.027045
Mutant replicate 1	intF	Unknown	0.108225	0.0366179	0.0322509	0.0304832	0.0248392	0.0239738	0.0191305	0.0113789
Mutant replicate 1	ptwF	Unknown	0.0105609	0	0	0.00521899	0	0	0	0
Mutant replicate 1	yagP	Unknown	0.0106855	0.0105581	0.00375449	0.00829803	0.00136872	0.0060047	0.00309179	0.00104502	0.101087	(0.015, 0.19)
Mutant replicate 1	ykgT	Unknown	0.00663443	0.0114718	0.0326352	0.0196716	0.00297434	0	0.00383926	0.00454182
Mutant replicate 1	paoD	Cytoplasmic	0.0140592	0.00966169	0.0113047	0.00668052	0.00606057	0.00467953	0.00156459	0.00320823
Mutant replicate 1	paoC	Inner membrane	0.00705983	0.00542548	0.00419627	0.00290735	0.00189903	0.00231423	0.00102136	0.000644406	0.146562	(0.078, 0.21)
Mutant replicate 1	paoB	Cytoplasmic	0.00324442	0.00187001	0.000664981	0.000801662	0.000242423	0.000212706	0.000469376	0.000123393
Mutant replicate 1	paoA	Unknown	0.00299992	0.00129681	0.0018446	0.00185312	0.00067246	0.000590027	0.00130201	0.000171141
Mutant replicate 1	yagU	Inner membrane	0.512437	0.308935	0.325954	0.265294	0.24822	0.239306	0.148027	0.0829492	0.0824006	(0.047, 0.12)
Mutant replicate 1	ykgJ	Unknown	0.0376353	0.0180767	0.0144633	0.0154988	0.0126545	0.0117201	0.00862088	0.00930385	0.304125	(0.069, 0.54)
Mutant replicate 1	yagV	Unknown	0.0320244	0.0113266	0.007608	0.00791289	0.00358929	0.0065849	0.0027377	0.00398607
Mutant replicate 1	yagW	Unknown	0.0173125	0.00907135	0.00503226	0.00482217	0.00338684	0.00235257	0.00163939	0.000790122	0.202457	(0.062, 0.34)
Mutant replicate 1	yagX	Outer membrane	0.00635077	0.00519545	0.00264531	0.00242974	0.00202057	0.00161171	0.000355656	0.000514236
Mutant replicate 1	matC	Unknown	0.00696169	0.00490422	0.00142688	0.00191129	0.00104035	0.00152137	0.00111907	0.000353027
Mutant replicate 1	matB	Unknown	0.0237621	0.0136959	0.011364	0.0121776	0.014204	0.0117704	0.00942185	0.00923813
Mutant replicate 1	matA	Unknown	0.00350244	0.00201872	0.0010768	0	0.00117766	0.000688864	0	0
Mutant replicate 1	ykgL	Unknown	0.102135	0.0654092	0.0502411	0.0504731	0.0427366	0.0419618	0.0334925	0.0155378	0.0771012	(0.053, 0.1)
Mutant replicate 1	ykgO	Unknown	0.0367011	0.0465379	0.0406204	0.0272054	0.0197446	0.031761	0.00530961	0.00586249
Mutant replicate 1	ykgM	Unknown	0.00784069	0.0124277	0.0168739	0.0106554	0.0105454	0.0123369	0.00907461	0.00402571
Mutant replicate 1	ykgR	Unknown	0.00507339	0	0	0.00250716	0.0022745	0	0.00587181	0.00694632
Mutant replicate 1	ykgP	Unknown	0	0	0	0.00284145	0	0	0	0
Mutant replicate 1	eaeH	Outer membrane	0.000593447	0	0	0	0.000266053	0.00023344	0.00017171	0
Mutant replicate 1	insE	Unknown	0.036224	0.0169017	0.00742451	0.00511461	0.0054133	0.00407119	0.00349372	0.00196812	0.377877	(0.18, 0.58)
Mutant replicate 1	insF	Unknown	0.0155186	0.00516031	0.00256904	0.00383448	0.00160553	0.00234786	0.0015543	0.00136202	0.490975	(0.071, 0.91)
Mutant replicate 1	ykgA	Cytoplasmic	0.0317754	0.00305243	0.00418675	0.00261712	0.00373097	0.00238081	0.00153234	0.00224435
Mutant replicate 1	ykgQ	Unknown	0.00802303	0.0138728	0.00493323	0.0178417	0.00359688	0.00946788	0.00348212	0.00183081
Mutant replicate 1	ykgB	Inner membrane	0.00871188	0.00753197	0.00749951	0.00602731	0.00663969	0.004455	0.00604974	0.00357841
Mutant replicate 1	ykgI	Unknown	0.00218348	0.00503402	0.00268518	0.00431612	0.00489448	0.00773011	0.00189533	0.00149478
Mutant replicate 1	ykgC	Cytoplasmic	0.00234156	0.00337405	0.00455933	0.00443574	0.0022745	0.00168865	0.00135503	0.000623387
Mutant replicate 1	ykgD	Unknown	0.032078	0.00941892	0.00483803	0.002991	0.00271343	0.00523779	0.00420298	0.00234794
Mutant replicate 1	ykgE	Inner membrane	0.0438425	0.0153275	0.0132581	0.00710362	0.00708884	0.00763348	0.0041592	0.0016401	0.176385	(0.019, 0.33)
Mutant replicate 1	ykgF	Cytoplasmic	0.0521834	0.0215136	0.0129238	0.0119986	0.0118599	0.00769763	0.00251649	0.00157119	0.186771	(0.082, 0.29)
Mutant replicate 1	ykgG	Unknown	0.056507	0.0321407	0.0297163	0.0183714	0.0193332	0.0102365	0.00774471	0.00356298	0.146348	(0.068, 0.22)
Mutant replicate 1	ykgH	Unknown	0.0131499	0.0200627	0.0185494	0.0107032	0.00312106	0.0012171	0.00067144	0.000706053	0.725517	(0.46, 0.99)
Mutant replicate 1	betA	Inner membrane	0.183334	0.12459	0.0944488	0.0667256	0.0569236	0.0473876	0.0249104	0.0143457	0.145882	(0.094, 0.2)
Mutant replicate 1	betB	Cytoplasmic	0.354476	0.163003	0.137819	0.109375	0.100485	0.0880294	0.0507236	0.0264554	0.131516	(0.031, 0.23)
Mutant replicate 1	betI	Unknown	0.427718	0.193264	0.143403	0.12656	0.101006	0.080316	0.0578043	0.0271119	0.161756	(0.054, 0.27)
Mutant replicate 1	betT	Inner membrane	0.30581	0.127577	0.0786879	0.0562003	0.0399211	0.0382299	0.0232621	0.0174751	0.303246	(0.13, 0.48)
Mutant replicate 1	yahA	Inner membrane	0.118798	0.0413573	0.0233751	0.0129157	0.0144866	0.0140192	0.00811215	0.00726525	0.464695	(0.23, 0.7)
Mutant replicate 1	yahB	Unknown	0.0709948	0.0505102	0.0419483	0.040566	0.0450072	0.0617442	0.0574531	0.0610055
Mutant replicate 1	yahC	Inner membrane	0.00519564	0.000598927	0.00319471	0.000513515	0	0.00163502	0.00120266	0.00071137
Mutant replicate 1	yahD	Cytoplasmic	0.0187866	0.0108281	0.0115516	0.0101279	0.0118679	0.0100772	0.00889491	0.00526132	0.0462985	(0.022, 0.071)
Mutant replicate 1	yahE	Unknown	0.00658836	0.00276172	0.00257796	0.00147992	0.000805551	0.000706804	0.0012131	0.000546701
Mutant replicate 1	yahF	Cytoplasmic	0.0046801	0.00250482	0.00205551	0.00313881	0.00194831	0.00170948	0.00174106	0.00167824
Mutant replicate 1	yahG	Cytoplasmic	0.00984645	0.00546505	0.00493323	0.00468569	0.00376037	0.00186489	0.00253245	0.00158116	0.187833	(0.0069, 0.37)
Mutant replicate 1	yahI	Cytoplasmic	0.00435319	0.00439087	0.00434965	0.00349579	0.00341533	0.00385286	0.00220424	0.000620859
Mutant replicate 1	yahJ	Unknown	0.0606165	0.0256642	0.021397	0.018491	0.0152653	0.011039	0.00498021	0.00546464	0.204733	(0.086, 0.32)
Mutant replicate 1	yahK	Cytoplasmic	0.0586483	0.0298266	0.0287889	0.0289828	0.0238627	0.0221007	0.0132619	0.0114713
Mutant replicate 1	yahL	Cytoplasmic	0.00253669	0.00182761	0.00194971	0	0.00142156	0.0012473	0.000366988	0.000434145
Mutant replicate 1	yahM	Unknown	0.0589008	0.00848724	0.00646734	0.00103955	0.00282925	0.00330991	0.00121733	0.00240015
Mutant replicate 1	yahN	Inner membrane	0.0746966	0.0173101	0.0137316	0.00951378	0.00517854	0.00363499	0.00245095	0.00123008	0.317691	(0.084, 0.55)
Mutant replicate 1	yahO	Unknown	0.0787478	0.0724051	0.0945357	0.100068	0.0739706	0.0730159	0.0878856	0.06974
Mutant replicate 1	prpR	Cytoplasmic	0.00619548	0.00394681	0.0018045	0.000966844	0.00146187	0.000513067	0.000283045	0.000297637	0.285396	(0.047, 0.52)
Mutant replicate 1	prpB	Cytoplasmic	0.00174238	0.00301279	0.00321407	0.00229612	0.00156228	0.000913847	0.00100829	0.0015904
Mutant replicate 1	prpC	Cytoplasmic	0.00088459	0.000509856	0.00054392	0.000218573	0.000198289	0.000173982	0.000767852	0.000403718
Mutant replicate 1	prpD	Cytoplasmic	0.00178197	0.000821669	0.000657424	0.0022896	0.000798893	0.000841155	0.00103121	0.000650619
Mutant replicate 1	prpE	Cytoplasmic	0.0112437	0.00679673	0.00725083	0.00474328	0.00663907	0.00550161	0.00301525	0.0021277	0.0737358	(0.048, 0.1)
Mutant replicate 1	codB	Inner membrane	0.0459987	0.0213047	0.0194452	0.0209049	0.0149142	0.0195482	0.0146166	0.0104967
Mutant replicate 1	codA	Cytoplasmic	0.135014	0.077354	0.080044	0.0605467	0.0596258	0.058024	0.0401149	0.0285102
Mutant replicate 1	cynR	Cytoplasmic	0.0597983	0.0222042	0.0152026	0.0122182	0.00902217	0.00995179	0.00565651	0.00196812	0.164351	(0.024, 0.3)
Mutant replicate 1	cynT	Cytoplasmic	0.00784069	0.00542301	0.00385689	0.00619952	0.00210908	0.00308423	0.00113433	0.000894601
Mutant replicate 1	cynS	Unknown	0.0153817	0.00949891	0.0114847	0.00814428	0.0118216	0.011669	0.00635801	0.00401146	0.0672552	(0.0068, 0.13)
Mutant replicate 1	cynX	Inner membrane	0.0273304	0.0198844	0.0151521	0.011292	0.0100432	0.00898834	0.00492622	0.0030672	0.125153	(0.085, 0.17)
Mutant replicate 1	lacA	Cytoplasmic	0.0245214	0.028267	0.0348349	0.0246537	0.022745	0.0182937	0.0137009	0.00443792	0.117217	(0.068, 0.17)
Mutant replicate 1	lacY	Inner membrane	0.0210461	0.0130818	0.0223294	0.0195774	0.0131355	0.00860339	0.00394029	0.00244838
Mutant replicate 1	lacZ	Unknown	0.042072	0.0214363	0.0181086	0.0130568	0.00890271	0.00516346	0.00219119	0.0015361	0.246026	(0.061, 0.43)
Mutant replicate 1	lacI	Cytoplasmic	0.276661	0.105481	0.0687509	0.0451011	0.0357745	0.0315771	0.0149316	0.00861395	0.244779	(0.08, 0.41)
Mutant replicate 1	mhpR	Cytoplasmic	0.188007	0.088693	0.0675302	0.0404753	0.030043	0.022455	0.00969482	0.0033982	0.198475	(0.15, 0.25)
Mutant replicate 1	mhpA	Unknown	0.00777005	0.00250794	0.00133775	0.00153592	0.00153272	0.0014671	0.000539571	0.000354617
Mutant replicate 1	mhpB	Inner membrane	0.00547604	0.00284063	0.00303041	0.00108246	0.00171851	0.000430814	0.000633782	0.00024992
Mutant replicate 1	mhpC	Cytoplasmic	0.00410703	0.00473438	0.00505069	0.00289944	0.00315644	0.00369269	0.00203716	0.00120497
Mutant replicate 1	mhpD	Cytoplasmic	0.00702758	0.00184115	0.00314265	0.00599861	0.00544194	0.00402093	0.00203338	0.00145787
Mutant replicate 1	mhpF	Cytoplasmic	0.00870638	0.00376361	0.00401506	0.00322688	0.00439114	0.00235453	0.00157446	0.00124172
Mutant replicate 1	mhpE	Cytoplasmic	0.00969647	0.00352977	0.006276	0.00428739	0.00366073	0.00180674	0.00206729	0.00209623
Mutant replicate 1	mhpT	Inner membrane	0.0179327	0.00910547	0.00997636	0.0109719	0.00899664	0.00822971	0.00296497	0.0018512
Mutant replicate 1	yaiL	Cytoplasmic	0.36224	0.114335	0.0972258	0.0729305	0.0446812	0.02978	0.00887295	0.00437361	0.237212	(0.16, 0.31)
Mutant replicate 1	frmB	Unknown	0.398973	0.266436	0.26249	0.208816	0.196114	0.139856	0.0793539	0.0291679	0.141901	(0.099, 0.19)
Mutant replicate 1	frmA	Cytoplasmic	0.664339	0.395269	0.402472	0.353875	0.315811	0.321661	0.209758	0.120428	0.0722246	(0.053, 0.092)
Mutant replicate 1	frmR	Cytoplasmic	0.569984	0.330686	0.4012	0.310397	0.332867	0.306077	0.228394	0.151032
Mutant replicate 1	yaiO	Unknown	0.0200576	0.00578035	0.00205551	0.00198241	0.000899219	0.00157798	0.000967255	0.00106797	0.675777	(0.35, 1)
Mutant replicate 1	insC	Unknown	0.0636253	0.024448	0.0217345	0.0146731	0.00760651	0.0083426	0.00490921	0.00129057	0.173086	(0.063, 0.28)
Mutant replicate 1	insD	Cytoplasmic	0.0514058	0.0243617	0.0168579	0.0121373	0.011267	0.0076391	0.00528851	0.00195509	0.166117	(0.017, 0.31)
Mutant replicate 1	yaiP	Inner membrane	0.0112403	0.00423602	0.00345573	0.00106821	0.000775267	0.00187064	0.000625443	0.000295958	0.287675	(0.03, 0.54)
Mutant replicate 1	yaiS	Unknown	0	0.000534527	0.00114048	0.000458298	0.00166307	0	0.00053667	0
Mutant replicate 1	tauA	Periplasmic	0.0016121	0.000929177	0.000660838	0.000531112	0.000722737	0.000211381	0.000310968	0.000245249
Mutant replicate 1	tauB	Inner membrane	0.00404285	0.0023302	0.00165726	0.000665964	0.00120833	0.00106021	0.000584887	0.000461279	0.256645	(0.0055, 0.51)
Mutant replicate 1	tauC	Inner membrane	0.00624982	0.00324202	0.00115287	0.00216197	0.00224153	0.00147507	0.000180835	0.000285235
Mutant replicate 1	tauD	Cytoplasmic	0.0115402	0.0077017	0.005602	0.00240122	0.00272299	0.0023892	0.00210889	0.000415801	0.142418	(0.092, 0.19)
Mutant replicate 1	hemB	Cytoplasmic	0.625759	0.32488	0.27022	0.209568	0.169418	0.126102	0.0746352	0.0474772	0.169146	(0.11, 0.23)
Mutant replicate 1	yaiV	Unknown	0.00248791	0.00047799	0	0.000409824	0	0	0	0
Mutant replicate 1	ampH	Periplasmic	0.397722	0.0801042	0.0368203	0.0172254	0.0148255	0.0084377	0.00400834	0.00265136	0.431897	(0.17, 0.69)
Mutant replicate 1	sbmA	Inner membrane	0.196653	0.0696198	0.0628048	0.0397942	0.0304011	0.025174	0.0150835	0.0108319	0.251837	(0.14, 0.36)
Mutant replicate 1	yaiW	Unknown	0.285444	0.129929	0.0781681	0.0642245	0.0533914	0.0546543	0.0365098	0.0295488	0.329753	(0.17, 0.49)
Mutant replicate 1	yaiY	Inner membrane	0.0234459	0.00868735	0.00411901	0.00248282	0.00375402	0.00197631	0.0014537	0.00038216	0.202395	(0.03, 0.37)
Mutant replicate 1	yaiZ	Inner membrane	0.39358	0.0826182	0.0522853	0.0444226	0.0283191	0.026759	0.0140593	0.00942481	0.342975	(0.14, 0.55)
Mutant replicate 1	ddlA	Cytoplasmic	0.702268	0.390878	0.38561	0.315284	0.263355	0.225681	0.120058	0.0607152	0.111897	(0.095, 0.13)
Mutant replicate 1	iraP	Unknown	0.77722	0.341691	0.265771	0.171467	0.145777	0.111529	0.0435998	0.0312185	0.212687	(0.14, 0.28)
Mutant replicate 1	phoA	Periplasmic	0.1005	0.0396003	0.042246	0.0279931	0.0270337	0.0204134	0.0125833	0.0083395
Mutant replicate 1	psiF	Unknown	0.0241816	0.0167252	0.0188339	0.01434	0.00939558	0.00887798	0.00979549	0.00515023
Mutant replicate 1	adrA	Inner membrane	0.00927393	0.00240537	0.00342143	0.00206234	0.00166307	0.00200641	0.00107334	0.000952318
Mutant replicate 1	proC	Cytoplasmic	0.298992	0.107891	0.095458	0.0694576	0.0446812	0.0339266	0.0190399	0.0122461	0.232105	(0.14, 0.32)
Mutant replicate 1	yaiI	Cytoplasmic	0.245777	0.0961729	0.0859607	0.0512575	0.0561042	0.0412441	0.0218562	0.0120917	0.178813	(0.0042, 0.35)
Mutant replicate 1	aroL	Cytoplasmic	0.547056	0.176687	0.110913	0.0828079	0.0463997	0.0348959	0.0173973	0.00787249	0.273015	(0.18, 0.37)
Mutant replicate 1	yaiA	Unknown	0.555219	0.23302	0.174012	0.0879073	0.055583	0.0455888	0.0163768	0.00984061	0.27246	(0.22, 0.33)
Mutant replicate 1	aroM	Cytoplasmic	0.338884	0.147813	0.0962089	0.0516741	0.0362712	0.0276216	0.0141339	0.0151528	0.329678	(0.27, 0.39)
Mutant replicate 1	yaiE	Unknown	1.14936	0.680255	0.687744	0.582347	0.551098	0.487828	0.393504	0.206756	0.0709398	(0.051, 0.091)
Mutant replicate 1	ykiA	Unknown	0.139207	0.0941892	0.0735008	0.0590722	0.0400231	0.0404738	0.034587	0.0265869	0.224358	(0.15, 0.3)
Mutant replicate 1	rdgC	Cytoplasmic	0.576497	0.277008	0.238994	0.167963	0.123122	0.0792364	0.0277462	0.0121713	0.189391	(0.15, 0.23)
Mutant replicate 1	mak	Cytoplasmic	0.147446	0.0525	0.0686094	0.045013	0.0372627	0.0309034	0.0156485	0.00896373	0.143217	(0.03, 0.26)
Mutant replicate 1	araJ	Inner membrane	0.0943265	0.0510953	0.0351758	0.0192068	0.0103763	0.00961969	0.00530692	0.00219234	0.247352	(0.17, 0.32)
Mutant replicate 1	sbcC	Cytoplasmic	0.110995	0.0496636	0.0207276	0.0130831	0.00943623	0.0078914	0.00490064	0.00397752	0.388151	(0.3, 0.48)
Mutant replicate 1	sbcD	Cytoplasmic	0.0920548	0.0205786	0.012167	0.00850309	0.0080997	0.00642997	0.00236483	0.00235586	0.330949	(0.13, 0.53)
Mutant replicate 1	phoB	Cytoplasmic	0.120747	0.0544659	0.036892	0.0248318	0.0184926	0.0194709	0.0160581	0.0118087	0.366142	(0.13, 0.6)
Mutant replicate 1	phoR	Inner membrane	0.10741	0.0481	0.031181	0.0179564	0.0134258	0.00895285	0.00358153	0.00291574	0.279498	(0.23, 0.33)
Mutant replicate 1	brnQ	Inner membrane	0.643328	0.253978	0.195496	0.159638	0.141132	0.122598	0.0766805	0.0551074	0.223075	(0.085, 0.36)
Mutant replicate 1	proY	Inner membrane	0.678682	0.350365	0.323751	0.234513	0.158043	0.12015	0.0562309	0.0306821	0.171648	(0.13, 0.22)
Mutant replicate 1	malZ	Cytoplasmic	0.0652916	0.0420694	0.0320823	0.0216983	0.0178952	0.0136828	0.00742468	0.00247235	0.153454	(0.14, 0.17)
Mutant replicate 1	acpH	Cytoplasmic	0.112033	0.0271617	0.0131214	0.00659099	0.00677659	0.00734493	0.00282997	0.00365219	0.570168	(0.26, 0.88)
Mutant replicate 1	queA	Cytoplasmic	0.529565	0.111397	0.0481301	0.0250716	0.0158132	0.0133045	0.00461356	0.00385906	0.437971	(0.19, 0.69)
Mutant replicate 1	tgt	Cytoplasmic	2.48971	1.46251	1.45049	1.31833	1.21594	1.14917	0.925996	0.776676	0.151031	(0.0045, 0.3)
Mutant replicate 1	yajC	Inner membrane	9.04434	6.43645	7.3108	6.50308	6.0243	5.42397	3.55488	2.03054
Mutant replicate 1	secD	Inner membrane	4.32442	2.79915	2.75974	2.00488	1.51289	1.05404	0.375543	0.137833	0.189545	(0.16, 0.22)
Mutant replicate 1	secF	Inner membrane	4.29002	2.92558	3.44317	2.36287	1.77221	1.28691	0.461671	0.212849	0.185879	(0.064, 0.31)
Mutant replicate 1	yajD	Unknown	0.257256	0.185131	0.164583	0.0962663	0.0639996	0.0339266	0.0111868	0.00407198	0.257873	(0.19, 0.32)
Mutant replicate 1	tsx	Outer membrane	7.06645	4.14202	4.12321	3.14794	2.66313	1.90311	0.843908	0.303825	0.169591	(0.12, 0.22)
Mutant replicate 1	yajI	Unknown	0.0507902	0.0187797	0.0088387	0.0075772	0.00558515	0.00226177	0.00249552	0.000874721	0.301222	(0.14, 0.46)
Mutant replicate 1	nrdR	Cytoplasmic	0.579584	0.133225	0.0558606	0.0426217	0.019591	0.0171895	0.0046583	0.00183691	0.341979	(0.15, 0.54)
Mutant replicate 1	ribD	Cytoplasmic	0.642169	0.177501	0.102029	0.0701869	0.0550576	0.0352173	0.0180383	0.00866402	0.289851	(0.17, 0.41)
Mutant replicate 1	ribE	Cytoplasmic	2.04467	1.06704	0.837707	0.560326	0.482715	0.376001	0.163083	0.0752149	0.163755	(0.11, 0.21)
Mutant replicate 1	nusB	Cytoplasmic	2.99156	1.67668	1.16671	0.823817	0.715881	0.535555	0.208554	0.0570756	0.183674	(0.16, 0.21)
Mutant replicate 1	thiL	Cytoplasmic	0.480976	0.158587	0.0842659	0.0420988	0.0258567	0.0174836	0.00520537	0.00289785	0.342755	(0.28, 0.41)
Mutant replicate 1	pgpA	Inner membrane	1.27826	0.57067	0.336586	0.191675	0.124269	0.0839339	0.0305809	0.0118315	0.267816	(0.2, 0.34)
Mutant replicate 1	yajO	Cytoplasmic	0.397004	0.418184	0.365514	0.308188	0.292913	0.256172	0.184592	0.124385	0.0658244	(0.058, 0.073)
Mutant replicate 1	dxs	Cytoplasmic	1.01303	0.440594	0.181044	0.100617	0.0687403	0.0579101	0.0276476	0.0186988	0.361067	(0.27, 0.45)
Mutant replicate 1	ispA	Cytoplasmic	1.09994	0.226019	0.0898012	0.0448949	0.0286132	0.0160586	0.00648835	0.003149	0.433155	(0.22, 0.65)
Mutant replicate 1	xseB	Cytoplasmic	0.951918	0.206208	0.0824946	0.0410431	0.0362796	0.0209423	0.0080103	0.00388765	0.390121	(0.14, 0.64)
Mutant replicate 1	thiI	Cytoplasmic	0.955687	0.410038	0.269004	0.170487	0.124245	0.100445	0.0593138	0.0366731	0.270111	(0.19, 0.35)
Mutant replicate 1	yajL	Cytoplasmic	0.515734	0.390622	0.430719	0.356119	0.337203	0.284845	0.199135	0.124881
Mutant replicate 1	panE	Cytoplasmic	0.219591	0.128856	0.125603	0.0905712	0.0567277	0.0395066	0.0182238	0.00932269	0.204537	(0.074, 0.34)
Mutant replicate 1	yajQ	Cytoplasmic	3.27741	2.26367	2.27845	1.93097	1.75036	1.47622	1.0679	0.6418	0.0744723	(0.06, 0.089)
Mutant replicate 1	yajR	Inner membrane	0.453037	0.249538	0.185788	0.128146	0.0965386	0.0905206	0.0521042	0.0333932	0.200075	(0.14, 0.26)
Mutant replicate 1	cyoE	Inner membrane	11.473	7.8232	11.0478	10.3575	10.3597	9.96413	8.56845	6.24259
Mutant replicate 1	cyoD	Inner membrane	11.4631	7.0933	9.54098	8.02683	7.16383	6.53241	3.84537	1.69795	0.110943	(0.068, 0.15)
Mutant replicate 1	cyoC	Inner membrane	12.0553	7.36256	9.21105	8.12058	7.63445	6.62147	3.72843	1.3412	0.144444	(0.09, 0.2)
Mutant replicate 1	cyoB	Inner membrane	16.2699	9.241	11.0291	9.63187	8.84611	7.77644	4.1939	1.43436	0.136396	(0.081, 0.19)
Mutant replicate 1	cyoA	Inner membrane	18.2075	10.5444	11.8963	10.8051	10.1088	8.76916	5.11786	2.01035	0.120749	(0.069, 0.17)
Mutant replicate 1	ampG	Inner membrane	1.11736	0.424968	0.260418	0.193011	0.155609	0.143567	0.093937	0.0569636	0.289758	(0.14, 0.44)
Mutant replicate 1	yajG	Unknown	1.80628	0.551199	0.312698	0.150611	0.103378	0.0435948	0.0139646	0.00632247	0.352792	(0.29, 0.41)
Mutant replicate 1	bolA	Unknown	0.868985	0.371425	0.316192	0.272618	0.240753	0.241327	0.201054	0.137769	0.308845	(0.057, 0.56)
Mutant replicate 1	tig	Cytoplasmic	16.1739	10.4326	10.0418	7.7666	6.26289	4.52313	1.49743	0.427896	0.211537	(0.17, 0.26)
Mutant replicate 1	clpP	Cytoplasmic	2.48957	1.30969	1.40586	1.06595	0.922045	0.742144	0.443194	0.241095	0.106164	(0.088, 0.12)
Mutant replicate 1	clpX	Cytoplasmic	3.0972	1.91428	1.76766	1.28808	0.984948	0.723873	0.28079	0.0920618	0.183947	(0.15, 0.22)
Mutant replicate 1	lon	Cytoplasmic	1.67287	1.19002	1.16847	0.919869	0.764758	0.60895	0.317519	0.175702	0.119222	(0.014, 0.22)
Mutant replicate 1	hupB	Cytoplasmic	23.1143	17.1967	20.742	18.3545	17.1203	17.2004	13.8674	9.2917
Mutant replicate 1	ppiD	Inner membrane	2.62088	1.35749	1.17538	0.888772	0.68794	0.495415	0.201001	0.0748139	0.167909	(0.15, 0.19)
Mutant replicate 1	ybaV	Inner membrane	0.143282	0.106638	0.0992216	0.0701196	0.0767092	0.0716836	0.0559479	0.0377753
Mutant replicate 1	fadM	Cytoplasmic	0.0505813	0.022426	0.0103672	0.0108958	0.00523305	0.00357122	0.000375266	0.000887875
Mutant replicate 1	queC	Cytoplasmic	0.400754	0.19713	0.219444	0.169752	0.126333	0.106459	0.0527071	0.0235835	0.137667	(0.093, 0.18)
Mutant replicate 1	ybaE	Unknown	0.0505012	0.00596181	0.00280594	0.00150341	0.00109112	0.000239341	0.000176051	0.000208267	0.535889	(0.17, 0.9)
Mutant replicate 1	cof	Cytoplasmic	0.1845	0.0914099	0.0757603	0.0599514	0.0498556	0.04275	0.0277889	0.0209068	0.192709	(0.11, 0.28)
Mutant replicate 1	ybaO	Cytoplasmic	0.267198	0.0539348	0.0291157	0.0200573	0.0161742	0.00354788	0.00228348	0.000514542	0.333718	(0.12, 0.55)
Mutant replicate 1	mdlA	Inner membrane	0.329229	0.127684	0.0821955	0.0663485	0.053518	0.0528129	0.0391851	0.0301046	0.374367	(0.19, 0.55)
Mutant replicate 1	mdlB	Inner membrane	0.313337	0.191647	0.10285	0.0817993	0.0666573	0.0531174	0.0299966	0.0196812	0.216382	(0.15, 0.28)
Mutant replicate 1	glnK	Inner membrane	0.0152651	0.0158371	0.0103249	0.00980677	0.00342181	0.00480376	0.000441685	0	0.326526	(0.16, 0.49)
Mutant replicate 1	amtB	Inner membrane	0.0735818	0.0468141	0.0593368	0.0462977	0.0414605	0.0385925	0.0202434	0.0133043	0.0941434	(0.058, 0.13)
Mutant replicate 1	tesB	Cytoplasmic	0.241613	0.107043	0.088695	0.0632643	0.0466153	0.0338084	0.0151296	0.00740618	0.188299	(0.13, 0.24)
Mutant replicate 1	ybaY	Periplasmic	0.258291	0.203529	0.21435	0.148618	0.163168	0.140325	0.0914588	0.0583224	0.0760794	(0.053, 0.099)
Mutant replicate 1	ybaZ	Unknown	0.106151	0.0367096	0.0146858	0.00852434	0.00654355	0.0088731	0.000767852	0.00151394	0.331739	(0.12, 0.55)
Mutant replicate 1	ffs	Unknown	4.99328	8.52412	3.93555	4.42144	4.30418	12.8939	11.5753	23.198
Mutant replicate 1	ybaA	Unknown	0.0891712	0.0404428	0.0278644	0.0245617	0.0196609	0.0132256	0.0109972	0.00266864	0.148533	(0.11, 0.19)
Mutant replicate 1	ylaB	Inner membrane	0.200188	0.0317304	0.0203102	0.00923333	0.00867564	0.00590598	0.00434423	0.00121818	0.383432	(0.13, 0.64)
Mutant replicate 1	ylaC	Inner membrane	1.2635	0.220375	0.124305	0.079271	0.0541823	0.0475404	0.0152592	0.00952722	0.348834	(0.17, 0.52)
Mutant replicate 1	maa	Cytoplasmic	0.917787	0.223699	0.175237	0.132498	0.107594	0.0844477	0.0740518	0.0560487	0.448278	(0.18, 0.72)
Mutant replicate 1	hha	Unknown	1.26654	0.355467	0.411181	0.297768	0.266957	0.254682	0.202376	0.117548
Mutant replicate 1	tomB	Unknown	0.448487	0.112943	0.0704268	0.0422807	0.0395944	0.0325695	0.023957	0.0204685	0.510061	(0.29, 0.73)
Mutant replicate 1	acrB	Inner membrane	1.96529	1.3743	1.50894	1.26769	1.1379	1.02348	0.615371	0.282997	0.107245	(0.072, 0.14)
Mutant replicate 1	acrA	Inner membrane	1.45277	0.769896	0.885558	0.74256	0.693275	0.572319	0.351254	0.184845	0.101464	(0.051, 0.15)
Mutant replicate 1	acrR	Cytoplasmic	0.105414	0.0115072	0.000982078	0.00197323	0.000716045	0.00125654	0.000231066	0.000182234	1.1025	(0.13, 2.1)
Mutant replicate 1	kefA	Inner membrane	0.552877	0.263499	0.166335	0.123036	0.0918198	0.0835907	0.0527153	0.0353244	0.256272	(0.17, 0.35)
Mutant replicate 1	ybaM	Unknown	0.19805	0.0699636	0.0667813	0.0457789	0.0358022	0.0062827	0.000924266	0.00145787
Mutant replicate 1	priC	Cytoplasmic	0.177396	0.0627036	0.0542375	0.0406844	0.0338331	0.026216	0.00822386	0.00380206	0.178042	(0.093, 0.26)
Mutant replicate 1	ybaN	Inner membrane	0.299813	0.0686485	0.0420891	0.0263849	0.0135026	0.0107703	0.00198057	0.000624801	0.316767	(0.23, 0.4)
Mutant replicate 1	apt	Cytoplasmic	2.79742	1.21143	0.895207	0.641179	0.500562	0.385362	0.193674	0.100973	0.199865	(0.13, 0.27)
Mutant replicate 1	dnaX	Cytoplasmic	0.725069	0.258744	0.148886	0.0942443	0.0704882	0.0528917	0.0289852	0.0174197	0.302609	(0.14, 0.47)
Mutant replicate 1	ybaB	Unknown	4.53976	3.43277	3.1694	2.41316	2.01558	1.53225	0.666984	0.252635	0.163964	(0.13, 0.2)
Mutant replicate 1	recR	Cytoplasmic	2.44738	1.89788	1.71856	1.24658	0.911532	0.72623	0.27253	0.0931448	0.181165	(0.16, 0.2)
Mutant replicate 1	htpG	Cytoplasmic	0.733587	0.625165	0.593112	0.409578	0.292627	0.20204	0.0747457	0.0296635	0.188339	(0.18, 0.2)
Mutant replicate 1	adk	Cytoplasmic	5.00958	3.00393	2.77692	1.96298	1.55385	1.17749	0.455461	0.178321	0.171454	(0.14, 0.21)
Mutant replicate 1	hemH	Cytoplasmic	0.246115	0.066591	0.0396503	0.0228378	0.0154184	0.0145853	0.00653033	0.00453711	0.350578	(0.21, 0.49)
Mutant replicate 1	aes	Cytoplasmic	0.0307257	0.0217485	0.0218758	0.011721	0.0115999	0.0118743	0.00639476	0.00467429	0.130992	(0.038, 0.22)
Mutant replicate 1	gsk	Cytoplasmic	0.555553	0.158618	0.0887528	0.0578088	0.0631107	0.0508509	0.0309788	0.0221697	0.400057	(0.16, 0.64)
Mutant replicate 1	ybaL	Inner membrane	0.602653	0.196354	0.160709	0.113302	0.0998825	0.0884883	0.0545532	0.0309126	0.228267	(0.075, 0.38)
Mutant replicate 1	fsr	Inner membrane	0.189448	0.106506	0.118052	0.0841962	0.0790429	0.0613512	0.0360532	0.0167315	0.117259	(0.079, 0.16)
Mutant replicate 1	ushA	Periplasmic	0.236672	0.116564	0.124544	0.0982388	0.0822451	0.0709318	0.0447472	0.0223602	0.103326	(0.082, 0.12)
Mutant replicate 1	ybaK	Cytoplasmic	0.342834	0.246691	0.158434	0.13266	0.112133	0.0674291	0.0299462	0.0095946	0.175508	(0.15, 0.2)
Mutant replicate 1	chiX	Unknown	0.0184816	0.0106524	0.0151521	0.00304441	0.00828566	0.00726998	0.00713005	0.0112464
Mutant replicate 1	ybaP	Cytoplasmic	0.114563	0.0236362	0.0152092	0.00932853	0.00846284	0.00614519	0.0041435	0.0023766	0.388836	(0.17, 0.61)
Mutant replicate 1	ybaQ	Cytoplasmic	0.550774	0.232857	0.224224	0.164505	0.13635	0.0845188	0.0385273	0.0179548	0.164375	(0.098, 0.23)
Mutant replicate 1	copA	Inner membrane	0.0968865	0.0664401	0.060082	0.0504315	0.0485298	0.0447749	0.0310819	0.0218261
Mutant replicate 1	ybaS	Cytoplasmic	0.00332788	0.00223779	0.00409252	0.00137047	0.00248659	0.00305448	0.0019258	0.00101254
Mutant replicate 1	ybaT	Inner membrane	0.0212117	0.00853506	0.00713659	0.00692232	0.00574165	0.00472296	0.00277923	0.00191789	0.16266	(0.035, 0.29)
Mutant replicate 1	cueR	Cytoplasmic	0.186447	0.050442	0.034315	0.0376074	0.0267253	0.0259438	0.0231202	0.0127349	0.523065	(0.041, 1)
Mutant replicate 1	ybbJ	Inner membrane	0.441948	0.257977	0.214209	0.169373	0.130404	0.132158	0.0805742	0.0504251	0.144963	(0.072, 0.22)
Mutant replicate 1	qmcA	Unknown	0.287492	0.144259	0.152164	0.125637	0.104121	0.086923	0.0590443	0.0425783	0.132407	(0.037, 0.23)
Mutant replicate 1	ybbL	Inner membrane	0.201499	0.0862243	0.0713354	0.0573319	0.0451679	0.0291228	0.0145756	0.00836017	0.183675	(0.11, 0.25)
Mutant replicate 1	ybbM	Inner membrane	0.187091	0.0971276	0.088931	0.0544247	0.0407485	0.0328827	0.010366	0.00348206	0.19942	(0.16, 0.24)
Mutant replicate 1	ybbN	Cytoplasmic	0.624009	0.474783	0.391136	0.292819	0.252621	0.201179	0.0858108	0.0425391	0.140251	(0.12, 0.16)
Mutant replicate 1	ybbO	Cytoplasmic	0.359045	0.184115	0.131206	0.106081	0.0873575	0.0643348	0.0319796	0.0135582	0.15453	(0.097, 0.21)
Mutant replicate 1	tesA	Periplasmic	0.225317	0.0946649	0.0735854	0.044865	0.0370014	0.0334396	0.0145671	0.00470843	0.172805	(0.14, 0.2)
Mutant replicate 1	ybbA	Inner membrane	0.15517	0.0707676	0.0657692	0.0547196	0.0499793	0.0388156	0.0209231	0.00859442	0.126316	(0.1, 0.15)
Mutant replicate 1	ybbP	Inner membrane	0.100069	0.0645934	0.0562603	0.0471222	0.0370813	0.0313557	0.0199021	0.00919272	0.109977	(0.093, 0.13)
Mutant replicate 1	rhsD	Extracellular	0.0137803	0.00815162	0.00973682	0.00728781	0.00558184	0.00622899	0.00426704	0.00284116
Mutant replicate 1	ybbC	Unknown	0.0224384	0.00565816	0.0206955	0.0180189	0.0132032	0.0159979	0.0158252	0.015681
Mutant replicate 1	ylbH	Cytoplasmic	0.0102328	0.00252768	0.00314598	0.0010836	0.000655363	0.00086254	0.000422969	0.00033358
Mutant replicate 1	ybbD	Inner membrane	0.00105394	0.000607466	0.000648052	0.00104167	0.00141751	0.000414581	0.000304951	0.000240504
Mutant replicate 1	ylbI	Unknown	0.0166931	0.00320716	0	0.00274979	0	0	0	0
Mutant replicate 1	ylbG	Unknown	0.0870651	0.016963	0.0158343	0.00787795	0.00659711	0.00434131	0.00496738	0.00559656
Mutant replicate 1	selU	Cytoplasmic	0.0760869	0.0182501	0.00813645	0.00677277	0.00254245	0.00334618	0.00205111	0.00129411	0.471796	(0.081, 0.86)
Mutant replicate 1	allS	Cytoplasmic	0.00502413	0.00128702	0.000686501	0.000827606	0.000250268	0.000658768	0.000161522	0.000127387	0.291868	(0.025, 0.56)
Mutant replicate 1	allA	Unknown	0.032142	0.00864539	0.00790543	0.00529462	0.00384263	0.00295014	0.00217002	0.000977949
Mutant replicate 1	allR	Cytoplasmic	0.490216	0.260252	0.229286	0.193992	0.141303	0.105272	0.046424	0.0198259	0.151618	(0.13, 0.17)
Mutant replicate 1	gcl	Cytoplasmic	0.00958306	0.00334754	0.00642815	0.00401821	0.00234342	0.00354116	0.00252072	0.00245187
Mutant replicate 1	hyi	Cytoplasmic	0.00466203	0.00153547	0.000409515	0.00197475	0.00179149	0.000785944	0.00173434	0.000607914
Mutant replicate 1	glxR	Cytoplasmic	0.00235488	0.00373256	0.00434394	0.00465493	0.00316722	0.00486319	0.00204411	0.00268686
Mutant replicate 1	ybbW	Inner membrane	0.00035566	0.000819975	0.000874758	0.000703039	0.000797246	0.00125913	0.000823264	0.000892757
Mutant replicate 1	allB	Cytoplasmic	0.0129181	0.0100736	0.0114475	0.00638387	0.00562111	0.00702444	0.00560667	0.00546219
Mutant replicate 1	ybbY	Inner membrane	0.00914145	0.00366533	0.0041546	0.0043211	0.00445466	0.00515934	0.00172501	0.00108836
Mutant replicate 1	glxK	Cytoplasmic	0.0198686	0.00989014	0.00888498	0.00959547	0.00991966	0.0106576	0.00705539	0.00381259	0.0588985	(0.025, 0.093)
Mutant replicate 1	ylbA	Cytoplasmic	0.102049	0.0618541	0.0631529	0.0530331	0.0522439	0.0473936	0.0335276	0.0237377
Mutant replicate 1	allC	Cytoplasmic	0.0297261	0.0108592	0.0100401	0.0117934	0.00713264	0.0062583	0.00327082	0.00105094	0.142001	(0.1, 0.18)
Mutant replicate 1	allD	Cytoplasmic	0.00443559	0.00198844	0.00303041	0.000974211	0.000883804	0.000775465	0.000427803	0.000337393
Mutant replicate 1	fdrA	Unknown	0.00248194	0.0010729	0.000953817	0.000153316	0.00125179	0.000488152	0.000179534	0.000283183
Mutant replicate 1	ylbE	Inner membrane	0.00863161	0.00544886	0.00429649	0.00243746	0.00276408	0.00339535	0.0008325	0.00112553
Mutant replicate 1	ylbF	Unknown	0.0120493	0.0124277	0.00857874	0.00877506	0.00767642	0.00972894	0.00568831	0.00636746
Mutant replicate 1	ybcF	Cytoplasmic	0.0121557	0.00467083	0.00533881	0.00286052	0.000778519	0.00113848	0.00133988	0.000528355
Mutant replicate 1	purK	Inner membrane	0.19333	0.124557	0.0762711	0.0608198	0.0384492	0.0352608	0.0171041	0.0116097	0.206105	(0.16, 0.25)
Mutant replicate 1	purE	Unknown	0.179598	0.0771982	0.0324432	0.0315902	0.0218352	0.0187594	0.00939489	0.00463088	0.244674	(0.045, 0.44)
Mutant replicate 1	lpxH	Cytoplasmic	0.921883	0.348183	0.233254	0.150326	0.107496	0.0681347	0.0269226	0.00930979	0.237742	(0.18, 0.3)
Mutant replicate 1	ppiB	Cytoplasmic	2.5247	1.36419	1.123	0.826603	0.640691	0.435083	0.171208	0.0684668	0.173509	(0.16, 0.19)
Mutant replicate 1	cysS	Cytoplasmic	0.772868	0.270505	0.17884	0.106093	0.0785046	0.0539007	0.0233347	0.0143988	0.281345	(0.21, 0.36)
Mutant replicate 1	ybcI	Inner membrane	0.03668	0.013142	0.00731479	0.00538895	0.00355553	0.00350965	0.00200789	0.000678663	0.234775	(0.098, 0.37)
Mutant replicate 1	ybcJ	Unknown	0.668115	0.376683	0.333132	0.285746	0.246158	0.168199	0.113177	0.0593209	0.11669	(0.054, 0.18)
Mutant replicate 1	folD	Cytoplasmic	0.33365	0.122471	0.0935863	0.0554525	0.0406733	0.0302874	0.015543	0.00885315	0.25595	(0.18, 0.34)
Mutant replicate 1	sfmA	Extracellular	0.00476506	0.00274646	0.000585991	0.000941917	0.00256352	0.00149952	0.00137874	0.00108736
Mutant replicate 1	sfmC	Periplasmic	0.000746732	0	0	0.000738038	0.0013391	0.000587473	0	0.000340801
Mutant replicate 1	sfmD	Outer membrane	0.0101351	0.000687248	0.00109975	0.000883861	0.000534559	0.00085989	0.000402503	0.000362788
Mutant replicate 1	sfmH	Unknown	0	0.000909347	0.000646734	0.000259889	0.000471542	0.000206869	0.000152166	0.000120007
Mutant replicate 1	sfmF	Extracellular	0.00401152	0.00289017	0.000616654	0.000991203	0.000899219	0.00157798	0.00116071	0
Mutant replicate 1	fimZ	Cytoplasmic	0.00735761	0.000942388	0.00100535	0.000807995	0	0.000643158	0.000236542	0.000373104
Mutant replicate 1	argU	Unknown	0.0470441	0.0116207	0.0123971	0.0132847	0.0120519	0.0132181	0.0155565	0.0429409
Mutant replicate 1	intD	Cytoplasmic	0.254297	0.0999344	0.0672471	0.0487733	0.0370719	0.027456	0.0137639	0.00710147	0.225306	(0.096, 0.35)
Mutant replicate 1	xisD	Unknown	0.0233102	0.00806124	0.0100331	0.00230388	0.00313512	0.00458467	0.000674464	0.00106385
Mutant replicate 1	exoD	Unknown	0.00185479	0.00213811	0.00114048	0.000916596	0	0.000729604	0	0
Mutant replicate 1	peaD	Unknown	0.0199033	0.00286794	0.0040794	0.00245895	0.000743585	0.0019573	0.000479907	0.000378485
Mutant replicate 1	emrE	Inner membrane	0.506607	0.278561	0.262772	0.181238	0.110774	0.0788564	0.0269786	0.00531925	0.238773	(0.19, 0.29)
Mutant replicate 1	ybcK	Cytoplasmic	0.00271112	0.000585984	0.00125027	0.000334945	0.000303862	0.000799841	0.000196111	0.000309332
Mutant replicate 1	ybcL	Periplasmic	0.0112497	0.0059437	0.00691725	0.00277968	0.00378258	0.0033189	0.00271252	0.00278104
Mutant replicate 1	ybcM	Cytoplasmic	0.02983	0.0078491	0.00717729	0.00608882	0.00290725	0.00255087	0.00225159	0.00177575	0.350434	(0.15, 0.55)
Mutant replicate 1	ylcH	Unknown	0	0.00584835	0.00311954	0	0.00454899	0.00199568	0	0.00231544
Mutant replicate 1	ybcN	Cytoplasmic	0.00113484	0.000654092	0	0	0	0	0.000656715	0.000517927
Mutant replicate 1	ninE	Unknown	0.00907869	0.00348849	0.00372156	0	0	0.00119041	0	0
Mutant replicate 1	ybcO	Cytoplasmic	0.0017783	0	0.00109345	0.0017576	0.00159449	0.000699517	0.00051454	0.000405799
Mutant replicate 1	rusA	Unknown	0.00142558	0.00328668	0.000876566	0.000704491	0.000639114	0.00056077	0	0
Mutant replicate 1	ylcG	Unknown	0	0	0.00451338	0.00181369	0	0	0	0
Mutant replicate 1	quuD	Unknown	0.00673809	0.0046604	0.00497177	0.00665964	0	0.00159031	0.00350932	0.000615038
Mutant replicate 1	essD	Unknown	0.031145	0.00552344	0	0	0	0.000942405	0	0.0016401
Mutant replicate 1	rrrD	Unknown	0.0270173	0.00419249	0	0.00102703	0.000931721	0.00122626	0.00060133	0	1.01697	(0.25, 1.8)
Mutant replicate 1	rzpD	Unknown	0.0280025	0.00451918	0.0068873	0.00166059	0.00200865	0.000440605	0.00259275	0.0030672
Mutant replicate 1	rzoD	Unknown	0.0113112	0.0048896	0.00521628	0.00139743	0.00126775	0	0.00409101	0.00387172
Mutant replicate 1	borD	Unknown	2.21955	1.16669	0.874491	0.630628	0.456106	0.327495	0.163991	0.07511	0.184224	(0.14, 0.22)
Mutant replicate 1	ybcV	Unknown	0.00125909	0.000725708	0.00154839	0	0.00225789	0.000990557	0.000364309	0.000861952
Mutant replicate 1	ybcW	Unknown	0.0449987	0.014409	0.0046115	0.00494165	0.00224153	0.00688365	0.00361669	0.00342282
Mutant replicate 1	ylcI	Unknown	0	0.00152957	0.00163176	0	0	0.00104389	0.0015357	0
Mutant replicate 1	nohD	Cytoplasmic	0.0104255	0.00163882	0.00174832	0.000936741	0	0	0	0
Mutant replicate 1	aaaD	Unknown	0.0150724	0.00289578	0.00102975	0	0.000750804	0.00131754	0	0
Mutant replicate 1	tfaD	Cytoplasmic	0.00827032	0.00544778	0.00435881	0.00175158	0.000529677	0.000464748	0.000341852	0.000539212	0.729233	(0.24, 1.2)
Mutant replicate 1	ybcY	Unknown	0.0474032	0.00956272	0.00437212	0.00234257	0.00106259	0.00186467	0.00137158	0.00234372	0.751534	(0.38, 1.1)
Mutant replicate 1	tfaX	Unknown	0.0367613	0.0130389	0.00521628	0.00279487	0.0025355	0.00222469	0	0	0.673192	(0.41, 0.93)
Mutant replicate 1	appY	Cytoplasmic	0.0165595	0.00477225	0.00551535	0.00375071	0.00247465	0.00271413	0.000998207	0.000944699	0.220015	(0.063, 0.38)
Mutant replicate 1	ompT	Outer membrane	3.82256	2.24887	2.74533	2.36296	2.17602	1.97457	1.47141	0.898652
Mutant replicate 1	pauD	Unknown	0.0459987	0.0463969	0.0212129	0.0056829	0.00515552	0.0135706	0	0
Mutant replicate 1	envY	Cytoplasmic	0.00611203	0.00234855	0.000835153	0.00268483	0.00121784	0.000534277	0.000392995	0.00015497
Mutant replicate 1	ybcH	Inner membrane	0.0731798	0.0498783	0.0492825	0.0327197	0.0244757	0.01782	0.0110912	0.00609654	0.171615	(0.042, 0.3)
Mutant replicate 1	nfrA	Outer membrane	0.0689284	0.0484569	0.0297537	0.0166014	0.0135781	0.0129407	0.00649691	0.00417059	0.219381	(0.15, 0.29)
Mutant replicate 1	nfrB	Inner membrane	0.046939	0.0106619	0.00540275	0.00399936	0.00279891	0.00272868	0.00180641	0.00153018	0.543826	(0.31, 0.78)
Mutant replicate 1	cusS	Inner membrane	0.103641	0.0146756	0.00330762	0.0033672	0.00289395	0.0025392	0.00238657	0.00106385	1.0448	(0.47, 1.6)
Mutant replicate 1	cusR	Cytoplasmic	0.270848	0.0941892	0.0725704	0.0392568	0.0291694	0.0333314	0.0175124	0.0127755	0.31274	(0.17, 0.46)
Mutant replicate 1	cusC	Outer membrane	0.00263639	0.00195371	0.00138949	0.000744484	0.00151964	0.000888906	0.000217949	8.59442e-05	0.191501	(0.093, 0.29)
Mutant replicate 1	cusF	Periplasmic	0.0139861	0.00716555	0.00477768	0.0176631	0.00975369	0.0103919	0.00899286	0.00461002
Mutant replicate 1	cusB	Unknown	0.0202935	0.0143772	0.0075389	0.00522325	0.00587578	0.00449028	0.00281357	0.0012542
Mutant replicate 1	cusA	Inner membrane	0.0225495	0.0130918	0.00981703	0.00732052	0.00641981	0.00576234	0.00300034	0.0023287	0.17573	(0.069, 0.28)
Mutant replicate 1	pheP	Inner membrane	1.26346	0.658048	0.537486	0.369017	0.261988	0.189072	0.0756811	0.0347316	0.185582	(0.15, 0.22)
Mutant replicate 1	mscM	Inner membrane	0.569732	0.34965	0.44287	0.36044	0.354318	0.352967	0.250512	0.130104	0.0731144	(0.028, 0.12)
Mutant replicate 1	nfsB	Unknown	1.06187	0.765731	0.815431	0.726133	0.676485	0.586712	0.400656	0.22173	0.085228	(0.056, 0.11)
Mutant replicate 1	ybdF	Unknown	0.222982	0.0897222	0.0715719	0.0429682	0.0220053	0.0148946	0.0101444	0.00672042	0.304247	(0.23, 0.38)
Mutant replicate 1	ybdJ	Inner membrane	0.336677	0.113796	0.109898	0.0585407	0.0409957	0.0253427	0.00541197	0.00284548	0.286127	(0.068, 0.5)
Mutant replicate 1	ybdK	Cytoplasmic	0.0120238	0.00639712	0.00710888	0.00365656	0.00248792	0.00236485	0.00187331	0.000949764
Mutant replicate 1	sokE	Unknown	0.0263128	0.00505535	0.0107862	0.00433441	0.00393218	0	0.00507563	0.00400296
Mutant replicate 1	hokE	Periplasmic	0.0270581	0.0136461	0.0145579	0.0083572	0.00151633	0.00665227	0.00489317	0.00154363
Mutant replicate 1	entD	Cytoplasmic	0.0308325	0.0158499	0.0148593	0.00823608	0.00821895	0.00852262	0.00458114	0.0013311	0.135006	(0.099, 0.17)
Mutant replicate 1	fepA	Outer membrane	0.102065	0.0533711	0.0673019	0.0556878	0.0460684	0.0319736	0.0148328	0.00648137	0.15645	(0.11, 0.2)
Mutant replicate 1	fes	Cytoplasmic	0.0326591	0.0031815	0.00226271	0.00204584	0.0010311	0.000904709	0.00093166	0.000209933	0.447778	(0.026, 0.87)
Mutant replicate 1	ybdZ	Unknown	0.0496219	0.0217911	0.00145294	0.00817403	0.00423742	0.00185899	0.00478592	0.00215685
Mutant replicate 1	entF	Cytoplasmic	0.0695846	0.0424118	0.031639	0.0212779	0.0173312	0.014053	0.00752127	0.0045933	0.179821	(0.12, 0.24)
Mutant replicate 1	fepE	Inner membrane	0.00410703	0.000789063	0.00140297	0.000451024	0	0	0.000264076	0.000208267
Mutant replicate 1	fepC	Inner membrane	0.240986	0.113312	0.0491328	0.0206841	0.0144999	0.0104773	0.00642229	0.00173658	0.322625	(0.19, 0.45)
Mutant replicate 1	fepG	Inner membrane	0.264215	0.114741	0.08075	0.0602627	0.0528013	0.0494036	0.0286494	0.0186704	0.218874	(0.019, 0.42)
Mutant replicate 1	fepD	Inner membrane	0.25797	0.0946734	0.0702875	0.0435123	0.0447838	0.0350406	0.0242847	0.015745	0.279548	(0.13, 0.43)
Mutant replicate 1	entS	Inner membrane	0.337958	0.176432	0.144217	0.0895363	0.0767765	0.0639479	0.0308798	0.0185013	0.182199	(0.12, 0.24)
Mutant replicate 1	fepB	Periplasmic	0.0838143	0.0187001	0.00831226	0.00267221	0.00339392	0.00127623	0.00125167	0.00037018	0.462166	(0.065, 0.86)
Mutant replicate 1	entC	Cytoplasmic	0.124971	0.0459066	0.0381507	0.0304441	0.0246597	0.021983	0.0148967	0.00722984	0.181647	(0.044, 0.32)
Mutant replicate 1	entE	Cytoplasmic	0.106966	0.0498035	0.0422678	0.0269858	0.0194412	0.0135201	0.00697072	0.00307863	0.196035	(0.15, 0.25)
Mutant replicate 1	entB	Cytoplasmic	0.147767	0.109851	0.0827006	0.0679563	0.0586756	0.0422303	0.0157061	0.00674392	0.162731	(0.13, 0.19)
Mutant replicate 1	entA	Cytoplasmic	0.160718	0.101019	0.11075	0.0718921	0.0677051	0.052048	0.0300665	0.0178633
Mutant replicate 1	entH	Unknown	0.132496	0.0950992	0.0837755	0.0531227	0.0347437	0.022126	0.00795672	0.00342282	0.228523	(0.16, 0.3)
Mutant replicate 1	cstA	Inner membrane	0.905231	0.525293	0.483031	0.362345	0.290274	0.250438	0.131032	0.0714356	0.124084	(0.077, 0.17)
Mutant replicate 1	ybdD	Unknown	0.326695	0.156665	0.106064	0.116241	0.0878782	0.0822462	0.0499104	0.0369769	0.180925	(0.049, 0.31)
Mutant replicate 1	ybdH	Unknown	0.0746053	0.0188984	0.0125641	0.0126808	0.0102258	0.00990693	0.00384983	0.00314466
Mutant replicate 1	ybdL	Cytoplasmic	0.0369951	0.0208092	0.0126071	0.00792962	0.00559514	0.00490927	0.00257935	0.00142396	0.235279	(0.14, 0.33)
Mutant replicate 1	ybdM	Cytoplasmic	0.0238208	0.00899532	0.0156571	0.00730658	0.00552377	0.00549287	0.00404036	0.00206184
Mutant replicate 1	ybdN	Unknown	0.00381439	0.00048856	0.0010424	0.00125666	0.000380014	0.000500146	0.00024526	0.000483568
Mutant replicate 1	ybdO	Cytoplasmic	0.00458459	0.000330305	0.000704747	0.000283201	0.00051384	0.000676277	0.00033163	0.000523089
Mutant replicate 1	dsbG	Periplasmic	0.19397	0.147735	0.152068	0.116739	0.126093	0.101098	0.0775715	0.0347781	0.0845832	(0.052, 0.12)
Mutant replicate 1	ahpC	Cytoplasmic	10.8727	8.22346	9.98473	9.10699	9.18821	8.31418	7.71248	5.79089
Mutant replicate 1	ahpF	Inner membrane	1.17343	0.604722	0.373257	0.207883	0.13837	0.0904709	0.0316481	0.0189272	0.273539	(0.25, 0.29)
Mutant replicate 1	uspG	Cytoplasmic	0.714106	0.313562	0.320418	0.335609	0.274721	0.245315	0.235242	0.205896
Mutant replicate 1	ybdR	Cytoplasmic	0.0300718	0.00914778	0.00487948	0.00392161	0.00262145	0.00262869	0.00169188	0.000762469	0.311486	(0.12, 0.5)
Mutant replicate 1	rnk	Cytoplasmic	1.32204	0.849804	0.847741	0.766569	0.746798	0.660701	0.440085	0.26778	0.0778997	(0.038, 0.12)
Mutant replicate 1	rna	Periplasmic	0.299462	0.0872252	0.0433721	0.0237668	0.0137992	0.0118554	0.00500959	0.00263392	0.359962	(0.18, 0.54)
Mutant replicate 1	citT	Inner membrane	0.00919032	0.00407467	0.00391221	0.00349358	0.00316938	0.00403226	0.00306826	0.0022585
Mutant replicate 1	citG	Unknown	0.000588721	0.000678648	0.000723989	0	0.000791804	0.000231581	0.000170342	0
Mutant replicate 1	citX	Cytoplasmic	0.0131246	0.0145891	0.0126816	0.00972887	0.00756517	0.0114318	0.0073238	0.00470638
Mutant replicate 1	citF	Cytoplasmic	0.00236295	0.00116738	0.00124538	0.00166817	0.00181604	0.00119507	0.00117206	0.000231091
Mutant replicate 1	citE	Cytoplasmic	0	0.00065625	0.000350048	0	0.00204179	0.00134363	0.000329441	0.000389727
Mutant replicate 1	citD	Cytoplasmic	0	0.00100426	0.00107136	0.000861045	0	0	0.00100829	0
Mutant replicate 1	citC	Cytoplasmic	0.00097731	0	0	0.000241483	0	0.000384437	0.000282778	0
Mutant replicate 1	dpiB	Inner membrane	0.0489724	0.0206754	0.0130423	0.0106362	0.00769133	0.0050307	0.00207584	0.00163714	0.244186	(0.17, 0.32)
Mutant replicate 1	dpiA	Cytoplasmic	0.0767489	0.0446742	0.0261657	0.00826148	0.0051101	0.00328804	0.00131922	0.00121382	0.405885	(0.31, 0.5)
Mutant replicate 1	dcuC	Inner membrane	0.0227753	0.00946876	0.00734646	0.00756489	0.00669548	0.0060216	0.00259275	0.0013632	0.120973	(0.087, 0.15)
Mutant replicate 1	pagP	Outer membrane	0.0166038	0.00638002	0.00283595	0.00182339	0.00289481	0.00108855	0.0010676	0.000420989	0.283345	(0.07, 0.5)
Mutant replicate 1	cspE	Cytoplasmic	179.003	137.013	171.453	144.03	119.592	87.579	28.1166	6.65507	0.242303	(0.2, 0.28)
Mutant replicate 1	crcB	Inner membrane	0.331514	0.217485	0.230359	0.181808	0.141374	0.115562	0.0425018	0.0144534	0.183556	(0.14, 0.22)
Mutant replicate 1	ybeM	Unknown	0.0978494	0.036337	0.0327077	0.0217436	0.0209034	0.0147245	0.0081706	0.00464557	0.187621	(0.084, 0.29)
Mutant replicate 1	tatE	Inner membrane	2.2399	1.34366	1.33672	1.02668	0.960974	0.828207	0.359648	0.122718	0.156344	(0.1, 0.21)
Mutant replicate 1	lipA	Cytoplasmic	1.75924	0.570595	0.350474	0.21708	0.128488	0.0800751	0.0303802	0.0156472	0.305777	(0.24, 0.37)
Mutant replicate 1	ybeF	Cytoplasmic	0.0200702	0.0100047	0.0103396	0.00616541	0.00510689	0.00448087	0.00172646	0.00136159	0.173821	(0.096, 0.25)
Mutant replicate 1	lipB	Cytoplasmic	0.436074	0.224396	0.236415	0.158935	0.127202	0.0729263	0.0223897	0.00533416	0.247336	(0.19, 0.31)
Mutant replicate 1	ybeD	Cytoplasmic	0.874237	0.751314	1.00761	0.688728	0.572087	0.350061	0.108895	0.031311	0.227672	(0.2, 0.26)
Mutant replicate 1	dacA	Inner membrane	1.5721	1.19405	1.39354	0.958567	0.667666	0.427777	0.126629	0.0357575	0.237717	(0.21, 0.26)
Mutant replicate 1	rlpA	Unknown	1.36761	1.03667	0.80644	0.620657	0.471879	0.37908	0.207891	0.128497	0.139752	(0.13, 0.15)
Mutant replicate 1	mrdB	Inner membrane	0.967554	0.628958	0.460851	0.322363	0.234291	0.160397	0.0640359	0.0242965	0.181711	(0.17, 0.19)
Mutant replicate 1	mrdA	Inner membrane	1.23875	0.512791	0.344459	0.189041	0.140882	0.100281	0.0411721	0.0209229	0.258613	(0.2, 0.32)
Mutant replicate 1	rlmH	Unknown	3.26856	1.7316	1.36184	0.914181	0.628577	0.512813	0.211159	0.126666	0.199517	(0.16, 0.24)
Mutant replicate 1	ybeB	Cytoplasmic	2.23755	1.03455	0.832506	0.553278	0.453783	0.344387	0.163857	0.0646138	0.170252	(0.11, 0.23)
Mutant replicate 1	cobC	Cytoplasmic	0.305249	0.29193	0.20433	0.0956899	0.059895	0.0419093	0.0242212	0.0135067	0.293539	(0.17, 0.41)
Mutant replicate 1	nadD	Cytoplasmic	0.464286	0.368883	0.20519	0.0900235	0.0636008	0.0393168	0.0202907	0.00919684	0.290276	(0.2, 0.38)
Mutant replicate 1	holA	Inner membrane	0.726586	0.604624	0.375542	0.293396	0.266394	0.251885	0.189485	0.162485	0.236888	(0.099, 0.37)
Mutant replicate 1	lptE	Outer membrane	2.32246	1.6215	1.38977	1.00095	0.811198	0.533731	0.275536	0.141218	0.140413	(0.12, 0.16)
Mutant replicate 1	leuS	Cytoplasmic	1.99401	0.899301	0.662995	0.400872	0.268015	0.193157	0.0823724	0.0415569	0.237475	(0.19, 0.28)
Mutant replicate 1	ybeL	Cytoplasmic	0.292492	0.148824	0.115287	0.117011	0.109035	0.111684	0.0756405	0.058188
Mutant replicate 1	ybeQ	Extracellular	0.0142864	0.0036597	0.00520562	0.00522966	0.005456	0.00291394	0.00229649	0.00169041
Mutant replicate 1	ybeR	Unknown	0.00146182	0.000842559	0	0.000722402	0	0	0	0.00016679
Mutant replicate 1	djlB	Cytoplasmic	0.00833485	0.00020887	0	0.000179083	0.000162464	0.000285097	0.000419415	8.26942e-05
Mutant replicate 1	ybeT	Unknown	0.00279722	0.00268708	0.00229329	0.000460775	0.000418015	0.000733548	0.000269786	0.00063831
Mutant replicate 1	ybeU	Inner membrane	0.00584729	0.00252768	0.000449426	0.000722402	0	0	0.000211485	0.00033358
Mutant replicate 1	djlC	Cytoplasmic	0.0335011	0.00842211	0.00328712	0.00317021	0.00191734	0.00140192	0.000721844	0.000569292	0.386717	(0.21, 0.56)
Mutant replicate 1	hscC	Cytoplasmic	0.0752537	0.0308797	0.0218984	0.00933546	0.00749726	0.00365457	0.000985662	0.000918693	0.32278	(0.25, 0.39)
Mutant replicate 1	rihA	Unknown	0.704355	0.476078	0.498707	0.433321	0.377741	0.312298	0.199961	0.10749	0.0993405	(0.067, 0.13)
Mutant replicate 1	gltL	Inner membrane	0.432663	0.493001	0.37254	0.205711	0.142203	0.0933682	0.0303174	0.0125244	0.235927	(0.2, 0.27)
Mutant replicate 1	gltK	Inner membrane	0.406322	0.300475	0.214014	0.100777	0.0653033	0.0485527	0.0130876	0.00367383	0.244588	(0.23, 0.26)
Mutant replicate 1	gltJ	Inner membrane	0.447649	0.262039	0.192376	0.123551	0.103945	0.0618095	0.0262686	0.0124303	0.193464	(0.16, 0.22)
Mutant replicate 1	gltI	Periplasmic	0.843689	0.289735	0.157171	0.0970594	0.078609	0.0450115	0.0181193	0.0127311	0.307684	(0.22, 0.39)
Mutant replicate 1	lnt	Inner membrane	1.06759	0.832586	0.720949	0.578924	0.492488	0.51042	0.412223	0.372601	0.182655	(0.081, 0.28)
Mutant replicate 1	ybeX	Inner membrane	1.95455	1.20087	1.03494	0.757881	0.688869	0.546762	0.272889	0.122118	0.129714	(0.12, 0.14)
Mutant replicate 1	ybeY	Cytoplasmic	0.854736	0.621387	0.446015	0.29562	0.194324	0.127877	0.0454312	0.0211952	0.21148	(0.19, 0.23)
Mutant replicate 1	ybeZ	Cytoplasmic	0.681033	0.418031	0.311163	0.212003	0.160014	0.116152	0.0532185	0.0282457	0.182426	(0.16, 0.2)
Mutant replicate 1	miaB	Cytoplasmic	1.1421	0.466341	0.349231	0.236887	0.183157	0.130278	0.0612584	0.0334788	0.218585	(0.15, 0.29)
Mutant replicate 1	ubiF	Cytoplasmic	0.22618	0.108045	0.103359	0.0715436	0.0609588	0.0514091	0.0271197	0.0141584	0.141335	(0.069, 0.21)
Mutant replicate 1	glnX	Unknown	24.0113	16.1819	15.8503	16.6327	16.3018	17.6282	16.7479	16.9621
Mutant replicate 1	glnV	Unknown	22.9005	13.4737	12.7489	13.3321	13.0693	12.6478	12.3698	11.4151
Mutant replicate 1	metU	Unknown	13.1589	3.99754	2.87201	2.11559	1.6722	1.42227	0.935333	0.550563
Mutant replicate 1	glnW	Unknown	56.1092	34.6227	30.449	27.2677	25.3806	23.5722	19.0019	14.8286
Mutant replicate 1	glnU	Unknown	59.5522	28.8045	21.7772	20.4311	24.3413	20.6816	17.0833	14.4334
Mutant replicate 1	leuW	Unknown	36.5345	13.0956	4.29	3.19512	2.52196	2.74207	2.06629	2.24922
Mutant replicate 1	metT	Unknown	1.90865	0.340875	0.119839	0.0863505	0.0391686	0.0660907	0.0447249	0.0659449
Mutant replicate 1	asnB	Cytoplasmic	0.231548	0.101213	0.0567588	0.0393195	0.0351133	0.0246961	0.0137591	0.0075888	0.24527	(0.092, 0.4)
Mutant replicate 1	nagD	Cytoplasmic	0.993737	0.371149	0.211284	0.125997	0.0979755	0.0656905	0.0389738	0.0200733	0.297601	(0.14, 0.45)
Mutant replicate 1	nagC	Cytoplasmic	0.677266	0.258448	0.148803	0.0923645	0.0666925	0.0471804	0.0220734	0.00889766	0.260681	(0.13, 0.39)
Mutant replicate 1	nagA	Cytoplasmic	0.513432	0.177558	0.12185	0.0814598	0.0589587	0.0425189	0.022414	0.0101746	0.245757	(0.15, 0.34)
Mutant replicate 1	nagB	Cytoplasmic	0.585967	0.3005	0.24232	0.16474	0.134391	0.108514	0.0416854	0.0171013	0.166273	(0.15, 0.18)
Mutant replicate 1	nagE	Inner membrane	1.63512	1.10804	1.38211	1.22388	1.13986	1.06735	0.800334	0.454579	0.0695961	(0.036, 0.1)
Mutant replicate 1	glnS	Cytoplasmic	2.08175	0.98795	0.773219	0.524977	0.371755	0.245249	0.0933458	0.0405682	0.205065	(0.17, 0.24)
Mutant replicate 1	chiP	Outer membrane	0.109602	0.016323	0.00655836	0.00363511	0.00280311	0.00361691	0.00234121	0.00184643	0.836463	(0.099, 1.6)
Mutant replicate 1	chiQ	Unknown	0.0886214	0.0109455	0.00778455	0.0031282	0.0028379	0.00124501	0.00183157	0.00144449
Mutant replicate 1	fur	Cytoplasmic	4.15262	1.70952	1.08556	0.680231	0.497733	0.359758	0.193277	0.164054	0.300862	(0.24, 0.36)
Mutant replicate 1	uof	Unknown	1.7309	0.860514	0.530322	0.314519	0.218665	0.175482	0.0791681	0.0244319	0.216554	(0.15, 0.28)
Mutant replicate 1	fldA	Cytoplasmic	1.34195	0.435884	0.25827	0.125698	0.0720899	0.0463855	0.0203025	0.00934024	0.34249	(0.27, 0.42)
Mutant replicate 1	ybfE	Cytoplasmic	0.642456	0.109567	0.0541145	0.0313139	0.028408	0.0186942	0.0173158	0.0104431	0.611259	(0.32, 0.91)
Mutant replicate 1	ybfF	Unknown	0.134614	0.028462	0.0212129	0.00902578	0.00970451	0.00718445	0.00332736	0.00277853	0.375327	(0.044, 0.71)
Mutant replicate 1	seqA	Cytoplasmic	1.17145	0.329403	0.1556	0.08337	0.058637	0.0428742	0.0161797	0.00994875	0.361994	(0.25, 0.47)
Mutant replicate 1	pgm	Cytoplasmic	1.52408	0.825002	0.63852	0.46019	0.356975	0.258264	0.119347	0.0681467	0.181115	(0.14, 0.22)
Mutant replicate 1	ybfP	Unknown	0.0658618	0.0463969	0.0199273	0.00826603	0.00468684	0.00287862	0.00211741	0.00166992	0.463868	(0.41, 0.52)
Mutant replicate 1	ybfG	Unknown	0.0182829	0.0105378	0.0107531	0.011392	0.0121167	0.0159471	0.0179401	0.0206789
Mutant replicate 1	ybfI	Cytoplasmic	0	0.00198844	0.00212129	0	0.00309331	0	0	0
Mutant replicate 1	potE	Inner membrane	0.0380273	0.0153652	0.013017	0.0153051	0.0154666	0.0112575	0.00850745	0.00384679	0.0876183	(0.049, 0.13)
Mutant replicate 1	speF	Cytoplasmic	0.00352991	0.00122073	0.00115759	0.00162811	0.000844015	0.00129597	0.000680905	0.00107401
Mutant replicate 1	ybfK	Unknown	0	0	0	0	0.000899219	0	0	0
Mutant replicate 1	kdpE	Cytoplasmic	0.0809048	0.0303545	0.0159566	0.0105611	0.00547489	0.00420329	0.00375432	0.0017417	0.367953	(0.24, 0.49)
Mutant replicate 1	kdpD	Inner membrane	0.10157	0.054321	0.038041	0.0264779	0.0247984	0.0210004	0.0113204	0.0102474	0.225348	(0.14, 0.31)
Mutant replicate 1	kdpC	Inner membrane	0.0424464	0.0385195	0.0238784	0.0200835	0.010527	0.0138548	0.00627146	0.00247303	0.141598	(0.11, 0.18)
Mutant replicate 1	kdpB	Inner membrane	0.0292964	0.0171769	0.0130445	0.0113575	0.0105299	0.01063	0.00635754	0.00299685	0.096976	(0.072, 0.12)
Mutant replicate 1	kdpA	Inner membrane	0.0194753	0.0117596	0.011975	0.0120685	0.0091469	0.00839044	0.00518781	0.00289222	0.0986678	(0.056, 0.14)
Mutant replicate 1	kdpF	Inner membrane	0	0	0	0	0	0	0	0
Mutant replicate 1	ybfA	Inner membrane	0.237493	0.0533132	0.0384292	0.0296499	0.0224153	0.0127839	0.0130201	0.0136913	0.470109	(0.22, 0.72)
Mutant replicate 1	rhsC	Unknown	0.0313403	0.0155747	0.0103181	0.00829264	0.00874005	0.0082511	0.00531949	0.00374478	0.223019	(0.055, 0.39)
Mutant replicate 1	ybfB	Inner membrane	0.00949515	0.00182426	0.00291921	0.00078205	0.000709476	0.000622506	0.000457893	0.000722247
Mutant replicate 1	ybfO	Unknown	0.00476318	0.00686345	0.0035564	0.00336266	0.00259301	0.00361348	0.00147664	0.00116457
Mutant replicate 1	ybfC	Unknown	0.00544722	0.00470946	0.00502411	0.0044865	0.00569821	0.00535683	0.0018388	0.00165737
Mutant replicate 1	ybfQ	Unknown	0.00215619	0.00372832	0.00265161	0.00106554	0.000966661	0.00339266	0.00249552	0.000984061
Mutant replicate 1	ybfL	Cytoplasmic	0.00182053	0.00209862	0.00111941	0.00292392	0.000408089	0.00107419	0	0.000207717
Mutant replicate 1	ybfD	Cytoplasmic	0.00135823	0.00117427	0.0054285	0.00369165	0.00213122	0.00240425	0.00196497	0.00170467
Mutant replicate 1	ybgA	Unknown	0.0142055	0.00526351	0.00561518	0.00651862	0.00773328	0.00518877	0.00176154	0.000463088	0.241633	(0.11, 0.37)
Mutant replicate 1	phr	Cytoplasmic	0.0824184	0.0250131	0.0183875	0.0145977	0.00948267	0.00602501	0.0033766	0.00216369	0.269285	(0.17, 0.37)
Mutant replicate 1	dtpD	Inner membrane	0.038759	0.0187171	0.0143853	0.00759253	0.00453978	0.00425799	0.00242479	0.000398405	0.206	(0.17, 0.25)
Mutant replicate 1	ybgI	Cytoplasmic	0.300475	0.112651	0.123599	0.0948677	0.0820102	0.0733252	0.0428666	0.0298393	0.156151	(0.019, 0.29)
Mutant replicate 1	ybgJ	Cytoplasmic	0.305608	0.132563	0.125921	0.0832972	0.0903982	0.0848939	0.0357805	0.0203103	0.124051	(0.0096, 0.24)
Mutant replicate 1	ybgK	Cytoplasmic	0.303946	0.186376	0.138123	0.100593	0.0907604	0.072653	0.0502313	0.0294902	0.165158	(0.1, 0.23)
Mutant replicate 1	ybgL	Cytoplasmic	0.259095	0.181394	0.115156	0.0758493	0.052397	0.0443123	0.0173158	0.0091578	0.196955	(0.17, 0.22)
Mutant replicate 1	nei	Cytoplasmic	0.153547	0.153652	0.0948152	0.0523085	0.0287069	0.0210756	0.0107761	0.00432391	0.251834	(0.17, 0.33)
Mutant replicate 1	abrB	Inner membrane	0.0494255	0.0122497	0.00972511	0.00610626	0.00598277	0.00524938	0.00343223	0.00157901	0.272431	(0.057, 0.49)
Mutant replicate 1	ybgO	Cytoplasmic	0.00682184	0.00393194	0.00269655	0.0014448	0.00131073	0.000766702	0.0014099	0.0016679
Mutant replicate 1	ybgP	Periplasmic	0.00922814	0.00368229	0.00174592	0.00140318	0.00254594	0.00167539	0.000410785	0.000647942
Mutant replicate 1	ybgQ	Outer membrane	0.00380504	0.00170577	0.000779886	0.00020893	0.000663395	0.00074838	0.000305823	9.64766e-05
Mutant replicate 1	ybgD	Extracellular	0.0182535	0.0110469	0.0044895	0.00541228	0.00327335	0.00179506	0.000528152	0.000416534
Mutant replicate 1	gltA	Cytoplasmic	3.83802	1.90621	1.92849	1.45332	1.21311	0.948042	0.500386	0.247303	0.125784	(0.11, 0.14)
Mutant replicate 1	sdhC	Inner membrane	11.1711	5.73435	6.20885	5.48115	5.1462	4.30502	2.63527	1.16301	0.111658	(0.054, 0.17)
Mutant replicate 1	sdhD	Inner membrane	12.958	6.17702	6.81921	5.61211	4.74997	4.06124	1.74213	0.518159	0.171297	(0.1, 0.24)
Mutant replicate 1	sdhA	Inner membrane	10.7949	6.08432	6.03631	4.73789	4.00135	3.29911	1.32445	0.445751	0.172101	(0.12, 0.23)
Mutant replicate 1	sdhB	Inner membrane	10.3382	8.47915	8.09019	6.34332	5.15768	4.07119	1.65122	0.559803	0.175686	(0.15, 0.21)
Mutant replicate 1	sucA	Cytoplasmic	3.23475	3.41345	3.66047	2.99037	2.60257	2.14369	0.991901	0.453258	0.138782	(0.12, 0.16)
Mutant replicate 1	sucB	Cytoplasmic	3.42399	4.90008	7.97443	7.16654	6.40701	5.26397	2.48126	1.01315
Mutant replicate 1	sucC	Cytoplasmic	2.58654	3.93701	8.64139	8.02428	7.39712	6.32063	3.36658	1.38143
Mutant replicate 1	sucD	Cytoplasmic	2.30906	3.4088	7.94386	8.50406	8.10048	7.32393	4.38006	1.88451
Mutant replicate 1	mngR	Cytoplasmic	0.0873212	0.0317655	0.021565	0.00813527	0.00481325	0.00337858	0.00144968	0.000326659	0.298422	(0.16, 0.43)
Mutant replicate 1	mngA	Inner membrane	0.00287928	0.0046769	0.0199575	0.0307859	0.0310974	0.0281091	0.019843	0.0135588
Mutant replicate 1	mngB	Unknown	0.0330059	0.0146076	0.020778	0.0325245	0.04263	0.0414229	0.0275701	0.0150635
Mutant replicate 1	cydA	Inner membrane	3.39482	1.86716	2.13204	1.8615	1.70458	1.58164	1.05833	0.567557	0.0847752	(0.036, 0.13)
Mutant replicate 1	cydB	Inner membrane	3.47578	2.05803	2.41129	2.04001	1.90951	1.79097	1.28112	0.737528	0.0702803	(0.035, 0.11)
Mutant replicate 1	ybgT	Unknown	4.24883	2.95126	3.5392	3.01717	2.63135	2.37307	1.90579	1.18916
Mutant replicate 1	ybgE	Inner membrane	1.864	1.19306	1.44378	1.17601	1.03058	0.946482	0.56633	0.326548	0.092799	(0.058, 0.13)
Mutant replicate 1	ybgC	Unknown	2.42899	0.980227	0.927868	0.628276	0.508678	0.383496	0.140488	0.0431529	0.18405	(0.16, 0.21)
Mutant replicate 1	tolQ	Inner membrane	2.96005	1.52533	1.56204	1.2388	1.01303	0.838324	0.375948	0.123711	0.156336	(0.11, 0.21)
Mutant replicate 1	tolR	Inner membrane	2.25691	1.10198	0.971639	0.704004	0.448855	0.30178	0.0474672	0.0225715	0.321312	(0.078, 0.56)
Mutant replicate 1	tolA	Cytoplasmic	2.08507	1.23853	1.16143	0.875058	0.697645	0.56614	0.286097	0.132079	0.130268	(0.12, 0.14)
Mutant replicate 1	tolB	Periplasmic	4.8907	3.8357	4.76601	4.29777	4.03387	3.84952	2.69666	1.62025	0.0773451	(0.05, 0.11)
Mutant replicate 1	pal	Outer membrane	12.9718	10.613	13.2544	11.866	11.3986	10.5804	7.77913	4.49863
Mutant replicate 1	ybgF	Periplasmic	3.89421	3.1702	3.73716	3.00354	2.56487	1.9572	0.926934	0.290745	0.167229	(0.13, 0.2)
Mutant replicate 1	lysT	Unknown	23.2392	8.42208	5.22507	4.46519	3.99892	3.64532	2.04698	1.44968
Mutant replicate 1	valT	Unknown	20.7675	6.58147	5.4679	4.44163	4.24618	3.12571	2.31886	2.38195
Mutant replicate 1	lysW	Unknown	10.7242	2.99051	1.86729	1.23827	0.976836	0.691031	0.293552	0.265697
Mutant replicate 1	valZ	Unknown	10.7446	2.98658	2.24829	1.83049	1.60567	1.42224	1.15254	1.19175
Mutant replicate 1	lysY	Unknown	4.89568	0.934043	0.531718	0.336487	0.183157	0.133921	0.116239	0.0823504
Mutant replicate 1	lysZ	Unknown	4.06498	0.714268	0.494037	0.265825	0.180104	0.131242	0.0847163	0.0823504
Mutant replicate 1	lysQ	Unknown	3.64283	0.792759	0.339127	0.168244	0.112947	0.10178	0.0610745	0.0668126
Mutant replicate 1	nadA	Cytoplasmic	0.0822822	0.029998	0.0222492	0.0171467	0.0133332	0.0132587	0.00516314	0.00452442	0.228934	(0.021, 0.44)
Mutant replicate 1	pnuC	Inner membrane	0.160277	0.0778805	0.0928064	0.0685499	0.0557441	0.0559788	0.0380566	0.016401	0.0956715	(0.068, 0.12)
Mutant replicate 1	zitB	Inner membrane	0.0796554	0.023114	0.0152003	0.010859	0.00812734	0.00497013	0.0019074	0.00125358	0.276961	(0.18, 0.37)
Mutant replicate 1	ybgS	Periplasmic	0.029881	0.0266169	0.0242194	0.0208075	0.023139	0.0170969	0.0180778	0.0185964
Mutant replicate 1	aroG	Cytoplasmic	1.03743	0.477848	0.350224	0.222216	0.157089	0.0937572	0.0287233	0.0139058	0.239222	(0.2, 0.28)
Mutant replicate 1	gpmA	Cytoplasmic	2.87606	2.00309	2.2244	1.81762	1.68992	1.52656	1.03977	0.559229	0.0843316	(0.052, 0.12)
Mutant replicate 1	galM	Periplasmic	1.25519	0.988203	1.04689	0.843345	0.691761	0.572352	0.29788	0.143951	0.127146	(0.11, 0.15)
Mutant replicate 1	galK	Cytoplasmic	0.55802	0.458431	0.416504	0.290896	0.250373	0.195233	0.0813161	0.0452206	0.142017	(0.065, 0.22)
Mutant replicate 1	galT	Unknown	0.431979	0.20853	0.14922	0.106737	0.0844235	0.0569655	0.0231676	0.00823341	0.185938	(0.17, 0.2)
Mutant replicate 1	galE	Cytoplasmic	0.502729	0.216147	0.227773	0.19865	0.163334	0.128901	0.0721418	0.0361113	0.115572	(0.09, 0.14)
Mutant replicate 1	modF	Inner membrane	0.231516	0.0571018	0.024842	0.0135417	0.0121276	0.0109173	0.00762378	0.00537125	0.578155	(0.35, 0.8)
Mutant replicate 1	modE	Cytoplasmic	0.186269	0.0597288	0.0560569	0.0343567	0.028816	0.0252837	0.014233	0.00733369	0.210299	(0.082, 0.34)
Mutant replicate 1	ybhT	Inner membrane	2.33903	1.32032	1.09034	0.704111	0.428424	0.227987	0.033939	0.0165322	0.372555	(0.16, 0.58)
Mutant replicate 1	modA	Periplasmic	0.359031	0.225048	0.239673	0.20584	0.187637	0.171474	0.107946	0.0616373	0.0837122	(0.052, 0.12)
Mutant replicate 1	modB	Inner membrane	0.246743	0.129249	0.114826	0.105628	0.0880922	0.0702133	0.0442683	0.0166007	0.117303	(0.092, 0.14)
Mutant replicate 1	modC	Inner membrane	0.191064	0.0960422	0.0721118	0.0562655	0.050825	0.043057	0.0258742	0.0169493	0.17728	(0.088, 0.27)
Mutant replicate 1	ybhA	Cytoplasmic	0.185132	0.0506214	0.027196	0.0128021	0.010481	0.0032311	0.00146257	0.00129766	0.402999	(0.3, 0.5)
Mutant replicate 1	pgl	Periplasmic	0.439031	0.32971	0.346946	0.308109	0.299781	0.251179	0.157849	0.0910553	0.0905594	(0.064, 0.12)
Mutant replicate 1	ybhD	Cytoplasmic	0.0168156	0.00218853	0.0036689	0.00375286	0.0017023	0.00341399	0.00204036	0.000866469
Mutant replicate 1	ybhH	Cytoplasmic	0.00147432	0.00311579	0.00120871	0.00145715	0.00242354	0.00231977	0.00113756	0.00134573
Mutant replicate 1	ybhI	Inner membrane	0.00360869	0.00249595	0.00244081	0.00196167	0.00242676	0.002981	0.00271479	0.00131757
Mutant replicate 1	ybhJ	Cytoplasmic	0.0146415	0.00857086	0.00745546	0.00780079	0.00656406	0.00539945	0.00403784	0.00281906	0.102979	(0.0025, 0.2)
Mutant replicate 1	ybhC	Outer membrane	0.640811	0.241586	0.16331	0.111533	0.0758874	0.045024	0.0187747	0.00818518	0.249308	(0.19, 0.31)
Mutant replicate 1	ybhB	Cytoplasmic	0.135609	0.0800378	0.104063	0.0825628	0.0705237	0.0768149	0.0486547	0.0178245	0.105076	(0.047, 0.16)
Mutant replicate 1	bioA	Cytoplasmic	0.0244702	0.0113295	0.00887981	0.0063437	0.00431625	0.00410275	0.00174106	0.00137311	0.215809	(0.14, 0.29)
Mutant replicate 1	bioB	Cytoplasmic	0.0139189	0.00515733	0.0039736	0.00171961	0.00178289	0.00195542	0.000575335	0.000794055
Mutant replicate 1	bioF	Cytoplasmic	0.0210578	0.00981307	0.0118462	0.00841364	0.00642767	0.00687344	0.00414839	0.00357841
Mutant replicate 1	bioC	Unknown	0.0177971	0.0138086	0.0143103	0.0108246	0.0101269	0.0110396	0.00554559	0.00484221
Mutant replicate 1	bioD	Cytoplasmic	0.0206078	0.0118778	0.0103249	0.0105611	0.0071858	0.00810635	0.00375432	0.00278672	0.105811	(0.0073, 0.2)
Mutant replicate 1	uvrB	Cytoplasmic	0.254904	0.092489	0.0620021	0.0383216	0.0394696	0.0263761	0.0160691	0.00992822	0.262828	(0.058, 0.47)
Mutant replicate 1	ybhK	Cytoplasmic	0.530579	0.279891	0.21843	0.175551	0.152369	0.120702	0.0733007	0.0345558	0.133958	(0.062, 0.21)
Mutant replicate 1	moaA	Cytoplasmic	0.46051	0.0855631	0.0395331	0.0253147	0.0203878	0.0135706	0.00922585	0.00882673	0.549635	(0.32, 0.78)
Mutant replicate 1	moaB	Cytoplasmic	0.522529	0.213379	0.1439	0.113159	0.0877343	0.084122	0.043781	0.0241699	0.205151	(0.093, 0.32)
Mutant replicate 1	moaC	Cytoplasmic	0.457857	0.257761	0.159751	0.103134	0.0811518	0.0674343	0.0388192	0.0184663	0.208784	(0.14, 0.28)
Mutant replicate 1	moaD	Unknown	0.462792	0.240068	0.174618	0.14034	0.132975	0.0885401	0.0620836	0.047523	0.204417	(0.12, 0.29)
Mutant replicate 1	moaE	Cytoplasmic	0.405535	0.239666	0.143995	0.100486	0.08143	0.0624608	0.0267731	0.0229397	0.229512	(0.15, 0.31)
Mutant replicate 1	ybhL	Inner membrane	0.631993	0.375688	0.343017	0.26226	0.228708	0.16689	0.0819804	0.03819	0.133051	(0.12, 0.15)
Mutant replicate 1	ybhM	Inner membrane	0.0355137	0.0129499	0.00757603	0.00322349	0.00552377	0.00171058	0.00167766	0.00165388
Mutant replicate 1	ybhN	Inner membrane	0.0145999	0.00342834	0.00432238	0.00320665	0.00460603	0.00233976	0.00140813	0.0018509
Mutant replicate 1	ybhO	Inner membrane	0.00666648	0.00312195	0.00614866	0.00494165	0.00410948	0.00508079	0.00265224	0.00104586
Mutant replicate 1	ybhP	Cytoplasmic	0.017657	0.00547995	0.00835153	0.00671208	0.00578474	0.00373994	0.00137548	0.00185964
Mutant replicate 1	ybhQ	Inner membrane	1.50587	0.646605	0.398709	0.262575	0.182325	0.144621	0.0626612	0.0284444	0.237189	(0.17, 0.3)
Mutant replicate 1	ybhR	Inner membrane	0.0589008	0.0757116	0.0661106	0.0311866	0.0152989	0.00901031	0.00256991	0.00106673	0.331534	(0.27, 0.39)
Mutant replicate 1	ybhS	Inner membrane	0.104045	0.0975808	0.064256	0.0358564	0.0292555	0.0211817	0.00845043	0.00270747	0.192319	(0.17, 0.21)
Mutant replicate 1	ybhF	Inner membrane	0.176368	0.103028	0.0664964	0.040487	0.0289831	0.0200395	0.00732708	0.00435095	0.235106	(0.21, 0.26)
Mutant replicate 1	ybhG	Inner membrane	0.23621	0.115246	0.0990572	0.0826836	0.0647924	0.0617402	0.0409175	0.0251778	0.158334	(0.057, 0.26)
Mutant replicate 1	ybiH	Cytoplasmic	0.121671	0.0235239	0.00852304	0.00494716	0.00345236	0.00514957	0.00401065	0.0014058
Mutant replicate 1	rhlE	Cytoplasmic	0.577385	0.266582	0.182058	0.118779	0.0921196	0.0802308	0.0403671	0.0314035	0.251473	(0.18, 0.32)
Mutant replicate 1	ybiA	Cytoplasmic	0.0449987	0.0160557	0.0105406	0.00476516	0.00480328	0.00295014	0.000930007	0.000244487	0.247162	(0.17, 0.33)
Mutant replicate 1	dinG	Cytoplasmic	0.152527	0.0414605	0.0170117	0.0111756	0.0105699	0.00728688	0.00522075	0.00241555	0.402983	(0.18, 0.62)
Mutant replicate 1	ybiB	Cytoplasmic	0.240741	0.155173	0.127872	0.092679	0.0785374	0.0598207	0.0342065	0.0187615	0.138599	(0.11, 0.17)
Mutant replicate 1	ybiC	Cytoplasmic	0.158676	0.126337	0.11251	0.0880692	0.0713513	0.0674783	0.0523921	0.0283801	0.0804586	(0.021, 0.14)
Mutant replicate 1	ybiJ	Unknown	0.0456022	0.0159989	0.0158487	0.00391924	0.00888883	0.0109189	0.00688419	0.00226221
Mutant replicate 1	ybiI	Unknown	0.0969074	0.0592063	0.0309851	0.0239448	0.0208538	0.0152479	0.00729028	0.00265365	0.172659	(0.11, 0.24)
Mutant replicate 1	ybiX	Cytoplasmic	0.0801416	0.0404726	0.0412994	0.0290431	0.0263479	0.0252198	0.0108213	0.00487676	0.126108	(0.1, 0.15)
Mutant replicate 1	fiu	Outer membrane	0.30419	0.162916	0.193313	0.158389	0.142573	0.114396	0.0502383	0.0217244	0.147355	(0.097, 0.2)
Mutant replicate 1	mcbA	Unknown	0.0178443	0.0114278	0.00853392	0.0127375	0.00977772	0.00857913	0.00917892	0.00361954
Mutant replicate 1	rlmF	Cytoplasmic	0.480084	0.186939	0.117392	0.0800019	0.0560601	0.0410632	0.0203518	0.0113374	0.26043	(0.14, 0.38)
Mutant replicate 1	ybiO	Inner membrane	0.0148783	0.00924544	0.00771898	0.00585905	0.00458578	0.00329207	0.00201794	0.000848786	0.135142	(0.12, 0.15)
Mutant replicate 1	glnQ	Inner membrane	0.727199	0.57838	0.614382	0.500496	0.418111	0.382624	0.17479	0.074805	0.138086	(0.11, 0.17)
Mutant replicate 1	glnP	Inner membrane	0.602165	0.409438	0.471505	0.383983	0.342022	0.305956	0.1672	0.0662005	0.125984	(0.086, 0.17)
Mutant replicate 1	glnH	Periplasmic	1.05714	0.703939	0.874925	0.757605	0.74693	0.719407	0.596719	0.34952	0.0540402	(0.017, 0.091)
Mutant replicate 1	dps	Cytoplasmic	0.60476	0.462194	0.532848	0.457169	0.481949	0.416408	0.346699	0.254684	0.0443697	(0.022, 0.067)
Mutant replicate 1	rhtA	Inner membrane	0.182985	0.0782612	0.0831316	0.0659485	0.0551258	0.0469929	0.0239435	0.0118353	0.120782	(0.095, 0.15)
Mutant replicate 1	ompX	Outer membrane	28.7325	19.6306	20.8935	17.5388	15.7098	13.588	8.95165	4.96699	0.0877243	(0.062, 0.11)
Mutant replicate 1	ybiP	Inner membrane	0.305133	0.069859	0.0293284	0.0130771	0.00864136	0.00822462	0.0045373	0.00342931	0.537072	(0.24, 0.83)
Mutant replicate 1	yliL	Unknown	0.00383323	0.00662813	0.00589247	0.00284145	0.00171851	0.00376962	0.000554559	0	0.181007	(0.015, 0.35)
Mutant replicate 1	rybA	Unknown	0	0	0	0	0	0	0	0
Mutant replicate 1	mntR	Cytoplasmic	0.537389	0.138936	0.088387	0.0666647	0.0495723	0.0313168	0.0233555	0.0100929	0.295877	(0.14, 0.46)
Mutant replicate 1	ybiR	Inner membrane	0.236314	0.0602396	0.0318478	0.0246817	0.0153422	0.0125519	0.00495089	0.00327141	0.320115	(0.19, 0.45)
Mutant replicate 1	ybiS	Unknown	1.49458	0.832294	0.598383	0.453151	0.377596	0.339266	0.230693	0.149885	0.198555	(0.12, 0.28)
Mutant replicate 1	ybiT	Cytoplasmic	1.23703	0.817469	0.666548	0.467956	0.384334	0.313198	0.197574	0.129281	0.160762	(0.13, 0.19)
Mutant replicate 1	ybiU	Cytoplasmic	0.063766	0.0360463	0.0304118	0.0224219	0.0240062	0.0186516	0.017031	0.0120326	0.215126	(0.081, 0.35)
Mutant replicate 1	ybiV	Unknown	0.162348	0.0610421	0.0483529	0.0278922	0.0179117	0.0087311	0.00422036	0.00246015	0.285493	(0.23, 0.34)
Mutant replicate 1	ybiW	Cytoplasmic	0.00701891	0.00404553	0.00261565	0.00189196	0.00181174	0.00217532	0.00153854	0.000873643	0.23912	(0.032, 0.45)
Mutant replicate 1	ybiY	Cytoplasmic	0.000574984	0	0.000707096	0	0	0	0.000166368	0
Mutant replicate 1	fsaA	Cytoplasmic	0.0187325	0.00809771	0.0047993	0.00424289	0.00244946	0.00429839	0.000903355	0.000356221	0.178286	(0.11, 0.24)
Mutant replicate 1	moeB	Cytoplasmic	0.35603	0.138793	0.0873971	0.0695587	0.0439251	0.0382692	0.0153724	0.00740014	0.224221	(0.099, 0.35)
Mutant replicate 1	moeA	Cytoplasmic	0.247438	0.0772209	0.0615277	0.0397251	0.0298445	0.0291505	0.0151427	0.00974507	0.264195	(0.13, 0.4)
Mutant replicate 1	iaaA	Unknown	0.173031	0.0552687	0.0382096	0.0230316	0.0196935	0.0158043	0.00868006	0.00366731	0.242591	(0.12, 0.37)
Mutant replicate 1	gsiA	Inner membrane	0.112232	0.0479583	0.0248164	0.0155733	0.0106581	0.00761173	0.00343934	0.00277556	0.316616	(0.26, 0.37)
Mutant replicate 1	gsiB	Periplasmic	0.070612	0.0736459	0.0547896	0.034895	0.0263806	0.0201046	0.007686	0.00337612	0.173133	(0.14, 0.21)
Mutant replicate 1	gsiC	Inner membrane	0.0736054	0.0602361	0.0639151	0.0435936	0.0332506	0.021881	0.00959189	0.00359006	0.178259	(0.16, 0.19)
Mutant replicate 1	gsiD	Inner membrane	0.0402867	0.0281259	0.05059	0.035892	0.0267104	0.0171865	0.0108358	0.00556772
Mutant replicate 1	yliE	Inner membrane	0.0237924	0.00901527	0.00921122	0.00500792	0.00385183	0.00173316	0.000828652	0.000452442	0.275254	(0.031, 0.52)
Mutant replicate 1	yliF	Inner membrane	0.0393273	0.0175054	0.0112529	0.00596512	0.00418959	0.00336968	0.0019153	0.00195479	0.340174	(0.29, 0.39)
Mutant replicate 1	rimO	Cytoplasmic	0.555341	0.255978	0.141339	0.0736719	0.0575622	0.0480499	0.0219064	0.0148722	0.299306	(0.22, 0.38)
Mutant replicate 1	bssR	Unknown	0.0269524	0.0170881	0.0107722	0.00665964	0.00966661	0.00636123	0.00389925	0.00184512
Mutant replicate 1	yliI	Inner membrane	0.0102013	0.00400895	0.00342143	0.00412468	0.00540498	0.00474242	0.00550087	0.00370346
Mutant replicate 1	gstB	Cytoplasmic	0.254203	0.0927621	0.0705405	0.0599559	0.0495818	0.0457765	0.0164776	0.00885184	0.166485	(0.059, 0.27)
Mutant replicate 1	dacC	Inner membrane	0.452531	0.165621	0.110561	0.0735517	0.0497553	0.0404412	0.0180474	0.00814734	0.241051	(0.11, 0.37)
Mutant replicate 1	deoR	Cytoplasmic	0.612937	0.157582	0.0817493	0.0518873	0.0427929	0.035938	0.0181492	0.0105796	0.348363	(0.18, 0.52)
Mutant replicate 1	ybjG	Inner membrane	0.816535	0.24231	0.187079	0.129364	0.0920999	0.0954718	0.050412	0.022945	0.229659	(0.083, 0.38)
Mutant replicate 1	mdfA	Inner membrane	0.77392	0.285203	0.226064	0.147258	0.109884	0.0780889	0.0275661	0.00928992	0.207705	(0.15, 0.27)
Mutant replicate 1	ybjH	Unknown	0.219704	0.123493	0.0904339	0.0664002	0.0529119	0.0421404	0.022591	0.0103585	0.159605	(0.082, 0.24)
Mutant replicate 1	ybjI	Cytoplasmic	0.21879	0.0990564	0.0787685	0.0614254	0.0517448	0.0364212	0.0214688	0.011143	0.170919	(0.051, 0.29)
Mutant replicate 1	ybjJ	Inner membrane	0.185336	0.0552618	0.045005	0.0342666	0.0191893	0.0134696	0.00644005	0.00205115	0.22475	(0.14, 0.31)
Mutant replicate 1	ybjK	Cytoplasmic	0.099257	0.0199955	0.0136284	0.00666709	0.00345622	0.00492788	0.000836486	0.00131941	0.381048	(0.044, 0.72)
Mutant replicate 1	rybB	Unknown	0.360275	0.245409	0.084583	0.0550306	0.038177	0.0283437	0.0151626	0.00896866
Mutant replicate 1	ybjL	Inner membrane	0.415277	0.135157	0.0756794	0.0453519	0.0312359	0.0225775	0.0126108	0.00707404	0.32927	(0.23, 0.43)
Mutant replicate 1	ybjM	Inner membrane	0.162912	0.037875	0.0370384	0.0284145	0.0220951	0.0215407	0.0114873	0.00937201	0.280224	(0.056, 0.5)
Mutant replicate 1	grxA	Unknown	0.413186	0.225433	0.212129	0.160575	0.100713	0.080477	0.0446872	0.0196812	0.149985	(0.1, 0.2)
Mutant replicate 1	ybjC	Inner membrane	0.3396	0.219557	0.186718	0.180254	0.169971	0.158324	0.133094	0.101276	0.141771	(0.0069, 0.28)
Mutant replicate 1	nfsA	Cytoplasmic	0.297751	0.128712	0.116187	0.0972695	0.0757284	0.0594067	0.0289936	0.014373	0.143335	(0.068, 0.22)
Mutant replicate 1	rimK	Cytoplasmic	0.583389	0.404624	0.362945	0.274705	0.277473	0.236922	0.16366	0.125934	0.118536	(0.057, 0.18)
Mutant replicate 1	ybjN	Inner membrane	0.620549	0.236362	0.174106	0.0970381	0.0719828	0.0503564	0.0216592	0.0059415	0.221959	(0.15, 0.29)
Mutant replicate 1	potF	Periplasmic	0.0571884	0.0254584	0.0205839	0.0158539	0.0139658	0.0124367	0.00860987	0.00286465	0.124201	(0.09, 0.16)
Mutant replicate 1	potG	Inner membrane	0.0410703	0.0173594	0.0154327	0.00789291	0.0065467	0.00574418	0.00211261	0.0012496	0.213461	(0.14, 0.29)
Mutant replicate 1	potH	Inner membrane	0.0195278	0.00875413	0.00967254	0.00750571	0.00437733	0.00448087	0.00125561	0.000990251
Mutant replicate 1	potI	Inner membrane	0.0434296	0.0299676	0.0289609	0.0172301	0.0222126	0.0120307	0.00849538	0.00460625	0.10817	(0.086, 0.13)
Mutant replicate 1	ybjO	Inner membrane	0.149214	0.0426965	0.0253774	0.0183038	0.0232473	0.0158185	0.00826736	0.0057957	0.276374	(0.07, 0.48)
Mutant replicate 1	rlmD	Cytoplasmic	0.283516	0.106297	0.0820871	0.0607586	0.0438082	0.0445737	0.0238933	0.0119344	0.199818	(0.01, 0.39)
Mutant replicate 1	artJ	Periplasmic	0.0728156	0.0321899	0.0304283	0.0157211	0.0126775	0.0102892	0.00470466	0.00145189	0.179625	(0.15, 0.21)
Mutant replicate 1	artM	Inner membrane	0.354273	0.228269	0.180738	0.113913	0.0898171	0.0642019	0.0268576	0.00970823	0.175467	(0.17, 0.18)
Mutant replicate 1	artQ	Inner membrane	0.409947	0.245435	0.205472	0.145877	0.122956	0.0962436	0.0419748	0.0187754	0.147262	(0.13, 0.16)
Mutant replicate 1	artI	Periplasmic	0.439014	0.227774	0.201262	0.172583	0.1553	0.115962	0.0662744	0.0277473	0.122876	(0.1, 0.14)
Mutant replicate 1	artP	Inner membrane	0.229994	0.0601441	0.0501951	0.0298177	0.0235499	0.0136823	0.00636716	0.00404964	0.280409	(0.17, 0.39)
Mutant replicate 1	ybjP	Unknown	0.0982821	0.0595376	0.0616654	0.0520381	0.0364184	0.0347156	0.0156695	0.00961176
Mutant replicate 1	ybjQ	Unknown	0.586164	0.344295	0.320158	0.27783	0.250616	0.22869	0.172376	0.10934	0.100109	(0.0011, 0.2)
Mutant replicate 1	amiD	Unknown	0.376749	0.208535	0.170392	0.131404	0.137077	0.0987178	0.0684691	0.0487412	0.159079	(0.071, 0.25)
Mutant replicate 1	ybjS	Cytoplasmic	0.333252	0.0708896	0.0263592	0.0156364	0.0105246	0.00782921	0.00472524	0.0024456	0.472636	(0.28, 0.66)
Mutant replicate 1	ybjT	Inner membrane	0.203957	0.0990051	0.0744897	0.0577225	0.0440976	0.0347089	0.0177878	0.0104802	0.184948	(0.09, 0.28)
Mutant replicate 1	ltaE	Cytoplasmic	0.307289	0.165207	0.134645	0.106427	0.0905304	0.0761824	0.0388524	0.0293451	0.162477	(0.096, 0.23)
Mutant replicate 1	poxB	Inner membrane	0.0198686	0.0126663	0.0140679	0.0116038	0.0116067	0.00923655	0.0102782	0.00769388
Mutant replicate 1	hcr	Cytoplasmic	0.00907869	0.00707958	0.00262698	0.00316694	0.00574609	0.00399136	0.00139069	0.000365596	0.239037	(0.066, 0.41)
Mutant replicate 1	hcp	Cytoplasmic	0.00344364	0.00198483	0.00173245	0.00201119	0.00098245	0.000615727	0.000905814	0.000357191
Mutant replicate 1	ybjE	Inner membrane	0.263918	0.0980963	0.0862658	0.0616594	0.0484619	0.0416166	0.0212951	0.00879095	0.165325	(0.07, 0.26)
Mutant replicate 1	aqpZ	Inner membrane	0.135319	0.0762806	0.0699477	0.0569514	0.0456664	0.0503049	0.026246	0.0179846	0.115967	(0.025, 0.21)
Mutant replicate 1	ybjD	Cytoplasmic	0.127266	0.0391935	0.0260846	0.0124859	0.0092296	0.006135	0.0035199	0.00135242	0.304465	(0.13, 0.48)
Mutant replicate 1	ybjX	Unknown	1.32368	0.252009	0.124329	0.0767449	0.0476613	0.037309	0.0188483	0.0109406	0.416581	(0.12, 0.71)
Mutant replicate 1	macA	Inner membrane	0.155802	0.108242	0.106635	0.0863892	0.0850246	0.0762436	0.0525937	0.0272998	0.0804642	(0.05, 0.11)
Mutant replicate 1	macB	Inner membrane	0.12864	0.0923751	0.0889046	0.0589743	0.0502842	0.0451657	0.023917	0.0121302	0.114376	(0.099, 0.13)
Mutant replicate 1	cspD	Cytoplasmic	3.74889	2.83286	3.06597	2.83804	2.47981	2.33777	1.67965	0.921606	0.0779476	(0.051, 0.11)
Mutant replicate 1	clpS	Cytoplasmic	0.315972	0.13566	0.112012	0.11233	0.0722737	0.0754628	0.0415142	0.0323729	0.184475	(0.058, 0.31)
Mutant replicate 1	clpA	Cytoplasmic	1.07906	0.664778	0.631915	0.513033	0.459106	0.407745	0.293544	0.211645	0.120106	(0.047, 0.19)
Mutant replicate 1	serW	Unknown	0.246982	0.155912	0.0614692	0.0958989	0.0527269	0.10178	0.15994	0.750123
Mutant replicate 1	infA	Cytoplasmic	7.88515	3.75488	2.95237	1.86134	1.38458	0.986194	0.346638	0.142891	0.202096	(0.16, 0.24)
Mutant replicate 1	aat	Cytoplasmic	0.361873	0.206036	0.0952323	0.0420776	0.0283005	0.021944	0.0095573	0.00519249	0.325365	(0.26, 0.39)
Mutant replicate 1	cydC	Inner membrane	0.416513	0.253751	0.133412	0.0895502	0.0685756	0.0518947	0.0284332	0.0139209	0.22731	(0.13, 0.33)
Mutant replicate 1	cydD	Inner membrane	0.243953	0.110225	0.0677084	0.0479042	0.0305918	0.0226945	0.0131343	0.00521269	0.232934	(0.12, 0.35)
Mutant replicate 1	trxB	Cytoplasmic	1.75549	1.12544	1.11895	0.926824	0.769246	0.627747	0.294502	0.141803	0.13706	(0.098, 0.18)
Mutant replicate 1	lrp	Cytoplasmic	2.53202	1.49314	1.54983	1.26884	1.13703	0.996413	0.626148	0.33303
Mutant replicate 1	ftsK	Inner membrane	1.21823	0.76981	0.551854	0.421282	0.367418	0.337174	0.248576	0.204034	0.227146	(0.16, 0.29)
Mutant replicate 1	lolA	Periplasmic	0.809205	0.80756	0.960819	0.642251	0.509866	0.347581	0.152422	0.0679195	0.163376	(0.15, 0.18)
Mutant replicate 1	rarA	Cytoplasmic	0.497849	0.481575	0.559679	0.328416	0.20438	0.12359	0.028743	0.0111586	0.287837	(0.23, 0.34)
Mutant replicate 1	serS	Cytoplasmic	3.49113	2.00043	1.93918	1.27272	0.830924	0.520312	0.182619	0.0872184	0.235031	(0.12, 0.35)
Mutant replicate 1	dmsA	Inner membrane	0.0203184	0.0117111	0.0210828	0.0247886	0.0187876	0.00965763	0.00269455	0.00154552	0.36444	(0.01, 0.72)
Mutant replicate 1	dmsB	Unknown	0.0477292	0.0265447	0.0252289	0.0335181	0.0341616	0.0230569	0.00702621	0.00305728
Mutant replicate 1	dmsC	Inner membrane	0.0557016	0.0431519	0.0478763	0.0446936	0.047259	0.0475914	0.0332736	0.0172211
Mutant replicate 1	ycaC	Unknown	0.0132054	0.00951406	0.0238518	0.0220246	0.0229408	0.0227259	0.0212537	0.0165737
Mutant replicate 1	ycaD	Inner membrane	0.229243	0.0451682	0.0296316	0.0222568	0.0203933	0.0118699	0.00690665	0.00411096	0.312789	(0.12, 0.5)
Mutant replicate 1	ycaM	Inner membrane	0.440459	0.221771	0.225693	0.163339	0.141696	0.109675	0.0503289	0.0183196	0.153925	(0.11, 0.2)
Mutant replicate 1	ycaN	Cytoplasmic	0.0574984	0.0111563	0.00875119	0.00590796	0.00433881	0.00291119	0.00214137	0.00129909	0.359056	(0.018, 0.7)
Mutant replicate 1	ycaK	Cytoplasmic	0.056039	0.026748	0.0371495	0.0333185	0.0294414	0.0289323	0.0210282	0.0233777
Mutant replicate 1	pflA	Cytoplasmic	0.341498	0.213737	0.201394	0.120445	0.0829684	0.0637325	0.0317244	0.0108366	0.167315	(0.15, 0.19)
Mutant replicate 1	pflB	Cytoplasmic	1.69934	1.22742	1.32671	1.09394	0.953501	0.787667	0.480674	0.24352	0.107433	(0.08, 0.13)
Mutant replicate 1	focA	Inner membrane	0.240649	0.111937	0.118674	0.0909065	0.0827407	0.0683276	0.0267003	0.0127997	0.142014	(0.09, 0.19)
Mutant replicate 1	ycaO	Cytoplasmic	1.06641	0.606355	0.596816	0.422442	0.324614	0.207952	0.0726123	0.0318521	0.190852	(0.067, 0.32)
Mutant replicate 1	ycaP	Cytoplasmic	0.0201618	0.00645597	0.00321407	0.0077494	0.00569116	0.00528726	0.00259275	0.0013632
Mutant replicate 1	serC	Cytoplasmic	0.696158	0.299635	0.221187	0.147004	0.106519	0.0672924	0.0262614	0.010193	0.217298	(0.17, 0.26)
Mutant replicate 1	aroA	Cytoplasmic	0.289373	0.148901	0.124155	0.0762809	0.0491461	0.03139	0.0089792	0.00239118	0.245939	(0.2, 0.29)
Mutant replicate 1	ycaL	Unknown	0.0500574	0.0276822	0.0237085	0.0210601	0.0172862	0.0119741	0.00606753	0.0037047	0.133739	(0.077, 0.19)
Mutant replicate 1	cmk	Cytoplasmic	2.24471	0.835057	0.660112	0.460988	0.391413	0.34373	0.218467	0.167118	0.270381	(0.14, 0.4)
Mutant replicate 1	rpsA	Cytoplasmic	35.9353	22.0768	25.3243	20.7559	17.0832	12.8917	6.34067	3.11697	0.137767	(0.1, 0.17)
Mutant replicate 1	ihfB	Cytoplasmic	3.81487	1.53842	1.21025	0.862305	0.669947	0.520684	0.352525	0.298326	0.273361	(0.18, 0.37)
Mutant replicate 1	ycaI	Inner membrane	0.0363268	0.019226	0.0144697	0.00903242	0.00819421	0.00844794	0.00555294	0.00359736	0.227303	(0.025, 0.43)
Mutant replicate 1	msbA	Inner membrane	1.90011	0.944764	0.813767	0.605185	0.477792	0.36359	0.139886	0.0649514	0.160142	(0.14, 0.18)
Mutant replicate 1	lpxK	Unknown	1.27458	0.755184	0.558692	0.380098	0.290527	0.231402	0.117873	0.0642481	0.18113	(0.15, 0.21)
Mutant replicate 1	ycaQ	Cytoplasmic	0.138919	0.107163	0.0748387	0.0460439	0.0462868	0.0396223	0.0261088	0.0139828	0.146771	(0.07, 0.22)
Mutant replicate 1	ycaR	Unknown	0.517485	0.309675	0.278202	0.254333	0.188895	0.166852	0.0392737	0.0174227	0.202422	(0.14, 0.26)
Mutant replicate 1	kdsB	Cytoplasmic	1.00795	0.601722	0.593365	0.479623	0.424244	0.335723	0.157548	0.0833093	0.125555	(0.091, 0.16)
Mutant replicate 1	ycbJ	Cytoplasmic	0.0567266	0.030694	0.0199316	0.0123002	0.00752568	0.00774163	0.00167484	0.00145298	0.247793	(0.17, 0.33)
Mutant replicate 1	ycbC	Inner membrane	0.128708	0.0757136	0.0828119	0.0698341	0.060974	0.0548045	0.0303301	0.0221035
Mutant replicate 1	smtA	Cytoplasmic	0.645211	0.135851	0.0757025	0.0468514	0.0389616	0.028488	0.0135253	0.00886407	0.362065	(0.19, 0.54)
Mutant replicate 1	mukF	Cytoplasmic	0.432998	0.116781	0.0733552	0.0419452	0.035773	0.0289261	0.012902	0.00821167	0.311055	(0.17, 0.45)
Mutant replicate 1	mukE	Cytoplasmic	0.61878	0.351996	0.188208	0.101567	0.0661443	0.0441767	0.0140174	0.00787249	0.285313	(0.26, 0.31)
Mutant replicate 1	mukB	Cytoplasmic	0.892752	0.736271	0.69188	0.440606	0.321917	0.227698	0.107608	0.0567275	0.192187	(0.14, 0.25)
Mutant replicate 1	ycbB	Periplasmic	0.240261	0.118951	0.187851	0.167027	0.131566	0.105855	0.0545287	0.028116	0.127836	(0.077, 0.18)
Mutant replicate 1	ycbK	Unknown	1.63163	0.529707	0.278781	0.194709	0.135227	0.0975157	0.0409101	0.0152718	0.266195	(0.11, 0.42)
Mutant replicate 1	ycbL	Cytoplasmic	1.82318	0.728174	0.528849	0.371361	0.285344	0.195706	0.0762519	0.0408203	0.219585	(0.16, 0.28)
Mutant replicate 1	aspC	Cytoplasmic	0.766886	0.391928	0.375901	0.304472	0.261607	0.217574	0.0984378	0.0434276	0.13596	(0.09, 0.18)
Mutant replicate 1	ompF	Outer membrane	24.3194	17.1022	19.3733	17.2847	16.6148	15.7563	13.3881	10.2206
Mutant replicate 1	asnS	Cytoplasmic	4.44018	2.26712	1.70135	1.07914	0.787404	0.53062	0.203489	0.0820121	0.205196	(0.18, 0.23)
Mutant replicate 1	pncB	Cytoplasmic	1.36275	0.33744	0.175628	0.11139	0.0759829	0.0514398	0.022777	0.0120738	0.340055	(0.22, 0.46)
Mutant replicate 1	pepN	Inner membrane	0.533527	0.265506	0.246469	0.195248	0.167451	0.124956	0.0645225	0.0353855	0.131745	(0.068, 0.2)
Mutant replicate 1	ssuB	Inner membrane	0.0296476	0.0147579	0.0124294	0.0113214	0.0102708	0.00874669	0.00779849	0.00445903	0.158189	(0.0013, 0.32)
Mutant replicate 1	ssuC	Inner membrane	0.00522713	0.00301279	0.00281232	0.00161446	0.00175756	0.00282721	0.00245771	0.000894601	0.0591339	(0.0085, 0.11)
Mutant replicate 1	ssuD	Cytoplasmic	0.00767649	0.00364374	0.00222125	0.00379356	0.00344151	0.00195389	0.000391966	0.00226695
Mutant replicate 1	ssuA	Unknown	0.00323428	0.00341763	0.00298306	0.00106554	0.00169166	0.00169633	0.00109179	0.000246015	0.122653	(0.04, 0.21)
Mutant replicate 1	ssuE	Cytoplasmic	0.00269524	0	0.000552419	0.000887953	0.000805551	0.000353402	0.0010398	0.00102506
Mutant replicate 1	elfA	Extracellular	0.034499	0.0198844	0.0218021	0.0137337	0.0163258	0.0165863	0.0102594	0.00656041
Mutant replicate 1	elfD	Unknown	0.00442295	0.00169952	0.000906534	0.000364288	0.000660965	0.000289971	0.000426584	0
Mutant replicate 1	elfC	Outer membrane	0.00875408	0.00263749	0.000856345	0.00058992	0.000802763	0.000547834	0.000575667	0.000544809	1.04226	(0.21, 1.9)
Mutant replicate 1	elfG	Extracellular	0.0434862	0.0133677	0.00891298	0.00573065	0.00649856	0.00475162	0.00265629	0.000330777	0.198812	(0.14, 0.26)
Mutant replicate 1	ycbU	Extracellular	0.0362145	0.0170281	0.0105478	0.00518054	0.00170901	0.00299903	0.00110299	0.00130483	0.396483	(0.1, 0.69)
Mutant replicate 1	ycbV	Unknown	0.0300864	0.0219653	0.0110998	0.00594722	0.00494571	0.00433945	0.000870529	0.00183081	0.302499	(0.03, 0.58)
Mutant replicate 1	ycbF	Periplasmic	0.0349357	0.0192971	0.0183487	0.00971128	0.00554708	0.0054397	0.0027377	0.00232521	0.313486	(0.044, 0.58)
Mutant replicate 1	pyrD	Inner membrane	0.272819	0.0793605	0.0610579	0.0460365	0.0413054	0.0281882	0.0151064	0.0089938	0.231154	(0.015, 0.45)
Mutant replicate 1	zapC	Unknown	0.304964	0.0274646	0.0152358	0.0164835	0.0128176	0.0108715	0.0102027	0.00826394	1.40298	(0.78, 2)
Mutant replicate 1	ycbX	Unknown	0.317951	0.109902	0.100618	0.0672732	0.0587312	0.0520819	0.03143	0.018511	0.209102	(0.073, 0.35)
Mutant replicate 1	rlmL	Cytoplasmic	0.585944	0.176216	0.102745	0.0704501	0.0694126	0.057236	0.0352851	0.0201572	0.315303	(0.12, 0.51)
Mutant replicate 1	uup	Cytoplasmic	0.798197	0.480852	0.236977	0.108699	0.0718612	0.0546239	0.0236996	0.00984061	0.290185	(0.22, 0.36)
Mutant replicate 1	pqiA	Inner membrane	0.475806	0.408629	0.374017	0.233094	0.163916	0.127428	0.0629253	0.0279681	0.169607	(0.11, 0.23)
Mutant replicate 1	pqiB	Unknown	0.718362	0.631066	0.87159	0.725894	0.610463	0.49668	0.321087	0.187745	0.0969814	(0.068, 0.13)
Mutant replicate 1	ymbA	Unknown	0.603733	0.523552	0.849644	0.772632	0.618663	0.498432	0.257251	0.104478	0.147997	(0.098, 0.2)
Mutant replicate 1	rmf	Unknown	1.06577	0.830883	1.04928	1.04423	0.990137	0.882091	0.789653	0.688843
Mutant replicate 1	fabA	Cytoplasmic	16.1128	11.283	11.2024	9.02299	7.9179	6.46605	3.6775	1.8043	0.112776	(0.087, 0.14)
Mutant replicate 1	ycbZ	Cytoplasmic	0.748752	0.23763	0.136782	0.076966	0.047559	0.0291295	0.0139443	0.0076445	0.33722	(0.26, 0.41)
Mutant replicate 1	matP	Cytoplasmic	0.419243	0.175141	0.115196	0.0705658	0.0466046	0.0233666	0.0138823	0.00677764	0.282376	(0.22, 0.34)
Mutant replicate 1	ompA	Outer membrane	70.0579	51.1023	58.4223	53.4565	52.8201	47.6908	41.8055	32.5262
Mutant replicate 1	sulA	Inner membrane	0.165392	0.042693	0.0355628	0.0240687	0.0177411	0.0151672	0.0061654	0.00787249	0.313352	(0.14, 0.49)
Mutant replicate 1	sxy	Unknown	0.150317	0.0402422	0.0358599	0.0247612	0.0231999	0.0158324	0.00760539	0.00449857	0.218904	(0.0032, 0.43)
Mutant replicate 1	yccS	Inner membrane	0.409616	0.188182	0.140927	0.0987779	0.0835798	0.0616159	0.0342004	0.020065	0.200953	(0.13, 0.27)
Mutant replicate 1	yccF	Inner membrane	0.476966	0.212856	0.214264	0.221976	0.174388	0.172138	0.115899	0.0884995
Mutant replicate 1	helD	Cytoplasmic	0.17174	0.0547184	0.0292645	0.021902	0.0110637	0.0114905	0.00415312	0.00419483	0.342683	(0.22, 0.46)
Mutant replicate 1	mgsA	Cytoplasmic	1.04286	0.615376	0.533788	0.330945	0.256765	0.188481	0.0962324	0.0694632	0.19412	(0.16, 0.23)
Mutant replicate 1	yccT	Unknown	0.0163909	0.00269924	0.00239965	0.000771434	0.00139969	0.000921083	0.00112919	0.00106866
Mutant replicate 1	yccU	Unknown	0.35999	0.238469	0.267467	0.257583	0.213506	0.1893	0.152624	0.0966947	0.0655388	(0.033, 0.098)
Mutant replicate 1	hspQ	Unknown	0.960114	0.479289	0.316192	0.245276	0.176552	0.126104	0.0743947	0.0404765	0.212127	(0.15, 0.27)
Mutant replicate 1	rlmI	Cytoplasmic	0.507927	0.209613	0.145071	0.0882495	0.0644765	0.0555473	0.025018	0.017847	0.261913	(0.14, 0.38)
Mutant replicate 1	yccX	Cytoplasmic	0.0890298	0.0630741	0.0752715	0.0458298	0.0482291	0.0430466	0.0279069	0.0169301	0.0836441	(0.053, 0.11)
Mutant replicate 1	tusE	Cytoplasmic	0.4971	0.227767	0.218878	0.124765	0.116702	0.0820406	0.0299462	0.0100195	0.182321	(0.16, 0.21)
Mutant replicate 1	yccA	Inner membrane	3.86232	2.20129	2.19264	1.53826	1.23733	1.01687	0.435354	0.15906	0.160387	(0.12, 0.2)
Mutant replicate 1	serT	Unknown	0.0646857	0.0406726	0.0361583	0.0232482	0.0158181	0.0323845	0.0187164	0.0724627
Mutant replicate 1	hyaA	Inner membrane	0.00138736	0	0.00056871	0.000914139	0.00062198	0.00090956	0.000936655	0.000422118
Mutant replicate 1	hyaB	Inner membrane	0.00374989	0.00182883	0.00266048	0.00228076	0.00232774	0.00158854	0.00158578	0.000592412	0.0904001	(0.023, 0.16)
Mutant replicate 1	hyaC	Inner membrane	0.0124255	0.00421279	0.00359541	0.00216721	0.00196609	0.00287513	0.00190336	0.00100074
Mutant replicate 1	hyaD	Cytoplasmic	0.0246422	0.00659431	0.00865832	0.00652373	0.00315644	0.00588522	0.0022918	0.000803315	0.13948	(0.083, 0.2)
Mutant replicate 1	hyaE	Unknown	0.0181574	0.00971793	0.00558234	0.00512743	0.00407015	0.0020407	0.00150106	0.00207171	0.290926	(0.04, 0.54)
Mutant replicate 1	hyaF	Cytoplasmic	0.0150782	0.00903836	0.00519197	0.00566303	0.00432631	0.00474498	0.0029667	0.00123868	0.104943	(0.073, 0.14)
Mutant replicate 1	appC	Inner membrane	0.023111	0.0150581	0.0137987	0.00893815	0.0096103	0.00553365	0.00348888	0.00160507	0.127721	(0.11, 0.15)
Mutant replicate 1	appB	Inner membrane	0.0336798	0.0254457	0.0223883	0.0197927	0.0159155	0.0137855	0.007638	0.00311576	0.129875	(0.093, 0.17)
Mutant replicate 1	yccB	Inner membrane	0.0723367	0.0481074	0.0650072	0.0357473	0.0399137	0.0590979	0.0499104	0.0342834
Mutant replicate 1	appA	Periplasmic	0.037447	0.0158432	0.0127375	0.00925275	0.00660812	0.00783524	0.00299693	0.00190903	0.183075	(0.013, 0.35)
Mutant replicate 1	etk	Inner membrane	0.101551	0.0912166	0.0946848	0.0778565	0.0647809	0.0547865	0.0342576	0.0220906	0.0946655	(0.053, 0.14)
Mutant replicate 1	etp	Cytoplasmic	0.0439921	0.0387012	0.0370158	0.0354704	0.0228365	0.0145725	0.00602944	0.00264178	0.216359	(0.16, 0.27)
Mutant replicate 1	gfcE	Outer membrane	0.0358608	0.0295649	0.035727	0.0213109	0.012821	0.00642819	0.00170746	0.00103585	0.347159	(0.26, 0.43)
Mutant replicate 1	gfcD	Outer membrane	0.0182613	0.00952971	0.00500733	0.00292681	0.00276584	0.001359	0.000714025	0.0004505	0.274408	(0.17, 0.38)
Mutant replicate 1	gfcC	Unknown	0.0325593	0.0123778	0.00340769	0.00342343	0.00279516	0.00381504	0.0028062	0.00237123
Mutant replicate 1	gfcB	Inner membrane	0.0208599	0.012948	0.00147997	0.00436129	0.00143875	0.00220917	0.000696424	0.000732325
Mutant replicate 1	gfcA	Inner membrane	0.196171	0.100397	0.112304	0.098615	0.091738	0.0838186	0.0606753	0.0401343
Mutant replicate 1	cspH	Cytoplasmic	0.0170066	0.00420093	0.00149387	0.00120061	0.00762437	0.00191136	0.00210889	0.0011088
Mutant replicate 1	cspG	Cytoplasmic	0.257528	0.123227	0.138929	0.114058	0.0816896	0.0754986	0.0513163	0.0243936	0.102385	(0.078, 0.13)
Mutant replicate 1	ymcE	Unknown	0.0313628	0.0232415	0.0110197	0.0210341	0.0150648	0.0237927	0.0194456	0.01278
Mutant replicate 1	gnsA	Unknown	1.76956	1.01822	1.11551	0.883298	0.699996	0.588451	0.281391	0.120123	0.142902	(0.098, 0.19)
Mutant replicate 1	yccM	Inner membrane	0.0134912	0.00444344	0.00177762	0.00261921	0.00194412	0.00227441	0.000975901	0.00142936
Mutant replicate 1	torS	Inner membrane	0.0339335	0.0141255	0.00892564	0.00698717	0.00684586	0.00682239	0.0060547	0.00524833	0.571338	(0.4, 0.74)
Mutant replicate 1	torT	Periplasmic	0.0281625	0.00753636	0.00401994	0.00223671	0.000676381	0.00079129	0.00116409	0.00114759
Mutant replicate 1	torR	Cytoplasmic	0.094835	0.0159247	0.00642815	0.00701137	0.00602594	0.00352484	0.000648186	0.000852001	0.333358	(0.11, 0.56)
Mutant replicate 1	torC	Inner membrane	0.00441164	0.000762828	0.000542529	0.00109007	0.000988911	0.000520612	0.00063824	0.00191275
Mutant replicate 1	torA	Periplasmic	0.0134095	0.00784602	0.00574672	0.0044178	0.0049187	0.00271732	0.00264543	0.00199362	0.219026	(0.0081, 0.43)
Mutant replicate 1	torD	Cytoplasmic	0.0560609	0.0457341	0.0403045	0.0328187	0.0251332	0.0200167	0.0114794	0.00649481	0.118294	(0.054, 0.18)
Mutant replicate 1	cbpM	Unknown	0.350064	0.171552	0.176774	0.132044	0.11145	0.101114	0.040124	0.0270135	0.127788	(0.045, 0.21)
Mutant replicate 1	cbpA	Cytoplasmic	0.189913	0.0880872	0.0749706	0.0602535	0.0463493	0.0285116	0.0165826	0.00564153	0.160695	(0.14, 0.18)
Mutant replicate 1	yccE	Cytoplasmic	0.00370515	0.00308469	0.00227823	0.00244134	0.00129196	0.00129553	0.00119118	0.000751551
Mutant replicate 1	agp	Periplasmic	0.25041	0.173148	0.188815	0.172134	0.149435	0.143082	0.109706	0.0839542
Mutant replicate 1	yccJ	Unknown	0.0975959	0.0654092	0.0711748	0.0594461	0.0600347	0.0535683	0.0439999	0.0336653
Mutant replicate 1	wrbA	Unknown	0.0442073	0.0244808	0.0341112	0.0205612	0.0240937	0.0173895	0.019312	0.0170109
Mutant replicate 1	ymdF	Unknown	0.175469	0.0719952	0.096921	0.0955314	0.0906661	0.112309	0.074005	0.0590437
Mutant replicate 1	rutG	Inner membrane	0.0186902	0.0118947	0.0105346	0.00981358	0.00960114	0.00857737	0.00439391	0.00257677	0.102571	(0.055, 0.15)
Mutant replicate 1	rutF	Unknown	0.00313628	0.00241023	0.00707096	0.00516627	0.00234342	0.00287862	0.00272238	0.00214704
Mutant replicate 1	rutE	Unknown	0.00437805	0.0025234	0.000538398	0.00129812	0.000392553	0.000344432	0	0
Mutant replicate 1	rutD	Unknown	0.00452234	0.000744734	0.00079449	0.00191558	0.000579272	0.000762395	0	0.00029485
Mutant replicate 1	rutC	Cytoplasmic	0.00267434	0	0	0.00198241	0.00119896	0.00105199	0	0.000305135
Mutant replicate 1	rutB	Cytoplasmic	0.00149346	0.000430398	0.00275492	0	0.000669548	0.00088121	0.00108031	0.000340801
Mutant replicate 1	rutA	Cytoplasmic	0.000900758	0.00233629	0.000553861	0.000890271	0.00060574	0.000885811	0.000651571	0.000411096
Mutant replicate 1	rutR	Cytoplasmic	0.152249	0.0298733	0.0214121	0.0256131	0.0214208	0.0111496	0.00984148	0.00572881	0.291067	(0.012, 0.57)
Mutant replicate 1	putA	Cytoplasmic	1.12285	0.550245	0.262953	0.17081	0.131776	0.112027	0.0589403	0.0390347	0.295561	(0.21, 0.38)
Mutant replicate 1	putP	Inner membrane	1.90739	1.0462	1.27467	0.978859	0.818375	0.749217	0.37408	0.149155	0.134658	(0.083, 0.19)
Mutant replicate 1	efeU	Inner membrane	0.491923	0.172132	0.100058	0.0674758	0.0505925	0.0355616	0.0126279	0.00455277	0.244304	(0.12, 0.37)
Mutant replicate 1	efeO	Periplasmic	0.519779	0.27579	0.265443	0.215149	0.160836	0.131736	0.0704851	0.0396765	0.129078	(0.073, 0.19)
Mutant replicate 1	efeB	Periplasmic	0.3515	0.196499	0.14884	0.0902696	0.0598235	0.0478493	0.017657	0.00984061	0.215576	(0.19, 0.24)
Mutant replicate 1	phoH	Cytoplasmic	0.0655967	0.0456501	0.0478037	0.0417813	0.0376861	0.0323019	0.0261502	0.0159667	0.0653805	(0.041, 0.09)
Mutant replicate 1	pgaD	Inner membrane	0.183745	0.182274	0.194452	0.183459	0.152985	0.135706	0.0889706	0.0479195	0.0967672	(0.081, 0.11)
Mutant replicate 1	pgaC	Inner membrane	0.161178	0.150033	0.163896	0.109544	0.0920296	0.0724586	0.0256327	0.0083712	0.188885	(0.16, 0.22)
Mutant replicate 1	pgaB	Periplasmic	0.179928	0.118922	0.0806909	0.0480049	0.032404	0.0226849	0.00927012	0.00386021	0.21204	(0.19, 0.24)
Mutant replicate 1	pgaA	Unknown	0.147518	0.0242403	0.00826988	0.00664646	0.00468974	0.003611	0.00197665	0.00136405	0.535795	(0.25, 0.82)
Mutant replicate 1	ycdT	Inner membrane	0.0959576	0.0131685	0.00889724	0.00846789	0.00648708	0.0053923	0.00352568	0.00295436	0.843648	(0.16, 1.5)
Mutant replicate 1	ymdE	Unknown	0.00151312	0.000872122	0.00093039	0	0.000678358	0	0.00043781	0
Mutant replicate 1	ycdU	Inner membrane	0.00838882	0.00362633	0.00225669	0.00310918	0.00329076	0.00268113	0.00106192	0.000717856	0.119618	(0.019, 0.22)
Mutant replicate 1	serX	Unknown	0.194057	0.10846	0.0976275	0.101711	0.060636	0.143417	0.132716	0.815876
Mutant replicate 1	ghrA	Cytoplasmic	0.280511	0.146115	0.14029	0.12092	0.11044	0.076958	0.0492725	0.021379	0.11422	(0.092, 0.14)
Mutant replicate 1	ycdX	Cytoplasmic	0.534314	0.254213	0.234118	0.179843	0.143977	0.104814	0.0478815	0.0238415	0.148305	(0.091, 0.21)
Mutant replicate 1	ycdY	Inner membrane	0.752452	0.483137	0.47471	0.401335	0.313512	0.251607	0.136781	0.0482988	0.147734	(0.1, 0.19)
Mutant replicate 1	ycdZ	Inner membrane	8.4754	2.5098	1.50236	0.742242	0.405997	0.246588	0.0721265	0.0280818	0.340411	(0.28, 0.4)
Mutant replicate 1	csgG	Inner membrane	0.0378497	0.0239614	0.0270884	0.0168647	0.015856	0.0117157	0.00771995	0.00283183	0.12931	(0.091, 0.17)
Mutant replicate 1	csgF	Extracellular	0.0124097	0.00786792	0.00686748	0.00367957	0.00278176	0.00146446	0	0.000566366	0.295378	(0.08, 0.51)
Mutant replicate 1	csgE	Unknown	0.0212302	0.00382392	0.0040794	0.00262288	0.0017846	0.00156584	0.00268748	0.00151394
Mutant replicate 1	csgD	Cytoplasmic	0.0230523	0.00687248	0.00244388	0.00117848	0.00178186	0.000625375	0.000920006	0.00126976
Mutant replicate 1	csgB	Extracellular	0.00680902	0.00457864	0.00139558	0.0044865	0.00407015	0.00267841	0.00328358	0.0028486
Mutant replicate 1	csgA	Extracellular	0.0215619	0.0124277	0.0090713	0.0112162	0.0117017	0.0133921	0.0111642	0.0106175
Mutant replicate 1	csgC	Unknown	0.00155401	0.00447847	0.00286661	0.000767959	0.00209008	0.00550161	0.00449643	0.00354617
Mutant replicate 1	ymdA	Extracellular	0.0696615	0.0296354	0.0224367	0.0229502	0.0141281	0.0202255	0.00959814	0.00492031
Mutant replicate 1	ymdB	Cytoplasmic	0.109505	0.0413327	0.0333686	0.0215503	0.0221572	0.0278274	0.0148609	0.0117203	0.335886	(0.041, 0.63)
Mutant replicate 1	ymdC	Inner membrane	0.0647767	0.0174093	0.011412	0.00539515	0.00554708	0.0045808	0.00221122	0.00224217	0.398743	(0.21, 0.58)
Mutant replicate 1	opgC	Inner membrane	0.202883	0.0584683	0.0269283	0.0141336	0.00641101	0.00421885	0.00206882	0.00183556	0.447955	(0.35, 0.55)
Mutant replicate 1	opgG	Periplasmic	1.46014	0.632456	0.634108	0.481159	0.378961	0.277376	0.137156	0.0783405	0.155418	(0.082, 0.23)
Mutant replicate 1	opgH	Inner membrane	1.70827	1.08332	0.910678	0.63239	0.472478	0.342866	0.115594	0.0406157	0.195341	(0.16, 0.23)
Mutant replicate 1	yceK	Unknown	0.0885172	0.0667174	0.0586146	0.0403785	0.013228	0.0124993	0.00525372	0.00310756	0.31823	(0.14, 0.5)
Mutant replicate 1	msyB	Cytoplasmic	0.137996	0.0644254	0.0721238	0.0572836	0.0631036	0.0504827	0.0495111	0.0522733
Mutant replicate 1	mdtG	Inner membrane	0.0763365	0.0175022	0.00803912	0.00583574	0.00302525	0.0024885	0.00158639	0.00163609	0.489728	(0.21, 0.76)
Mutant replicate 1	lpxL	Inner membrane	0.618061	0.153505	0.0722067	0.0369296	0.0267012	0.0181236	0.00861645	0.00551331	0.404416	(0.28, 0.53)
Mutant replicate 1	yceA	Cytoplasmic	0.571052	0.100272	0.0398875	0.0255002	0.0180664	0.0121788	0.00938485	0.00650434	0.569188	(0.34, 0.8)
Mutant replicate 1	yceI	Unknown	0.159917	0.132563	0.145286	0.127865	0.11318	0.109555	0.0896827	0.0567885	0.054726	(0.035, 0.075)
Mutant replicate 1	yceJ	Inner membrane	0.0438083	0.0210417	0.0190804	0.0117266	0.00818337	0.00789825	0.00343299	0.00333227	0.226261	(0.14, 0.31)
Mutant replicate 1	yceO	Inner membrane	0.0146804	0.00423072	0.00225669	0.00181369	0	0	0	0
Mutant replicate 1	solA	Cytoplasmic	0.277935	0.174322	0.162367	0.115181	0.0955776	0.0709456	0.0289025	0.0129801	0.158685	(0.13, 0.19)
Mutant replicate 1	bssS	Unknown	3.29973	1.89253	1.83055	1.4702	1.32922	1.23732	1.03168	0.754833	0.165424	(0.046, 0.28)
Mutant replicate 1	dinI	Unknown	0.256639	0.126096	0.117706	0.0665315	0.0414957	0.0281342	0.0115646	0.00624039	0.254048	(0.083, 0.42)
Mutant replicate 1	pyrC	Cytoplasmic	0.20907	0.0871722	0.0993784	0.0710769	0.0695774	0.0585209	0.0331782	0.0201888
Mutant replicate 1	yceB	Unknown	0.511028	0.262112	0.249563	0.207866	0.174929	0.137883	0.0533801	0.0218914	0.166245	(0.11, 0.23)
Mutant replicate 1	grxB	Cytoplasmic	0.20923	0.102184	0.128161	0.108133	0.108123	0.101151	0.0843393	0.0581325
Mutant replicate 1	mdtH	Inner membrane	0.0761889	0.0263974	0.0181599	0.0105761	0.00748382	0.00707154	0.00383926	0.00302788	0.326482	(0.14, 0.51)
Mutant replicate 1	rimJ	Cytoplasmic	0.452026	0.162134	0.168071	0.131581	0.108266	0.0869912	0.0437675	0.0236175	0.148133	(0.043, 0.25)
Mutant replicate 1	yceH	Unknown	0.459987	0.211732	0.202799	0.171276	0.149653	0.123141	0.0845703	0.0497498	0.12862	(0.021, 0.24)
Mutant replicate 1	yceM	Unknown	0.355071	0.229187	0.195255	0.17879	0.157177	0.177564	0.139684	0.14173	0.34421	(0.14, 0.55)
Mutant replicate 1	murJ	Inner membrane	0.583182	0.223117	0.115594	0.0785838	0.0576976	0.0520826	0.0370428	0.0278305	0.391425	(0.18, 0.6)
Mutant replicate 1	flgN	Cytoplasmic	0.141471	0.0221732	0.00152611	0.00183979	0.000556351	0.00195261	0.0010772	0.000849549
Mutant replicate 1	flgM	Cytoplasmic	0.190097	0.0223192	0.00974061	0.00956814	0.00552377	0.00761617	0.00662076	0.00642652	1.16696	(0.78, 1.6)
Mutant replicate 1	flgA	Periplasmic	0.275208	0.0619128	0.0414616	0.0290603	0.0214423	0.0154212	0.00907461	0.00572545	0.333794	(0.059, 0.61)
Mutant replicate 1	flgB	Periplasmic	0.773126	0.205281	0.101486	0.0723649	0.050628	0.0419811	0.0226212	0.00934504	0.312915	(0.15, 0.47)
Mutant replicate 1	flgC	Periplasmic	1.18191	0.339508	0.209772	0.131338	0.101392	0.0728793	0.0428859	0.0207017	0.300986	(0.17, 0.43)
Mutant replicate 1	flgD	Extracellular	1.22085	0.548106	0.391798	0.311947	0.280665	0.200927	0.106059	0.059383	0.179023	(0.096, 0.26)
Mutant replicate 1	flgE	Extracellular	1.17536	0.651793	0.554799	0.420929	0.34771	0.261647	0.125333	0.0590925	0.140977	(0.13, 0.15)
Mutant replicate 1	flgF	Periplasmic	0.921343	0.628489	0.514749	0.370065	0.284474	0.217561	0.0671413	0.0248358	0.192568	(0.16, 0.22)
Mutant replicate 1	flgG	Extracellular	0.806299	0.783186	0.706284	0.538242	0.395553	0.289351	0.102498	0.0378543	0.192444	(0.18, 0.21)
Mutant replicate 1	flgH	Outer membrane	0.439752	0.480042	0.423803	0.243291	0.158317	0.100178	0.0287038	0.0109809	0.251206	(0.23, 0.28)
Mutant replicate 1	flgI	Periplasmic	0.378924	0.385735	0.400205	0.210547	0.127832	0.0832406	0.0246824	0.00742079	0.253656	(0.22, 0.28)
Mutant replicate 1	flgJ	Periplasmic	0.236769	0.26407	0.363119	0.182432	0.111566	0.0613704	0.0146234	0.00338467	0.286807	(0.25, 0.32)
Mutant replicate 1	flgK	Extracellular	0.221914	0.240935	0.441097	0.335218	0.217887	0.157003	0.0638452	0.0370639
Mutant replicate 1	flgL	Extracellular	0.280983	0.3436	0.601699	0.582229	0.456945	0.295311	0.13435	0.0643663
Mutant replicate 1	rne	Cytoplasmic	3.54297	2.05116	1.78652	1.37064	1.09912	0.886819	0.415168	0.201482	0.135848	(0.12, 0.15)
Mutant replicate 1	yceQ	Unknown	0.0016121	0.000929177	0.00198251	0.00796668	0.00216821	0.00507313	0.00466452	0.00294299
Mutant replicate 1	rluC	Cytoplasmic	1.33899	0.402348	0.211135	0.0884401	0.0529247	0.0237486	0.0115418	0.00344422	0.375413	(0.28, 0.47)
Mutant replicate 1	yceF	Cytoplasmic	0.20434	0.109619	0.075061	0.0555175	0.0420373	0.0334046	0.0130535	0.00464275	0.177784	(0.16, 0.19)
Mutant replicate 1	psrD	Unknown	1.18501	0.900092	0.911276	0.735414	0.606765	0.604656	0.224154	0.0712717
Mutant replicate 1	yceD	Cytoplasmic	24.6212	15.211	13.1904	9.79173	7.55729	5.70551	2.84776	1.22544	0.143807	(0.13, 0.15)
Mutant replicate 1	rpmF	Cytoplasmic	41.0211	30.8962	30.3637	25.5334	23.0065	17.2616	8.50025	3.22161	0.150573	(0.12, 0.18)
Mutant replicate 1	plsX	Cytoplasmic	2.7691	0.927938	0.532105	0.366523	0.269907	0.210782	0.10038	0.0600911	0.285803	(0.18, 0.39)
Mutant replicate 1	fabH	Cytoplasmic	3.82907	1.96468	1.61998	1.07412	0.775517	0.584433	0.254574	0.12898	0.188471	(0.15, 0.23)
Mutant replicate 1	fabD	Cytoplasmic	5.05021	3.48971	3.79061	2.76766	2.16557	1.54596	0.616473	0.219795	0.183201	(0.15, 0.21)
Mutant replicate 1	fabG	Cytoplasmic	12.9456	10.7303	12.0589	9.88337	8.37594	6.98417	2.97588	1.01716	0.16485	(0.13, 0.2)
Mutant replicate 1	acpP	Cytoplasmic	93.1037	74.0568	81.4306	68.2034	60.3509	48.5528	22.4262	6.73895	0.182401	(0.14, 0.22)
Mutant replicate 1	fabF	Cytoplasmic	10.7776	7.43623	8.37525	6.94672	5.75327	4.55862	1.76712	0.699397	0.168724	(0.14, 0.2)
Mutant replicate 1	pabC	Cytoplasmic	0.302186	0.127776	0.139455	0.104818	0.0879303	0.0738845	0.0523134	0.03149	0.147264	(0.029, 0.27)
Mutant replicate 1	yceG	Unknown	0.362189	0.141698	0.120061	0.0932428	0.0657669	0.0395976	0.0184419	0.00784941	0.195418	(0.13, 0.26)
Mutant replicate 1	tmk	Cytoplasmic	0.434462	0.245767	0.186356	0.110737	0.0701055	0.0599264	0.0153929	0.011772	0.233774	(0.14, 0.32)
Mutant replicate 1	holB	Cytoplasmic	0.504613	0.328538	0.253921	0.198223	0.147971	0.116262	0.0549759	0.031255	0.151682	(0.13, 0.17)
Mutant replicate 1	ycfH	Cytoplasmic	0.533697	0.445904	0.391163	0.232657	0.159317	0.0941271	0.0283326	0.01391	0.258173	(0.21, 0.31)
Mutant replicate 1	ptsG	Inner membrane	4.20556	2.93586	3.46862	2.98013	2.70099	2.19103	0.92094	0.31177	0.181866	(0.14, 0.22)
Mutant replicate 1	fhuE	Outer membrane	0.0250472	0.00926122	0.00799116	0.00548828	0.00487303	0.00325323	0.00211948	0.000862739	0.1785	(0.016, 0.34)
Mutant replicate 1	hinT	Cytoplasmic	1.45615	1.09281	1.15168	1.00232	1.01693	0.865693	0.658817	0.395265
Mutant replicate 1	ycfL	Unknown	1.66061	1.18202	1.25089	1.00601	0.986301	0.911171	0.617938	0.320523	0.0829598	(0.047, 0.12)
Mutant replicate 1	lpoB	Unknown	1.08253	0.75635	0.810352	0.702263	0.688768	0.639215	0.485576	0.340467	0.0522188	(0.028, 0.076)
Mutant replicate 1	thiK	Unknown	0.365062	0.201013	0.205572	0.164597	0.13948	0.119915	0.068604	0.0243332	0.127975	(0.082, 0.17)
Mutant replicate 1	nagZ	Cytoplasmic	0.518999	0.331697	0.359441	0.317544	0.274057	0.252763	0.172497	0.101744	0.0773361	(0.048, 0.11)
Mutant replicate 1	ycfP	Cytoplasmic	0.627082	0.451518	0.489889	0.399844	0.314886	0.251544	0.134289	0.0706784
Mutant replicate 1	ndh	Inner membrane	0.101911	0.0463969	0.0404752	0.0317458	0.0279109	0.0304169	0.0192757	0.0127589	0.177295	(0.024, 0.33)
Mutant replicate 1	ycfJ	Outer membrane	0.0900808	0.0303789	0.0212129	0.0203637	0.0176147	0.0139476	0.00554559	0.00349889	0.183415	(0.056, 0.31)
Mutant replicate 1	ycfQ	Cytoplasmic	0.207648	0.0697367	0.0412194	0.0319158	0.0208909	0.014471	0.00591355	0.00317138	0.264902	(0.18, 0.35)
Mutant replicate 1	bhsA	Unknown	0.0461324	0.0196532	0.0246662	0.0138768	0.0179844	0.0126238	0.0110267	0.00686555
Mutant replicate 1	ycfS	Unknown	0.1021	0.0687591	0.0584841	0.047269	0.0436051	0.0279022	0.0161703	0.00625385	0.139058	(0.11, 0.17)
Mutant replicate 1	mfd	Cytoplasmic	0.214531	0.0953551	0.0468936	0.0273016	0.0212009	0.0172438	0.00903512	0.00517296	0.303751	(0.15, 0.46)
Mutant replicate 1	ycfT	Inner membrane	0.00240915	0.00249943	0.000592539	0.00166677	0.000864054	0.00132674	0.000278829	0.000219902
Mutant replicate 1	lolC	Inner membrane	0.931905	0.317405	0.205765	0.121685	0.0821662	0.048515	0.0188412	0.0079709	0.280449	(0.22, 0.34)
Mutant replicate 1	lolD	Inner membrane	1.14038	0.483089	0.331791	0.193801	0.135828	0.0930806	0.0392457	0.0186719	0.250837	(0.2, 0.3)
Mutant replicate 1	lolE	Inner membrane	0.946853	0.508849	0.316149	0.194725	0.14069	0.121155	0.0566452	0.0386985	0.248395	(0.2, 0.3)
Mutant replicate 1	nagK	Cytoplasmic	0.936808	0.690721	0.544976	0.353312	0.281095	0.243736	0.130686	0.0618923	0.138213	(0.1, 0.17)
Mutant replicate 1	cobB	Cytoplasmic	0.830532	0.809696	0.765148	0.553205	0.42358	0.326421	0.134737	0.0534552	0.168618	(0.16, 0.18)
Mutant replicate 1	ycfZ	Inner membrane	0.0878873	0.0653992	0.0221808	0.00615827	0.00470466	0.00206397	0.00113864	0.000299334	0.399463	(0.19, 0.6)
Mutant replicate 1	ymfA	Inner membrane	0.236341	0.154298	0.10331	0.0702982	0.0456967	0.035689	0.0204179	0.00408961	0.188554	(0.16, 0.22)
Mutant replicate 1	potD	Periplasmic	2.12431	1.66112	1.95414	1.71366	1.77024	1.63295	1.25677	0.824018
Mutant replicate 1	potC	Inner membrane	0.876796	0.41232	0.400243	0.283394	0.254177	0.191013	0.0702512	0.0270338	0.169213	(0.12, 0.22)
Mutant replicate 1	potB	Inner membrane	0.857476	0.326724	0.380064	0.319972	0.280191	0.233798	0.118628	0.0714514
Mutant replicate 1	potA	Inner membrane	1.45642	0.576595	0.490023	0.368189	0.314024	0.240619	0.0970552	0.0332348	0.169162	(0.14, 0.2)
Mutant replicate 1	pepT	Cytoplasmic	0.183461	0.102825	0.108139	0.0946223	0.0695807	0.061383	0.0441749	0.0302196	0.116874	(0.032, 0.2)
Mutant replicate 1	ycfD	Cytoplasmic	0.684907	0.321659	0.190009	0.12399	0.0845699	0.0575119	0.0285583	0.0138926	0.253942	(0.2, 0.31)
Mutant replicate 1	phoQ	Inner membrane	0.613828	0.312761	0.209733	0.171712	0.159271	0.167195	0.136305	0.126412	0.456907	(0.3, 0.61)
Mutant replicate 1	phoP	Cytoplasmic	0.759287	0.338656	0.292151	0.199789	0.18332	0.133283	0.094696	0.0674785	0.217542	(0.12, 0.31)
Mutant replicate 1	purB	Cytoplasmic	0.632231	0.421184	0.37227	0.249948	0.193417	0.121304	0.0422654	0.0192075	0.20119	(0.11, 0.3)
Mutant replicate 1	hflD	Unknown	1.08414	0.375852	0.225015	0.15296	0.128286	0.106536	0.0387155	0.0163704	0.224654	(0.12, 0.33)
Mutant replicate 1	mnmA	Cytoplasmic	1.37388	0.432714	0.274503	0.224775	0.205383	0.181309	0.139451	0.0976061	0.438907	(0.16, 0.71)
Mutant replicate 1	nudJ	Cytoplasmic	0.203858	0.0581037	0.0482111	0.0271229	0.0266146	0.0229115	0.0142601	0.00741241	0.266173	(0.089, 0.44)
Mutant replicate 1	rluE	Cytoplasmic	0.106029	0.0118577	0.00437881	0.0015641	0.00141895	0.000933759	0.000228947	0.000361123	0.579285	(0.31, 0.85)
Mutant replicate 1	icd	Cytoplasmic	6.7058	4.21482	5.11348	4.6332	4.29336	3.79359	2.78349	1.71552
Mutant replicate 1	ymfD	Cytoplasmic	0.0683765	0.0425454	0.0363104	0.0383979	0.0209008	0.01895	0.00539571	0.00195039	0.21066	(0.16, 0.26)
Mutant replicate 1	ymfE	Inner membrane	0.0763383	0.0211536	0.0198589	0.0134213	0.00987228	0.00750716	0.00297338	0.001005	0.197719	(0.1, 0.29)
Mutant replicate 1	lit	Cytoplasmic	0.059042	0.034364	0.0309651	0.0343262	0.0303622	0.0289173	0.0236153	0.0198133
Mutant replicate 1	intE	Unknown	0.0165155	0.0026442	0.00141043	0.000680134	0.00082269	0.00216553	0.00106192	0.000628124	1.07291	(0.064, 2.1)
Mutant replicate 1	xisE	Unknown	0.0168288	0.00363739	0.00646734	0	0.00282925	0.00165495	0	0.00048003
Mutant replicate 1	ymfI	Unknown	0.149798	0.078491	0.07164	0.0605677	0.0576605	0.0339266	0.0205771	0.00794155	0.133385	(0.11, 0.16)
Mutant replicate 1	ymfJ	Cytoplasmic	0.011723	0.00675683	0.00514876	0.00496564	0.00375402	0.00263507	0.00242283	0.0038216
Mutant replicate 1	cohE	Cytoplasmic	0.34039	0.0848401	0.0452542	0.0231104	0.0109984	0.00572982	0.003771	0.00384877	0.469466	(0.39, 0.55)
Mutant replicate 1	croE	Unknown	0.00514911	0.00445173	0	0	0	0	0	0.000587499
Mutant replicate 1	ymfL	Cytoplasmic	0.00185479	0	0.00399167	0.000458298	0.000831536	0.000364802	0.000805006	0.000846504
Mutant replicate 1	ymfM	Unknown	0	0	0.000938623	0.00150873	0	0	0.00132505	0.00034834
Mutant replicate 1	oweE	Unknown	0	0.00254928	0.0040794	0	0.00198289	0.00260974	0.000639876	0.00201859
Mutant replicate 1	aaaE	Unknown	0.00593237	0.00736459	0.00392831	0.00248063	0.0026596	0.00269259	0.00145242	0.00104133
Mutant replicate 1	ymfR	Inner membrane	0.00565558	0.00162987	0	0.00139743	0	0.00222469	0	0.00129057
Mutant replicate 1	beeE	Unknown	0.00502413	0.00723946	0.00463388	0.00124141	0.00337862	0.00444669	0.00072685	0.0014331
Mutant replicate 1	jayE	Unknown	0.00199033	0.0049711	0.0040794	0.00229502	0.00327177	0.00287071	0.00211159	0.000605576
Mutant replicate 1	ymfQ	Unknown	0.00353836	0.000509856	0.00326352	0.00262288	0.00118974	0.00173982	0.000511901	0.00141301
Mutant replicate 1	stfP	Unknown	0.00410703	0.00615469	0.00505069	0.00162368	0.00257776	0.00193866	0.00190135	0.0018744
Mutant replicate 1	tfaP	Unknown	0.00499986	0.00720449	0.00230575	0.00308853	0.00168115	0.00196676	0.00217002	0
Mutant replicate 1	tfaE	Unknown	0.013731	0.00741955	0.0031661	0.00636145	0.00538637	0.00472609	0.00571113	0.00235
Mutant replicate 1	stfE	Unknown	0.00309872	0.000595341	0.00127023	0.00153132	0.00231535	0.000812613	0.000298864	0
Mutant replicate 1	pinE	Cytoplasmic	0.00372962	0	0.000573321	0	0.00125405	0.000366774	0	0.00021277
Mutant replicate 1	mcrA	Cytoplasmic	0.0806632	0.0253919	0.0160241	0.0144117	0.0122397	0.0109834	0.00430881	0.00155751	0.171286	(0.046, 0.3)
Mutant replicate 1	icdC	Cytoplasmic	0.0595892	0.016269	0.017356	0.0139489	0.00421816	0.00246739	0.00181492	0
Mutant replicate 1	iraM	Unknown	0.00319435	0.00184115	0.00196416	0.00473575	0.00143209	0.00125654	0.0013864	0
Mutant replicate 1	ycgX	Unknown	0.0587761	0.0132563	0.0109993	0.00820863	0.00572836	0.00251308	0.00850325	0.00349889
Mutant replicate 1	ycgE	Cytoplasmic	0.349232	0.0395243	0.0165182	0.0041923	0.00982507	0.00639599	0.00572742	0.00419436	0.985593	(0.48, 1.5)
Mutant replicate 1	ycgF	Inner membrane	0.147304	0.0324844	0.0178524	0.00886194	0.00516828	0.00302316	0.00148249	0.00107175	0.424657	(0.25, 0.6)
Mutant replicate 1	ycgZ	Unknown	0.0218348	0.00503402	0.00671294	0.00107903	0.00293669	0.000858901	0.00189533	0.00149478
Mutant replicate 1	ymgA	Unknown	0.00947776	0.0021851	0.00233109	0.00281022	0.000849812	0.00447383	0.000548465	0.00259533
Mutant replicate 1	ariR	Unknown	0.00193815	0.0033513	0.00238347	0.00191558	0.00695127	0.00152479	0.00336474	0.00398047
Mutant replicate 1	ymgC	Unknown	0.00831302	0	0.00383365	0.00308109	0.000931721	0.00163502	0.00060133	0.000474246
Mutant replicate 1	ycgG	Inner membrane	0.00509336	0.00078285	0.000417577	0.00083901	0.00091338	0.000934984	0.000196497	0.000232455
Mutant replicate 1	ymgF	Inner membrane	0.0519848	0.00817167	0.0101706	0	0.00105935	0.000929495	0.00136741	0
Mutant replicate 1	ycgH	Unknown	0.023451	0.0125028	0.0128575	0.0107198	0.00972501	0.00914787	0.00514559	0.00285408	0.0918302	(0.071, 0.11)
Mutant replicate 1	ymgD	Unknown	0.169359	0.115691	0.109921	0.0891181	0.0780359	0.0863585	0.052179	0.0239753	0.0885664	(0.051, 0.13)
Mutant replicate 1	ymgG	Unknown	0.0494986	0.0363106	0.055338	0.063006	0.0511069	0.0466122	0.0217002	0.0208792
Mutant replicate 1	ymgI	Unknown	0.00594811	0	0	0	0.00133332	0.00116988	0	0
Mutant replicate 1	ymgJ	Unknown	0.00278218	0	0	0	0	0	0	0
Mutant replicate 1	ycgI	Unknown	0.0225648	0.0138728	0.0138747	0.0141246	0.00741856	0.00295871	0.00391738	0.00171639
Mutant replicate 1	minE	Cytoplasmic	2.07769	0.809898	0.462393	0.194432	0.14337	0.0609916	0.0319651	0.012826	0.341157	(0.27, 0.41)
Mutant replicate 1	minD	Inner membrane	2.05212	0.719066	0.404689	0.238115	0.176638	0.115175	0.0491737	0.0278878	0.30049	(0.22, 0.38)
Mutant replicate 1	minC	Cytoplasmic	1.02456	0.228842	0.162297	0.132274	0.125999	0.160859	0.122625	0.122159	1.06811	(0.69, 1.4)
Mutant replicate 1	ycgJ	Unknown	0.21036	0.12448	0.154354	0.136528	0.104368	0.11364	0.0860243	0.0508832	0.064008	(0.027, 0.1)
Mutant replicate 1	pliG	Unknown	0.0321819	0.0148391	0.0142475	0.0184482	0.0109651	0.0146846	0.0137812	0.0141
Mutant replicate 1	ycgL	Cytoplasmic	0.647737	0.268845	0.225116	0.0913323	0.0607615	0.0263104	0.0122229	0.00441824	0.298072	(0.24, 0.36)
Mutant replicate 1	ycgM	Cytoplasmic	0.467305	0.188902	0.132098	0.0743943	0.0435876	0.0326929	0.0140656	0.00858817	0.28736	(0.24, 0.34)
Mutant replicate 1	ycgN	Cytoplasmic	0.361792	0.106524	0.0702505	0.0476035	0.0406751	0.0198272	0.00713005	0.00817921	0.306012	(0.18, 0.43)
Mutant replicate 1	hlyE	Extracellular	0.00226967	0.00130818	0.00209338	0.00112162	0.00152631	0.00156241	0.000656715	0.00116534
Mutant replicate 1	umuD	Unknown	0.0246422	0.00994219	0.00530322	0.00547994	0.00276189	0.00290799	0.00106951	0.00196812	0.324854	(0.13, 0.52)
Mutant replicate 1	umuC	Cytoplasmic	0.0277297	0.0110469	0.00651933	0.00423194	0.0027423	0.00224573	0.00165188	0.00111667	0.343231	(0.2, 0.49)
Mutant replicate 1	dsbB	Inner membrane	1.953	1.19419	1.24221	0.933825	0.82969	0.697699	0.32766	0.151223	0.130482	(0.096, 0.17)
Mutant replicate 1	nhaB	Inner membrane	1.08061	0.632316	0.632466	0.503666	0.434508	0.345206	0.157985	0.0589671	0.155725	(0.11, 0.21)
Mutant replicate 1	fadR	Cytoplasmic	1.09175	0.36289	0.164842	0.0809813	0.0476886	0.0277067	0.01019	0.00557635	0.380762	(0.32, 0.45)
Mutant replicate 1	ycgB	Cytoplasmic	0.0168782	0.00758798	0.00560419	0.00283589	0.00211871	0.00212456	0.00234413	0.00246497
Mutant replicate 1	dadA	Inner membrane	2.61531	1.10857	0.852435	0.581939	0.470605	0.383613	0.200102	0.108542	0.200994	(0.12, 0.28)
Mutant replicate 1	dadX	Cytoplasmic	1.92547	1.1822	0.794146	0.537487	0.386448	0.312847	0.160496	0.0844584	0.196436	(0.16, 0.23)
Mutant replicate 1	cvrA	Inner membrane	0.180539	0.0662813	0.0344389	0.0306229	0.0204351	0.0178129	0.0156024	0.00815802	0.350837	(0.17, 0.54)
Mutant replicate 1	ldcA	Cytoplasmic	0.128382	0.0348792	0.0222561	0.0162102	0.0111562	0.0102336	0.0068729	0.00258114	0.277613	(0.1, 0.45)
Mutant replicate 1	emtA	Inner membrane	0.891225	0.504908	0.517324	0.405324	0.347619	0.307002	0.135786	0.0586578	0.13564	(0.094, 0.18)
Mutant replicate 1	ycgR	Cytoplasmic	0.00633656	0.00202902	0.00303041	0.00208759	0.00126258	0.00166171	0.00101858	0.000481989
Mutant replicate 1	ymgE	Inner membrane	0.0142055	0.00701802	0.00249563	0.00100286	0.00454899	0.00159654	0.00411026	0.00277853
Mutant replicate 1	ycgY	Unknown	0.0140812	0.00743974	0.000721527	0.00231955	0.000526074	0.000461586	0.00101858	0.00160663
Mutant replicate 1	treA	Periplasmic	0.0896	0.106448	0.063901	0.0320792	0.016259	0.012228	0.00678992	0.00222544	0.258607	(0.1, 0.41)
Mutant replicate 1	dhaM	Cytoplasmic	4.01917	2.73862	2.53299	2.02169	1.83833	1.70981	1.04569	0.524611	0.0922337	(0.077, 0.11)
Mutant replicate 1	dhaL	Unknown	2.39531	0.76145	0.554451	0.386221	0.340484	0.287492	0.175751	0.107827	0.267826	(0.11, 0.42)
Mutant replicate 1	dhaK	Unknown	1.57565	0.276543	0.166673	0.104584	0.09033	0.0701339	0.0436191	0.027234	0.444059	(0.18, 0.71)
Mutant replicate 1	dhaR	Cytoplasmic	0.105923	0.0203504	0.0111036	0.00865754	0.00604163	0.00530103	0.00382126	0.0031367	0.563218	(0.28, 0.84)
Mutant replicate 1	ycgV	Extracellular	0.0299521	0.0094638	0.00732244	0.00499334	0.00444907	0.00397466	0.00261037	0.00102935	0.20272	(0.043, 0.36)
Mutant replicate 1	ychF	Cytoplasmic	1.10842	0.459144	0.28381	0.159949	0.110475	0.0719542	0.028246	0.0141662	0.277509	(0.2, 0.35)
Mutant replicate 1	pth	Cytoplasmic	0.347644	0.147858	0.0995374	0.056829	0.0487792	0.029925	0.00870232	0.00302788	0.234389	(0.18, 0.28)
Mutant replicate 1	ychH	Inner membrane	1.21303	0.305749	0.203005	0.146655	0.122236	0.0992261	0.0799639	0.0656041	0.486055	(0.25, 0.72)
Mutant replicate 1	ychM	Inner membrane	0.336366	0.203815	0.186939	0.133041	0.106471	0.0925711	0.0398392	0.0175725	0.140538	(0.13, 0.16)
Mutant replicate 1	prs	Cytoplasmic	5.19505	3.02608	2.65631	1.93227	1.55155	1.11142	0.434662	0.197061	0.159281	(0.15, 0.17)
Mutant replicate 1	ispE	Cytoplasmic	0.522952	0.294415	0.212502	0.141072	0.107013	0.0848164	0.0414748	0.0378379	0.23132	(0.19, 0.27)
Mutant replicate 1	lolB	Periplasmic	0.412164	0.151045	0.107084	0.058195	0.0371793	0.0264236	0.00719861	0.00473106	0.289394	(0.23, 0.35)
Mutant replicate 1	hemA	Cytoplasmic	0.398509	0.0455585	0.0179727	0.00874813	0.00701348	0.00469628	0.00262059	0.00131521	0.565551	(0.28, 0.85)
Mutant replicate 1	prfA	Cytoplasmic	0.604928	0.283118	0.129863	0.073673	0.0394162	0.0266902	0.010784	0.00479764	0.323894	(0.27, 0.38)
Mutant replicate 1	prmC	Cytoplasmic	0.598149	0.40341	0.267069	0.241319	0.204459	0.181837	0.133214	0.111433	0.204067	(0.14, 0.27)
Mutant replicate 1	ychQ	Inner membrane	0.192246	0.170763	0.0501984	0.0240764	0.0165292	0.00776944	0.00304796	0.00090143	0.338008	(0.21, 0.46)
Mutant replicate 1	ychA	Cytoplasmic	0.687425	0.339508	0.17756	0.0795605	0.0438219	0.0263873	0.00887295	0.00495675	0.346571	(0.32, 0.37)
Mutant replicate 1	kdsA	Cytoplasmic	1.2916	0.967009	0.942671	0.636484	0.450701	0.334266	0.135546	0.0689188	0.187434	(0.12, 0.26)
Mutant replicate 1	ldrA	Inner membrane	0.0431238	0.0773282	0.050086	0.0402538	0.0408146	0.0376962	0.0291144	0.0207746
Mutant replicate 1	rdlA	Unknown	0.278052	0.227038	0.261204	0.187027	0.128119	0.0486112	0.0268175	0.003525
Mutant replicate 1	ldrB	Inner membrane	0.0622899	0.0414258	0.0324086	0.0355181	0.0214813	0.0263873	0.013864	0.0207746
Mutant replicate 1	rdlB	Unknown	0.164654	0.153652	0.159097	0.12399	0.0492118	0.052432	0.00226865	0.0017892
Mutant replicate 1	ldrC	Inner membrane	0.071873	0.0773282	0.0324086	0.0520932	0.064444	0.0339266	0.0360464	0.0306152
Mutant replicate 1	rdlC	Unknown	0.0837109	0.0789527	0.088907	0.0601718	0.0238822	0.0179611	0.00440385	0
Mutant replicate 1	chaA	Inner membrane	0.622769	0.348383	0.31906	0.254104	0.209873	0.188769	0.110428	0.0684285	0.123446	(0.058, 0.19)
Mutant replicate 1	chaB	Unknown	0.0268824	0.0103296	0.00964222	0.00332117	0.00602594	0.00440605	0.00648186	0.0117576
Mutant replicate 1	chaC	Unknown	0.182904	0.0612816	0.047089	0.0253526	0.0219999	0.0178407	0.0109717	0.0059383	0.275163	(0.15, 0.4)
Mutant replicate 1	ychN	Unknown	0.823007	0.633604	0.761327	0.715178	0.672403	0.623904	0.476263	0.307227	0.0650988	(0.039, 0.091)
Mutant replicate 1	ychO	Outer membrane	0.043773	0.00577289	0.00387763	0.00201651	0.00133046	0.00175105	0.00139534	0.00160836
Mutant replicate 1	narL	Cytoplasmic	0.502382	0.377528	0.377824	0.311512	0.316815	0.270162	0.204011	0.13659	0.0594114	(0.05, 0.069)
Mutant replicate 1	narX	Inner membrane	0.271269	0.0879693	0.0591411	0.0451121	0.0356325	0.0361355	0.0241636	0.0138656	0.306831	(0.11, 0.5)
Mutant replicate 1	narK	Inner membrane	0.012268	0.00557106	0.00662903	0.00422543	0.00316665	0.00263223	0.00172105	0.00118766
Mutant replicate 1	narG	Inner membrane	0.0214237	0.00940047	0.00560918	0.0066938	0.00551492	0.0032078	0.00175966	0.00110392	0.177506	(0.064, 0.29)
Mutant replicate 1	narH	Inner membrane	0.0255548	0.0195743	0.0138525	0.0132933	0.00844179	0.00714244	0.00359977	0.00345285
Mutant replicate 1	narJ	Cytoplasmic	0.0247461	0.0289456	0.0268518	0.0219403	0.0146835	0.014315	0.0101084	0.00564693
Mutant replicate 1	narI	Inner membrane	0.0312934	0.0312343	0.0356677	0.0245169	0.0232683	0.0240188	0.0141339	0.00731515	0.0888521	(0.058, 0.12)
Mutant replicate 1	rttR	Unknown	0.568931	0.455248	0.372156	0.399298	0.503342	0.809476	0.87562	1.37423
Mutant replicate 1	tpr	Unknown	0.281742	0.0596532	0.0459613	0.0397803	0.0231999	0.0542825	0.0665471	0.0970941
Mutant replicate 1	tyrV	Unknown	2.20388	1.08779	0.816072	0.842406	0.679619	0.560387	0.348785	0.372323
Mutant replicate 1	tyrT	Unknown	0.846241	0.466698	0.437984	0.367048	0.272939	0.270614	0.174393	0.254235
Mutant replicate 1	purU	Cytoplasmic	0.566594	0.211581	0.143432	0.0922207	0.0613709	0.0403255	0.00923608	0.007004	0.279636	(0.21, 0.35)
Mutant replicate 1	ychJ	Unknown	0.502829	0.1761	0.136567	0.0885863	0.0682349	0.043018	0.0146795	0.00643177	0.230086	(0.16, 0.3)
Mutant replicate 1	rssA	Extracellular	0.243892	0.0701221	0.0245845	0.0169358	0.00947455	0.0110093	0.00528851	0.00508323	0.510726	(0.17, 0.85)
Mutant replicate 1	rssB	Cytoplasmic	0.193929	0.0700072	0.0288696	0.0174018	0.0132701	0.0104389	0.00339627	0.00314434	0.349721	(0.17, 0.53)
Mutant replicate 1	galU	Cytoplasmic	1.64867	1.11431	1.12715	0.888164	0.735555	0.620084	0.35942	0.189278	0.109501	(0.085, 0.13)
Mutant replicate 1	hns	Cytoplasmic	23.1231	12.6741	11.3351	7.85599	6.07343	4.27622	1.72589	0.66032	0.170878	(0.16, 0.19)
Mutant replicate 1	tdk	Cytoplasmic	0.30061	0.11197	0.066419	0.0351733	0.0198963	0.0154811	0.00654165	0.00248404	0.296944	(0.22, 0.37)
Mutant replicate 1	insZ	Unknown	0.0565369	0.0196184	0.013125	0.00798266	0.0054314	0.00521947	0.00183617	0.00131647	0.275186	(0.18, 0.37)
Mutant replicate 1	adhE	Cytoplasmic	1.39118	0.80641	0.700953	0.486136	0.380769	0.297048	0.139548	0.0585583	0.150718	(0.14, 0.16)
Mutant replicate 1	ychE	Inner membrane	0.269923	0.0510918	0.0348638	0.0173644	0.0107407	0.00596856	0.0013864	0.00236904	0.406503	(0.25, 0.56)
Mutant replicate 1	oppA	Periplasmic	4.89614	0.829186	0.54397	0.371843	0.310469	0.237985	0.15964	0.0927623	0.424432	(0.15, 0.7)
Mutant replicate 1	oppB	Inner membrane	3.42968	0.983209	0.40422	0.235183	0.166253	0.112057	0.0476343	0.0202582	0.350132	(0.23, 0.47)
Mutant replicate 1	oppC	Inner membrane	4.34312	2.8396	1.72819	1.17793	1.00584	0.937404	0.696274	0.527431	0.267293	(0.19, 0.34)
Mutant replicate 1	oppD	Inner membrane	4.14652	3.29151	1.96847	0.920024	0.571989	0.358738	0.123447	0.0447195	0.277104	(0.23, 0.32)
Mutant replicate 1	oppF	Inner membrane	4.87054	4.24457	3.67173	1.95322	1.32989	0.909637	0.36293	0.168495	0.232929	(0.18, 0.29)
Mutant replicate 1	yciU	Cytoplasmic	0.541008	0.254882	0.19863	0.113916	0.0836601	0.0456467	0.0176955	0.0121666	0.255423	(0.21, 0.3)
Mutant replicate 1	cls	Inner membrane	0.566011	0.199048	0.128497	0.0871689	0.0766977	0.0604687	0.0341276	0.0240863	0.282833	(0.075, 0.49)
Mutant replicate 1	yciY	Unknown	4.13691	3.33406	3.24594	2.73514	2.34932	2.07537	1.24776	0.726169
Mutant replicate 1	kch	Inner membrane	0.0916123	0.0252123	0.0131946	0.0083612	0.00777029	0.00389587	0.00465671	0.00404925	0.511953	(0.32, 0.71)
Mutant replicate 1	yciI	Unknown	0.357187	0.156665	0.131777	0.101603	0.0734271	0.0644262	0.0342819	0.0170968	0.167694	(0.044, 0.29)
Mutant replicate 1	tonB	Cytoplasmic	0.496642	0.124692	0.075129	0.0447528	0.0286776	0.0195078	0.01019	0.00770848	0.372226	(0.26, 0.48)
Mutant replicate 1	yciA	Unknown	0.8949	0.468703	0.390764	0.210224	0.111638	0.070404	0.0266439	0.00769492	0.24236	(0.2, 0.28)
Mutant replicate 1	yciB	Inner membrane	1.39242	0.854476	1.00231	0.831597	0.675803	0.574113	0.254543	0.0883469	0.160856	(0.12, 0.21)
Mutant replicate 1	yciC	Inner membrane	0.973763	0.600941	0.659909	0.536209	0.410987	0.369909	0.175491	0.0774552	0.137894	(0.097, 0.18)
Mutant replicate 1	ompW	Outer membrane	0.0356328	0.0144699	0.0308732	0.0280143	0.0294083	0.0207064	0.0192143	0.0149688
Mutant replicate 1	yciE	Cytoplasmic	0.0112275	0.00235318	0.0043932	0.00706159	0.0050335	0.00321198	0.00472524	0.00116457
Mutant replicate 1	yciF	Cytoplasmic	0	0.00178602	0.00254047	0.00204176	0.000926142	0.00121892	0.00179319	0.00141422
Mutant replicate 1	yciG	Unknown	0	0.00331406	0.00353548	0.00142072	0.00128888	0	0.00166368	0.00131208
Mutant replicate 1	trpA	Cytoplasmic	0.235978	0.21141	0.220015	0.147988	0.114418	0.0877803	0.0456429	0.0238516	0.152991	(0.11, 0.2)
Mutant replicate 1	trpB	Cytoplasmic	0.193732	0.115659	0.110328	0.0708934	0.047993	0.0315398	0.0116625	0.00603294	0.226832	(0.11, 0.34)
Mutant replicate 1	trpC	Cytoplasmic	0.0944344	0.0250201	0.0133459	0.00865607	0.00443853	0.00344508	0.00176284	0.000260679	0.266079	(0.14, 0.39)
Mutant replicate 1	trpD	Cytoplasmic	0.0197786	0.00990482	0.00657919	0.00304441	0.0023258	0.0029335	0.00150106	0.000517927	0.212944	(0.078, 0.35)
Mutant replicate 1	trpE	Cytoplasmic	0.0201962	0.00438907	0.00264652	0.00310869	0.00133588	0.00117213	0.00105377	0.00128438	0.524398	(0.18, 0.87)
Mutant replicate 1	trpL	Unknown	0.034499	0.0198844	0.0212129	0	0	0.00452354	0.00332736	0.00524833
Mutant replicate 1	yciV	Cytoplasmic	0.285145	0.117683	0.0977669	0.0655273	0.0539226	0.0433891	0.0235971	0.0227606	0.251654	(0.16, 0.35)
Mutant replicate 1	yciO	Cytoplasmic	0.491653	0.246394	0.180361	0.116129	0.0866726	0.0622807	0.0284513	0.0165436	0.217359	(0.18, 0.26)
Mutant replicate 1	yciQ	Inner membrane	0.0968921	0.0426319	0.0236631	0.0168599	0.0129704	0.012132	0.00363272	0.00230445	0.232287	(0.093, 0.37)
Mutant replicate 1	rluB	Cytoplasmic	2.00791	1.02452	0.801658	0.525765	0.397523	0.312775	0.185796	0.12685	0.220301	(0.17, 0.27)
Mutant replicate 1	btuR	Cytoplasmic	0.275817	0.105983	0.0619158	0.0285587	0.0223755	0.0189438	0.00658715	0.00379638	0.298093	(0.21, 0.39)
Mutant replicate 1	yciK	Cytoplasmic	0.186131	0.0499075	0.0356343	0.0212266	0.0189511	0.00885041	0.00710187	0.00373399	0.3167	(0.081, 0.55)
Mutant replicate 1	sohB	Inner membrane	0.779678	0.356215	0.427591	0.358753	0.326345	0.288667	0.188091	0.0944699	0.0912403	(0.04, 0.14)
Mutant replicate 1	yciN	Unknown	2.22396	1.42386	1.53415	1.26952	1.07161	0.895823	0.630415	0.373006
Mutant replicate 1	topA	Cytoplasmic	2.29841	1.13394	0.869949	0.549062	0.405774	0.273998	0.0967661	0.0357717	0.203411	(0.17, 0.24)
Mutant replicate 1	cysB	Cytoplasmic	0.505278	0.198232	0.145227	0.101243	0.0716221	0.0530298	0.023957	0.0146549	0.235742	(0.13, 0.34)
Mutant replicate 1	ymiA	Inner membrane	0.21261	0.00693641	0.00739985	0.00594722	0	0.0110459	0.00232141	0.0109849
Mutant replicate 1	yciX	Unknown	0.246422	0.00887696	0	0.00456661	0.00138094	0.00363499	0.00178251	0.00421741
Mutant replicate 1	acnA	Cytoplasmic	0.158572	0.0864926	0.0887041	0.069762	0.063028	0.0538565	0.0364256	0.0222407	0.101384	(0.017, 0.19)
Mutant replicate 1	ribA	Cytoplasmic	0.593663	0.248303	0.169057	0.116398	0.0726222	0.0599312	0.0240684	0.013587	0.242034	(0.15, 0.34)
Mutant replicate 1	pgpB	Inner membrane	0.236082	0.0682307	0.047833	0.0414517	0.0394246	0.0303343	0.0183983	0.00987921	0.219807	(0.042, 0.4)
Mutant replicate 1	yciS	Inner membrane	1.36991	0.33205	0.176088	0.115037	0.0788345	0.0619242	0.0314968	0.0156686	0.341018	(0.19, 0.49)
Mutant replicate 1	yciM	Cytoplasmic	0.644424	0.193235	0.09573	0.069069	0.0436237	0.0337526	0.0183005	0.0125152	0.355758	(0.24, 0.47)
Mutant replicate 1	pyrF	Cytoplasmic	0.962747	0.453865	0.315606	0.20098	0.145549	0.111709	0.0464613	0.0128008	0.200109	(0.18, 0.22)
Mutant replicate 1	yciH	Cytoplasmic	0.819748	0.329278	0.264675	0.140769	0.0702381	0.0510455	0.0119052	0.00325011	0.274823	(0.24, 0.31)
Mutant replicate 1	osmB	Inner membrane	0.101607	0.0844406	0.0987998	0.0759017	0.0794516	0.0622762	0.0417059	0.0199508	0.0985269	(0.069, 0.13)
Mutant replicate 1	yciT	Cytoplasmic	0.529215	0.23742	0.164188	0.0951317	0.0637223	0.0523826	0.0403276	0.0335368	0.338795	(0.29, 0.39)
Mutant replicate 1	yciZ	Unknown	0.214132	0.0908511	0.0877775	0.0499703	0.0479997	0.0432856	0.0215131	0.0135733	0.180474	(0.014, 0.35)
Mutant replicate 1	gmr	Inner membrane	0.0880715	0.0303372	0.0197068	0.0130054	0.00747629	0.00532985	0.00663461	0.00475679	0.427285	(0.29, 0.57)
Mutant replicate 1	ymiB	Unknown	0.00492843	0	0.00303041	0.00243553	0.00441902	0.00193866	0	0.00224928
Mutant replicate 1	rnb	Cytoplasmic	0.945113	0.43237	0.307998	0.161104	0.106348	0.0718507	0.0278569	0.0110459	0.253584	(0.21, 0.29)
Mutant replicate 1	yciW	Unknown	0.0357836	0.010048	0.0143864	0.00861503	0.0059645	0.00487243	0.00159288	0.00157031
Mutant replicate 1	fabI	Inner membrane	5.15255	3.57617	4.31194	3.47294	2.88337	2.16769	0.776931	0.302028	0.180611	(0.15, 0.21)
Mutant replicate 1	ycjD	Unknown	0.0862476	0.0968943	0.113255	0.0541802	0.0183502	0.00977545	0.00126891	0.00133432	0.52556	(0.33, 0.72)
Mutant replicate 1	sapF	Inner membrane	0.309722	0.27572	0.221592	0.0969684	0.0462847	0.0264854	0.0124312	0.00585315	0.358302	(0.24, 0.47)
Mutant replicate 1	sapD	Inner membrane	0.32206	0.273636	0.120805	0.035282	0.0133171	0.00901975	0.00256337	0.00107028	0.451411	(0.33, 0.57)
Mutant replicate 1	sapC	Inner membrane	0.284588	0.182106	0.0874942	0.0407561	0.0231738	0.0157639	0.0048734	0.00344587	0.344722	(0.3, 0.39)
Mutant replicate 1	sapB	Inner membrane	0.392668	0.169511	0.0744428	0.0410333	0.0295402	0.0158043	0.00728505	0.0039118	0.335223	(0.23, 0.44)
Mutant replicate 1	sapA	Periplasmic	0.431238	0.155664	0.0946451	0.0586438	0.0464279	0.0506422	0.0326967	0.0335443	0.457799	(0.31, 0.6)
Mutant replicate 1	ymjA	Unknown	0.193531	0.0678979	0.0504453	0.0145538	0.0198048	0.00496486	0.00365198	0.00192012	0.35291	(0.21, 0.5)
Mutant replicate 1	puuP	Inner membrane	0.0526446	0.0221655	0.0165295	0.0132847	0.0102106	0.0107214	0.00572565	0.00426001	0.220745	(0.012, 0.43)
Mutant replicate 1	puuA	Cytoplasmic	0.0740307	0.0311088	0.0210783	0.0154988	0.0119351	0.00803335	0.00569801	0.00382806	0.264904	(0.18, 0.35)
Mutant replicate 1	puuD	Cytoplasmic	0.0588513	0.0152057	0.0103985	0.0117001	0.0127372	0.00931318	0.00371881	0.00262416
Mutant replicate 1	puuR	Cytoplasmic	0.197535	0.112251	0.120891	0.0866183	0.069849	0.0612867	0.0351519	0.0165068	0.118456	(0.082, 0.16)
Mutant replicate 1	puuC	Cytoplasmic	0.0139109	0.00741656	0.0102643	0.00790564	0.00795156	0.00848164	0.00734568	0.00563455
Mutant replicate 1	puuB	Cytoplasmic	0.00888734	0.00628663	0.00546468	0.0041923	0.00615765	0.00699189	0.00572742	0.00571539
Mutant replicate 1	puuE	Cytoplasmic	0.00531383	0.00376955	0.00527809	0.00484797	0.0058641	0.00514526	0.00413948	0.00401087
Mutant replicate 1	pspF	Cytoplasmic	0.0656117	0.0167736	0.00585632	0.00444521	0.00403269	0.00208138	0.00229649	0.000482975	0.364653	(0.099, 0.63)
Mutant replicate 1	pspA	Inner membrane	0.334161	0.312978	0.403806	0.404429	0.364817	0.346264	0.317591	0.233351
Mutant replicate 1	pspB	Inner membrane	0.154096	0.14847	0.216371	0.193218	0.183537	0.174609	0.197645	0.180018
Mutant replicate 1	pspC	Inner membrane	0.135121	0.120135	0.160864	0.152728	0.181732	0.176984	0.14682	0.113823
Mutant replicate 1	pspD	Unknown	0.100234	0.084643	0.123264	0.103674	0.111819	0.0852749	0.0681209	0.0521287
Mutant replicate 1	pspE	Unknown	1.05633	0.823782	0.95256	0.867859	0.828566	0.722474	0.505758	0.357261	0.0659924	(0.047, 0.085)
Mutant replicate 1	ycjM	Extracellular	0.0403515	0.00603633	0.00170461	0.00167442	0.00151904	0.00133283	0.000534754	0.000421741	0.817232	(0.19, 1.4)
Mutant replicate 1	ycjN	Periplasmic	0.0372205	0.0235291	0.0219019	0.0197781	0.0129187	0.0119648	0.00660067	0.00210055	0.142551	(0.1, 0.18)
Mutant replicate 1	ycjO	Inner membrane	0.0211219	0.0189375	0.0234496	0.0179765	0.0107845	0.0103857	0.00611147	0.00294549
Mutant replicate 1	ycjP	Inner membrane	0.0165743	0.019106	0.024157	0.0236619	0.0203652	0.0171444	0.00710468	0.003502
Mutant replicate 1	ycjQ	Cytoplasmic	0.0176918	0.0257761	0.0380744	0.0318145	0.0259979	0.023391	0.0156414	0.00942008
Mutant replicate 1	ycjR	Cytoplasmic	0.0222998	0.0257061	0.0270202	0.0363014	0.0258756	0.0301856	0.0136637	0.00718402
Mutant replicate 1	ycjS	Unknown	0.0161714	0.0203363	0.0352544	0.0293024	0.0232877	0.0152284	0.00595521	0.00234833
Mutant replicate 1	ycjT	Unknown	0.00730138	0.00946876	0.0227281	0.0177027	0.0124796	0.00691097	0.00409318	0.00208267
Mutant replicate 1	ycjU	Unknown	0.00235221	0.00271151	0.00482111	0.00503711	0.00597572	0.00616847	0.00249552	0.00196812
Mutant replicate 1	ycjV	Inner membrane	0.00382614	0.00468625	0.00588158	0.0125265	0.0115785	0.00602024	0.00512019	0.003165
Mutant replicate 1	ompG	Outer membrane	0.00571176	0.00427975	0.0052681	0.00592752	0.00614566	0.00943653	0.00644538	0.00404052
Mutant replicate 1	ycjW	Cytoplasmic	0.0611244	0.0113454	0.00509619	0.00153592	0.00139338	0.00142634	0.00104917	0.000709233	0.701297	(0.23, 1.2)
Mutant replicate 1	ycjX	Cytoplasmic	0.0810653	0.0642189	0.0423347	0.0263413	0.0185864	0.012231	0.00835409	0.00228066	0.173455	(0.14, 0.2)
Mutant replicate 1	ycjF	Inner membrane	0.0842985	0.076392	0.0793985	0.0431033	0.0303652	0.0208926	0.0124071	0.00689399	0.236023	(0.14, 0.33)
Mutant replicate 1	tyrR	Cytoplasmic	0.515472	0.158031	0.114731	0.0693225	0.0576235	0.0459395	0.0271885	0.0194515	0.31159	(0.18, 0.44)
Mutant replicate 1	tpx	Periplasmic	5.79849	4.2775	4.76035	4.25965	3.88357	3.2979	2.33368	1.43475
Mutant replicate 1	ycjG	Cytoplasmic	0.303741	0.20224	0.155803	0.112246	0.0929435	0.0712247	0.0430903	0.0275048	0.162793	(0.14, 0.19)
Mutant replicate 1	mpaA	Cytoplasmic	0.164687	0.0323224	0.0161497	0.0115763	0.011775	0.00530539	0.00349167	0.00340169	0.427162	(0.026, 0.83)
Mutant replicate 1	ymjC	Unknown	0.0112497	0.00648404	0.00691725	0.00741247	0.00504345	0.00442521	0.00651005	0.00427853
Mutant replicate 1	ymjD	Unknown	0.00784069	0.0135575	0.00964222	0.0154988	0.00351513	0.00616847	0.00680596	0.00357841
Mutant replicate 1	ycjY	Unknown	0.0084281	0.00680085	0.00829168	0.00805231	0.00730506	0.00596754	0.00877902	0.00564153
Mutant replicate 1	ycjZ	Cytoplasmic	0.071298	0.0115992	0.00777806	0.00539875	0.00386664	0.00271413	0.00382646	0.00262416	0.696026	(0.33, 1.1)
Mutant replicate 1	mppA	Periplasmic	0.780717	0.220096	0.132285	0.0770043	0.0514594	0.0353139	0.0184613	0.0141207	0.360268	(0.26, 0.46)
Mutant replicate 1	ynaI	Inner membrane	0.130374	0.0320809	0.017883	0.0121422	0.00741856	0.00631192	0.00478791	0.00377605	0.464026	(0.17, 0.76)
Mutant replicate 1	ynaJ	Inner membrane	3.0648	1.32948	0.944714	0.595713	0.361486	0.252477	0.0795084	0.0315815	0.245083	(0.21, 0.28)
Mutant replicate 1	uspE	Cytoplasmic	0.660052	0.367265	0.34563	0.309781	0.285912	0.259212	0.16642	0.0887828	0.0854477	(0.065, 0.11)
Mutant replicate 1	fnr	Cytoplasmic	2.81284	0.669019	0.333828	0.191203	0.127245	0.0843434	0.0381784	0.0186619	0.364164	(0.24, 0.49)
Mutant replicate 1	ogt	Cytoplasmic	0.209602	0.0780347	0.0443991	0.0317185	0.026527	0.0299816	0.014799	0.0121291	0.333189	(0.15, 0.52)
Mutant replicate 1	abgT	Inner membrane	0.0108445	0.00410189	0.00416756	0.0018422	0.0024309	0.00133307	0.00107861	0.000927995	0.286783	(0.11, 0.46)
Mutant replicate 1	abgB	Unknown	0.00572598	0.00371285	0.00198046	0.00194539	0.0019253	0.00366013	0.00176032	0.00171496
Mutant replicate 1	abgA	Unknown	0.00434198	0.00273012	0.00266981	0.00273091	0.00159267	0.00232906	0.00251265	0.00108089	0.0488599	(0.012, 0.086)
Mutant replicate 1	abgR	Cytoplasmic	0.118982	0.0301875	0.0129518	0.0104093	0.00765672	0.00716601	0.00214137	0.00168882	0.32369	(0.044, 0.6)
Mutant replicate 1	isrA	Unknown	0.00327522	0.00943879	0	0.00647419	0.00146835	0.0025767	0.00189533	0.00373694
Mutant replicate 1	smrA	Cytoplasmic	0.190846	0.0613455	0.019746	0.0190437	0.010695	0.00794026	0.0069025	0.00565312	0.499572	(0.33, 0.67)
Mutant replicate 1	ydaM	Cytoplasmic	0.0172075	0.00798278	0.00774193	0.00954063	0.00865526	0.00627353	0.00352166	0.00210699
Mutant replicate 1	ydaN	Inner membrane	0.163555	0.0348583	0.0268395	0.0207911	0.0188617	0.0146877	0.0121733	0.0080405	0.492509	(0.12, 0.86)
Mutant replicate 1	fnrS	Unknown	0.135734	0.0708993	0.036514	0.0335384	0.0190163	0.0083426	0.012273	0.00967929
Mutant replicate 1	dbpA	Cytoplasmic	0.16195	0.0544867	0.0391373	0.0308961	0.0253274	0.0305191	0.0204872	0.0145246	0.44363	(0.13, 0.76)
Mutant replicate 1	ttcA	Cytoplasmic	0.502558	0.166978	0.104025	0.0508182	0.0294955	0.0163109	0.00591886	0.00227091	0.327282	(0.27, 0.38)
Mutant replicate 1	intR	Cytoplasmic	0.00962958	0.00723946	0.00720826	0.00413803	0.00375402	0.00247038	0.00254397	0.0004777	0.143765	(0.078, 0.21)
Mutant replicate 1	ydaQ	Unknown	0	0.00138086	0	0.00473575	0.00537034	0.00282721	0.0027728	0.0010934
Mutant replicate 1	ydaC	Unknown	0.00492843	0.00426094	0.00303041	0.00730658	0.00441902	0.00387732	0.00142601	0.00224928
Mutant replicate 1	ralR	Unknown	0.00265377	0.00152957	0.00489528	0.00131144	0.00237947	0	0.00307141	0.00121115
Mutant replicate 1	recT	Cytoplasmic	0.0159718	0.0103104	0.0117849	0.0101029	0.00544194	0.00753924	0.0059153	0.00422782
Mutant replicate 1	recE	Cytoplasmic	0.00537182	0.00298151	0.00342538	0.00334288	0.00178392	0.00234786	0.00212997	0.000726412	0.0832395	(0.02, 0.15)
Mutant replicate 1	racC	Unknown	0.0149996	0.00648404	0.00807012	0.00185312	0.00504345	0.00516274	0.00434003	0.00256712
Mutant replicate 1	ydaE	Unknown	0.00302623	0.00174424	0	0	0	0.00119041	0	0
Mutant replicate 1	kilR	Unknown	0.00233102	0	0.00286661	0	0	0	0.000674464	0
Mutant replicate 1	sieB	Inner membrane	0.00423301	0.0012199	0.000650702	0.00366076	0.00332104	0.00124883	0.00122479	0.00096595
Mutant replicate 1	ydaF	Unknown	0.0232205	0.0095598	0.0081588	0.00655719	0.00594868	0.00260974	0.00191963	0.00075697	0.170311	(0.019, 0.32)
Mutant replicate 1	ydaG	Unknown	0.0498319	0.00220938	0.00942795	0.0037886	0.00515552	0	0	0
Mutant replicate 1	racR	Unknown	0.210466	0.00875413	0.00600365	0.00107224	0.00437733	0.00298725	0.00345292	0.0019805	1.63856	(0.35, 2.9)
Mutant replicate 1	ydaS	Unknown	0.00871188	0.00301279	0.00321407	0.00172209	0.00234342	0.00342693	0.00100829	0.001988
Mutant replicate 1	ydaT	Unknown	0.0146804	0.00282048	0.00300892	0.00423194	0.00603306	0.00240614	0.00353974	0.001675
Mutant replicate 1	ydaU	Cytoplasmic	0.00784069	0.00625732	0.00333769	0.00298054	0.00270395	0.00142349	0.000523535	0.000275262	0.179173	(0.087, 0.27)
Mutant replicate 1	ydaV	Cytoplasmic	0.00969852	0.00479142	0.00681539	0.00513515	0.00186344	0.00163502	0.00240532	0.000316164	0.159491	(0.053, 0.27)
Mutant replicate 1	ydaW	Unknown	0.0072448	0.0125272	0.0127277	0.0112521	0.00927994	0.0065139	0.00718709	0.00543202
Mutant replicate 1	rzpR	Unknown	0.0163171	0.00806124	0.00214996	0.00403178	0.00470267	0.00550161	0.00236062	0.0021277
Mutant replicate 1	rzoR	Unknown	0.0139109	0.00641432	0.00342143	0.00274979	0.00374191	0.00437762	0.00241502	0.00253951
Mutant replicate 1	trkG	Inner membrane	0.0720504	0.0177978	0.0120032	0.0087699	0.00541012	0.00544501	0.00482672	0.0021868	0.407679	(0.15, 0.67)
Mutant replicate 1	ynaK	Unknown	0.0137212	0.00112979	0	0	0	0.000771058	0.000567163	0
Mutant replicate 1	ydaY	Cytoplasmic	0.00571176	0.00329212	0.00421448	0.00282263	0	0.00134808	0.000330532	0
Mutant replicate 1	ynaA	Unknown	0.0216312	0.00511496	0.00272835	0.00137047	0.000745976	0.00152724	0.00048145	0.000759404
Mutant replicate 1	stfR	Extracellular	0.00538566	0.00141905	0.000662311	0.000836466	0.00117276	0.000484233	0.000445231	0.000210682
Mutant replicate 1	tfaR	Cytoplasmic	0.00449206	0.00207129	0.00331451	0.000443976	0.000805551	0.000706804	0.00025995	0.000820051
Mutant replicate 1	pinR	Cytoplasmic	0.0218902	0.0025234	0.00376879	0.00389437	0.00274787	0.00206659	0.00228017	0.00139867
Mutant replicate 1	ynaE	Unknown	0.0287492	0.00254928	0.0054392	0.00437146	0.00198289	0.00260974	0.00639876	0.008579
Mutant replicate 1	ttcC	Unknown	0.0202935	0	0	0	0.00909798	0	0	0
Mutant replicate 1	uspF	Cytoplasmic	0.709015	0.421	0.461563	0.386241	0.371198	0.359388	0.322524	0.267393
Mutant replicate 1	ompN	Outer membrane	0.00365069	0.00263021	0.00196416	0.00157858	0.000613753	0.000718023	0.00118834	0.000416534
Mutant replicate 1	micC	Unknown	0	0	0	0	0	0	0	0
Mutant replicate 1	ydbK	Inner membrane	0.158402	0.0837683	0.0808798	0.0608674	0.0481109	0.0357456	0.0184774	0.0100165	0.138594	(0.088, 0.19)
Mutant replicate 1	ydbJ	Unknown	0.626022	0.287095	0.282441	0.225081	0.173782	0.16544	0.104868	0.0424584	0.114685	(0.088, 0.14)
Mutant replicate 1	hslJ	Unknown	0.201856	0.123396	0.121861	0.0918936	0.0702029	0.0481228	0.0166368	0.00474583	0.214138	(0.17, 0.26)
Mutant replicate 1	ldhA	Cytoplasmic	0.162564	0.106653	0.108957	0.0852434	0.0810823	0.0635352	0.041592	0.0196812	0.102942	(0.072, 0.13)
Mutant replicate 1	ydbH	Inner membrane	0.163282	0.0466605	0.019646	0.0116241	0.00940297	0.0078648	0.00391343	0.00201285	0.368047	(0.2, 0.54)
Mutant replicate 1	ynbE	Unknown	0.186406	0.0978184	0.0530322	0.0219983	0.012473	0	0.00322002	0.00253951	0.383657	(0.32, 0.44)
Mutant replicate 1	ydbL	Unknown	0.166165	0.103983	0.042815	0.0195512	0.00709476	0.00311253	0.00137368	0.00180562	0.537698	(0.34, 0.74)
Mutant replicate 1	feaR	Cytoplasmic	0.181063	0.0256785	0.0129947	0.00931468	0.00716993	0.00224679	0.00280952	0.00169441	0.493807	(0.026, 0.96)
Mutant replicate 1	feaB	Cytoplasmic	0.0834877	0.0294289	0.0294859	0.0168782	0.0151572	0.0141135	0.00808548	0.00480222	0.208426	(0.074, 0.34)
Mutant replicate 1	tynA	Periplasmic	0.0111507	0.00367258	0.00265861	0.00247408	0.0009182	0.00134274	0.000592603	0.000363506	0.259348	(0.0063, 0.51)
Mutant replicate 1	paaZ	Cytoplasmic	0.00859946	0.0021867	0.00326591	0.00199985	0.00317496	0.00149237	0.0012441	0.000750311
Mutant replicate 1	paaA	Cytoplasmic	0.0383941	0.0150736	0.0150543	0.0120991	0.0132214	0.00963077	0.00531304	0.00292044
Mutant replicate 1	paaB	Unknown	0.0431238	0.017606	0.0187822	0.0159831	0.0193332	0.0120157	0.00675869	0.00287018	0.132333	(0.052, 0.21)
Mutant replicate 1	paaC	Cytoplasmic	0.0339448	0.02236	0.0178904	0.0143784	0.0108701	0.00490505	0.00240532	0.00189699	0.330616	(0.007, 0.65)
Mutant replicate 1	paaD	Unknown	0.0301347	0.0185667	0.0172514	0.0143784	0.00885135	0.00858383	0.00330731	0.000237123	0.276326	(0.16, 0.39)
Mutant replicate 1	paaE	Cytoplasmic	0.0140122	0.0164311	0.0163405	0.0157593	0.00974784	0.0110238	0.00419415	0.00132311	0.177012	(0.13, 0.23)
Mutant replicate 1	paaF	Cytoplasmic	0.0107809	0.0198067	0.0132581	0.0106554	0.00664579	0.00583113	0.00350932	0.00107632	0.148834	(0.1, 0.2)
Mutant replicate 1	paaG	Cytoplasmic	0.0078705	0.00907272	0.0116953	0.0103718	0.0085272	0.00541793	0.00170796	0.000449001	0.244517	(0.21, 0.28)
Mutant replicate 1	paaH	Cytoplasmic	0.0108715	0.00793705	0.0180488	0.00823781	0.0118599	0.00726998	0.00220193	0.000661554	0.239692	(0.13, 0.35)
Mutant replicate 1	paaI	Unknown	0.0146804	0.00775632	0.0210624	0.0181369	0.013163	0.0182867	0.00849538	0.00362916
Mutant replicate 1	paaJ	Cytoplasmic	0.117571	0.0667759	0.0707096	0.0600097	0.0538637	0.0467545	0.0233412	0.0135125	0.10632	(0.068, 0.14)
Mutant replicate 1	paaK	Cytoplasmic	0.0728575	0.0333676	0.0385029	0.0319176	0.0286026	0.0216882	0.00831839	0.00242645	0.18882	(0.12, 0.26)
Mutant replicate 1	paaX	Unknown	0.126787	0.0498678	0.0307821	0.0250083	0.0221997	0.0139131	0.00346381	0.00198675	0.220383	(0.13, 0.31)
Mutant replicate 1	paaY	Cytoplasmic	0.192634	0.130207	0.0931429	0.0709641	0.0522095	0.0365098	0.0126676	0.00479543	0.184965	(0.17, 0.2)
Mutant replicate 1	ynbG	Unknown	0	0	0	0	0	0	0	0
Mutant replicate 1	ydbC	Cytoplasmic	0.0402689	0.0239028	0.0251303	0.0199	0.0156282	0.0130032	0.00765176	0.00466315
Mutant replicate 1	ydbD	Inner membrane	0.00942106	0.00271503	0.0022068	0.00243869	0.00130732	0.00105883	0.00116825	0.000716612
Mutant replicate 1	ynbA	Inner membrane	0.00341575	0.000984376	0	0	0.000382836	0	0.000494162	0.000194864
Mutant replicate 1	ynbB	Inner membrane	0.00115381	0.00166257	0.000709461	0.00057019	0	0	0.000500773	0.000131647	0.106001	(0.01, 0.2)
Mutant replicate 1	ynbC	Cytoplasmic	0.0161898	0.00458087	0.00398194	0.00290933	0.00197951	0.00185265	0.00102205	0.00107474	0.320267	(0.021, 0.62)
Mutant replicate 1	ynbD	Inner membrane	0.0284157	0.00761235	0.00984357	0.00810901	0.00484452	0.00535268	0.00277923	0.00164391
Mutant replicate 1	azoR	Cytoplasmic	0.109304	0.0580782	0.0677342	0.0350258	0.0367522	0.0305675	0.0145778	0.0122764
Mutant replicate 1	hrpA	Cytoplasmic	0.253903	0.128003	0.0737804	0.0382645	0.0281751	0.0194537	0.00855496	0.00559728	0.28984	(0.25, 0.33)
Mutant replicate 1	ydcF	Cytoplasmic	0.176371	0.0580892	0.0393273	0.0325649	0.0275154	0.0208388	0.0140198	0.0112043	0.303614	(0.14, 0.46)
Mutant replicate 1	aldA	Cytoplasmic	2.67188	0.962736	0.942648	0.692603	0.498797	0.388883	0.16668	0.0743786	0.172978	(0.093, 0.25)
Mutant replicate 1	gapC	Cytoplasmic	0.515418	0.171927	0.136686	0.0899272	0.0699936	0.0496189	0.0188473	0.0100274	0.227741	(0.15, 0.31)
Mutant replicate 1	cybB	Inner membrane	1.29615	0.85267	0.892859	0.599594	0.472735	0.400602	0.167214	0.0731652	0.153327	(0.12, 0.18)
Mutant replicate 1	rydC	Unknown	0.0242571	0.0139812	0	0.0119874	0	0	0	0
Mutant replicate 1	ydcA	Unknown	0.568044	0.342834	0.365739	0.293943	0.314665	0.246845	0.166942	0.0855115	0.0879069	(0.05, 0.13)
Mutant replicate 1	hokB	Periplasmic	0.610633	0.628347	0.695783	0.65467	0.713009	0.647319	0.671793	0.610905
Mutant replicate 1	mokB	Unknown	0.363472	0.442073	0.49623	0.442961	0.475045	0.461644	0.500886	0.480784
Mutant replicate 1	sokB	Unknown	0.0831673	0.0426094	0.0340921	0.0365329	0.0455711	0.0399849	0.0401065	0.021087
Mutant replicate 1	trg	Inner membrane	0.029012	0.0116325	0.00814389	0.00607769	0.00466542	0.00347329	0.00273731	0.0027345	0.339256	(0.16, 0.52)
Mutant replicate 1	ydcI	Cytoplasmic	1.06129	0.287936	0.158752	0.0896717	0.0617658	0.0462635	0.0218763	0.0118854	0.343678	(0.22, 0.46)
Mutant replicate 1	ydcJ	Cytoplasmic	0.0300326	0.00577002	0.00449827	0.00494716	0.00224403	0.00212041	0.00200533	0.0021087	0.562384	(0.13, 0.99)
Mutant replicate 1	opgD	Periplasmic	0.34249	0.145891	0.102414	0.0637782	0.0396471	0.0290097	0.0109405	0.00634648	0.257944	(0.21, 0.3)
Mutant replicate 1	ydcH	Unknown	0.448487	0.238613	0.264454	0.232999	0.238185	0.211702	0.157051	0.132258
Mutant replicate 1	rimL	Cytoplasmic	0.153329	0.053025	0.0542107	0.0435689	0.0494071	0.0456124	0.0332736	0.0275537
Mutant replicate 1	ydcK	Cytoplasmic	0.00844013	0.00152021	0.00259485	0.00260683	0.000945968	0.00145251	0.000915786	0.000361123
Mutant replicate 1	tehA	Inner membrane	0.0948463	0.0339416	0.027878	0.0151945	0.0151862	0.00922475	0.0067854	0.00368651	0.256142	(0.14, 0.38)
Mutant replicate 1	tehB	Cytoplasmic	0.257872	0.15315	0.180524	0.139489	0.124201	0.105207	0.0738572	0.0542725
Mutant replicate 1	ydcL	Unknown	0.336482	0.214448	0.223544	0.154432	0.12935	0.0958464	0.0427483	0.0158862	0.162163	(0.13, 0.19)
Mutant replicate 1	insP	Unknown	0.00119788	0.00207129	0.00147312	0.00177591	0.00107407	0.000942405	0.0003466	0.00027335
Mutant replicate 1	insQ	Unknown	0.263922	0.105392	0.0714481	0.0685509	0.060574	0.081849	0.0834011	0.101232
Mutant replicate 1	ydcO	Inner membrane	0.0396035	0.0106524	0.00784661	0.0056539	0.00670744	0.00363499	0.0034377	0.000602487	0.163807	(0.1, 0.23)
Mutant replicate 1	ydcN	Cytoplasmic	0.0626379	0.00666516	0.00414777	0.00190488	0.00259216	0.0011372	0.00111532	0.000659706	0.689403	(0.22, 1.2)
Mutant replicate 1	ydcP	Cytoplasmic	0.3049	0.0708419	0.035517	0.0261987	0.0185646	0.0121389	0.00724997	0.00415292	0.364558	(0.097, 0.63)
Mutant replicate 1	yncJ	Unknown	0.0156814	0.00387358	0.00275492	0.00221412	0.00100432	0	0.000648186	0
Mutant replicate 1	hicA	Unknown	0.0818621	0.0488684	0.0431449	0.0245617	0.028836	0.0276013	0.013535	0.012676	0.173165	(0.044, 0.3)
Mutant replicate 1	hicB	Unknown	0.088109	0.0250343	0.0297591	0.0202377	0.0172469	0.0195261	0.0100539	0.0050973
Mutant replicate 1	ydcR	Cytoplasmic	0.177276	0.0271343	0.0187705	0.0118141	0.00577111	0.0054977	0.00223479	0.00167857	0.401166	(0.09, 0.71)
Mutant replicate 1	ydcS	Periplasmic	0.0316091	0.0294102	0.0149934	0.0160668	0.0145758	0.0120786	0.00823129	0.00556433	0.121363	(0.019, 0.22)
Mutant replicate 1	ydcT	Inner membrane	0.020924	0.0129425	0.0103554	0.00529619	0.00640627	0.00361348	0.0016243	0.000698742	0.165376	(0.1, 0.23)
Mutant replicate 1	ydcU	Inner membrane	0.0131843	0.00886565	0.0135114	0.00515804	0.00467938	0.00345749	0.00143055	0.00125358	0.273292	(0.054, 0.49)
Mutant replicate 1	ydcV	Inner membrane	0.0156222	0.0082539	0.00840511	0.00868518	0.00612826	0.00537704	0.00489686	0.00415905	0.183228	(0.013, 0.35)
Mutant replicate 1	prr	Cytoplasmic	0.01961	0.0100468	0.0142908	0.0141773	0.015141	0.0131421	0.00819581	0.00687807
Mutant replicate 1	yncL	Inner membrane	0.0161714	0.0248555	0.00994354	0.00799157	0.00724995	0.0233245	0.00623879	0.00615038
Mutant replicate 1	ydcX	Inner membrane	0.157625	0.049711	0.0329166	0.0279246	0.0186665	0.0128687	0.00344209	0.00610797	0.293119	(0.13, 0.46)
Mutant replicate 1	ydcY	Unknown	1.74264	0.976374	0.828119	0.646976	0.552236	0.421907	0.240593	0.182682	0.162317	(0.11, 0.22)
Mutant replicate 1	ydcZ	Inner membrane	0.134546	0.0490482	0.0254555	0.0107975	0.00670218	0.0049759	0.00366009	0.000524833	0.276294	(0.13, 0.42)
Mutant replicate 1	yncA	Cytoplasmic	0.141586	0.0408032	0.0202319	0.00886926	0.0116223	0.00784429	0.00375049	0.00182023	0.325743	(0.14, 0.51)
Mutant replicate 1	curA	Cytoplasmic	0.0398833	0.0189649	0.0272825	0.0211877	0.0223505	0.0156886	0.0178869	0.00921491	0.0573729	(0.0032, 0.11)
Mutant replicate 1	mcbR	Cytoplasmic	0.0326342	0.0129876	0.0138553	0.0115194	0.0121921	0.00978063	0.00741911	0.00780157
Mutant replicate 1	yncD	Outer membrane	0.210144	0.0570152	0.0249652	0.011309	0.00805321	0.00396859	0.00177997	0.00112304	0.419778	(0.27, 0.57)
Mutant replicate 1	yncE	Unknown	1.00037	0.54991	0.560284	0.469561	0.458754	0.386993	0.276904	0.171905
Mutant replicate 1	ansP	Inner membrane	0.151796	0.084111	0.0912154	0.0869483	0.0782608	0.0751813	0.0555003	0.0354262	0.0584767	(0.038, 0.079)
Mutant replicate 1	yncG	Cytoplasmic	0.00502413	0.00241315	0.000514876	0	0.000750804	0.000988153	0.00121142	0.00019108
Mutant replicate 1	yncH	Unknown	0	0	0	0	0	0.00191136	0	0
Mutant replicate 1	rhsE	Extracellular	0.0137183	0.0042463	0.00406138	0.0026364	0.00398623	0.00319779	0.00198465	0.00127537
Mutant replicate 1	ydcD	Unknown	0.0117854	0.00555775	0.00263514	0.00900086	0.0033623	0.00337158	0.00217002	0.00122244
Mutant replicate 1	yncI	Cytoplasmic	0.00981946	0.00169791	0.00150946	0.000727885	0.00088045	0.00135191	0.000852359	0.000672224	1.04094	(0.23, 1.9)
Mutant replicate 1	ydcC	Cytoplasmic	0.00273079	0.00183629	0.00223883	0.00112458	0.000408089	0.00089516	0.000395069	0.00135016
Mutant replicate 1	pptA	Unknown	0.0751902	0.049711	0.047593	0.0524575	0.0446151	0.0487151	0.0300742	0.0186719	0.0737745	(0.032, 0.12)
Mutant replicate 1	yddH	Unknown	0.00817082	0.00156982	0.0016747	0.00044865	0.000407015	0.00107137	0.000788058	0.000621513
Mutant replicate 1	nhoA	Cytoplasmic	0.0189622	0.0070512	0.00526561	0.00302282	0.00383922	0.00192491	0.00106192	0.000558333	0.215584	(0.035, 0.4)
Mutant replicate 1	yddE	Cytoplasmic	0.141238	0.0520464	0.0380835	0.027461	0.0197225	0.0136617	0.00485705	0.00330222	0.240253	(0.17, 0.31)
Mutant replicate 1	narV	Inner membrane	0.0151978	0.0109496	0.00887764	0.0120167	0.00715414	0.00508151	0.005057	0.00381486
Mutant replicate 1	narW	Cytoplasmic	0.00966568	0.00385689	0.00411457	0.00551143	0.00499997	0.00204729	0.00107565	0.000339332
Mutant replicate 1	narY	Inner membrane	0.00703378	0.00347494	0.00370711	0.00413803	0.00255273	0.00263507	0.00164753	0.00152864
Mutant replicate 1	narZ	Inner membrane	0.00829969	0.00430536	0.00365739	0.00444332	0.00310076	0.00212211	0.00156095	0.0011995
Mutant replicate 1	narU	Inner membrane	0.00335304	0.00322101	0.00366529	0.00368222	0.00250538	0.00322412	0.00366512	0.0021254
Mutant replicate 1	yddJ	Unknown	0.00154014	0	0	0.000761102	0	0.000605832	0.000891256	0
Mutant replicate 1	yddK	Unknown	0	0	0.00128563	0	0.000468684	0	0	0
Mutant replicate 1	yddL	Outer membrane	0	0	0	0	0	0	0.00053667	0
Mutant replicate 1	yddG	Inner membrane	0.0927015	0.0402422	0.0382409	0.0260949	0.0207799	0.0186942	0.00763934	0.00254383	0.161633	(0.13, 0.19)
Mutant replicate 1	fdnG	Periplasmic	0.0174872	0.00968777	0.0072032	0.00604087	0.00487136	0.00494206	0.00270184	0.00185964	0.160169	(0.019, 0.3)
Mutant replicate 1	fdnH	Inner membrane	0.0479478	0.0353875	0.0291228	0.0309188	0.0301467	0.0246111	0.0223328	0.0138769	0.0515012	(0.036, 0.067)
Mutant replicate 1	fdnI	Inner membrane	0.0712136	0.0460625	0.0525457	0.0430127	0.0457612	0.0423304	0.0364025	0.0225702	0.0463797	(0.014, 0.079)
Mutant replicate 1	yddM	Unknown	0.194284	0.0952358	0.0748034	0.0583245	0.0407015	0.0435689	0.0189134	0.0099442	0.157546	(0.079, 0.24)
Mutant replicate 1	adhP	Cytoplasmic	0.224193	0.146035	0.119913	0.0837258	0.0819223	0.0507388	0.034804	0.0226597	0.156452	(0.11, 0.21)
Mutant replicate 1	maeA	Inner membrane	1.13128	0.819265	0.846642	0.783758	0.686158	0.619789	0.345316	0.155016	0.116333	(0.082, 0.15)
Mutant replicate 1	sra	Cytoplasmic	0.288742	0.233425	0.237492	0.216815	0.237042	0.249287	0.236532	0.198524
Mutant replicate 1	bdm	Unknown	0	0	0	0	0	0.00188481	0.0013864	0.0016401
Mutant replicate 1	osmC	Cytoplasmic	0.270722	0.171917	0.225387	0.18351	0.200851	0.164921	0.177112	0.158817
Mutant replicate 1	ddpF	Inner membrane	0.0128394	0.0115831	0.00926777	0.00744846	0.00350375	0.00263507	0.00258435	0.000509546	0.163009	(0.1, 0.23)
Mutant replicate 1	ddpD	Inner membrane	0.0162533	0.00967022	0.00967153	0.00673656	0.00493614	0.00329985	0.00212384	0.00191428	0.261004	(0.038, 0.48)
Mutant replicate 1	ddpC	Inner membrane	0.0190379	0.0133006	0.00851353	0.00712738	0.00491413	0.00476561	0.00350541	0.00289623	0.233745	(0.14, 0.32)
Mutant replicate 1	ddpB	Inner membrane	0.0106229	0.0087468	0.00746495	0.00499962	0.00317496	0.00278576	0.000439094	0.000923459
Mutant replicate 1	ddpA	Periplasmic	0.0136795	0.00538455	0.00492369	0.00445179	0.00269244	0.00196866	0.00193077	0.000685227
Mutant replicate 1	ddpX	Cytoplasmic	0.0151156	0.00512484	0.00656069	0.002197	0.00279036	0.00104928	0.00077181	0
Mutant replicate 1	dosP	Inner membrane	0.02264	0.0115578	0.00503806	0.00213109	0.00193332	0.00127225	0.000686267	0.000836452	0.410179	(0.25, 0.58)
Mutant replicate 1	dosC	Cytoplasmic	0.0321791	0.00841097	0.00345112	0.00277365	0.0023485	0.00235499	0.00140745	0.00111	0.593144	(0.28, 0.91)
Mutant replicate 1	yddW	Unknown	0.145445	0.0336679	0.0185613	0.00852434	0.00597572	0.00323845	0.00238209	0.00116298	0.425306	(0.19, 0.66)
Mutant replicate 1	gadC	Inner membrane	0.0168452	0.00815571	0.0087006	0.0111549	0.0108749	0.00861417	0.0112103	0.00638102
Mutant replicate 1	gadB	Cytoplasmic	0.00664864	0.00383211	0.00431526	0.00529349	0.00397428	0.00464947	0.00352686	0.00261293
Mutant replicate 1	pqqL	Inner membrane	0.048306	0.035203	0.0460902	0.0331096	0.0293732	0.0268646	0.0198142	0.00899593	0.0892604	(0.053, 0.13)
Mutant replicate 1	yddB	Outer membrane	0.0185361	0.0106838	0.00683854	0.00398737	0.00293298	0.00197297	0.00119886	0.000597155	0.239814	(0.19, 0.29)
Mutant replicate 1	yddA	Inner membrane	0.0168812	0.00212289	0.000754907	0.000910072	0.000275206	0.000482941	8.88085e-05	7.004e-05
Mutant replicate 1	ydeM	Cytoplasmic	0.0169814	0.00721195	0.00577035	0.00552095	0.00400688	0.00316414	0.00193952	0.00132568	0.184175	(0.083, 0.29)
Mutant replicate 1	ydeN	Unknown	0.0399721	0.0242795	0.0293048	0.0322132	0.023572	0.0221339	0.021352	0.017892
Mutant replicate 1	ydeO	Cytoplasmic	0.00203734	0.00117427	0.00208788	0.00100681	0.00091338	0.000801415	0.000589492	0.000619881
Mutant replicate 1	safA	Inner membrane	0.00261356	0.00150639	0	0	0	0	0	0
Mutant replicate 1	ydeP	Cytoplasmic	0.0142989	0.00614846	0.00683837	0.00471082	0.00457892	0.00392834	0.00242985	0.00155378
Mutant replicate 1	ydeQ	Unknown	0.00565558	0.00325974	0.00243427	0.0041923	0.00278905	0.0028921	0.00212733	0.000774343	0.106532	(0.015, 0.2)
Mutant replicate 1	ydeR	Unknown	0.0071873	0.00236719	0.00252534	0.00202961	0.000920629	0.000403888	0.000594171	0.000468601
Mutant replicate 1	ydeS	Extracellular	0.00292365	0.000561706	0	0	0.00174763	0.000766702	0	0.00066716
Mutant replicate 1	ydeT	Outer membrane	0.00421749	0.000729256	0.000777979	0.000208419	0.000567234	0.0006636	0.000732181	0.000481204
Mutant replicate 1	yneL	Unknown	0.0101968	0.00146929	0.00156745	0.00125976	0.0022857	0.00200551	0.000737591	0.000581711
Mutant replicate 1	hipA	Cytoplasmic	0.115779	0.0218683	0.00889883	0.00676535	0.00578681	0.00338496	0.00181081	0.00232069	0.507188	(0.25, 0.76)
Mutant replicate 1	hipB	Unknown	0.112413	0.0234591	0.00834215	0.00191558	0.00608236	0.00228718	0.00280395	0.00088455
Mutant replicate 1	yneO	Outer membrane	0.012541	0.00610764	0.00484194	0.00365123	0.00339957	0.00363294	0.00171587	0.00153072
Mutant replicate 1	lsrK	Cytoplasmic	0.0652948	0.0327662	0.0167786	0.0118795	0.0107771	0.0062614	0.00357174	0.00185322	0.241355	(0.12, 0.37)
Mutant replicate 1	lsrR	Unknown	0.0857051	0.0187589	0.018678	0.0096502	0.00948422	0.0113089	0.00659193	0.00346588	0.349047	(0.022, 0.68)
Mutant replicate 1	lsrA	Inner membrane	0.0168452	0.00368949	0.00207157	0.00133193	0.000906244	0.00092768	0.000584887	0.000615038	0.558016	(0.35, 0.77)
Mutant replicate 1	lsrC	Inner membrane	0.0266538	0.00927552	0.00494761	0.00273375	0.00293098	0.00296734	0.000873067	0.00126235	0.343329	(0.13, 0.56)
Mutant replicate 1	lsrD	Inner membrane	0.0177185	0.0156192	0.00512698	0.00257533	0.00373814	0.00225494	0.00120629	0.0011892	0.348236	(0.03, 0.67)
Mutant replicate 1	lsrB	Periplasmic	0.0126463	0.0166189	0.0149299	0.00749942	0.00589635	0.00517355	0.00395185	0.00253951	0.268119	(0.021, 0.52)
Mutant replicate 1	lsrF	Unknown	0.011224	0.0177053	0.0268793	0.0137207	0.0198629	0.0148719	0.00837537	0.00539212
Mutant replicate 1	lsrG	Unknown	0.0213396	0.0256242	0.0382707	0.0325155	0.0294981	0.0293797	0.0205816	0.0154203
Mutant replicate 1	tam	Cytoplasmic	0.0224994	0.0196486	0.0171883	0.0178573	0.0113095	0.00858222	0.00493185	0.00342282	0.228965	(0.084, 0.37)
Mutant replicate 1	yneE	Inner membrane	0.0254501	0.00423766	0.00556404	0.0041923	0.00278905	0.000889877	0.000818202	0.000516229
Mutant replicate 1	uxaB	Cytoplasmic	0.0523901	0.0287584	0.0311181	0.0267707	0.0231679	0.0227112	0.0120651	0.00723814	0.0921809	(0.052, 0.13)
Mutant replicate 1	yneF	Inner membrane	0.146293	0.0896685	0.0644442	0.0463983	0.0386664	0.0388653	0.0216383	0.0149478	0.178833	(0.11, 0.25)
Mutant replicate 1	yneG	Unknown	0.291804	0.11185	0.0795483	0.0440424	0.0405997	0.0316648	0.0195482	0.0101686	0.25614	(0.14, 0.37)
Mutant replicate 1	yneH	Inner membrane	0.193708	0.0582374	0.0291763	0.0124141	0.0112621	0.0083444	0.0043611	0.00203819	0.36428	(0.22, 0.51)
Mutant replicate 1	sad	Cytoplasmic	0.0294322	0.0143872	0.0146612	0.0127037	0.00952046	0.00849996	0.0049587	0.00246547	0.10993	(0.089, 0.13)
Mutant replicate 1	yneJ	Cytoplasmic	0.0809671	0.0182612	0.00901909	0.00724859	0.0049977	0.00438507	0.00254645	0.00214217	0.452162	(0.23, 0.67)
Mutant replicate 1	yneK	Cytoplasmic	0.00231848	0.000267263	0.00028512	0	0.000207884	0	0	0.000211626
Mutant replicate 1	ydeA	Inner membrane	0.0308493	0.015026	0.00881644	0.00708573	0.00603859	0.00512744	0.00377156	0.00168555	0.203046	(0.074, 0.33)
Mutant replicate 1	marC	Inner membrane	0.268067	0.151372	0.138075	0.102139	0.0884799	0.0733548	0.05036	0.0242912	0.115369	(0.044, 0.19)
Mutant replicate 1	marR	Cytoplasmic	0.0678084	0.012342	0.00219444	0.0041152	0.00266665	0.000467953	0.000344209	0.00054293
Mutant replicate 1	marA	Cytoplasmic	0.229095	0.0784501	0.0712621	0.0419558	0.0428956	0.0249148	0.0152071	0.00522783	0.18035	(0.018, 0.34)
Mutant replicate 1	marB	Unknown	0.174858	0.0544778	0.046494	0.0350316	0.0222464	0.0111539	0.00478592	0.00161764	0.233344	(0.16, 0.31)
Mutant replicate 1	eamA	Inner membrane	0.16042	0.0351291	0.0279303	0.0264255	0.0224265	0.0171895	0.0114794	0.00852853	0.322496	(0.048, 0.6)
Mutant replicate 1	ydeE	Inner membrane	0.1028	0.019332	0.00830303	0.00602731	0.00566326	0.00462635	0.00352901	0.001491	0.596273	(0.17, 1)
Mutant replicate 1	yneM	Inner membrane	1.28832	0.183309	0.109379	0.0825796	0.0579996	0.0424082	0.0358731	0.0467429	0.738037	(0.36, 1.1)
Mutant replicate 1	mgrR	Unknown	0.211219	0.10348	0.0649374	0.0600183	0.042612	0.0186942	0.0259738	0.0674785
Mutant replicate 1	ydeH	Cytoplasmic	0.133582	0.038162	0.026784	0.0206651	0.0174455	0.0111946	0.0052095	0.00477121	0.278394	(0.14, 0.41)
Mutant replicate 1	ydeI	Unknown	0.0118508	0.00531262	0.00971583	0.0104114	0.00708393	0.0113952	0.00876289	0.00691097
Mutant replicate 1	ydeJ	Unknown	0.0169504	0.00747101	0.00980943	0.00689831	0.00357609	0.0027455	0.00259649	0.000910115
Mutant replicate 1	dcp	Cytoplasmic	0.112805	0.0529181	0.0595641	0.0476213	0.0419548	0.0391001	0.0237111	0.0140828
Mutant replicate 1	ydfG	Cytoplasmic	0.635946	0.327414	0.385069	0.302289	0.249391	0.211462	0.128083	0.0698723	0.104137	(0.063, 0.14)
Mutant replicate 1	ydfH	Cytoplasmic	0.338964	0.0564404	0.0208424	0.0119117	0.0118194	0.00651864	0.00370514	0.0029221	0.526802	(0.27, 0.78)
Mutant replicate 1	ydfZ	Unknown	0.116688	0.0453247	0.0405541	0.038861	0.0489017	0.0209546	0.0242212	0.0208389
Mutant replicate 1	ydfI	Cytoplasmic	0.0187726	0.00530795	0.00784049	0.00752663	0.0084161	0.0052945	0.00235716	0.00193983
Mutant replicate 1	ydfK	Unknown	0.00663443	0	0.0013598	0	0.00198289	0.000869912	0.00191963	0.00252323
Mutant replicate 1	pinQ	Cytoplasmic	0.015761	0.00201872	0.00161519	0.00389437	0.000785105	0.00172216	0.00126676	0.000999047
Mutant replicate 1	tfaQ	Cytoplasmic	0.00898412	0.00621387	0.00718145	0.00355181	0.0016111	0.00282721	0.0031194	0.00102506
Mutant replicate 1	stfQ	Extracellular	0.00429894	0.00278753	0.000660838	0.000531112	0.000240912	0.000211381	0.000466452	0.000122624
Mutant replicate 1	nohQ	Cytoplasmic	0.0156814	0.00169469	0	0.000484338	0.000878782	0.000385529	0.000850745	0.00022365
Mutant replicate 1	ynfO	Unknown	0	0.00127464	0	0	0	0	0	0
Mutant replicate 1	ydfO	Unknown	0.0188863	0.00725708	0.00696774	0.00808879	0.0124184	0.0118867	0.00983635	0.00718293
Mutant replicate 1	gnsB	Unknown	0.936827	0.593103	0.797312	0.636386	0.602663	0.586111	0.516314	0.321686
Mutant replicate 1	ynfN	Unknown	0.00331721	0	0	0	0	0	0	0
Mutant replicate 1	cspI	Cytoplasmic	0.00728853	0	0	0.00240122	0.00217839	0	0.000702963	0.000554401
Mutant replicate 1	rzpQ	Unknown	0.00519564	0.00119785	0.000638942	0.000513515	0.000465861	0.000408754	0.000300665	0.00071137
Mutant replicate 1	rzoQ	Unknown	0.00405871	0.00116967	0.00124782	0.00100286	0.000909798	0	0	0.000926175
Mutant replicate 1	rrrQ	Unknown	0.00678352	0.0033513	0.0017876	0.000957792	0.000868908	0.000762395	0.00056079	0	0.428385	(0.2, 0.66)
Mutant replicate 1	ydfR	Cytoplasmic	0.00663443	0.00573588	0.0020397	0	0.000743585	0.0019573	0.00143972	0.000378485
Mutant replicate 1	essQ	Unknown	0.00239577	0.00138086	0.00294623	0.00355181	0	0	0	0
Mutant replicate 1	cspB	Cytoplasmic	0.507902	0.0925176	0.0603978	0.0532772	0.047259	0.0367538	0.0221824	0.00874721	0.258986	(0.028, 0.49)
Mutant replicate 1	cspF	Cytoplasmic	0.213797	0.0238053	0.0134448	0.00840428	0.00980276	0.00477839	0.00421778	0.0016632	0.517099	(0.1, 0.93)
Mutant replicate 1	quuQ	Cytoplasmic	0.0103085	0.00435714	0.00971905	0.00475461	0.00338909	0.00135166	0.00159077	0.000784113
Mutant replicate 1	ydfU	Cytoplasmic	0.00739265	0.00284063	0.00151521	0.000974211	0.00132571	0.000969331	0.00128341	0.00168696
Mutant replicate 1	rem	Unknown	0.0431238	0.0153867	0.0151521	0.010148	0.00552377	0.00484665	0.000594171	0.000937201
Mutant replicate 1	hokD	Periplasmic	1.14444	1.03437	0.834238	0.796698	0.642458	0.627642	0.524059	0.389083
Mutant replicate 1	relE	Cytoplasmic	0.564203	0.349012	0.310459	0.248627	0.223137	0.194371	0.0967013	0.0369023	0.130488	(0.09, 0.17)
Mutant replicate 1	relB	Cytoplasmic	0.295398	0.222457	0.208151	0.169421	0.163366	0.162848	0.142868	0.118087
Mutant replicate 1	ydfV	Unknown	0.00169113	0	0	0	0	0.000665227	0	0
Mutant replicate 1	flxA	Unknown	0.0124321	0.00895693	0.014333	0.0153592	0.00836031	0.0103919	0.00719429	0.00709233
Mutant replicate 1	intK	Unknown	0	0.00325974	0.00347752	0.00279487	0.00380325	0.00222469	0	0
Mutant replicate 1	ydfX	Unknown	0.0148383	0	0.00228096	0.00274979	0.000831536	0.00218881	0.00107334	0.000423252
Mutant replicate 1	dicC	Unknown	0	0	0.00275492	0.00110706	0	0.00088121	0.00194456	0.0015336
Mutant replicate 1	dicA	Cytoplasmic	0.417286	0.0489799	0.0179374	0.00689469	0.00341174	0.0024946	0.000366988	0.00115772	0.58362	(0.17, 0.99)
Mutant replicate 1	ydfA	Unknown	0.0165861	0.00573588	0.0040794	0.0016393	0.00297434	0.00130487	0	0.00075697	0.325625	(0.07, 0.58)
Mutant replicate 1	ydfB	Unknown	0.0280806	0.00924855	0.0123331	0.00991203	0.00179844	0.0110459	0.00116071	0
Mutant replicate 1	ydfC	Unknown	0.0259924	0.0190672	0.0159823	0.00934175	0.00317806	0.00743596	0.00205111	0.000539212	0.19068	(0.12, 0.26)
Mutant replicate 1	dicF	Unknown	0.00976388	0.00562766	0.00600365	0	0.00437733	0	0	0
Mutant replicate 1	dicB	Unknown	0.00547604	0	0	0	0	0	0	0
Mutant replicate 1	ydfD	Unknown	0.00808571	0	0	0.00133193	0	0	0	0
Mutant replicate 1	ydfE	Cytoplasmic	0.00338226	0.00155956	0.00291157	0.00167144	0.00121306	0.00133045	0.000782907	0.000771813
Mutant replicate 1	intQ	Cytoplasmic	0.000893757	0.00051514	0.00109911	0.00110419	0.00120206	0.000703141	0.000387904	0.00112173
Mutant replicate 1	rspB	Cytoplasmic	0.0136981	0.00584835	0.0146619	0.00977792	0.00705094	0.00918013	0.00645899	0.0057886
Mutant replicate 1	rspA	Cytoplasmic	0.0132033	0.00761007	0.0123087	0.0103134	0.00668309	0.00603139	0.00394353	0.0022354
Mutant replicate 1	ynfA	Inner membrane	0.13135	0.0565519	0.0593572	0.0445768	0.0354738	0.0261452	0.0160263	0.00758359	0.137017	(0.054, 0.22)
Mutant replicate 1	ynfB	Unknown	0.721756	0.247683	0.225154	0.170487	0.14449	0.0946373	0.0766168	0.0369455	0.198788	(0.064, 0.33)
Mutant replicate 1	speG	Cytoplasmic	0.725956	0.311558	0.234816	0.151797	0.100078	0.0580562	0.0202844	0.00884077	0.242033	(0.2, 0.28)
Mutant replicate 1	ynfC	Cytoplasmic	0.109902	0.0104875	0.00447529	0.00431612	0.00293669	0.0034356	0.00168474	0.00182695	1.13571	(0.48, 1.8)
Mutant replicate 1	ynfD	Extracellular	0.111615	0.067256	0.0665502	0.0468003	0.0363919	0.0325961	0.0181047	0.0104195	0.124735	(0.076, 0.17)
Mutant replicate 1	ynfE	Inner membrane	0.00191898	0.00159763	0.000917739	0.000421476	0.000382363	0.000251619	0.000616939	0.000437901
Mutant replicate 1	ynfF	Inner membrane	0.0149439	0.00762891	0.00813861	0.00822895	0.00765672	0.00512258	0.00321205	0.0018512
Mutant replicate 1	ynfG	Unknown	0.0251207	0.0139963	0.0190504	0.00993128	0.00788345	0.00757584	0.00557252	0.00439484
Mutant replicate 1	ynfH	Inner membrane	0.078682	0.0401176	0.0416815	0.0257226	0.0198081	0.020475	0.0138348	0.0059389
Mutant replicate 1	dmsD	Inner membrane	0.228872	0.104757	0.0688125	0.049067	0.027538	0.0225074	0.00998207	0.00384024	0.225527	(0.17, 0.28)
Mutant replicate 1	clcB	Inner membrane	0.0580473	0.0163726	0.00987235	0.00691713	0.00553696	0.00663957	0.002025	0.00159704	0.272717	(0.096, 0.45)
Mutant replicate 1	ynfK	Cytoplasmic	0.194801	0.0612816	0.0256018	0.0224131	0.0156666	0.0122838	0.00946576	0.00424164	0.358672	(0.16, 0.56)
Mutant replicate 1	dgsA	Cytoplasmic	0.422973	0.0420162	0.0112058	0.00858718	0.00570021	0.00616847	0.00232997	0.0014507	0.795611	(0.27, 1.3)
Mutant replicate 1	ynfL	Cytoplasmic	0.0393613	0.00733987	0.00569474	0.00314657	0.00363309	0.00159387	0.00133988	0.000924622
Mutant replicate 1	ynfM	Inner membrane	0.0738675	0.0380562	0.026643	0.0199853	0.0168356	0.0167198	0.00799998	0.00423759	0.159802	(0.022, 0.3)
Mutant replicate 1	asr	Periplasmic	0.011723	0.00579157	0.00926777	0.00662085	0.00225241	0.00395261	0.00193827	0.0019108
Mutant replicate 1	ydgU	Unknown	0	0.00355078	0	0	0	0	0	0
Mutant replicate 1	ydgD	Unknown	0.229154	0.0685794	0.0352258	0.0273775	0.0172164	0.0156013	0.010565	0.00775756	0.404531	(0.25, 0.56)
Mutant replicate 1	mdtI	Inner membrane	0.348127	0.158171	0.176453	0.135615	0.0942055	0.084508	0.0449193	0.0207548	0.127545	(0.1, 0.15)
Mutant replicate 1	mdtJ	Inner membrane	0.271468	0.12224	0.137362	0.101314	0.0849394	0.067297	0.03641	0.0183907	0.121366	(0.098, 0.14)
Mutant replicate 1	tqsA	Inner membrane	0.0484986	0.0115272	0.00584123	0.00395332	0.00291399	0.00196676	0.00260402	0.000798659	0.46777	(0.16, 0.78)
Mutant replicate 1	pntB	Inner membrane	0.917242	0.618005	0.780708	0.693731	0.631524	0.589428	0.379664	0.183125	0.104007	(0.061, 0.15)
Mutant replicate 1	pntA	Inner membrane	1.06535	0.623965	0.777322	0.681948	0.64439	0.603375	0.440793	0.239949	0.0739589	(0.03, 0.12)
Mutant replicate 1	ydgH	Unknown	0.535556	0.243978	0.254891	0.205667	0.159085	0.103395	0.0345411	0.0112464	0.21216	(0.15, 0.28)
Mutant replicate 1	ydgI	Inner membrane	0.358835	0.135222	0.100083	0.0796961	0.0769973	0.0784506	0.0559732	0.0373986	0.346429	(0.071, 0.62)
Mutant replicate 1	folM	Cytoplasmic	0.147444	0.0495047	0.0198046	0.0106112	0.0105891	0.00534942	0.00310645	0.0016333	0.362273	(0.14, 0.58)
Mutant replicate 1	ydgC	Inner membrane	0.130911	0.0230801	0.0198871	0.0121776	0.0048333	0.00848164	0.00267377	0.00246015
Mutant replicate 1	rstA	Cytoplasmic	0.626014	0.0758092	0.0181193	0.0106554	0.0109555	0.00706804	0.00436716	0.00410026	0.913086	(0.53, 1.3)
Mutant replicate 1	rstB	Inner membrane	0.593399	0.120498	0.0359251	0.0214091	0.0172841	0.0132892	0.00644005	0.00408136	0.514519	(0.28, 0.75)
Mutant replicate 1	tus	Cytoplasmic	0.104054	0.034958	0.0188179	0.012374	0.00873113	0.00415874	0.00354203	0.00126976	0.314495	(0.11, 0.52)
Mutant replicate 1	fumC	Cytoplasmic	0.237734	0.119816	0.109011	0.0863363	0.0687403	0.0675632	0.0384992	0.029606	0.163787	(0.072, 0.26)
Mutant replicate 1	fumA	Cytoplasmic	1.42835	0.94152	1.00752	0.814548	0.714871	0.554937	0.223733	0.0772909	0.172823	(0.13, 0.21)
Mutant replicate 1	manA	Periplasmic	0.381073	0.198844	0.196706	0.128083	0.103768	0.0687186	0.0317033	0.0118489	0.165146	(0.15, 0.18)
Mutant replicate 1	ydgA	Inner membrane	0.858361	0.576371	0.56638	0.454349	0.386049	0.298527	0.127604	0.0421014	0.17232	(0.13, 0.22)
Mutant replicate 1	uidC	Outer membrane	0.00572259	0.00353396	0.00427274	0.00424197	0.00421482	0.00225105	0.00201061	0.000746208	0.12615	(0.061, 0.19)
Mutant replicate 1	uidB	Inner membrane	0.016195	0.0106368	0.0122738	0.00949217	0.0092867	0.00977796	0.00653847	0.00429721	0.0603723	(0.029, 0.092)
Mutant replicate 1	uidA	Cytoplasmic	0.0391256	0.0253493	0.0340671	0.0266739	0.0281676	0.0224679	0.0161961	0.0136856
Mutant replicate 1	uidR	Unknown	0.393149	0.0913471	0.0565318	0.031155	0.0251234	0.0199771	0.00836062	0.00499524	0.329008	(0.18, 0.48)
Mutant replicate 1	hdhA	Cytoplasmic	0.262112	0.154958	0.157025	0.125201	0.117208	0.105755	0.088123	0.0644253
Mutant replicate 1	malI	Cytoplasmic	0.110638	0.0240584	0.0170074	0.0101894	0.00834203	0.0079129	0.00378329	0.00275422	0.353239	(0.15, 0.55)
Mutant replicate 1	malX	Inner membrane	0.46551	0.21944	0.155801	0.103544	0.0777698	0.0569915	0.0246262	0.0100815	0.200575	(0.15, 0.25)
Mutant replicate 1	malY	Cytoplasmic	0.532485	0.301063	0.207517	0.131026	0.0901887	0.0550114	0.0210619	0.007349	0.217572	(0.2, 0.23)
Mutant replicate 1	add	Cytoplasmic	0.611996	0.30928	0.28358	0.211067	0.159991	0.098123	0.0285415	0.0108424	0.21198	(0.17, 0.26)
Mutant replicate 1	ydgJ	Cytoplasmic	0.362389	0.133231	0.092921	0.0695213	0.0494752	0.0449747	0.0244518	0.0154274	0.249032	(0.068, 0.43)
Mutant replicate 1	blr	Inner membrane	0.361418	0.137297	0.138894	0.0852434	0.064444	0.0533132	0.0308969	0.014058	0.182786	(0.088, 0.28)
Mutant replicate 1	cnu	Unknown	0.431238	0.122897	0.0692365	0.0307824	0.0171851	0.0113089	0.003466	0.0016401	0.36651	(0.25, 0.48)
Mutant replicate 1	ydgK	Inner membrane	1.1617	0.499815	0.406941	0.324737	0.315118	0.242333	0.180628	0.111125	0.190471	(0.057, 0.32)
Mutant replicate 1	rsxA	Inner membrane	1.03853	0.182957	0.0743545	0.0421823	0.0227215	0.0241333	0.0113199	0.00730437	0.51823	(0.3, 0.74)
Mutant replicate 1	rsxB	Inner membrane	1.19763	0.29363	0.0983707	0.062718	0.0556957	0.0397275	0.0206882	0.0114212	0.4268	(0.22, 0.63)
Mutant replicate 1	rsxC	Extracellular	0.79939	0.467592	0.215135	0.120675	0.0929873	0.0749956	0.0402785	0.0226826	0.289448	(0.21, 0.37)
Mutant replicate 1	rsxD	Inner membrane	0.950434	0.760169	0.514398	0.255247	0.159923	0.111295	0.0545762	0.0345676	0.281618	(0.23, 0.33)
Mutant replicate 1	rsxG	Unknown	1.05664	0.921214	0.881821	0.491282	0.373589	0.262562	0.128754	0.0720694	0.21132	(0.15, 0.28)
Mutant replicate 1	rsxE	Inner membrane	0.892216	0.698525	0.835715	0.376614	0.201332	0.113479	0.0451775	0.0183239	0.314151	(0.22, 0.41)
Mutant replicate 1	nth	Cytoplasmic	0.99917	0.812727	1.16371	0.709692	0.527104	0.377353	0.204821	0.115117	0.170369	(0.026, 0.32)
Mutant replicate 1	dtpA	Inner membrane	3.93089	1.95113	1.88037	1.43553	1.17466	0.922315	0.392708	0.170256	0.145833	(0.13, 0.17)
Mutant replicate 1	gstA	Cytoplasmic	0.347552	0.187524	0.21738	0.162891	0.148157	0.130332	0.0862313	0.0641101	0.107896	(0.0065, 0.21)
Mutant replicate 1	pdxY	Cytoplasmic	0.420457	0.231985	0.217285	0.166343	0.126471	0.0956541	0.0395124	0.0144876	0.169529	(0.13, 0.21)
Mutant replicate 1	tyrS	Cytoplasmic	1.5212	0.69572	0.7719	0.655873	0.568442	0.490618	0.300402	0.162822
Mutant replicate 1	pdxH	Cytoplasmic	0.220542	0.0749069	0.0653822	0.0447625	0.0307213	0.0161112	0.00546963	0.00233658	0.238412	(0.17, 0.3)
Mutant replicate 1	mliC	Unknown	0.125451	0.0479033	0.034712	0.0185986	0.0203878	0.00740216	0.00907461	0.0017892
Mutant replicate 1	anmK	Inner membrane	0.168766	0.114738	0.095458	0.0919247	0.0779599	0.0792231	0.0687954	0.049469	0.150157	(0.021, 0.28)
Mutant replicate 1	slyB	Outer membrane	6.31819	2.6589	2.32322	1.51198	1.08316	0.848599	0.483107	0.285126	0.215675	(0.14, 0.29)
Mutant replicate 1	slyA	Cytoplasmic	0.937422	0.615045	0.60347	0.519691	0.447464	0.39776	0.299806	0.164508	0.0768927	(0.063, 0.091)
Mutant replicate 1	ydhI	Inner membrane	0.246734	0.0302041	0.0187962	0.00647419	0.00783117	0.00773011	0.00505421	0.00548085
Mutant replicate 1	ydhJ	Inner membrane	0.19662	0.0584017	0.0307809	0.0184793	0.0173053	0.0175564	0.00942363	0.00605576	0.392284	(0.17, 0.62)
Mutant replicate 1	ydhK	Inner membrane	0.135991	0.0726032	0.0490015	0.0421771	0.0388393	0.0389321	0.0333975	0.0279233	0.407021	(0.038, 0.78)
Mutant replicate 1	sodC	Periplasmic	0.218097	0.121135	0.0670522	0.0627078	0.0413331	0.0339266	0.0223736	0.0106324	0.196873	(0.06, 0.33)
Mutant replicate 1	ydhF	Cytoplasmic	0.264223	0.151959	0.12451	0.0892348	0.0788847	0.0651299	0.0323833	0.0172458	0.138518	(0.088, 0.19)
Mutant replicate 1	ydhL	Unknown	0.0301867	0.00372832	0.00795483	0.00319663	0.00289998	0.00339266	0.00249552	0.00196812
Mutant replicate 1	nemR	Cytoplasmic	0.0577859	0.013422	0.00742451	0.00383596	0.00309331	0.00271413	0.000499104	0.000787249	0.362445	(0.18, 0.54)
Mutant replicate 1	nemA	Cytoplasmic	0.218211	0.124957	0.130117	0.103177	0.100364	0.0862069	0.0552287	0.0234454	0.101605	(0.058, 0.14)
Mutant replicate 1	gloA	Cytoplasmic	0.681102	0.412309	0.441415	0.321543	0.286586	0.213039	0.131749	0.0697526	0.111971	(0.08, 0.14)
Mutant replicate 1	rnt	Cytoplasmic	0.620503	0.434511	0.356003	0.346104	0.334393	0.313507	0.256022	0.219045
Mutant replicate 1	lhr	Inner membrane	0.0517822	0.0321716	0.0215713	0.0156197	0.0116577	0.00965552	0.00564289	0.00508975	0.232968	(0.19, 0.28)
Mutant replicate 1	grxD	Unknown	2.59486	1.65332	1.63394	1.22942	1.11266	0.869222	0.364432	0.162879	0.145405	(0.11, 0.18)
Mutant replicate 1	ydhO	Unknown	0.326599	0.0519041	0.0300256	0.0128492	0.00796073	0.00449028	0.00146795	0.0028943	0.491739	(0.18, 0.8)
Mutant replicate 1	sodB	Periplasmic	3.28274	2.39586	3.11797	3.21948	3.35561	3.17441	3.06897	2.94285
Mutant replicate 1	ydhP	Inner membrane	0.0840361	0.035435	0.0288278	0.0218573	0.0172512	0.0118308	0.00614281	0.00363346	0.194757	(0.12, 0.27)
Mutant replicate 1	ynhF	Inner membrane	0.0517485	0.053025	0.0636387	0.0909263	0.0515552	0.0814238	0.0665471	0.0852853
Mutant replicate 1	purR	Cytoplasmic	1.38803	0.803515	0.62088	0.416247	0.295312	0.210503	0.0847892	0.0342983	0.183348	(0.16, 0.2)
Mutant replicate 1	ydhB	Cytoplasmic	0.075432	0.0201401	0.015688	0.00794875	0.0072111	0.00763621	0.00449354	0.00430329	0.462136	(0.23, 0.7)
Mutant replicate 1	ydhC	Inner membrane	0.134068	0.0753047	0.0913625	0.0660426	0.0610623	0.0552566	0.0259435	0.012179	0.12604	(0.077, 0.18)
Mutant replicate 1	cfa	Cytoplasmic	0.225189	0.0628201	0.0664634	0.0400622	0.0288736	0.0308262	0.0213715	0.0113051	0.264316	(0.068, 0.46)
Mutant replicate 1	ribC	Cytoplasmic	0.758495	0.431603	0.402946	0.281622	0.229469	0.174389	0.0727665	0.0222563	0.177032	(0.13, 0.22)
Mutant replicate 1	mdtK	Inner membrane	0.627461	0.26896	0.279982	0.221856	0.184721	0.160151	0.081622	0.0378155	0.123265	(0.097, 0.15)
Mutant replicate 1	ydhQ	Unknown	0.419917	0.204776	0.216432	0.192256	0.161679	0.154006	0.0979148	0.0571178	0.0841606	(0.061, 0.11)
Mutant replicate 1	valV	Unknown	0.0806471	0.0348622	0.0206619	0.0332117	0.0150648	0.0317235	0.0233347	0.0644113
Mutant replicate 1	valW	Unknown	0.557809	0.209173	0.111574	0.136168	0.0783372	0.0951706	0.0602813	0.0613441
Mutant replicate 1	ydhR	Unknown	0.705201	0.434727	0.456493	0.40616	0.363919	0.358557	0.326864	0.230772
Mutant replicate 1	ydhS	Cytoplasmic	0.0132193	0.00297337	0.00297377	0.003346	0.00202366	0.00215608	0.00111948	0.00161864
Mutant replicate 1	ydhT	Unknown	0.023551	0.00660367	0.00313105	0.00377462	0.00142681	0.00150228	0.000184171	0.000726245	0.345605	(0.071, 0.62)
Mutant replicate 1	ydhU	Inner membrane	0.0118508	0.0056921	0.00526274	0.00260285	0.00236131	0.00129491	0.00076199	0.000600954	0.278923	(0.0014, 0.56)
Mutant replicate 1	ydhX	Unknown	0.0154704	0.00490422	0.00475625	0.00114677	0.00138714	0.00334702	0.000895253	0.00141211
Mutant replicate 1	ydhW	Cytoplasmic	0.017569	0.00828516	0.00392831	0.00394646	0.00143209	0.00376962	0.00184853	0.0010934	0.3619	(0.012, 0.71)
Mutant replicate 1	ydhV	Cytoplasmic	0.00393712	0.000709144	0.00151305	0.000243205	0.000330954	0.00106474	0.00056959	0.000168456
Mutant replicate 1	ydhY	Inner membrane	0.00330134	0.00190281	0.00101497	0	0.00148005	0.00162328	0.00191044	0.000376674
Mutant replicate 1	ydhZ	Unknown	0.273528	0.159075	0.206068	0.138825	0.131466	0.106626	0.0641705	0.0348639	0.105285	(0.07, 0.14)
Mutant replicate 1	pykF	Cytoplasmic	1.16572	0.60392	0.503299	0.331201	0.251701	0.167688	0.0671829	0.0278295	0.183566	(0.15, 0.22)
Mutant replicate 1	lpp	Outer membrane	300.635	257.168	294.013	268.177	265.61	251.604	231.824	183.805
Mutant replicate 1	ynhG	Periplasmic	0.0679682	0.053124	0.0652217	0.060561	0.0417828	0.03261	0.0190702	0.01128	0.159558	(0.034, 0.28)
Mutant replicate 1	sufE	Cytoplasmic	0.0409521	0.0329022	0.0595182	0.0337294	0.0344938	0.0258721	0.00933575	0.0033982	0.195916	(0.14, 0.26)
Mutant replicate 1	sufS	Cytoplasmic	0.0618779	0.0493446	0.0578533	0.0395848	0.0324912	0.0245072	0.0134893	0.00686667	0.133924	(0.061, 0.21)
Mutant replicate 1	sufD	Cytoplasmic	0.0537013	0.0361108	0.0425258	0.0291516	0.0260816	0.0192037	0.0098879	0.00408478	0.142076	(0.11, 0.17)
Mutant replicate 1	sufC	Cytoplasmic	0.0554201	0.0319428	0.0281135	0.0215676	0.0152181	0.0103551	0.00681507	0.0026874	0.142487	(0.13, 0.16)
Mutant replicate 1	sufB	Unknown	0.0493837	0.0176394	0.0222393	0.0156394	0.0132526	0.00916565	0.00291815	0.00134912	0.180726	(0.12, 0.25)
Mutant replicate 1	sufA	Cytoplasmic	0.0336576	0.0096997	0.0103478	0.00831643	0.0157181	0.0104814	0.0064924	0.00128008
Mutant replicate 1	rydB	Unknown	0.0456605	0.0438626	0.0233966	0.0188037	0.0238822	0.0149676	0.0110096	0.00520974
Mutant replicate 1	ydiH	Unknown	0.0766645	0.0583907	0.0471398	0.037886	0.0503277	0.0387732	0.0332736	0.0149952	0.0668051	(0.04, 0.094)
Mutant replicate 1	ydiI	Cytoplasmic	0.134722	0.129176	0.109161	0.0740436	0.0626565	0.0346695	0.0189441	0.0169517	0.277709	(0.075, 0.48)
Mutant replicate 1	ydiJ	Cytoplasmic	0.0798996	0.0399054	0.0205051	0.0125481	0.00872746	0.00705833	0.00328164	0.00139063	0.254625	(0.14, 0.37)
Mutant replicate 1	ydiK	Inner membrane	0.558866	0.32158	0.371369	0.299846	0.254511	0.228067	0.136547	0.0685395	0.102531	(0.066, 0.14)
Mutant replicate 1	rprA	Unknown	0.0341736	0.00562766	0.0210128	0.0048251	0.0153207	0.00768149	0	0
Mutant replicate 1	ydiL	Unknown	0.00869723	0.00250644	0.000891298	0	0	0	0	0
Mutant replicate 1	ydiM	Inner membrane	0.00553688	0.00270035	0.000523775	0.000420955	0.000381891	0.000502616	0.000616177	0.000194383
Mutant replicate 1	ydiN	Inner membrane	0.00122627	0.00141358	0.00326739	0.00222199	0.0027488	0.00176868	0.00141925	0.00130586
Mutant replicate 1	ydiB	Cytoplasmic	0.00537182	0.00344021	0.00440406	0.00324456	0.00240829	0.00258265	0.0022451	0.00136202
Mutant replicate 1	aroD	Cytoplasmic	0.0954519	0.0632685	0.0507265	0.0333561	0.029955	0.0222601	0.0116392	0.00497865	0.141264	(0.13, 0.15)
Mutant replicate 1	ydiF	Cytoplasmic	0.00421511	0.00130818	0.00179432	0.00128186	0.00101754	0.000127544	0.000281449	7.39896e-05
Mutant replicate 1	ydiO	Cytoplasmic	0.00853492	0.00595496	0.00607661	0.00577169	0.00362498	0.00406412	0.00142972	0.00174261
Mutant replicate 1	ydiP	Cytoplasmic	0.0408541	0.0137359	0.0132581	0.00757096	0.00992099	0.00602643	0.00623879	0.00194223
Mutant replicate 1	ydiQ	Cytoplasmic	0.0013529	0.00194945	0.00166376	0.000668576	0.000303266	0.00266091	0.000782907	0.000771813
Mutant replicate 1	ydiR	Inner membrane	0.0126754	0.0038117	0.00508296	0.00462984	0.00271777	0.0026014	0.00143512	0.00100607
Mutant replicate 1	ydiS	Cytoplasmic	0.00521497	0.00138728	0.00246662	0.00198241	0.00161859	0.00126238	0.000116071	0.000183081
Mutant replicate 1	ydiT	Unknown	0.00704062	0.00101451	0.00108229	0.000869831	0	0	0.000509289	0.000401658
Mutant replicate 1	fadK	Cytoplasmic	0.00628398	0.00289754	0.000965979	0.000931622	0.000563445	0.000494376	0.000727291	0.000215095	0.451416	(0.098, 0.8)
Mutant replicate 1	ppsA	Cytoplasmic	1.39628	0.577224	0.517616	0.423207	0.363357	0.312569	0.178935	0.0972893	0.142761	(0.036, 0.25)
Mutant replicate 1	ppsR	Cytoplasmic	0.155122	0.0622281	0.0541768	0.0294366	0.0222541	0.0158649	0.00700181	0.00410616	0.236587	(0.17, 0.3)
Mutant replicate 1	aroH	Cytoplasmic	0.316323	0.128764	0.0665562	0.0356606	0.0241527	0.0143872	0.00314621	0.00146622	0.314649	(0.27, 0.36)
Mutant replicate 1	ydiE	Unknown	0.0889428	0.0248555	0.00497177	0.0106554	0.00362498	0.00424082	0.00389925	0.00430527
Mutant replicate 1	ydiU	Unknown	0.337068	0.0834397	0.0434001	0.0254485	0.0177591	0.0154405	0.00802317	0.00706716	0.43263	(0.16, 0.7)
Mutant replicate 1	cdgR	Inner membrane	0.181192	0.0793705	0.0463475	0.0229226	0.0162464	0.00855292	0.00440385	0.00330777	0.33591	(0.27, 0.4)
Mutant replicate 1	nlpC	Unknown	0.511921	0.270684	0.180652	0.108892	0.0658577	0.0424629	0.0183541	0.00812644	0.249203	(0.22, 0.27)
Mutant replicate 1	btuD	Inner membrane	0.34637	0.219126	0.155278	0.116613	0.116309	0.110194	0.0774609	0.0573117	0.199535	(0.091, 0.31)
Mutant replicate 1	btuE	Periplasmic	0.296242	0.0956396	0.0726311	0.0537404	0.0521156	0.0435145	0.0282102	0.0194673	0.275822	(0.091, 0.46)
Mutant replicate 1	btuC	Inner membrane	0.237379	0.0653692	0.0515726	0.0336281	0.0345278	0.0269753	0.0137368	0.00962996	0.258534	(0.09, 0.43)
Mutant replicate 1	ihfA	Cytoplasmic	8.24527	6.23674	6.79025	5.44194	5.05757	4.20486	2.56739	1.3458	0.101848	(0.076, 0.13)
Mutant replicate 1	pheT	Cytoplasmic	2.10266	1.48146	1.46385	1.0694	0.86368	0.680322	0.305293	0.152999	0.141469	(0.12, 0.16)
Mutant replicate 1	pheS	Cytoplasmic	1.69971	0.959058	0.844959	0.564218	0.455274	0.326647	0.119298	0.0530433	0.169253	(0.16, 0.18)
Mutant replicate 1	pheM	Unknown	0.540485	0.0927938	0.00707096	0.0170487	0.0206221	0.0135706	0.0133094	0.00262416
Mutant replicate 1	rplT	Cytoplasmic	101.16	79.8258	87.3606	75.598	65.7934	54.2723	30.6898	14.3633	0.119399	(0.096, 0.14)
Mutant replicate 1	rpmI	Cytoplasmic	101.451	81.2338	87.9644	75.0504	70.3952	60.0768	40.562	23.3419
Mutant replicate 1	infC	Cytoplasmic	52.5272	39.1986	41.6511	37.1492	34.825	33.0111	27.5544	21.1005
Mutant replicate 1	thrS	Cytoplasmic	5.56518	3.2115	3.70203	3.18317	2.85554	2.54001	1.76386	1.01577	0.0785793	(0.043, 0.11)
Mutant replicate 1	arpB	Unknown	0.0013618	0.000156982	0	0	0	0.000214273	0	6.21513e-05
Mutant replicate 1	yniD	Inner membrane	0.0287492	0.00276172	0	0	0	0	0	0.0021868
Mutant replicate 1	ydiY	Unknown	1.21633	0.65312	0.635548	0.434304	0.318807	0.220724	0.0935079	0.0343838	0.180321	(0.14, 0.22)
Mutant replicate 1	pfkB	Cytoplasmic	0.132432	0.0849897	0.106407	0.0934928	0.0838188	0.0748573	0.0492663	0.0250142	0.0935254	(0.057, 0.13)
Mutant replicate 1	ydiZ	Unknown	0.0746886	0.0625231	0.0820086	0.0773343	0.0749411	0.0671536	0.0596866	0.0458552
Mutant replicate 1	yniA	Unknown	0.224184	0.156581	0.139325	0.117321	0.107512	0.107572	0.0852128	0.0576036
Mutant replicate 1	yniB	Inner membrane	0.524231	0.268828	0.254792	0.189536	0.15553	0.115616	0.0663613	0.0360639	0.141454	(0.083, 0.2)
Mutant replicate 1	yniC	Cytoplasmic	0.403778	0.195723	0.168371	0.123087	0.0912042	0.0772856	0.0391673	0.0232998	0.173882	(0.079, 0.27)
Mutant replicate 1	ydjM	Inner membrane	0.133968	0.0191778	0.0118448	0.00649062	0.00588829	0.00275546	0.00278687	0.000999047	0.441181	(0.17, 0.71)
Mutant replicate 1	ydjN	Inner membrane	0.238296	0.125563	0.121837	0.0953477	0.0854995	0.0794057	0.0442094	0.0235835	0.102067	(0.082, 0.12)
Mutant replicate 1	ydjO	Cytoplasmic	0.000643639	0.00111293	0.000791526	0	0.000577111	0.00075955	0.000186233	0.000146875
Mutant replicate 1	cedA	Unknown	0.119256	0.0331406	0.0170227	0.0105239	0.00381891	0.00670155	0.00308089	0.00145787	0.400931	(0.19, 0.61)
Mutant replicate 1	katE	Cytoplasmic	0.0109811	0.00606553	0.0102688	0.00881829	0.00902558	0.00647935	0.00582508	0.00490726
Mutant replicate 1	chbG	Cytoplasmic	0.114537	0.0644254	0.052608	0.0361432	0.0318611	0.0314839	0.0131763	0.00850229	0.147931	(0.075, 0.22)
Mutant replicate 1	chbF	Cytoplasmic	0.0206535	0.0119042	0.0138754	0.0130417	0.0116599	0.00872612	0.00564396	0.00506213
Mutant replicate 1	chbR	Unknown	0.0957624	0.0385658	0.0415199	0.0324592	0.0308231	0.0239056	0.00923608	0.0056032	0.129167	(0.099, 0.16)
Mutant replicate 1	chbA	Cytoplasmic	0.092882	0.0501359	0.0507659	0.0459003	0.0389969	0.0307369	0.015357	0.00269145	0.197367	(0.12, 0.28)
Mutant replicate 1	chbC	Inner membrane	0.119185	0.077255	0.0772655	0.0741411	0.0710165	0.0632098	0.0690812	0.0570886
Mutant replicate 1	chbB	Cytoplasmic	0.419147	0.232294	0.242858	0.184827	0.146716	0.131901	0.0816291	0.034948	0.111021	(0.091, 0.13)
Mutant replicate 1	osmE	Unknown	0.285457	0.185646	0.245919	0.182557	0.177934	0.154921	0.119255	0.0773316
Mutant replicate 1	nadE	Cytoplasmic	0.376864	0.221898	0.232881	0.223301	0.198095	0.176762	0.132733	0.0879951
Mutant replicate 1	cho	Cytoplasmic	0.0629374	0.0151148	0.00537489	0.00547171	0.00391889	0.000916934	0.0010117	0.00159578	0.473212	(0.18, 0.76)
Mutant replicate 1	ves	Unknown	0.0134762	0.00258911	0.00441935	0.00221988	0	0.00388742	0.000779849	0.00143509
Mutant replicate 1	spy	Periplasmic	0.0425914	0.0552344	0.0445209	0.0442003	0.0548968	0.0473297	0.0369706	0.0345029
Mutant replicate 1	astE	Cytoplasmic	0.00801061	0.00923424	0.016747	0.00738952	0.00766146	0.00336115	0.00169973	0.000853056
Mutant replicate 1	astB	Cytoplasmic	0.0265673	0.0210828	0.0203606	0.0100846	0.0100118	0.00620977	0.00378784	0.0028116	0.23527	(0.075, 0.4)
Mutant replicate 1	astD	Cytoplasmic	0.0272913	0.0223851	0.0178567	0.0122764	0.0105097	0.00935905	0.0050619	0.00407198	0.154252	(0.093, 0.22)
Mutant replicate 1	astA	Cytoplasmic	0.0224994	0.0132563	0.0101453	0.00889497	0.00493137	0.00452354	0.00202535	0.0019396	0.20317	(0.13, 0.27)
Mutant replicate 1	astC	Cytoplasmic	0.0313628	0.0112369	0.0161572	0.00733052	0.00912034	0.00850248	0.00551834	0.00386855
Mutant replicate 1	xthA	Cytoplasmic	0.601489	0.291243	0.244067	0.181261	0.12103	0.0928251	0.0324696	0.0150719	0.183633	(0.14, 0.23)
Mutant replicate 1	ydjX	Inner membrane	0.0181957	0.00251701	0.00268518	0.00215806	0.000978897	0.000858901	0.000210592	0.000498259
Mutant replicate 1	ydjY	Unknown	0.0656397	0.038273	0.0267508	0.0245169	0.0263479	0.015312	0.012588	0.0064443
Mutant replicate 1	ydjZ	Inner membrane	0.0708984	0.0252768	0.0238196	0.0155316	0.0108135	0.0103505	0.00401821	0.00183469	0.186386	(0.099, 0.27)
Mutant replicate 1	ynjA	Inner membrane	0.0961448	0.0456363	0.0243427	0.0181666	0.0207066	0.011865	0.00627289	0.00193586	0.173891	(0.14, 0.21)
Mutant replicate 1	ynjB	Unknown	0.101103	0.0575063	0.0455341	0.0282684	0.0196811	0.0183151	0.00769825	0.00344042	0.1771	(0.13, 0.22)
Mutant replicate 1	ynjC	Inner membrane	0.0572738	0.0460215	0.0360453	0.0219768	0.0143489	0.01312	0.00584887	0.00545847	0.25751	(0.12, 0.39)
Mutant replicate 1	ynjD	Inner membrane	0.113942	0.0802673	0.0827108	0.0637371	0.0659812	0.047933	0.0412104	0.0243758	0.0699263	(0.056, 0.084)
Mutant replicate 1	ynjE	Periplasmic	0.10682	0.0736543	0.0868464	0.0594358	0.0512596	0.0309697	0.0129355	0.00559741	0.175374	(0.048, 0.3)
Mutant replicate 1	ynjF	Inner membrane	0.0858309	0.0172908	0.015884	0.00658887	0.00747177	0.00426131	0.0019289	0.00057047	0.251047	(0.033, 0.47)
Mutant replicate 1	nudG	Cytoplasmic	0.11542	0.0482489	0.0288558	0.0225644	0.0164901	0.0104773	0.00440385	0.0028943	0.248047	(0.18, 0.31)
Mutant replicate 1	ynjH	Inner membrane	0.0322244	0.00874039	0.0116554	0.00281022	0.00509887	0.00521947	0.0016454	0.000865109
Mutant replicate 1	gdhA	Outer membrane	0.545978	0.161783	0.0949372	0.0563216	0.038839	0.0334722	0.0162654	0.00896199	0.319488	(0.2, 0.44)
Mutant replicate 1	ynjI	Inner membrane	0.0482191	0.0157585	0.0106981	0.00442185	0.00267433	0.00156434	0.00158217	0.000340309	0.332527	(0.16, 0.5)
Mutant replicate 1	topB	Cytoplasmic	0.733236	0.444054	0.30084	0.192254	0.160814	0.121596	0.0607472	0.0390013	0.204786	(0.17, 0.24)
Mutant replicate 1	selD	Cytoplasmic	1.10189	0.536821	0.494663	0.375022	0.335998	0.269658	0.163213	0.0998766	0.143857	(0.062, 0.23)
Mutant replicate 1	ydjA	Unknown	0.588733	0.319339	0.343557	0.296036	0.246288	0.247074	0.175229	0.11659
Mutant replicate 1	sppA	Inner membrane	0.654311	0.331995	0.30003	0.219788	0.166784	0.10874	0.0518455	0.0314772	0.176702	(0.13, 0.23)
Mutant replicate 1	ansA	Cytoplasmic	0.457443	0.207642	0.180216	0.0922842	0.0670674	0.033226	0.00853923	0.00383174	0.295002	(0.14, 0.45)
Mutant replicate 1	pncA	Cytoplasmic	0.530382	0.278289	0.258222	0.186022	0.129731	0.0799018	0.0403481	0.0237278	0.21203	(0.039, 0.39)
Mutant replicate 1	ydjE	Inner membrane	0.0331282	0.00965688	0.00983379	0.00413986	0.00324354	0.00239658	0.00110177	0.00060825	0.272542	(0.1, 0.44)
Mutant replicate 1	ydjF	Cytoplasmic	0.194313	0.0581599	0.0452765	0.0279652	0.0238417	0.0190418	0.00946916	0.0054454	0.250644	(0.13, 0.38)
Mutant replicate 1	ydjG	Cytoplasmic	0.0416731	0.0340528	0.0402202	0.0331068	0.0290885	0.0317478	0.0238104	0.0131208	0.0627097	(0.032, 0.094)
Mutant replicate 1	ydjH	Cytoplasmic	0.00709632	0.0125851	0.0258448	0.0205016	0.0127257	0.0143866	0.00884487	0.00548085
Mutant replicate 1	ydjI	Cytoplasmic	0.0191661	0.0181739	0.0300326	0.0195541	0.0224515	0.0265089	0.0234346	0.0200339
Mutant replicate 1	ydjJ	Cytoplasmic	0.0178443	0.0157132	0.0243826	0.0215558	0.0133332	0.0140386	0.0110434	0.00769151
Mutant replicate 1	ydjK	Inner membrane	0.0262493	0.0146972	0.0149874	0.0150103	0.0119362	0.0106205	0.00575054	0.00325168	0.10962	(0.062, 0.16)
Mutant replicate 1	ydjL	Cytoplasmic	0.0437244	0.0210475	0.02659	0.0220826	0.0215412	0.0219247	0.0151538	0.0110741
Mutant replicate 1	yeaC	Unknown	1.20178	0.589976	0.617738	0.50584	0.471645	0.381767	0.196899	0.104678	0.112506	(0.066, 0.16)
Mutant replicate 1	msrB	Cytoplasmic	1.06372	0.392645	0.416572	0.319354	0.235361	0.202084	0.0781206	0.0259564	0.172233	(0.11, 0.24)
Mutant replicate 1	gapA	Cytoplasmic	12.468	9.72658	11.0435	9.93215	9.4558	8.41318	5.97256	3.57665	0.0738903	(0.051, 0.097)
Mutant replicate 1	yeaD	Cytoplasmic	0.0935567	0.0535867	0.0729867	0.0658831	0.0558369	0.0506023	0.0275776	0.0138769	0.11887	(0.067, 0.17)
Mutant replicate 1	yeaE	Cytoplasmic	0.244519	0.0987242	0.0699653	0.0574272	0.0485705	0.0416642	0.0323979	0.016988	0.227598	(0.074, 0.38)
Mutant replicate 1	mipA	Outer membrane	2.13298	1.31485	1.48959	1.28858	1.23049	1.07012	0.747052	0.521197
Mutant replicate 1	yeaG	Cytoplasmic	0.0254063	0.015106	0.0124975	0.0113658	0.00971157	0.00894189	0.00595829	0.0036006
Mutant replicate 1	yeaH	Cytoplasmic	0.00765749	0.00627194	0.00470847	0.00398334	0.00252958	0.00301217	0.00139936	0.00101165	0.130342	(0.022, 0.24)
Mutant replicate 1	yeaI	Inner membrane	0.0010518	0.00101039	0.00129347	0.000693036	0.000314361	0.0011033	0.000101444	0
Mutant replicate 1	yeaJ	Cytoplasmic	0.169371	0.0388086	0.0198471	0.0113201	0.0113587	0.00996636	0.00903809	0.00609841	0.671884	(0.41, 0.93)
Mutant replicate 1	yeaK	Cytoplasmic	0.409676	0.187008	0.215286	0.157802	0.141317	0.149842	0.111704	0.0902056	0.2088	(0.0014, 0.42)
Mutant replicate 1	yoaI	Inner membrane	0.0197137	0.00568125	0.00606083	0.00487105	0	0.00193866	0	0.00112464
Mutant replicate 1	yeaL	Inner membrane	0.218803	0.126112	0.139521	0.103551	0.0721427	0.066487	0.0452208	0.0161148	0.123756	(0.08, 0.17)
Mutant replicate 1	yeaM	Cytoplasmic	0.0459567	0.0116113	0.00812903	0.00497772	0.00451579	0.00420987	0.00218585	0.00143659	0.32366	(0.13, 0.52)
Mutant replicate 1	yeaN	Inner membrane	0.0621683	0.0328042	0.0325731	0.0344003	0.0351335	0.0277268	0.0168479	0.00979066	0.0953464	(0.04, 0.15)
Mutant replicate 1	yeaO	Unknown	0.115988	0.0754235	0.0804627	0.0602583	0.0666662	0.0608339	0.0464683	0.0291825	0.0576882	(0.034, 0.081)
Mutant replicate 1	yoaF	Unknown	0.296286	0.197674	0.199651	0.170487	0.163764	0.114951	0.0446257	0.0384363
Mutant replicate 1	yeaP	Inner membrane	0.265804	0.0316871	0.0114748	0.00872374	0.00949702	0.00674563	0.0043781	0.0044887
Mutant replicate 1	yoaK	Inner membrane	0.721343	0.219933	0.0803519	0.0594121	0.0421816	0.0287862	0.0196617	0.00477121	0.303399	(0.13, 0.48)
Mutant replicate 1	yoaJ	Inner membrane	0.296692	0.131237	0.0551535	0.0375071	0.0340265	0.0189989	0	0	0.456695	(0.19, 0.72)
Mutant replicate 1	yeaQ	Inner membrane	0.238999	0.183272	0.226186	0.200271	0.212432	0.202742	0.227904	0.18543
Mutant replicate 1	yoaG	Unknown	0.0367613	0.0228182	0.0156489	0.0125769	0.00760651	0.00444939	0.00245461	0	0.214965	(0.092, 0.34)
Mutant replicate 1	yeaR	Unknown	0.0172495	0.00414258	0.00618709	0.00284145	0.00257776	0.00169633	0.000831839	0.00032802
Mutant replicate 1	leuE	Inner membrane	0.590371	0.220782	0.170301	0.0916467	0.0595427	0.0436426	0.011716	0.00628321	0.268166	(0.21, 0.32)
Mutant replicate 1	dmlR	Unknown	0.200498	0.0316343	0.0234168	0.0116241	0.00954107	0.0105745	0.00615777	0.0033228	0.505849	(0.16, 0.85)
Mutant replicate 1	dmlA	Cytoplasmic	0.0114361	0.0109858	0.00791088	0.00541602	0.00683605	0.00468599	0.00413622	0.0011961	0.104712	(0.06, 0.15)
Mutant replicate 1	yeaV	Inner membrane	0.0125256	0.00144389	0.00154036	0.000884268	0.00128353	0.000140774	0.000414194	8.16649e-05
Mutant replicate 1	yeaW	Cytoplasmic	0.0124197	0.00795376	0.00593961	0.00681948	0.00680529	0.00524731	0.00306117	0.00272913
Mutant replicate 1	yeaX	Cytoplasmic	0.0203566	0.0148207	0.0164696	0.010854	0.00816558	0.00885041	0.00635504	0.0028116	0.0954764	(0.059, 0.13)
Mutant replicate 1	rnd	Cytoplasmic	0.642269	0.242738	0.169252	0.0943119	0.0686946	0.0575669	0.0292029	0.0166453	0.273814	(0.19, 0.36)
Mutant replicate 1	fadD	Cytoplasmic	0.488327	0.346915	0.307436	0.200216	0.155216	0.120131	0.0576367	0.0299771	0.143949	(0.11, 0.18)
Mutant replicate 1	yeaY	Outer membrane	1.03408	0.49916	0.308899	0.196411	0.14749	0.113672	0.0694629	0.0448407	0.26975	(0.21, 0.33)
Mutant replicate 1	yeaZ	Unknown	0.896677	0.434114	0.303564	0.220825	0.206665	0.170803	0.111223	0.065491	0.20056	(0.097, 0.3)
Mutant replicate 1	yoaA	Cytoplasmic	0.209594	0.0566565	0.0382964	0.0289052	0.0262228	0.0240735	0.0173942	0.0152012	0.542563	(0.25, 0.84)
Mutant replicate 1	yoaB	Cytoplasmic	1.26746	0.753878	0.86235	0.758296	0.666407	0.554036	0.396679	0.199893	0.0927846	(0.051, 0.14)
Mutant replicate 1	yoaC	Unknown	0.224244	0.120301	0.137884	0.127865	0.101306	0.0963515	0.062887	0.03149	0.0960205	(0.046, 0.15)
Mutant replicate 1	yoaH	Unknown	0.209869	0.0927938	0.102529	0.0809813	0.0515552	0.0350575	0.0282825	0.0144329	0.163848	(0.062, 0.27)
Mutant replicate 1	pabB	Cytoplasmic	0.0862476	0.0293448	0.017288	0.00920028	0.00476943	0.00582879	0.00384771	0.00190743	0.387427	(0.1, 0.67)
Mutant replicate 1	nudL	Cytoplasmic	0.191264	0.0937554	0.063199	0.0424009	0.0272468	0.0316414	0.0144818	0.00775012	0.213569	(0.066, 0.36)
Mutant replicate 1	sdaA	Cytoplasmic	1.3811	0.752111	0.582072	0.452259	0.342814	0.280062	0.172108	0.116184	0.187206	(0.14, 0.24)
Mutant replicate 1	adrB	Inner membrane	0.0252432	0.0104458	0.0081588	0.00895616	0.0056585	0.00509217	0.00524386	0.00302788	0.26221	(0.041, 0.48)
Mutant replicate 1	yoaE	Inner membrane	0.49555	0.278343	0.249527	0.185105	0.1645	0.144989	0.0659701	0.0259383	0.134453	(0.11, 0.16)
Mutant replicate 1	manX	Cytoplasmic	4.15426	2.57178	3.29716	2.96747	2.86728	2.75664	2.4701	2.01307
Mutant replicate 1	manY	Inner membrane	3.73029	2.60806	3.39764	3.12336	3.02206	2.98452	2.87069	2.44888
Mutant replicate 1	manZ	Inner membrane	4.12895	3.6114	4.19589	3.94251	3.88625	3.56133	3.27264	2.53375
Mutant replicate 1	yobD	Inner membrane	0.322442	0.259927	0.292544	0.268545	0.226944	0.21509	0.142554	0.0782104	0.0862038	(0.064, 0.11)
Mutant replicate 1	yebN	Inner membrane	0.147853	0.0436615	0.0185192	0.00856945	0.0102292	0.00610319	0.00396114	0.00562321	0.55319	(0.34, 0.76)
Mutant replicate 1	rlmA	Cytoplasmic	0.472764	0.209891	0.142598	0.107659	0.0839205	0.0598113	0.0238461	0.00976772	0.192519	(0.13, 0.25)
Mutant replicate 1	cspC	Cytoplasmic	41.32	31.771	39.4742	36.0397	33.4895	30.9187	22.4048	10.6914	0.0939591	(0.058, 0.13)
Mutant replicate 1	yobF	Unknown	5.52344	5.39985	5.79819	5.64915	5.48097	6.57751	4.90473	2.50772
Mutant replicate 1	yebO	Unknown	2.57844	1.10089	0.976677	0.709474	0.574358	0.525155	0.273467	0.109067	0.138297	(0.049, 0.23)
Mutant replicate 1	mgrB	Inner membrane	0.352178	0.0952794	0.0596613	0.0213109	0.0128888	0.0141361	0.0114378	0.000820051	0.252082	(0.16, 0.34)
Mutant replicate 1	yobH	Inner membrane	0.461425	0.22867	0.212129	0.153438	0.119866	0.122984	0.0549014	0.0186972	0.142553	(0.12, 0.17)
Mutant replicate 1	kdgR	Cytoplasmic	0.597199	0.16269	0.10727	0.059735	0.0374947	0.0251879	0.0102089	0.00477121	0.311508	(0.22, 0.4)
Mutant replicate 1	yebQ	Inner membrane	0.0794683	0.0327788	0.0185265	0.0109811	0.0086113	0.00592604	0.00283334	0.00163294	0.281867	(0.21, 0.35)
Mutant replicate 1	htpX	Inner membrane	2.15678	1.53969	1.53974	1.16557	0.98823	0.793005	0.375686	0.158253	0.145001	(0.11, 0.18)
Mutant replicate 1	prc	Inner membrane	2.61571	1.27807	0.824601	0.443316	0.264041	0.17614	0.0630639	0.0265682	0.272218	(0.24, 0.3)
Mutant replicate 1	proQ	Cytoplasmic	5.71603	3.62527	3.03035	2.15048	1.70132	1.22602	0.521167	0.221984	0.158711	(0.15, 0.17)
Mutant replicate 1	msrC	Unknown	1.25111	0.58096	0.530961	0.364595	0.304207	0.210099	0.0793755	0.0275063	0.178633	(0.16, 0.2)
Mutant replicate 1	yebS	Inner membrane	0.172495	0.0425098	0.021312	0.0161325	0.0104797	0.00776823	0.00338178	0.00183937	0.324076	(0.19, 0.46)
Mutant replicate 1	yebT	Unknown	0.259725	0.149812	0.0932594	0.0497092	0.029242	0.0232617	0.00983427	0.00578332	0.272913	(0.24, 0.31)
Mutant replicate 1	rsmF	Cytoplasmic	0.173214	0.0445327	0.0225387	0.00976748	0.00789439	0.00664395	0.0046791	0.00385424	0.528956	(0.39, 0.67)
Mutant replicate 1	yebV	Unknown	0.0960732	0.0679593	0.0349073	0.0258967	0.0254513	0.0188958	0.0221122	0.0169408	0.479898	(0.15, 0.81)
Mutant replicate 1	yebW	Unknown	0.0700762	0.0155347	0.0116008	0.00532772	0.00241665	0.00212041	0.0015597	0.000615038	0.406195	(0.12, 0.69)
Mutant replicate 1	pphA	Cytoplasmic	0.015753	0.00817167	0.007749	0.00350316	0.00247183	0.00154916	0.00136741	0.0014379	0.501075	(0.053, 0.95)
Mutant replicate 1	ryeA	Unknown	6.91643	3.89542	3.30589	2.77401	2.17836	1.80587	0.883954	0.419708
Mutant replicate 1	ryeB	Unknown	0.153963	0.10846	0.149893	0.0655177	0.055603	0.0471047	0.0296987	0.0165908
Mutant replicate 1	yebY	Unknown	1.19385	0.759619	0.625222	0.456127	0.324255	0.210702	0.0630447	0.0217529	0.215177	(0.18, 0.25)
Mutant replicate 1	yebZ	Inner membrane	1.14878	0.568174	0.533238	0.381691	0.319961	0.258588	0.126062	0.0578939	0.137243	(0.12, 0.16)
Mutant replicate 1	yobA	Periplasmic	1.06671	0.479611	0.469229	0.345747	0.275305	0.207359	0.0886408	0.0365284	0.155886	(0.13, 0.18)
Mutant replicate 1	holE	Cytoplasmic	0.45252	0.125246	0.110197	0.0686376	0.0853674	0.0722592	0.0421321	0.0362953	0.359442	(0.048, 0.67)
Mutant replicate 1	yobB	Inner membrane	0.209515	0.10033	0.0871763	0.0673384	0.0533208	0.0628958	0.0316783	0.0224672	0.160993	(0.04, 0.28)
Mutant replicate 1	exoX	Cytoplasmic	0.259133	0.0701802	0.0321553	0.0227573	0.017846	0.0202638	0.00858187	0.00587765	0.374859	(0.15, 0.6)
Mutant replicate 1	ptrB	Unknown	0.0449442	0.011867	0.007565	0.00372242	0.00472777	0.00316055	0.000944446	0.000687554	0.280598	(0.036, 0.52)
Mutant replicate 1	yebE	Inner membrane	0.0956564	0.0456437	0.04339	0.03216	0.0372604	0.0243654	0.0210985	0.0123455	0.141878	(1.9e-05, 0.28)
Mutant replicate 1	yebF	Extracellular	0.540678	0.274037	0.220151	0.188395	0.150117	0.128864	0.0897548	0.0704555	0.201953	(0.11, 0.29)
Mutant replicate 1	yebG	Unknown	0.391226	0.157845	0.114812	0.0878798	0.05501	0.0552618	0.0195525	0.00486958	0.196672	(0.16, 0.23)
Mutant replicate 1	purT	Inner membrane	0.0179957	0.0108782	0.011605	0.00672404	0.00413229	0.00587025	0.00355595	0.00230366
Mutant replicate 1	eda	Cytoplasmic	1.48314	0.985857	1.09881	0.946441	0.890773	0.830408	0.53572	0.279216	0.0882396	(0.051, 0.13)
Mutant replicate 1	edd	Cytoplasmic	0.15079	0.0854304	0.0983379	0.0851023	0.0805337	0.0754922	0.0469356	0.0264589	0.085859	(0.039, 0.13)
Mutant replicate 1	zwf	Cytoplasmic	0.859671	0.542173	0.556623	0.454285	0.389493	0.325337	0.18057	0.0856854	0.115694	(0.084, 0.15)
Mutant replicate 1	yebK	Cytoplasmic	1.11408	0.385346	0.271013	0.218106	0.172532	0.14296	0.0617856	0.0219887	0.177944	(0.079, 0.28)
Mutant replicate 1	pykA	Cytoplasmic	2.02511	1.44131	1.54422	1.32349	1.17044	0.967295	0.558145	0.312363	0.105367	(0.078, 0.13)
Mutant replicate 1	lpxM	Inner membrane	0.744817	0.266046	0.104428	0.0428848	0.0331767	0.0276439	0.010321	0.00826126	0.415079	(0.3, 0.53)
Mutant replicate 1	yebA	Unknown	1.38661	0.380328	0.228484	0.151544	0.121874	0.108011	0.0741299	0.0506981	0.410624	(0.22, 0.6)
Mutant replicate 1	znuA	Periplasmic	0.676114	0.227935	0.208377	0.171309	0.174807	0.126106	0.0842538	0.0424001
Mutant replicate 1	znuC	Inner membrane	0.310081	0.0923204	0.0517696	0.0317972	0.0165713	0.0161555	0.00435725	0.0024992	0.315228	(0.22, 0.41)
Mutant replicate 1	znuB	Inner membrane	0.286395	0.103976	0.0599143	0.0325357	0.019776	0.0163158	0.0074294	0.00330524	0.303308	(0.21, 0.39)
Mutant replicate 1	ruvB	Cytoplasmic	0.446849	0.174947	0.131872	0.100167	0.0872002	0.077719	0.0439863	0.0249957	0.195402	(0.074, 0.32)
Mutant replicate 1	ruvA	Cytoplasmic	0.338226	0.11648	0.0920265	0.0635147	0.0470062	0.0419093	0.0247105	0.0127349	0.229556	(0.11, 0.35)
Mutant replicate 1	yobI	Unknown	0.00784069	0.00451918	0	0	0	0	0	0
Mutant replicate 1	yebB	Unknown	0.0128728	0.00445173	0.00897063	0.00254458	0.00269318	0.00135031	0	0.000587499
Mutant replicate 1	ruvC	Cytoplasmic	2.32769	1.9473	1.82565	1.45502	1.18977	0.899639	0.472714	0.263547	0.122684	(0.067, 0.18)
Mutant replicate 1	yebC	Cytoplasmic	2.04899	1.49455	1.50895	1.05053	0.811212	0.604909	0.225102	0.112828	0.171423	(0.088, 0.26)
Mutant replicate 1	nudB	Unknown	1.56045	0.911916	0.790215	0.574123	0.433781	0.341063	0.158986	0.101143	0.161258	(0.13, 0.2)
Mutant replicate 1	aspS	Cytoplasmic	1.52064	0.66214	0.661333	0.481892	0.382084	0.296671	0.1222	0.0607421	0.150469	(0.083, 0.22)
Mutant replicate 1	yecD	Cytoplasmic	0.335864	0.177802	0.177896	0.150191	0.117841	0.10878	0.0821276	0.0489427	0.118084	(0.017, 0.22)
Mutant replicate 1	yecE	Cytoplasmic	0.17755	0.0546274	0.027973	0.0206083	0.0127472	0.00720784	0.00365644	0.00129766	0.293652	(0.14, 0.45)
Mutant replicate 1	yecN	Inner membrane	0.521406	0.192065	0.124545	0.095576	0.0925651	0.0930411	0.0642785	0.0506941	0.446082	(0.18, 0.71)
Mutant replicate 1	cmoA	Cytoplasmic	0.422196	0.138309	0.0748439	0.0450278	0.0293116	0.0205201	0.00986132	0.00587262	0.33112	(0.24, 0.42)
Mutant replicate 1	cmoB	Cytoplasmic	0.48501	0.221245	0.149603	0.0983983	0.0997689	0.0877484	0.065931	0.0584362	0.364747	(0.1, 0.63)
Mutant replicate 1	torZ	Periplasmic	0.0219346	0.0117833	0.0149276	0.0130496	0.0115522	0.0095497	0.00893457	0.00549131	0.0576099	(0.017, 0.098)
Mutant replicate 1	torY	Unknown	0.0141004	0.00379266	0.00375705	0.00441315	0.00337146	0.00314306	0.00339989	0.00139431
Mutant replicate 1	cutC	Cytoplasmic	0.511251	0.325018	0.284968	0.23519	0.206221	0.182577	0.105032	0.0644975	0.100022	(0.048, 0.15)
Mutant replicate 1	yecM	Cytoplasmic	0.257374	0.122568	0.107748	0.0915578	0.0691495	0.0470305	0.024295	0.00937201	0.15229	(0.13, 0.17)
Mutant replicate 1	argS	Cytoplasmic	0.889335	0.305834	0.172125	0.110757	0.0794735	0.0605748	0.0441249	0.0279215	0.358103	(0.24, 0.47)
Mutant replicate 1	yecT	Unknown	0.0645534	0.0164687	0.0201718	0.0167349	0.00948869	0.00374649	0.00275579	0.00169041
Mutant replicate 1	flhE	Unknown	0.127725	0.0872788	0.0469598	0.0247271	0.0129872	0.0181287	0.0080009	0.00330524	0.242378	(0.13, 0.36)
Mutant replicate 1	flhA	Inner membrane	0.214312	0.101574	0.0524965	0.0279225	0.0284558	0.022324	0.0112352	0.00715681	0.283599	(0.1, 0.47)
Mutant replicate 1	flhB	Inner membrane	0.215281	0.0768378	0.0396011	0.0318272	0.0258449	0.025157	0.0130314	0.0114079	0.345459	(0.17, 0.52)
Mutant replicate 1	cheZ	Cytoplasmic	0.0353013	0.0198844	0.0266394	0.0261678	0.0237394	0.0249321	0.0141606	0.011351
Mutant replicate 1	cheY	Cytoplasmic	0.0265377	0.0145309	0.0252923	0.0203273	0.0184409	0.0208779	0.00883029	0.00878086
Mutant replicate 1	cheB	Cytoplasmic	0.00394275	0.00397688	0.00303041	0.00219197	0.00265141	0.00232639	0.00199641	0.000562321	0.088891	(0.031, 0.15)
Mutant replicate 1	cheR	Cytoplasmic	0.00601028	0.00623552	0.00258694	0.00237612	0.00161671	0.00307349	0.000869518	0.00096006
Mutant replicate 1	tap	Inner membrane	0.00904469	0.00707497	0.00417107	0.00574675	0.0056479	0.0044473	0.00196277	0.00088455	0.156624	(0.086, 0.23)
Mutant replicate 1	tar	Inner membrane	0.0084068	0.0037687	0.00344614	0.0044622	0.00307098	0.00355188	0.00117118	0.00049736	0.166545	(0.071, 0.26)
Mutant replicate 1	cheW	Cytoplasmic	0.0369632	0.0177539	0.0220968	0.0192813	0.0197935	0.00848164	0.00505045	0.00351451
Mutant replicate 1	cheA	Cytoplasmic	0.0181712	0.0170004	0.0147357	0.0111923	0.00873684	0.00787304	0.00320036	0.00156248	0.141123	(0.12, 0.16)
Mutant replicate 1	motB	Inner membrane	0.021213	0.0112614	0.00926777	0.00689672	0.00500536	0.00285466	0.00323044	0.00140125	0.199755	(0.0053, 0.39)
Mutant replicate 1	motA	Inner membrane	0.0285549	0.00974066	0.00716652	0.00518372	0.00470267	0.00298004	0.00151754	0.000797888	0.215953	(0.055, 0.38)
Mutant replicate 1	flhC	Cytoplasmic	0.30209	0.073665	0.0500097	0.0256172	0.0208358	0.00808613	0.00232743	0.00224346	0.356686	(0.25, 0.46)
Mutant replicate 1	flhD	Cytoplasmic	0.364156	0.0798775	0.0444202	0.0349717	0.0304044	0.0202979	0.00554559	0.00336431	0.27791	(0.053, 0.5)
Mutant replicate 1	uspC	Cytoplasmic	0.13872	0.045887	0.0244764	0.0208638	0.0156829	0.0142349	0.0104707	0.0057805	0.344994	(0.15, 0.54)
Mutant replicate 1	otsA	Cytoplasmic	0.0377674	0.0261637	0.031931	0.0197406	0.0170946	0.0131421	0.0086161	0.00638086	0.194627	(0.026, 0.36)
Mutant replicate 1	otsB	Inner membrane	0.0193815	0.0078197	0.00873939	0.00542749	0.00289636	0.00457437	0.00280395	0.00309592
Mutant replicate 1	araH	Inner membrane	0.0230693	0.0160163	0.0190207	0.0225416	0.00987228	0.0146431	0.00515791	0.00323035
Mutant replicate 1	araG	Inner membrane	0.0157124	0.00964688	0.00861117	0.00658316	0.00627851	0.00376215	0.00237198	0.00148096	0.134023	(0.078, 0.19)
Mutant replicate 1	araF	Periplasmic	0.014636	0.00964092	0.00996363	0.00749109	0.00515552	0.0039067	0.00302487	0.00190848
Mutant replicate 1	ftnB	Cytoplasmic	0.909707	0.404198	0.348497	0.249642	0.192872	0.137322	0.0704092	0.0299904	0.169471	(0.11, 0.23)
Mutant replicate 1	yecJ	Unknown	0.704355	0.417809	0.359862	0.286174	0.247649	0.225369	0.108733	0.0388939	0.130536	(0.11, 0.15)
Mutant replicate 1	azuC	Unknown	0.0297405	0.010285	0.0146296	0.00293943	0.0053333	0.00467953	0.00172105	0.0054293
Mutant replicate 1	yecR	Unknown	0.138954	0.019332	0.0117849	0.0086822	0.00787649	0.00251308	0.000462133	0.00145787	0.396103	(0.13, 0.66)
Mutant replicate 1	ftnA	Cytoplasmic	0.86871	0.553409	0.622969	0.447271	0.388994	0.300843	0.167771	0.0763537	0.127091	(0.097, 0.16)
Mutant replicate 1	yecH	Unknown	0.0646857	0.011185	0.0304935	0.0213109	0.0164332	0.0118743	0.00748655	0.00344422
Mutant replicate 1	tyrP	Inner membrane	0.452586	0.122801	0.0719348	0.0318608	0.0229702	0.0178031	0.00654765	0.00331268	0.342003	(0.23, 0.45)
Mutant replicate 1	yecA	Cytoplasmic	0.905211	0.452773	0.470124	0.375916	0.344514	0.326123	0.205712	0.107803	0.0897359	(0.066, 0.11)
Mutant replicate 1	leuZ	Unknown	3.75326	0.363404	0.146296	0.146971	0.165332	0.175482	0.204805	0.628442
Mutant replicate 1	cysT	Unknown	5.55248	0.399031	0.176296	0.179702	0.159891	0.20631	0.244831	1.05002
Mutant replicate 1	glyW	Unknown	2.88022	2.11141	1.64539	1.58486	1.54462	1.72758	1.43624	1.62215
Mutant replicate 1	pgsA	Inner membrane	0.612688	0.16842	0.0707096	0.059158	0.0388777	0.034112	0.016364	0.0139812	0.391379	(0.22, 0.56)
Mutant replicate 1	uvrC	Cytoplasmic	0.448318	0.111301	0.050168	0.0237175	0.0183523	0.00821789	0.00326745	0.0025125	0.41635	(0.31, 0.52)
Mutant replicate 1	uvrY	Cytoplasmic	0.742753	0.158894	0.0915351	0.053715	0.0335462	0.0185899	0.00820444	0.00377448	0.355567	(0.17, 0.54)
Mutant replicate 1	yecF	Unknown	1.98484	1.08701	1.10307	0.810381	0.766111	0.615202	0.413258	0.223579
Mutant replicate 1	sdiA	Cytoplasmic	0.648467	0.181517	0.0990228	0.0707414	0.0513413	0.0396983	0.0167748	0.00963645	0.296867	(0.17, 0.42)
Mutant replicate 1	yecC	Inner membrane	0.148442	0.095857	0.0616949	0.0478858	0.03728	0.0286551	0.01551	0.00580243	0.152215	(0.14, 0.17)
Mutant replicate 1	yecS	Inner membrane	0.150063	0.0994219	0.0589775	0.0481645	0.0374527	0.0279932	0.0123097	0.00882566	0.192145	(0.15, 0.23)
Mutant replicate 1	dcyD	Cytoplasmic	0.156766	0.0695047	0.0506143	0.0443059	0.0310272	0.0288737	0.0101641	0.00658035	0.180927	(0.099, 0.26)
Mutant replicate 1	fliY	Periplasmic	0.441898	0.171289	0.181541	0.133452	0.110351	0.0968241	0.0742113	0.0498296	0.204488	(0.054, 0.36)
Mutant replicate 1	fliZ	Unknown	0.301867	0.0502513	0.0426564	0.0240905	0.0214346	0.0162258	0.00840881	0.00556209	0.34376	(0.13, 0.56)
Mutant replicate 1	fliA	Cytoplasmic	0.420457	0.078709	0.040658	0.0355181	0.0264221	0.0192251	0.0145572	0.0104967	0.510798	(0.21, 0.81)
Mutant replicate 1	fliC	Extracellular	0.137927	0.0785015	0.0835337	0.064744	0.0644699	0.0587426	0.0409085	0.0296599
Mutant replicate 1	fliD	Extracellular	0.0514911	0.00741955	0.004523	0.00145405	0.001484	0.00159144	0.00138344	0.00100714	0.775905	(0.46, 1.1)
Mutant replicate 1	fliS	Cytoplasmic	0.118354	0.0210455	0.0131613	0.00373329	0.00282237	0.00297167	0.000728618	0.000574634	0.43481	(0.13, 0.74)
Mutant replicate 1	fliT	Cytoplasmic	0.0947309	0.0399318	0.0104326	0.0132756	0.0139453	0.012792	0.00859113	0.00935665
Mutant replicate 1	amyA	Cytoplasmic	0.0980718	0.0545217	0.056026	0.0436529	0.0413169	0.0307802	0.020427	0.0132531	0.108284	(0.032, 0.18)
Mutant replicate 1	yedD	Unknown	1.23497	0.816989	0.781649	0.664034	0.577755	0.457763	0.244127	0.109245	0.130454	(0.091, 0.17)
Mutant replicate 1	yedE	Inner membrane	2.07595	1.16462	1.17542	0.893996	0.801799	0.65507	0.311505	0.160975	0.124696	(0.087, 0.16)
Mutant replicate 1	yedF	Unknown	2.3309	1.45691	1.43323	1.1486	0.890319	0.715068	0.302661	0.117078	0.164372	(0.12, 0.21)
Mutant replicate 1	yedK	Unknown	0.0587876	0.0231836	0.0142688	0.01185	0.00624211	0.00699831	0.00581914	0.00282421	0.316971	(0.14, 0.49)
Mutant replicate 1	yedL	Unknown	0.02264	0.0136705	0.00662903	0.00532772	0.00386664	0.00127225	0.000935819	0.000492031	0.272882	(0.13, 0.42)
Mutant replicate 1	yedN	Unknown	0.00458357	0	0.000845509	0.00113255	0.00143843	0.00162271	0.00212196	0.000522973
Mutant replicate 1	intG	Unknown	0.0127774	0.00368229	0	0	0	0.00125654	0	0
Mutant replicate 1	fliE	Periplasmic	0.348276	0.0350344	0.0171723	0.0227316	0.0191491	0.0206791	0.0104574	0.00862225	1.38909	(0.37, 2.4)
Mutant replicate 1	fliF	Inner membrane	0.678751	0.117401	0.0596493	0.0399241	0.0339817	0.026994	0.0160652	0.0077586	0.420153	(0.15, 0.69)
Mutant replicate 1	fliG	Cytoplasmic	0.615163	0.159614	0.0581438	0.0351758	0.0291163	0.0224815	0.0103729	0.00675801	0.415889	(0.24, 0.59)
Mutant replicate 1	fliH	Cytoplasmic	0.668136	0.304778	0.163034	0.133263	0.110765	0.108447	0.0666924	0.0534573	0.316643	(0.17, 0.46)
Mutant replicate 1	fliI	Cytoplasmic	0.342354	0.230103	0.0789694	0.0442968	0.032419	0.0280005	0.0216859	0.0134932	0.439001	(0.21, 0.67)
Mutant replicate 1	fliJ	Cytoplasmic	0.235433	0.235791	0.0910148	0.0426217	0.0276935	0.013754	0.00607018	0.00106385	0.288755	(0.18, 0.4)
Mutant replicate 1	fliK	Extracellular	0.195433	0.169493	0.0936527	0.0267519	0.010695	0.00812072	0.00265481	0.00146562	0.437356	(0.31, 0.56)
Mutant replicate 1	fliL	Inner membrane	0.930361	0.400895	0.315456	0.206784	0.130219	0.115131	0.0412163	0.0149831	0.201156	(0.15, 0.26)
Mutant replicate 1	fliM	Inner membrane	0.655996	0.230896	0.1849	0.0669225	0.0353192	0.0212674	0.0064064	0.002115	0.33225	(0.27, 0.39)
Mutant replicate 1	fliN	Inner membrane	0.951223	0.399849	0.354317	0.206314	0.11768	0.085554	0.0394219	0.0148322	0.227522	(0.17, 0.28)
Mutant replicate 1	fliO	Inner membrane	0.890754	0.570454	0.513804	0.423422	0.331517	0.268632	0.151777	0.103246	0.125872	(0.088, 0.16)
Mutant replicate 1	fliP	Inner membrane	0.509071	0.236026	0.20523	0.13133	0.0836201	0.0587509	0.0332736	0.0235215	0.238744	(0.19, 0.29)
Mutant replicate 1	fliQ	Inner membrane	0.352657	0.202158	0.173239	0.124077	0.05757	0.0505129	0.0288371	0.0244922	0.316686	(0.066, 0.57)
Mutant replicate 1	fliR	Inner membrane	0.200147	0.158999	0.112542	0.111272	0.0909104	0.0784714	0.0584827	0.0458227	0.133166	(0.083, 0.18)
Mutant replicate 1	rcsA	Unknown	0.0480996	0.0353713	0.0377345	0.0245895	0.0230511	0.0137011	0.0122376	0.00567728
Mutant replicate 1	dsrB	Unknown	0.34499	0.142031	0.138052	0.0825373	0.0711953	0.0732383	0.0340658	0.0149952	0.147868	(0.046, 0.25)
Mutant replicate 1	yodD	Unknown	0.0226967	0.0170064	0.0195382	0.0280406	0.0223858	0.0160705	0.00788058	0.00828683
Mutant replicate 1	dsrA	Unknown	0.0118962	0	0	0	0.00266665	0	0	0
Mutant replicate 1	yedP	Cytoplasmic	0.0164885	0.008407	0.00857874	0.0065813	0.00881367	0.0049892	0.00458735	0.00303901
Mutant replicate 1	yedQ	Cytoplasmic	0.102581	0.0364254	0.0321009	0.0267046	0.021489	0.0196954	0.00918704	0.00529477	0.162868	(0.046, 0.28)
Mutant replicate 1	yodC	Unknown	0.209256	0.0880129	0.156489	0.113192	0.100152	0.086763	0.0302735	0.0154869	0.152073	(0.083, 0.22)
Mutant replicate 1	yedI	Inner membrane	0.237322	0.14036	0.186826	0.18553	0.184487	0.209103	0.175502	0.124519
Mutant replicate 1	yedA	Inner membrane	0.0494449	0.0220218	0.0186563	0.01666	0.0115873	0.010609	0.00552753	0.00269255	0.141519	(0.058, 0.23)
Mutant replicate 1	vsr	Cytoplasmic	0.268082	0.103855	0.0513433	0.0358348	0.0290614	0.0190162	0.0101728	0.00752149	0.312022	(0.16, 0.47)
Mutant replicate 1	dcm	Cytoplasmic	0.2881	0.0884918	0.0381204	0.0279339	0.0238702	0.018362	0.00918013	0.00507634	0.320125	(0.16, 0.48)
Mutant replicate 1	yedJ	Cytoplasmic	0.200749	0.0762806	0.0580611	0.0507052	0.0506663	0.0406534	0.0260308	0.0198509	0.223432	(0.05, 0.4)
Mutant replicate 1	yedR	Inner membrane	0.0183806	0.0048896	0.00869381	0.00558973	0.00316938	0.00333704	0.00368191	0.00161322
Mutant replicate 1	rseX	Unknown	0	0	0	0	0	0	0	0
Mutant replicate 1	yedS	Outer membrane	0.0247248	0.0165009	0.0117355	0.0120041	0.0112791	0.00887267	0.00991513	0.00593901
Mutant replicate 1	hchA	Cytoplasmic	0.102039	0.0465603	0.0422017	0.0363185	0.0329482	0.0320152	0.0210889	0.0210672	0.249183	(0.06, 0.44)
Mutant replicate 1	yedV	Inner membrane	0.160691	0.0158022	0.00374621	0.00357533	0.00256069	0.00119829	0.00165266	0.000521357	0.856333	(0.27, 1.4)
Mutant replicate 1	yedW	Cytoplasmic	0.185586	0.0168662	0.00757603	0.00380551	0.00448807	0.00302916	0.00267377	0.00175725	0.979298	(0.5, 1.5)
Mutant replicate 1	hiuH	Unknown	0.0187495	0.00792494	0.0130659	0.00864789	0.00896613	0.0103255	0.00868006	0.004849
Mutant replicate 1	yedY	Unknown	0.0545806	0.0243361	0.0177302	0.0124684	0.0150049	0.0157986	0.01028	0.0118675	0.57581	(0.2, 0.95)
Mutant replicate 1	yedZ	Inner membrane	0.0406828	0.0136002	0.00900547	0.00683556	0.00510689	0.0067213	0.0044731	0.00445613	0.557603	(0.3, 0.82)
Mutant replicate 1	zinT	Unknown	0.0190778	0.00870515	0.0107531	0.0153203	0.00926569	0.00812987	0.00644005	0.00308369
Mutant replicate 1	yodB	Inner membrane	0.0175419	0.009549	0.0149809	0.00915043	0.00917508	0.0130339	0.0107152	0.00467012
Mutant replicate 1	serU	Unknown	0.0172495	0.0331406	0.0141419	0.0340974	0.0128888	0.0588061	0.0598924	0.146953
Mutant replicate 1	mtfA	Cytoplasmic	0.512946	0.0646616	0.0239243	0.01378	0.00901247	0.00612209	0.00281449	0.000739896	0.432885	(0.2, 0.66)
Mutant replicate 1	asnT	Unknown	0.102135	0.0156982	0.033494	0.026919	0.0213683	0.0401762	0.0453133	0.144502
Mutant replicate 1	yeeJ	Outer membrane	0.0235453	0.0080077	0.00633959	0.00419171	0.00337655	0.0033078	0.00165028	0.00118471	0.252213	(0.12, 0.39)
Mutant replicate 1	yeeL	Cytoplasmic	0.00344007	0.00113301	0.000906534	0.000971435	0.000881286	0.0013532	0.000710974	0.000785006
Mutant replicate 1	shiA	Inner membrane	0.262476	0.0765481	0.0543611	0.0322333	0.0225481	0.0211751	0.0100048	0.00529017	0.280741	(0.15, 0.41)
Mutant replicate 1	amn	Cytoplasmic	0.267812	0.114591	0.0955674	0.0810252	0.0762167	0.0628166	0.0450737	0.0266204	0.165525	(0.027, 0.3)
Mutant replicate 1	yeeN	Cytoplasmic	0.642346	0.354841	0.355915	0.25466	0.190258	0.161542	0.0829055	0.0451268	0.134042	(0.084, 0.18)
Mutant replicate 1	asnW	Unknown	0.149798	0.0745665	0.0921086	0.0908516	0.0732627	0.11785	0.110328	0.564023
[truncated: 6,869 more rows]
