# Supplementary material for: Spatial organization shapes the turnover of a bacterial transcriptome
Source: eLife. 2016 May 20;5:e13065. doi: 10.7554/eLife.13065 (PMC4874777; doi:10.7554/eLife.13065)
Supplement: Supplementary file 1. — ‘Library name’ specifies whether the probes are for testing the role of the proteome organization or the genome organization. ‘Experiment number’ is a unique number for each experiment. ‘Location’ specifies either the location of the encoded protein or the location of the genomic locus. ‘Abundance’ specifies the abundance range for the targeted RNA in copies/cell. ‘Polycistronic with inner membrane proteins’ specifies whether the gene is a member of a polycistronic mRNA with a gene that encodes an inner-membrane protein (Y) or not (N). ‘Gene name’ is the name of the gene. ‘Probe location’ is the location of the 5’ end of the target region in nucleotides from the start codon of the specified gene. ‘Template sequence’ is the sequence of the oligonucleotide used as a template for that FISH probe, which concatenates the index primers, the reverse transcription primer, and the targeting sequence in the order depicted in Figure 1. ‘Index primer 1’ and ‘Index primer 2’ are the sequences of the primers used to amplify the subset of probes that includes the specified probe. DOI: http://dx.doi.org/10.7554/eLife.13065.022 [file elife-13065-supp1.xlsx]

## Sheet: goldFISH probe templates
Library name	Experiment number	Location	Abundance (mRNA/cell)	Polycistronic with inner membrane proteins	Gene name	Probe location (nt)	Template sequence	Index primer 1	Index primer 2
Proteome	1	Cytoplasm	1/3-3	N/A	thrA	1663	CGGTAGGACCCTACACATCCCAGGCATCCGAGAGGTCTGGGAATGCATATTGATCCGCCACTGCCTGGCTGGAAGTCATTGCGTGTATGGTTAGGCGCCACA	CGGTAGGACCCTACACATCC	TGTGGCGCCTAACCATACAC
Proteome	1	Cytoplasm	1/3-3	N/A	thrA	2072	CGGTAGGACCCTACACATCCCAGGCATCCGAGAGGTCTGGGAATGCTTTCAATATCCGCCAGCTCCAGTTCACGTCCATTGCGTGTATGGTTAGGCGCCACA	CGGTAGGACCCTACACATCC	TGTGGCGCCTAACCATACAC
Proteome	1	Cytoplasm	1/3-3	N/A	thrA	18	CGGTAGGACCCTACACATCCCAGGCATCCGAGAGGTCTGGGAATGCCGTTCTGCATTTGCCACTGATGTACCGCCGCATTGCGTGTATGGTTAGGCGCCACA	CGGTAGGACCCTACACATCC	TGTGGCGCCTAACCATACAC
Proteome	1	Cytoplasm	1/3-3	N/A	thrA	1797	CGGTAGGACCCTACACATCCCAGGCATCCGAGAGGTCTGGGAATGCACGTTGGTGTCATAGAGGAATTTACGCCGCCATTGCGTGTATGGTTAGGCGCCACA	CGGTAGGACCCTACACATCC	TGTGGCGCCTAACCATACAC
Proteome	1	Cytoplasm	1/3-3	N/A	thrA	765	CGGTAGGACCCTACACATCCCAGGCATCCGAGAGGTCTGGGAATGCAGAACTTTAGCGCCGAAGTAGGAAAGCTCCCATTGCGTGTATGGTTAGGCGCCACA	CGGTAGGACCCTACACATCC	TGTGGCGCCTAACCATACAC
Proteome	1	Cytoplasm	1/3-3	N/A	thrA	2347	CGGTAGGACCCTACACATCCCAGGCATCCGAGAGGTCTGGGAATGCCAGTACCAACGGCAGCGGCTGATAATAGTGCATTGCGTGTATGGTTAGGCGCCACA	CGGTAGGACCCTACACATCC	TGTGGCGCCTAACCATACAC
Proteome	1	Cytoplasm	1/3-3	N/A	thrA	1296	CGGTAGGACCCTACACATCCCAGGCATCCGAGAGGTCTGGGAATGCACGACAGAGATTGAGCGTTCAGAAGATCCCCATTGCGTGTATGGTTAGGCGCCACA	CGGTAGGACCCTACACATCC	TGTGGCGCCTAACCATACAC
Proteome	1	Cytoplasm	1/3-3	N/A	thrA	1353	CGGTAGGACCCTACACATCCCAGGCATCCGAGAGGTCTGGGAATGCTTGAACAGCATCTGATGAGTAACGCGCACGCATTGCGTGTATGGTTAGGCGCCACA	CGGTAGGACCCTACACATCC	TGTGGCGCCTAACCATACAC
Proteome	1	Cytoplasm	1/3-3	N/A	thrA	497	CGGTAGGACCCTACACATCCCAGGCATCCGAGAGGTCTGGGAATGCCCGCAATACGGCGGGTGGACTCAGCAATATCATTGCGTGTATGGTTAGGCGCCACA	CGGTAGGACCCTACACATCC	TGTGGCGCCTAACCATACAC
Proteome	1	Cytoplasm	1/3-3	N/A	thrA	2422	CGGTAGGACCCTACACATCCCAGGCATCCGAGAGGTCTGGGAATGCCTTCCATGAGAGGGTACGTAGCAGATCAGCCATTGCGTGTATGGTTAGGCGCCACA	CGGTAGGACCCTACACATCC	TGTGGCGCCTAACCATACAC
Proteome	1	Cytoplasm	1/3-3	N/A	thrB	31	CGGTAGGACCCTACACATCCCAGGCATCCGAGAGGTCTGGGAATGCGAGCACATCAAACCCGACGCTCATATTGGCCATTGCGTGTATGGTTAGGCGCCACA	CGGTAGGACCCTACACATCC	TGTGGCGCCTAACCATACAC
Proteome	1	Cytoplasm	1/3-3	N/A	thrB	108	CGGTAGGACCCTACACATCCCAGGCATCCGAGAGGTCTGGGAATGCAGACTGAATGTCTCTGCCGCCTCAACCGTGCATTGCGTGTATGGTTAGGCGCCACA	CGGTAGGACCCTACACATCC	TGTGGCGCCTAACCATACAC
Proteome	1	Cytoplasm	1/3-3	N/A	thrB	154	CGGTAGGACCCTACACATCCCAGGCATCCGAGAGGTCTGGGAATGCCCGTGGTTCTGACGGCAGCTTATCGGCAAACATTGCGTGTATGGTTAGGCGCCACA	CGGTAGGACCCTACACATCC	TGTGGCGCCTAACCATACAC
Proteome	1	Cytoplasm	1/3-3	N/A	thrC	919	CGGTAGGACCCTACACATCCCAGGCATCCGAGAGGTCTGGGAATGCGAACAACTCTTCCACACGCGGCCAGTTGTTCATTGCGTGTATGGTTAGGCGCCACA	CGGTAGGACCCTACACATCC	TGTGGCGCCTAACCATACAC
Proteome	1	Cytoplasm	1/3-3	N/A	thrC	419	CGGTAGGACCCTACACATCCCAGGCATCCGAGAGGTCTGGGAATGCTCGGTAAACCGTAGAAAGCATGAGCCACTGCATTGCGTGTATGGTTAGGCGCCACA	CGGTAGGACCCTACACATCC	TGTGGCGCCTAACCATACAC
Proteome	1	Cytoplasm	1/3-3	N/A	thrC	518	CGGTAGGACCCTACACATCCCAGGCATCCGAGAGGTCTGGGAATGCCGATGGCAACAGTTTCGATATTGCCGCCCACATTGCGTGTATGGTTAGGCGCCACA	CGGTAGGACCCTACACATCC	TGTGGCGCCTAACCATACAC
Proteome	1	Cytoplasm	1/3-3	N/A	thrC	273	CGGTAGGACCCTACACATCCCAGGCATCCGAGAGGTCTGGGAATGCCCGTGGAACAATTCCAGACAACCGACATCGCATTGCGTGTATGGTTAGGCGCCACA	CGGTAGGACCCTACACATCC	TGTGGCGCCTAACCATACAC
Proteome	1	Cytoplasm	1/3-3	N/A	thrC	613	CGGTAGGACCCTACACATCCCAGGCATCCGAGAGGTCTGGGAATGCAATCGAGTTAGCCGAGTTTAACCCTAGCGCCATTGCGTGTATGGTTAGGCGCCACA	CGGTAGGACCCTACACATCC	TGTGGCGCCTAACCATACAC
Proteome	1	Cytoplasm	1/3-3	N/A	thrC	164	CGGTAGGACCCTACACATCCCAGGCATCCGAGAGGTCTGGGAATGCCACCAATAAACGCCGAGAGGATCTTCGCACCATTGCGTGTATGGTTAGGCGCCACA	CGGTAGGACCCTACACATCC	TGTGGCGCCTAACCATACAC
Proteome	1	Cytoplasm	1/3-3	N/A	yaaA	359	CGGTAGGACCCTACACATCCCAGGCATCCGAGAGGTCTGGGAATGCCCAGACGATAAGGCTGCATTAAATCGAGCGCATTGCGTGTATGGTTAGGCGCCACA	CGGTAGGACCCTACACATCC	TGTGGCGCCTAACCATACAC
Proteome	1	Cytoplasm	1/3-3	N/A	yaaA	190	CGGTAGGACCCTACACATCCCAGGCATCCGAGAGGTCTGGGAATGCCGGCGTGAAATCTGGCTGCCAGTCATGAAACATTGCGTGTATGGTTAGGCGCCACA	CGGTAGGACCCTACACATCC	TGTGGCGCCTAACCATACAC
Proteome	1	Cytoplasm	1/3-3	N/A	yaaA	241	CGGTAGGACCCTACACATCCCAGGCATCCGAGAGGTCTGGGAATGCGCCGGTGTAGACATCACCTTTAAACGCCAGCATTGCGTGTATGGTTAGGCGCCACA	CGGTAGGACCCTACACATCC	TGTGGCGCCTAACCATACAC
Proteome	1	Cytoplasm	1/3-3	N/A	mog	443	CGGTAGGACCCTACACATCCCAGGCATCCGAGAGGTCTGGGAATGCTACCGTGTACCACAACGTTACCCTCAGCGTCATTGCGTGTATGGTTAGGCGCCACA	CGGTAGGACCCTACACATCC	TGTGGCGCCTAACCATACAC
Proteome	1	Cytoplasm	1/3-3	N/A	mog	157	CGGTAGGACCCTACACATCCCAGGCATCCGAGAGGTCTGGGAATGCCACCAGCTCACACAACGTTTGCTCGATGATCATTGCGTGTATGGTTAGGCGCCACA	CGGTAGGACCCTACACATCC	TGTGGCGCCTAACCATACAC
Proteome	1	Cytoplasm	1/3-3	N/A	mog	558	CGGTAGGACCCTACACATCCCAGGCATCCGAGAGGTCTGGGAATGCTATTCGCTAACGTCGCGTCTTGCACTCTTCCATTGCGTGTATGGTTAGGCGCCACA	CGGTAGGACCCTACACATCC	TGTGGCGCCTAACCATACAC
Proteome	1	Cytoplasm	1/3-3	N/A	dnaJ	1073	CGGTAGGACCCTACACATCCCAGGCATCCGAGAGGTCTGGGAATGCTCACACCATCAAAGAAGCTCTTTGAGCGCGCATTGCGTGTATGGTTAGGCGCCACA	CGGTAGGACCCTACACATCC	TGTGGCGCCTAACCATACAC
Proteome	1	Cytoplasm	1/3-3	N/A	dnaJ	114	CGGTAGGACCCTACACATCCCAGGCATCCGAGAGGTCTGGGAATGCTTAAATTTCGCCTCGGCCTCTTTGTCACCCCATTGCGTGTATGGTTAGGCGCCACA	CGGTAGGACCCTACACATCC	TGTGGCGCCTAACCATACAC
Proteome	1	Cytoplasm	1/3-3	N/A	dnaJ	490	CGGTAGGACCCTACACATCCCAGGCATCCGAGAGGTCTGGGAATGCGCGCATCTGCACCTGACCAGAACCATGACACATTGCGTGTATGGTTAGGCGCCACA	CGGTAGGACCCTACACATCC	TGTGGCGCCTAACCATACAC
Proteome	1	Cytoplasm	1/3-3	N/A	dnaJ	73	CGGTAGGACCCTACACATCCCAGGCATCCGAGAGGTCTGGGAATGCCGGGTGGTATTTCATGGCCAGGCGTTTGTACATTGCGTGTATGGTTAGGCGCCACA	CGGTAGGACCCTACACATCC	TGTGGCGCCTAACCATACAC
Proteome	1	Cytoplasm	1/3-3	N/A	insL	974	CGGTAGGACCCTACACATCCCAGGCATCCGAGAGGTCTGGGAATGCCGAGTTCAGGTTCCTTTGCACGCAAAGCATCATTGCGTGTATGGTTAGGCGCCACA	CGGTAGGACCCTACACATCC	TGTGGCGCCTAACCATACAC
Proteome	1	Cytoplasm	1/3-3	N/A	insL	55	CGGTAGGACCCTACACATCCCAGGCATCCGAGAGGTCTGGGAATGCGGCATTACGTGCCGAAGTATCCAGTTCTTCCATTGCGTGTATGGTTAGGCGCCACA	CGGTAGGACCCTACACATCC	TGTGGCGCCTAACCATACAC
Proteome	1	Cytoplasm	1/3-3	N/A	insL	266	CGGTAGGACCCTACACATCCCAGGCATCCGAGAGGTCTGGGAATGCGTACAGCAAGTGTTTGTGCGGCAAGTATGCCATTGCGTGTATGGTTAGGCGCCACA	CGGTAGGACCCTACACATCC	TGTGGCGCCTAACCATACAC
Proteome	1	Cytoplasm	1/3-3	N/A	insL	179	CGGTAGGACCCTACACATCCCAGGCATCCGAGAGGTCTGGGAATGCCAACGTCATGGAGCTGAGCCCATGCAGTGACATTGCGTGTATGGTTAGGCGCCACA	CGGTAGGACCCTACACATCC	TGTGGCGCCTAACCATACAC
Proteome	1	Cytoplasm	1/3-3	N/A	ribF	758	CGGTAGGACCCTACACATCCCAGGCATCCGAGAGGTCTGGGAATGCCATCTAACAAATGCACTTCCAGCTGCTGGCCATTGCGTGTATGGTTAGGCGCCACA	CGGTAGGACCCTACACATCC	TGTGGCGCCTAACCATACAC
Proteome	1	Cytoplasm	1/3-3	N/A	ribF	389	CGGTAGGACCCTACACATCCCAGGCATCCGAGAGGTCTGGGAATGCATAACAAGAAATCGCCTTCACGACCAGCGCCATTGCGTGTATGGTTAGGCGCCACA	CGGTAGGACCCTACACATCC	TGTGGCGCCTAACCATACAC
Proteome	1	Cytoplasm	1/3-3	N/A	ribF	522	CGGTAGGACCCTACACATCCCAGGCATCCGAGAGGTCTGGGAATGCAAACTCTCTGCCAGAGCCAGATTGTCATCCCATTGCGTGTATGGTTAGGCGCCACA	CGGTAGGACCCTACACATCC	TGTGGCGCCTAACCATACAC
Proteome	1	Cytoplasm	1/3-3	N/A	ribF	324	CGGTAGGACCCTACACATCCCAGGCATCCGAGAGGTCTGGGAATGCACGCGCAAATGCTTCACCAGAAGATCGCTGCATTGCGTGTATGGTTAGGCGCCACA	CGGTAGGACCCTACACATCC	TGTGGCGCCTAACCATACAC
Proteome	1	Cytoplasm	1/3-3	N/A	ileS	414	CGGTAGGACCCTACACATCCCAGGCATCCGAGAGGTCTGGGAATGCCCCAGCACGCCCAGACGGATAAAGTCTTTGCATTGCGTGTATGGTTAGGCGCCACA	CGGTAGGACCCTACACATCC	TGTGGCGCCTAACCATACAC
Proteome	1	Cytoplasm	1/3-3	N/A	ileS	2361	CGGTAGGACCCTACACATCCCAGGCATCCGAGAGGTCTGGGAATGCCCAAACAGGCCTTCGTACCACTCACCGGTGCATTGCGTGTATGGTTAGGCGCCACA	CGGTAGGACCCTACACATCC	TGTGGCGCCTAACCATACAC
Proteome	1	Cytoplasm	1/3-3	N/A	ileS	2034	CGGTAGGACCCTACACATCCCAGGCATCCGAGAGGTCTGGGAATGCGCCCAGCGATCCAGTACCACCATCTCTTCCCATTGCGTGTATGGTTAGGCGCCACA	CGGTAGGACCCTACACATCC	TGTGGCGCCTAACCATACAC
Proteome	1	Cytoplasm	1/3-3	N/A	ileS	34	CGGTAGGACCCTACACATCCCAGGCATCCGAGAGGTCTGGGAATGCGAGATCGCCACGCATCGGGAACCCTGTTTCCATTGCGTGTATGGTTAGGCGCCACA	CGGTAGGACCCTACACATCC	TGTGGCGCCTAACCATACAC
Proteome	1	Cytoplasm	1/3-3	N/A	ileS	2682	CGGTAGGACCCTACACATCCCAGGCATCCGAGAGGTCTGGGAATGCCAGCGTGGGCACTTCTCACCTTCGGCTTTACATTGCGTGTATGGTTAGGCGCCACA	CGGTAGGACCCTACACATCC	TGTGGCGCCTAACCATACAC
Proteome	1	Cytoplasm	1/3-3	N/A	ileS	1919	CGGTAGGACCCTACACATCCCAGGCATCCGAGAGGTCTGGGAATGCCGGCAGCACGTTTCAGGATCTCGTCAGAAACATTGCGTGTATGGTTAGGCGCCACA	CGGTAGGACCCTACACATCC	TGTGGCGCCTAACCATACAC
Proteome	1	Cytoplasm	1/3-3	N/A	ileS	2191	CGGTAGGACCCTACACATCCCAGGCATCCGAGAGGTCTGGGAATGCCGCTTTGGCGGTGTACTGACGGTCTTTGATCATTGCGTGTATGGTTAGGCGCCACA	CGGTAGGACCCTACACATCC	TGTGGCGCCTAACCATACAC
Proteome	1	Cytoplasm	1/3-3	N/A	ileS	2577	CGGTAGGACCCTACACATCCCAGGCATCCGAGAGGTCTGGGAATGCGTAGCGCCGGAGGTCAACAGGACAAATCGTCATTGCGTGTATGGTTAGGCGCCACA	CGGTAGGACCCTACACATCC	TGTGGCGCCTAACCATACAC
Proteome	1	Cytoplasm	1/3-3	N/A	ileS	2647	CGGTAGGACCCTACACATCCCAGGCATCCGAGAGGTCTGGGAATGCCGCGACTTTCAGCCCTTTGAGTACTTCGCTCATTGCGTGTATGGTTAGGCGCCACA	CGGTAGGACCCTACACATCC	TGTGGCGCCTAACCATACAC
Proteome	1	Cytoplasm	1/3-3	N/A	ileS	2253	CGGTAGGACCCTACACATCCCAGGCATCCGAGAGGTCTGGGAATGCCGCACCAGCGCTTCTGCGATGTGATATAGCCATTGCGTGTATGGTTAGGCGCCACA	CGGTAGGACCCTACACATCC	TGTGGCGCCTAACCATACAC
Proteome	1	Cytoplasm	1/3-3	N/A	ileS	737	CGGTAGGACCCTACACATCCCAGGCATCCGAGAGGTCTGGGAATGCCAATAGAGATTGCGCGGTTGGCAGGCAGAGCATTGCGTGTATGGTTAGGCGCCACA	CGGTAGGACCCTACACATCC	TGTGGCGCCTAACCATACAC
Proteome	1	Cytoplasm	1/3-3	N/A	ileS	915	CGGTAGGACCCTACACATCCCAGGCATCCGAGAGGTCTGGGAATGCACGTCGAAGCCCATAAACGGATGGGTAAAGCATTGCGTGTATGGTTAGGCGCCACA	CGGTAGGACCCTACACATCC	TGTGGCGCCTAACCATACAC
Proteome	1	Cytoplasm	1/3-3	N/A	ileS	2531	CGGTAGGACCCTACACATCCCAGGCATCCGAGAGGTCTGGGAATGCCGGTCAGTTTCGCCGACAGTTCCGGTTCTGCATTGCGTGTATGGTTAGGCGCCACA	CGGTAGGACCCTACACATCC	TGTGGCGCCTAACCATACAC
Proteome	1	Cytoplasm	1/3-3	N/A	fkpB	76	CGGTAGGACCCTACACATCCCAGGCATCCGAGAGGTCTGGGAATGCCGCCGGTTTACCGTTGTTGCGGGTAGACTCCATTGCGTGTATGGTTAGGCGCCACA	CGGTAGGACCCTACACATCC	TGTGGCGCCTAACCATACAC
Proteome	1	Cytoplasm	1/3-3	N/A	fkpB	421	CGGTAGGACCCTACACATCCCAGGCATCCGAGAGGTCTGGGAATGCTTACGCCTCCAGTGCCGGATCGATTTCCAGCATTGCGTGTATGGTTAGGCGCCACA	CGGTAGGACCCTACACATCC	TGTGGCGCCTAACCATACAC
Proteome	1	Cytoplasm	1/3-3	N/A	ispH	480	CGGTAGGACCCTACACATCCCAGGCATCCGAGAGGTCTGGGAATGCGACAGCGTGGTCTGGGTCATAAAGGAGAGCCATTGCGTGTATGGTTAGGCGCCACA	CGGTAGGACCCTACACATCC	TGTGGCGCCTAACCATACAC
Proteome	1	Cytoplasm	1/3-3	N/A	ispH	89	CGGTAGGACCCTACACATCCCAGGCATCCGAGAGGTCTGGGAATGCCCACTTCGTGACGGACATATATCGGTGCGCCATTGCGTGTATGGTTAGGCGCCACA	CGGTAGGACCCTACACATCC	TGTGGCGCCTAACCATACAC
Proteome	1	Cytoplasm	1/3-3	N/A	ispH	826	CGGTAGGACCCTACACATCCCAGGCATCCGAGAGGTCTGGGAATGCCAGCTGCTGCAAACGTGCCACCACATTCTGCATTGCGTGTATGGTTAGGCGCCACA	CGGTAGGACCCTACACATCC	TGTGGCGCCTAACCATACAC
Proteome	1	Cytoplasm	1/3-3	N/A	ispH	175	CGGTAGGACCCTACACATCCCAGGCATCCGAGAGGTCTGGGAATGCGATCGCGCCGTCCGGTACTTCGCTAATCTGCATTGCGTGTATGGTTAGGCGCCACA	CGGTAGGACCCTACACATCC	TGTGGCGCCTAACCATACAC
Proteome	1	Cytoplasm	1/3-3	N/A	dapB	534	CGGTAGGACCCTACACATCCCAGGCATCCGAGAGGTCTGGGAATGCTCTTTCAGATCTTTATCAAGGGCGTGGGCGCATTGCGTGTATGGTTAGGCGCCACA	CGGTAGGACCCTACACATCC	TGTGGCGCCTAACCATACAC
Proteome	1	Cytoplasm	1/3-3	N/A	dapB	428	CGGTAGGACCCTACACATCCCAGGCATCCGAGAGGTCTGGGAATGCTATCGGTGTAGTCACCCATCACTTTGGCTGCATTGCGTGTATGGTTAGGCGCCACA	CGGTAGGACCCTACACATCC	TGTGGCGCCTAACCATACAC
Proteome	1	Cytoplasm	1/3-3	N/A	dapB	282	CGGTAGGACCCTACACATCCCAGGCATCCGAGAGGTCTGGGAATGCGTAGTGCCGATCACCATCCCTTTGCCATGCCATTGCGTGTATGGTTAGGCGCCACA	CGGTAGGACCCTACACATCC	TGTGGCGCCTAACCATACAC
Proteome	1	Cytoplasm	1/3-3	N/A	carA	504	CGGTAGGACCCTACACATCCCAGGCATCCGAGAGGTCTGGGAATGCGTCAACGTCCAGCTCCCTTGTGTCCAGCTACATTGCGTGTATGGTTAGGCGCCACA	CGGTAGGACCCTACACATCC	TGTGGCGCCTAACCATACAC
Proteome	1	Cytoplasm	1/3-3	N/A	carA	447	CGGTAGGACCCTACACATCCCAGGCATCCGAGAGGTCTGGGAATGCGCCAGATCCATGCCATTCAGACCTGGGAACCATTGCGTGTATGGTTAGGCGCCACA	CGGTAGGACCCTACACATCC	TGTGGCGCCTAACCATACAC
Proteome	1	Cytoplasm	1/3-3	N/A	carA	874	CGGTAGGACCCTACACATCCCAGGCATCCGAGAGGTCTGGGAATGCCTCCACATCTTTAACCGGATGGTTGCCGCCCATTGCGTGTATGGTTAGGCGCCACA	CGGTAGGACCCTACACATCC	TGTGGCGCCTAACCATACAC
Proteome	1	Cytoplasm	1/3-3	N/A	carA	226	CGGTAGGACCCTACACATCCCAGGCATCCGAGAGGTCTGGGAATGCCAGGTCGCGAATCACCAGACCTTGTGCATGCATTGCGTGTATGGTTAGGCGCCACA	CGGTAGGACCCTACACATCC	TGTGGCGCCTAACCATACAC
Proteome	1	Cytoplasm	1/3-3	N/A	carA	796	CGGTAGGACCCTACACATCCCAGGCATCCGAGAGGTCTGGGAATGCCAGCAGCTGATGACCGAGACAGATGCCGAACATTGCGTGTATGGTTAGGCGCCACA	CGGTAGGACCCTACACATCC	TGTGGCGCCTAACCATACAC
Proteome	1	Cytoplasm	1/3-3	N/A	folA	380	CGGTAGGACCCTACACATCCCAGGCATCCGAGAGGTCTGGGAATGCATACCGATTCCCAGTCATCCGGCTCGTAATCATTGCGTGTATGGTTAGGCGCCACA	CGGTAGGACCCTACACATCC	TGTGGCGCCTAACCATACAC
Proteome	1	Cytoplasm	1/3-3	N/A	folA	141	CGGTAGGACCCTACACATCCCAGGCATCCGAGAGGTCTGGGAATGCCGTCCTGGCAACGGACGACCGATTGATTCCCATTGCGTGTATGGTTAGGCGCCACA	CGGTAGGACCCTACACATCC	TGTGGCGCCTAACCATACAC
Proteome	1	Cytoplasm	1/3-3	N/A	folA	415	CGGTAGGACCCTACACATCCCAGGCATCCGAGAGGTCTGGGAATGCAGAGTTCTGCGCATCAGCATCGTGGAATTCCATTGCGTGTATGGTTAGGCGCCACA	CGGTAGGACCCTACACATCC	TGTGGCGCCTAACCATACAC
Proteome	1	Cytoplasm	1/3-3	N/A	rsmA	231	CGGTAGGACCCTACACATCCCAGGCATCCGAGAGGTCTGGGAATGCATCGTCAGTTTCGGGCCTAAGAATGGATGCCATTGCGTGTATGGTTAGGCGCCACA	CGGTAGGACCCTACACATCC	TGTGGCGCCTAACCATACAC
Proteome	1	Cytoplasm	1/3-3	N/A	rsmA	275	CGGTAGGACCCTACACATCCCAGGCATCCGAGAGGTCTGGGAATGCCGGCCAGTTCACCAAAGTTAAAGGTCATCGCATTGCGTGTATGGTTAGGCGCCACA	CGGTAGGACCCTACACATCC	TGTGGCGCCTAACCATACAC
Proteome	1	Cytoplasm	1/3-3	N/A	rsmA	340	CGGTAGGACCCTACACATCCCAGGCATCCGAGAGGTCTGGGAATGCCATCAACGGCGTGGAGATGTTATAAGGCAGCATTGCGTGTATGGTTAGGCGCCACA	CGGTAGGACCCTACACATCC	TGTGGCGCCTAACCATACAC
Proteome	1	Cytoplasm	1/3-3	N/A	pdxA	361	CGGTAGGACCCTACACATCCCAGGCATCCGAGAGGTCTGGGAATGCGCCAGCGTCGTTAATAACGCCTTTATGCACCATTGCGTGTATGGTTAGGCGCCACA	CGGTAGGACCCTACACATCC	TGTGGCGCCTAACCATACAC
Proteome	1	Cytoplasm	1/3-3	N/A	pdxA	789	CGGTAGGACCCTACACATCCCAGGCATCCGAGAGGTCTGGGAATGCAGCACGGGAAGACCCTGATCGTGGTACATCCATTGCGTGTATGGTTAGGCGCCACA	CGGTAGGACCCTACACATCC	TGTGGCGCCTAACCATACAC
Proteome	1	Cytoplasm	1/3-3	N/A	pdxA	869	CGGTAGGACCCTACACATCCCAGGCATCCGAGAGGTCTGGGAATGCCGGTGCCGTGGTCCACTGATGTGCGAATAACATTGCGTGTATGGTTAGGCGCCACA	CGGTAGGACCCTACACATCC	TGTGGCGCCTAACCATACAC
Proteome	1	Cytoplasm	1/3-3	N/A	rluA	623	CGGTAGGACCCTACACATCCCAGGCATCCGAGAGGTCTGGGAATGCCCGCTGGCGCTTTAAACGTCATACTATTGCCATTGCGTGTATGGTTAGGCGCCACA	CGGTAGGACCCTACACATCC	TGTGGCGCCTAACCATACAC
Proteome	1	Cytoplasm	1/3-3	N/A	rluA	588	CGGTAGGACCCTACACATCCCAGGCATCCGAGAGGTCTGGGAATGCGCCGGATGGGTAATCGTCAACATCTCTGCACATTGCGTGTATGGTTAGGCGCCACA	CGGTAGGACCCTACACATCC	TGTGGCGCCTAACCATACAC
Proteome	1	Cytoplasm	1/3-3	N/A	rluA	78	CGGTAGGACCCTACACATCCCAGGCATCCGAGAGGTCTGGGAATGCGGCACTGACAACAAACCGCTCGGCTTGTTGCATTGCGTGTATGGTTAGGCGCCACA	CGGTAGGACCCTACACATCC	TGTGGCGCCTAACCATACAC
Proteome	1	Cytoplasm	1/3-3	N/A	rapA	554	CGGTAGGACCCTACACATCCCAGGCATCCGAGAGGTCTGGGAATGCGTTGCTGATGCAGGATCATCCCGGCTTCAACATTGCGTGTATGGTTAGGCGCCACA	CGGTAGGACCCTACACATCC	TGTGGCGCCTAACCATACAC
Proteome	1	Cytoplasm	1/3-3	N/A	rapA	2458	CGGTAGGACCCTACACATCCCAGGCATCCGAGAGGTCTGGGAATGCCTGCTTCGGAGCCTGGGCTTCAACCACATACATTGCGTGTATGGTTAGGCGCCACA	CGGTAGGACCCTACACATCC	TGTGGCGCCTAACCATACAC
Proteome	1	Cytoplasm	1/3-3	N/A	rapA	624	CGGTAGGACCCTACACATCCCAGGCATCCGAGAGGTCTGGGAATGCTCTACCAGCCACTGATGCTGTAAGGTTTCCCATTGCGTGTATGGTTAGGCGCCACA	CGGTAGGACCCTACACATCC	TGTGGCGCCTAACCATACAC
Proteome	1	Cytoplasm	1/3-3	N/A	rapA	1307	CGGTAGGACCCTACACATCCCAGGCATCCGAGAGGTCTGGGAATGCTCTGATACTGCGTCGGTAGCGGCAGCTTAACATTGCGTGTATGGTTAGGCGCCACA	CGGTAGGACCCTACACATCC	TGTGGCGCCTAACCATACAC
Proteome	1	Cytoplasm	1/3-3	N/A	rapA	42	CGGTAGGACCCTACACATCCCAGGCATCCGAGAGGTCTGGGAATGCGCGACAACGGTTCCAAGTCCCAATTCGCTTCATTGCGTGTATGGTTAGGCGCCACA	CGGTAGGACCCTACACATCC	TGTGGCGCCTAACCATACAC
Proteome	1	Cytoplasm	1/3-3	N/A	rapA	1205	CGGTAGGACCCTACACATCCCAGGCATCCGAGAGGTCTGGGAATGCCGTGGCGATCCATCAGCATCGAAACCAGCTCATTGCGTGTATGGTTAGGCGCCACA	CGGTAGGACCCTACACATCC	TGTGGCGCCTAACCATACAC
Proteome	1	Cytoplasm	1/3-3	N/A	rapA	662	CGGTAGGACCCTACACATCCCAGGCATCCGAGAGGTCTGGGAATGCCAAATAGCGCAAAGCGCAGGTTGAAACGGCCATTGCGTGTATGGTTAGGCGCCACA	CGGTAGGACCCTACACATCC	TGTGGCGCCTAACCATACAC
Proteome	1	Cytoplasm	1/3-3	N/A	rapA	2423	CGGTAGGACCCTACACATCCCAGGCATCCGAGAGGTCTGGGAATGCGTTCCACCAACAGCGTACCTACCGGCAACGCATTGCGTGTATGGTTAGGCGCCACA	CGGTAGGACCCTACACATCC	TGTGGCGCCTAACCATACAC
Proteome	1	Cytoplasm	1/3-3	N/A	rapA	1573	CGGTAGGACCCTACACATCCCAGGCATCCGAGAGGTCTGGGAATGCGAACACCGCAGCGCGAATACCTTCACGTTCCATTGCGTGTATGGTTAGGCGCCACA	CGGTAGGACCCTACACATCC	TGTGGCGCCTAACCATACAC
Proteome	1	Cytoplasm	1/3-3	N/A	rapA	803	CGGTAGGACCCTACACATCCCAGGCATCCGAGAGGTCTGGGAATGCCCAGCAGGTCCCATTCGGCTTCACAGAGATCATTGCGTGTATGGTTAGGCGCCACA	CGGTAGGACCCTACACATCC	TGTGGCGCCTAACCATACAC
Proteome	1	Cytoplasm	1/3-3	N/A	rapA	169	CGGTAGGACCCTACACATCCCAGGCATCCGAGAGGTCTGGGAATGCGCCGTCATGGCTGGTAATGGTATCACCAGGCATTGCGTGTATGGTTAGGCGCCACA	CGGTAGGACCCTACACATCC	TGTGGCGCCTAACCATACAC
Proteome	1	Cytoplasm	1/3-3	N/A	rapA	2669	CGGTAGGACCCTACACATCCCAGGCATCCGAGAGGTCTGGGAATGCGGGCAGATTTCTCGATCTGCGCTTCACCCACATTGCGTGTATGGTTAGGCGCCACA	CGGTAGGACCCTACACATCC	TGTGGCGCCTAACCATACAC
Proteome	1	Cytoplasm	1/3-3	N/A	rapA	2704	CGGTAGGACCCTACACATCCCAGGCATCCGAGAGGTCTGGGAATGCGTCGGCTTCGTTACGCGCTGCATCAATCAACATTGCGTGTATGGTTAGGCGCCACA	CGGTAGGACCCTACACATCC	TGTGGCGCCTAACCATACAC
Proteome	1	Cytoplasm	1/3-3	N/A	rapA	1771	CGGTAGGACCCTACACATCCCAGGCATCCGAGAGGTCTGGGAATGCGATACGATCCAGACGACCAATACGCTGCTCCATTGCGTGTATGGTTAGGCGCCACA	CGGTAGGACCCTACACATCC	TGTGGCGCCTAACCATACAC
Proteome	1	Cytoplasm	1/3-3	N/A	cra	643	CGGTAGGACCCTACACATCCCAGGCATCCGAGAGGTCTGGGAATGCCGCCTCCCGCTCATAGCTGTTGGCATACAGCATTGCGTGTATGGTTAGGCGCCACA	CGGTAGGACCCTACACATCC	TGTGGCGCCTAACCATACAC
Proteome	1	Cytoplasm	1/3-3	N/A	cra	239	CGGTAGGACCCTACACATCCCAGGCATCCGAGAGGTCTGGGAATGCGTTGCCGCGCCTGGCGTTCAAGATAGTTAGCATTGCGTGTATGGTTAGGCGCCACA	CGGTAGGACCCTACACATCC	TGTGGCGCCTAACCATACAC
Proteome	1	Cytoplasm	1/3-3	N/A	cra	607	CGGTAGGACCCTACACATCCCAGGCATCCGAGAGGTCTGGGAATGCCACTTCGCGCGGATCATCTTTCCAGGCAGTCATTGCGTGTATGGTTAGGCGCCACA	CGGTAGGACCCTACACATCC	TGTGGCGCCTAACCATACAC
Proteome	1	Cytoplasm	1/3-3	N/A	cra	840	CGGTAGGACCCTACACATCCCAGGCATCCGAGAGGTCTGGGAATGCGCCACTGCCAGCACCGGACACTGTAAGAAGCATTGCGTGTATGGTTAGGCGCCACA	CGGTAGGACCCTACACATCC	TGTGGCGCCTAACCATACAC
Proteome	1	Cytoplasm	1/3-3	N/A	mraZ	111	CGGTAGGACCCTACACATCCCAGGCATCCGAGAGGTCTGGGAATGCAGCAGCAGGCACGGGTGATAAATGTCAATGCATTGCGTGTATGGTTAGGCGCCACA	CGGTAGGACCCTACACATCC	TGTGGCGCCTAACCATACAC
Proteome	1	Cytoplasm	1/3-3	N/A	mraZ	236	CGGTAGGACCCTACACATCCCAGGCATCCGAGAGGTCTGGGAATGCCGCCATCCATCTGACATTCGCTGGCATGACCATTGCGTGTATGGTTAGGCGCCACA	CGGTAGGACCCTACACATCC	TGTGGCGCCTAACCATACAC
Proteome	1	Cytoplasm	1/3-3	N/A	rsmH	859	CGGTAGGACCCTACACATCCCAGGCATCCGAGAGGTCTGGGAATGCCTCAGCCACCTCTTCTTCGCCCGGCATTAACATTGCGTGTATGGTTAGGCGCCACA	CGGTAGGACCCTACACATCC	TGTGGCGCCTAACCATACAC
Proteome	1	Cytoplasm	1/3-3	N/A	rsmH	246	CGGTAGGACCCTACACATCCCAGGCATCCGAGAGGTCTGGGAATGCATAAGATCGCGCTCGGCAACGTATTCGCCCCATTGCGTGTATGGTTAGGCGCCACA	CGGTAGGACCCTACACATCC	TGTGGCGCCTAACCATACAC
Proteome	1	Cytoplasm	1/3-3	N/A	rsmH	639	CGGTAGGACCCTACACATCCCAGGCATCCGAGAGGTCTGGGAATGCAGCGCCTGCTCTATCTCCTCCAGTTCACTGCATTGCGTGTATGGTTAGGCGCCACA	CGGTAGGACCCTACACATCC	TGTGGCGCCTAACCATACAC
Proteome	1	Cytoplasm	1/3-3	N/A	rsmH	211	CGGTAGGACCCTACACATCCCAGGCATCCGAGAGGTCTGGGAATGCGGAGAAAGGTCCGTGGATGATGGAGAAGCGCATTGCGTGTATGGTTAGGCGCCACA	CGGTAGGACCCTACACATCC	TGTGGCGCCTAACCATACAC
Proteome	1	Cytoplasm	1/3-3	N/A	ftsL	184	CGGTAGGACCCTACACATCCCAGGCATCCGAGAGGTCTGGGAATGCCACCAGTTGTTCGCGCTGAGCGGTCAGTAACATTGCGTGTATGGTTAGGCGCCACA	CGGTAGGACCCTACACATCC	TGTGGCGCCTAACCATACAC
Proteome	1	Cytoplasm	1/3-3	N/A	murE	479	CGGTAGGACCCTACACATCCCAGGCATCCGAGAGGTCTGGGAATGCCCAGCTCATGCTGAACATCGACTGCCGAACCATTGCGTGTATGGTTAGGCGCCACA	CGGTAGGACCCTACACATCC	TGTGGCGCCTAACCATACAC
Proteome	1	Cytoplasm	1/3-3	N/A	murE	1026	CGGTAGGACCCTACACATCCCAGGCATCCGAGAGGTCTGGGAATGCGGTTTGCCTGGCGCAGTGAACACTTCCATACATTGCGTGTATGGTTAGGCGCCACA	CGGTAGGACCCTACACATCC	TGTGGCGCCTAACCATACAC
Proteome	1	Cytoplasm	1/3-3	N/A	murE	1349	CGGTAGGACCCTACACATCCCAGGCATCCGAGAGGTCTGGGAATGCCATCATTCTCTTTAGCCTGCATAACGGCGCCATTGCGTGTATGGTTAGGCGCCACA	CGGTAGGACCCTACACATCC	TGTGGCGCCTAACCATACAC
Proteome	1	Cytoplasm	1/3-3	N/A	murE	1267	CGGTAGGACCCTACACATCCCAGGCATCCGAGAGGTCTGGGAATGCCATTCCCGCCAGAATATCGTTGATGATGGCCATTGCGTGTATGGTTAGGCGCCACA	CGGTAGGACCCTACACATCC	TGTGGCGCCTAACCATACAC
Proteome	1	Cytoplasm	1/3-3	N/A	murE	1232	CGGTAGGACCCTACACATCCCAGGCATCCGAGAGGTCTGGGAATGCGTTCTTCGGTACGCGGGTTATCGTCCGTCACATTGCGTGTATGGTTAGGCGCCACA	CGGTAGGACCCTACACATCC	TGTGGCGCCTAACCATACAC
Proteome	1	Cytoplasm	1/3-3	N/A	murE	1428	CGGTAGGACCCTACACATCCCAGGCATCCGAGAGGTCTGGGAATGCGTGACGCGATCGGAGTAGTCCAGACGCTGACATTGCGTGTATGGTTAGGCGCCACA	CGGTAGGACCCTACACATCC	TGTGGCGCCTAACCATACAC
Proteome	1	Cytoplasm	1/3-3	N/A	murE	64	CGGTAGGACCCTACACATCCCAGGCATCCGAGAGGTCTGGGAATGCCACACGGCTGTCGAGTGTCATCTCTCGCAGCATTGCGTGTATGGTTAGGCGCCACA	CGGTAGGACCCTACACATCC	TGTGGCGCCTAACCATACAC
Proteome	1	Cytoplasm	1/3-3	N/A	murF	1174	CGGTAGGACCCTACACATCCCAGGCATCCGAGAGGTCTGGGAATGCGCTGGCGGTGCTGATAGCATGGCTTTGTTTCATTGCGTGTATGGTTAGGCGCCACA	CGGTAGGACCCTACACATCC	TGTGGCGCCTAACCATACAC
Proteome	1	Cytoplasm	1/3-3	N/A	murF	193	CGGTAGGACCCTACACATCCCAGGCATCCGAGAGGTCTGGGAATGCGTCGATGTCCAGCGGACGGCTAACCAGTAGCATTGCGTGTATGGTTAGGCGCCACA	CGGTAGGACCCTACACATCC	TGTGGCGCCTAACCATACAC
Proteome	1	Cytoplasm	1/3-3	N/A	murF	393	CGGTAGGACCCTACACATCCCAGGCATCCGAGAGGTCTGGGAATGCACACCGATGTCGTTGTTGAGATTGCCTGCCCATTGCGTGTATGGTTAGGCGCCACA	CGGTAGGACCCTACACATCC	TGTGGCGCCTAACCATACAC
Proteome	1	Cytoplasm	1/3-3	N/A	murF	66	CGGTAGGACCCTACACATCCCAGGCATCCGAGAGGTCTGGGAATGCCGGGTATCAGTGGTTACAGCATCAAGGGTGCATTGCGTGTATGGTTAGGCGCCACA	CGGTAGGACCCTACACATCC	TGTGGCGCCTAACCATACAC
Proteome	1	Cytoplasm	1/3-3	N/A	murF	464	CGGTAGGACCCTACACATCCCAGGCATCCGAGAGGTCTGGGAATGCCCTGATGGTTCGCGCCAAGTTCAATAACTGCATTGCGTGTATGGTTAGGCGCCACA	CGGTAGGACCCTACACATCC	TGTGGCGCCTAACCATACAC
Proteome	1	Cytoplasm	1/3-3	N/A	murD	477	CGGTAGGACCCTACACATCCCAGGCATCCGAGAGGTCTGGGAATGCCTGGAGGTGGTTTCCAGCTGGAAGCTCGACCATTGCGTGTATGGTTAGGCGCCACA	CGGTAGGACCCTACACATCC	TGTGGCGCCTAACCATACAC
Proteome	1	Cytoplasm	1/3-3	N/A	murD	713	CGGTAGGACCCTACACATCCCAGGCATCCGAGAGGTCTGGGAATGCAGGTTTCGCCCTGCTGATGATTCAGGTGATCATTGCGTGTATGGTTAGGCGCCACA	CGGTAGGACCCTACACATCC	TGTGGCGCCTAACCATACAC
Proteome	1	Cytoplasm	1/3-3	N/A	murD	1202	CGGTAGGACCCTACACATCCCAGGCATCCGAGAGGTCTGGGAATGCAGAGCAGAACCATATCGCCCGGCTGAACACCATTGCGTGTATGGTTAGGCGCCACA	CGGTAGGACCCTACACATCC	TGTGGCGCCTAACCATACAC
Proteome	1	Cytoplasm	1/3-3	N/A	murD	1021	CGGTAGGACCCTACACATCCCAGGCATCCGAGAGGTCTGGGAATGCCGATTTACCATCGCCACCCAGCAACAAATGCATTGCGTGTATGGTTAGGCGCCACA	CGGTAGGACCCTACACATCC	TGTGGCGCCTAACCATACAC
Proteome	1	Cytoplasm	1/3-3	N/A	murD	1056	CGGTAGGACCCTACACATCCCAGGCATCCGAGAGGTCTGGGAATGCCCATTCAGGTAACGCGCCAGTGGGCTAAAGCATTGCGTGTATGGTTAGGCGCCACA	CGGTAGGACCCTACACATCC	TGTGGCGCCTAACCATACAC
Proteome	1	Cytoplasm	1/3-3	N/A	murD	956	CGGTAGGACCCTACACATCCCAGGCATCCGAGAGGTCTGGGAATGCCTTCCGTACTGCCGACGTTGGTCGCTTTCGCATTGCGTGTATGGTTAGGCGCCACA	CGGTAGGACCCTACACATCC	TGTGGCGCCTAACCATACAC
Proteome	1	Cytoplasm	1/3-3	N/A	murC	776	CGGTAGGACCCTACACATCCCAGGCATCCGAGAGGTCTGGGAATGCGCGGGCCAATCTGCTGATAATCTTCTACACCATTGCGTGTATGGTTAGGCGCCACA	CGGTAGGACCCTACACATCC	TGTGGCGCCTAACCATACAC
Proteome	1	Cytoplasm	1/3-3	N/A	murC	1179	CGGTAGGACCCTACACATCCCAGGCATCCGAGAGGTCTGGGAATGCGTATCAACCTGCGTCAGCACATTGGCGAAACATTGCGTGTATGGTTAGGCGCCACA	CGGTAGGACCCTACACATCC	TGTGGCGCCTAACCATACAC
Proteome	1	Cytoplasm	1/3-3	N/A	murC	741	CGGTAGGACCCTACACATCCCAGGCATCCGAGAGGTCTGGGAATGCTCGGCATCTTCGCTGAAGCCGTAAGTCGTGCATTGCGTGTATGGTTAGGCGCCACA	CGGTAGGACCCTACACATCC	TGTGGCGCCTAACCATACAC
Proteome	1	Cytoplasm	1/3-3	N/A	murC	156	CGGTAGGACCCTACACATCCCAGGCATCCGAGAGGTCTGGGAATGCTTCATTAACTGCTGCGTGACCGGATTTGGCCATTGCGTGTATGGTTAGGCGCCACA	CGGTAGGACCCTACACATCC	TGTGGCGCCTAACCATACAC
Proteome	1	Cytoplasm	1/3-3	N/A	murC	1064	CGGTAGGACCCTACACATCCCAGGCATCCGAGAGGTCTGGGAATGCCTTTAATGGTGGCGTCCACTTCCGTCGGGTCATTGCGTGTATGGTTAGGCGCCACA	CGGTAGGACCCTACACATCC	TGTGGCGCCTAACCATACAC
Proteome	1	Cytoplasm	1/3-3	N/A	ddlB	168	CGGTAGGACCCTACACATCCCAGGCATCCGAGAGGTCTGGGAATGCCCGCGACCGTGTAGCGCGATAAACACTTTCCATTGCGTGTATGGTTAGGCGCCACA	CGGTAGGACCCTACACATCC	TGTGGCGCCTAACCATACAC
Proteome	1	Cytoplasm	1/3-3	N/A	ddlB	224	CGGTAGGACCCTACACATCCCAGGCATCCGAGAGGTCTGGGAATGCCGGTATAAGGCAAGCCCATCAGCTCGAGCACATTGCGTGTATGGTTAGGCGCCACA	CGGTAGGACCCTACACATCC	TGTGGCGCCTAACCATACAC
Proteome	1	Cytoplasm	1/3-3	N/A	ddlB	691	CGGTAGGACCCTACACATCCCAGGCATCCGAGAGGTCTGGGAATGCTAATGCCTGCAAATTGGCCTCTTGTGACGCCATTGCGTGTATGGTTAGGCGCCACA	CGGTAGGACCCTACACATCC	TGTGGCGCCTAACCATACAC
Proteome	1	Cytoplasm	1/3-3	N/A	ddlB	133	CGGTAGGACCCTACACATCCCAGGCATCCGAGAGGTCTGGGAATGCGCCCATCGACTTCAGTTGCGTCACGTCGACCATTGCGTGTATGGTTAGGCGCCACA	CGGTAGGACCCTACACATCC	TGTGGCGCCTAACCATACAC
Proteome	1	Cytoplasm	1/3-3	N/A	ftsA	1040	CGGTAGGACCCTACACATCCCAGGCATCCGAGAGGTCTGGGAATGCGCACTTGCGTATGAAACACGCGCTGAGCACCATTGCGTGTATGGTTAGGCGCCACA	CGGTAGGACCCTACACATCC	TGTGGCGCCTAACCATACAC
Proteome	1	Cytoplasm	1/3-3	N/A	ftsA	161	CGGTAGGACCCTACACATCCCAGGCATCCGAGAGGTCTGGGAATGCCGCGTTGTACGCACTTGACCACGGATTCGACATTGCGTGTATGGTTAGGCGCCACA	CGGTAGGACCCTACACATCC	TGTGGCGCCTAACCATACAC
Proteome	1	Cytoplasm	1/3-3	N/A	ftsA	117	CGGTAGGACCCTACACATCCCAGGCATCCGAGAGGTCTGGGAATGCCCTTTATCCATACCACGCGACGGGCAGCTGCATTGCGTGTATGGTTAGGCGCCACA	CGGTAGGACCCTACACATCC	TGTGGCGCCTAACCATACAC
Proteome	1	Cytoplasm	1/3-3	N/A	ftsA	907	CGGTAGGACCCTACACATCCCAGGCATCCGAGAGGTCTGGGAATGCTATCTCTTCGTTGACCAGGTTGAGCAGCTCCATTGCGTGTATGGTTAGGCGCCACA	CGGTAGGACCCTACACATCC	TGTGGCGCCTAACCATACAC
Proteome	1	Cytoplasm	1/3-3	N/A	ftsA	82	CGGTAGGACCCTACACATCCCAGGCATCCGAGAGGTCTGGGAATGCGCCAATGATATTGACCATACCGTCGGGCAGCATTGCGTGTATGGTTAGGCGCCACA	CGGTAGGACCCTACACATCC	TGTGGCGCCTAACCATACAC
Proteome	1	Cytoplasm	1/3-3	N/A	ftsA	196	CGGTAGGACCCTACACATCCCAGGCATCCGAGAGGTCTGGGAATGCCTGACAATCTGCCATCAATTCTGCCTGGTCCATTGCGTGTATGGTTAGGCGCCACA	CGGTAGGACCCTACACATCC	TGTGGCGCCTAACCATACAC
Proteome	1	Cytoplasm	1/3-3	N/A	yacF	305	CGGTAGGACCCTACACATCCCAGGCATCCGAGAGGTCTGGGAATGCGAAATTGCCCGATACGCGGCGCGGAAATTACATTGCGTGTATGGTTAGGCGCCACA	CGGTAGGACCCTACACATCC	TGTGGCGCCTAACCATACAC
Proteome	1	Cytoplasm	1/3-3	N/A	yacF	385	CGGTAGGACCCTACACATCCCAGGCATCCGAGAGGTCTGGGAATGCTGTAGGTAAATCAAAGCTGCAACAGCCGCCCATTGCGTGTATGGTTAGGCGCCACA	CGGTAGGACCCTACACATCC	TGTGGCGCCTAACCATACAC
Proteome	1	Cytoplasm	1/3-3	N/A	yacF	461	CGGTAGGACCCTACACATCCCAGGCATCCGAGAGGTCTGGGAATGCGCGGGTTCAGGCTGGCAATCCAGGTTTCTACATTGCGTGTATGGTTAGGCGCCACA	CGGTAGGACCCTACACATCC	TGTGGCGCCTAACCATACAC
Proteome	1	Cytoplasm	1/3-3	N/A	guaC	112	CGGTAGGACCCTACACATCCCAGGCATCCGAGAGGTCTGGGAATGCCACGCCGGACCAGCTCTGACCTGAATGTTTCATTGCGTGTATGGTTAGGCGCCACA	CGGTAGGACCCTACACATCC	TGTGGCGCCTAACCATACAC
Proteome	1	Cytoplasm	1/3-3	N/A	guaC	302	CGGTAGGACCCTACACATCCCAGGCATCCGAGAGGTCTGGGAATGCCGAAATCCGCATCAGACGTACCGGTAGAAACATTGCGTGTATGGTTAGGCGCCACA	CGGTAGGACCCTACACATCC	TGTGGCGCCTAACCATACAC
Proteome	1	Cytoplasm	1/3-3	N/A	guaC	989	CGGTAGGACCCTACACATCCCAGGCATCCGAGAGGTCTGGGAATGCCTTGTTCCTGCACACGAATAAACGTGGTGCCATTGCGTGTATGGTTAGGCGCCACA	CGGTAGGACCCTACACATCC	TGTGGCGCCTAACCATACAC
Proteome	1	Cytoplasm	1/3-3	N/A	guaC	74	CGGTAGGACCCTACACATCCCAGGCATCCGAGAGGTCTGGGAATGCATTGACGTTCCAGTTCAACATCGGAACGGCCATTGCGTGTATGGTTAGGCGCCACA	CGGTAGGACCCTACACATCC	TGTGGCGCCTAACCATACAC
Proteome	1	Cytoplasm	1/3-3	N/A	acnB	2170	CGGTAGGACCCTACACATCCCAGGCATCCGAGAGGTCTGGGAATGCGGTCGGCAACTGACCTTTATGCGCATCCAGCATTGCGTGTATGGTTAGGCGCCACA	CGGTAGGACCCTACACATCC	TGTGGCGCCTAACCATACAC
Proteome	1	Cytoplasm	1/3-3	N/A	acnB	1105	CGGTAGGACCCTACACATCCCAGGCATCCGAGAGGTCTGGGAATGCGCTCTCAGCGACATCTTTCGCCTGACGGAACATTGCGTGTATGGTTAGGCGCCACA	CGGTAGGACCCTACACATCC	TGTGGCGCCTAACCATACAC
Proteome	1	Cytoplasm	1/3-3	N/A	acnB	1343	CGGTAGGACCCTACACATCCCAGGCATCCGAGAGGTCTGGGAATGCGGTGCGTGTTCACGTCAACTGGCTTCGGATCATTGCGTGTATGGTTAGGCGCCACA	CGGTAGGACCCTACACATCC	TGTGGCGCCTAACCATACAC
Proteome	1	Cytoplasm	1/3-3	N/A	acnB	2039	CGGTAGGACCCTACACATCCCAGGCATCCGAGAGGTCTGGGAATGCCATCCGGGTCGTTCGGAGCACACAGGATTGCATTGCGTGTATGGTTAGGCGCCACA	CGGTAGGACCCTACACATCC	TGTGGCGCCTAACCATACAC
Proteome	1	Cytoplasm	1/3-3	N/A	acnB	1733	CGGTAGGACCCTACACATCCCAGGCATCCGAGAGGTCTGGGAATGCTCAGATCCGGCAGACCTTCAATTTCCAGGACATTGCGTGTATGGTTAGGCGCCACA	CGGTAGGACCCTACACATCC	TGTGGCGCCTAACCATACAC
Proteome	1	Cytoplasm	1/3-3	N/A	acnB	1307	CGGTAGGACCCTACACATCCCAGGCATCCGAGAGGTCTGGGAATGCCGGTGTGGCAGAAAGACTGCATCACCAGGTCATTGCGTGTATGGTTAGGCGCCACA	CGGTAGGACCCTACACATCC	TGTGGCGCCTAACCATACAC
Proteome	1	Cytoplasm	1/3-3	N/A	acnB	1681	CGGTAGGACCCTACACATCCCAGGCATCCGAGAGGTCTGGGAATGCCTTGCCTTTCTTCTCAACGGTCAGCAGACCCATTGCGTGTATGGTTAGGCGCCACA	CGGTAGGACCCTACACATCC	TGTGGCGCCTAACCATACAC
Proteome	1	Cytoplasm	1/3-3	N/A	acnB	2542	CGGTAGGACCCTACACATCCCAGGCATCCGAGAGGTCTGGGAATGCATCGGCTTTCTCGGTGTACTGAGAAAGCTGCATTGCGTGTATGGTTAGGCGCCACA	CGGTAGGACCCTACACATCC	TGTGGCGCCTAACCATACAC
Proteome	1	Cytoplasm	1/3-3	N/A	acnB	779	CGGTAGGACCCTACACATCCCAGGCATCCGAGAGGTCTGGGAATGCCGCCGCGTTTGTTCGGCACATGTGGAATATCATTGCGTGTATGGTTAGGCGCCACA	CGGTAGGACCCTACACATCC	TGTGGCGCCTAACCATACAC
Proteome	1	Cytoplasm	1/3-3	N/A	acnB	1581	CGGTAGGACCCTACACATCCCAGGCATCCGAGAGGTCTGGGAATGCTTGAAGCGCACCAGAACGGATTCCGGCATACATTGCGTGTATGGTTAGGCGCCACA	CGGTAGGACCCTACACATCC	TGTGGCGCCTAACCATACAC
Proteome	1	Cytoplasm	1/3-3	N/A	acnB	1005	CGGTAGGACCCTACACATCCCAGGCATCCGAGAGGTCTGGGAATGCATACGGCCACCAGCACGCACTTCATCAATCCATTGCGTGTATGGTTAGGCGCCACA	CGGTAGGACCCTACACATCC	TGTGGCGCCTAACCATACAC
Proteome	1	Cytoplasm	1/3-3	N/A	acnB	1768	CGGTAGGACCCTACACATCCCAGGCATCCGAGAGGTCTGGGAATGCGGACGCATCGGTTAGCTCAAAGGCCTGCTCCATTGCGTGTATGGTTAGGCGCCACA	CGGTAGGACCCTACACATCC	TGTGGCGCCTAACCATACAC
Proteome	1	Cytoplasm	1/3-3	N/A	speD	371	CGGTAGGACCCTACACATCCCAGGCATCCGAGAGGTCTGGGAATGCCGGCGCGGAAGGTACATAAACCGCCTTCAGCATTGCGTGTATGGTTAGGCGCCACA	CGGTAGGACCCTACACATCC	TGTGGCGCCTAACCATACAC
Proteome	1	Cytoplasm	1/3-3	N/A	speD	724	CGGTAGGACCCTACACATCCCAGGCATCCGAGAGGTCTGGGAATGCTTCTTTCCACAGCGCAGCGGTAATTTCCTGCATTGCGTGTATGGTTAGGCGCCACA	CGGTAGGACCCTACACATCC	TGTGGCGCCTAACCATACAC
Proteome	1	Cytoplasm	1/3-3	N/A	speD	85	CGGTAGGACCCTACACATCCCAGGCATCCGAGAGGTCTGGGAATGCATAAGCAATATAACCGTCGCGCTCTTCGGCCATTGCGTGTATGGTTAGGCGCCACA	CGGTAGGACCCTACACATCC	TGTGGCGCCTAACCATACAC
Proteome	1	Cytoplasm	1/3-3	N/A	speE	37	CGGTAGGACCCTACACATCCCAGGCATCCGAGAGGTCTGGGAATGCATCTACCGCAAAGTACTGCCCAAACTGGTCCATTGCGTGTATGGTTAGGCGCCACA	CGGTAGGACCCTACACATCC	TGTGGCGCCTAACCATACAC
Proteome	1	Cytoplasm	1/3-3	N/A	speE	332	CGGTAGGACCCTACACATCCCAGGCATCCGAGAGGTCTGGGAATGCGATACTGACGGCAGAACGATACGACACCCGCATTGCGTGTATGGTTAGGCGCCACA	CGGTAGGACCCTACACATCC	TGTGGCGCCTAACCATACAC
Proteome	1	Cytoplasm	1/3-3	N/A	speE	159	CGGTAGGACCCTACACATCCCAGGCATCCGAGAGGTCTGGGAATGCTAGATAAACTCGTCGCGCTCGGTGGTTTGTCATTGCGTGTATGGTTAGGCGCCACA	CGGTAGGACCCTACACATCC	TGTGGCGCCTAACCATACAC
Proteome	1	Cytoplasm	1/3-3	N/A	speE	406	CGGTAGGACCCTACACATCCCAGGCATCCGAGAGGTCTGGGAATGCAACGAAATTGACGCCATCGTCGATCACCAGCATTGCGTGTATGGTTAGGCGCCACA	CGGTAGGACCCTACACATCC	TGTGGCGCCTAACCATACAC
Proteome	1	Cytoplasm	1/3-3	N/A	hpt	330	CGGTAGGACCCTACACATCCCAGGCATCCGAGAGGTCTGGGAATGCGGTTCGCGCAGGCTTAAGATCTCACGCACTCATTGCGTGTATGGTTAGGCGCCACA	CGGTAGGACCCTACACATCC	TGTGGCGCCTAACCATACAC
Proteome	1	Cytoplasm	1/3-3	N/A	hpt	365	CGGTAGGACCCTACACATCCCAGGCATCCGAGAGGTCTGGGAATGCGTTTATCCAGCAGCGTACAAATCGCCAGCGCATTGCGTGTATGGTTAGGCGCCACA	CGGTAGGACCCTACACATCC	TGTGGCGCCTAACCATACAC
Proteome	1	Cytoplasm	1/3-3	N/A	hpt	80	CGGTAGGACCCTACACATCCCAGGCATCCGAGAGGTCTGGGAATGCCCATATCGCTGCCGCTGTCTTTGTAACGCTCATTGCGTGTATGGTTAGGCGCCACA	CGGTAGGACCCTACACATCC	TGTGGCGCCTAACCATACAC
Proteome	1	Cytoplasm	1/3-3	N/A	can	630	CGGTAGGACCCTACACATCCCAGGCATCCGAGAGGTCTGGGAATGCTTGTGGTTGGCGTGTTTCAGCTTGAGGTTGCATTGCGTGTATGGTTAGGCGCCACA	CGGTAGGACCCTACACATCC	TGTGGCGCCTAACCATACAC
Proteome	1	Cytoplasm	1/3-3	N/A	can	559	CGGTAGGACCCTACACATCCCAGGCATCCGAGAGGTCTGGGAATGCGGTGGCGGTAACATCCAGATCACGCAGCAACATTGCGTGTATGGTTAGGCGCCACA	CGGTAGGACCCTACACATCC	TGTGGCGCCTAACCATACAC
Proteome	1	Cytoplasm	1/3-3	N/A	can	167	CGGTAGGACCCTACACATCCCAGGCATCCGAGAGGTCTGGGAATGCCATTACGGTGAACAAAGAGTTCGCCCGGCTCATTGCGTGTATGGTTAGGCGCCACA	CGGTAGGACCCTACACATCC	TGTGGCGCCTAACCATACAC
Proteome	1	Cytoplasm	1/3-3	N/A	panC	523	CGGTAGGACCCTACACATCCCAGGCATCCGAGAGGTCTGGGAATGCCAGACCGTCTTTGGCGCGCATAATTGGCACCATTGCGTGTATGGTTAGGCGCCACA	CGGTAGGACCCTACACATCC	TGTGGCGCCTAACCATACAC
Proteome	1	Cytoplasm	1/3-3	N/A	panC	332	CGGTAGGACCCTACACATCCCAGGCATCCGAGAGGTCTGGGAATGCCACCTTCCAGCATGGTCGAAAGGCCAGGAACATTGCGTGTATGGTTAGGCGCCACA	CGGTAGGACCCTACACATCC	TGTGGCGCCTAACCATACAC
Proteome	1	Cytoplasm	1/3-3	N/A	panC	2	CGGTAGGACCCTACACATCCCAGGCATCCGAGAGGTCTGGGAATGCGCAGCAGCGGCAGGGTTTCGATAATTAACACATTGCGTGTATGGTTAGGCGCCACA	CGGTAGGACCCTACACATCC	TGTGGCGCCTAACCATACAC
Proteome	1	Cytoplasm	1/3-3	N/A	panB	386	CGGTAGGACCCTACACATCCCAGGCATCCGAGAGGTCTGGGAATGCAACCTAAGTGACCACATACAGGAACGGCACCATTGCGTGTATGGTTAGGCGCCACA	CGGTAGGACCCTACACATCC	TGTGGCGCCTAACCATACAC
Proteome	1	Cytoplasm	1/3-3	N/A	panB	351	CGGTAGGACCCTACACATCCCAGGCATCCGAGAGGTCTGGGAATGCGTCAGCATTTGTACGGTTTCTACCAGCCACCATTGCGTGTATGGTTAGGCGCCACA	CGGTAGGACCCTACACATCC	TGTGGCGCCTAACCATACAC
Proteome	1	Cytoplasm	1/3-3	N/A	panB	113	CGGTAGGACCCTACACATCCCAGGCATCCGAGAGGTCTGGGAATGCCCAGCGAATCGCCCACCAGCATGACGTTAACATTGCGTGTATGGTTAGGCGCCACA	CGGTAGGACCCTACACATCC	TGTGGCGCCTAACCATACAC
Proteome	1	Cytoplasm	1/3-3	N/A	panB	62	CGGTAGGACCCTACACATCCCAGGCATCCGAGAGGTCTGGGAATGCTGGCGAAGCTATAGTCATAAGCGGTGATGGCATTGCGTGTATGGTTAGGCGCCACA	CGGTAGGACCCTACACATCC	TGTGGCGCCTAACCATACAC
Proteome	1	Cytoplasm	1/3-3	N/A	folK	391	CGGTAGGACCCTACACATCCCAGGCATCCGAGAGGTCTGGGAATGCATCAGGAAACACCAACTCCGGCGCGATTTCCATTGCGTGTATGGTTAGGCGCCACA	CGGTAGGACCCTACACATCC	TGTGGCGCCTAACCATACAC
Proteome	1	Cytoplasm	1/3-3	N/A	folK	356	CGGTAGGACCCTACACATCCCAGGCATCCGAGAGGTCTGGGAATGCGCGGCCACAGCATAAATCCACGATTCTTCACATTGCGTGTATGGTTAGGCGCCACA	CGGTAGGACCCTACACATCC	TGTGGCGCCTAACCATACAC
Proteome	1	Cytoplasm	1/3-3	N/A	pcnB	1314	CGGTAGGACCCTACACATCCCAGGCATCCGAGAGGTCTGGGAATGCCGCGGTGACGGTTCTTCATCCAGCTCGTTGCATTGCGTGTATGGTTAGGCGCCACA	CGGTAGGACCCTACACATCC	TGTGGCGCCTAACCATACAC
Proteome	1	Cytoplasm	1/3-3	N/A	pcnB	1137	CGGTAGGACCCTACACATCCCAGGCATCCGAGAGGTCTGGGAATGCCATGCGCGTTTACCCTGACGACGGGACATACATTGCGTGTATGGTTAGGCGCCACA	CGGTAGGACCCTACACATCC	TGTGGCGCCTAACCATACAC
Proteome	1	Cytoplasm	1/3-3	N/A	pcnB	824	CGGTAGGACCCTACACATCCCAGGCATCCGAGAGGTCTGGGAATGCCCGTGAAGTAGCGGGTAATGGTCGGGAACACATTGCGTGTATGGTTAGGCGCCACA	CGGTAGGACCCTACACATCC	TGTGGCGCCTAACCATACAC
Proteome	1	Cytoplasm	1/3-3	N/A	pcnB	728	CGGTAGGACCCTACACATCCCAGGCATCCGAGAGGTCTGGGAATGCGTTTAAGCGATTCTTCAAACAGGCGTGCCGCATTGCGTGTATGGTTAGGCGCCACA	CGGTAGGACCCTACACATCC	TGTGGCGCCTAACCATACAC
Proteome	1	Cytoplasm	1/3-3	N/A	pcnB	1007	CGGTAGGACCCTACACATCCCAGGCATCCGAGAGGTCTGGGAATGCCGAAAGCGTCGTGATAGGTCAGGCCGCTTTCATTGCGTGTATGGTTAGGCGCCACA	CGGTAGGACCCTACACATCC	TGTGGCGCCTAACCATACAC
Proteome	1	Cytoplasm	1/3-3	N/A	hemL	830	CGGTAGGACCCTACACATCCCAGGCATCCGAGAGGTCTGGGAATGCCCAGCGCATCCATTACATCACGACGACCACCATTGCGTGTATGGTTAGGCGCCACA	CGGTAGGACCCTACACATCC	TGTGGCGCCTAACCATACAC
Proteome	1	Cytoplasm	1/3-3	N/A	hemL	1211	CGGTAGGACCCTACACATCCCAGGCATCCGAGAGGTCTGGGAATGCTATTGATATCTTCCATGCTGTGCGCCACGGCATTGCGTGTATGGTTAGGCGCCACA	CGGTAGGACCCTACACATCC	TGTGGCGCCTAACCATACAC
Proteome	1	Cytoplasm	1/3-3	N/A	hemL	996	CGGTAGGACCCTACACATCCCAGGCATCCGAGAGGTCTGGGAATGCGCTTCTTCTGCCGCTTCCAGCAGACCTTCTCATTGCGTGTATGGTTAGGCGCCACA	CGGTAGGACCCTACACATCC	TGTGGCGCCTAACCATACAC
Proteome	1	Cytoplasm	1/3-3	N/A	hemL	1171	CGGTAGGACCCTACACATCCCAGGCATCCGAGAGGTCTGGGAATGCCGCTTCAAACGCTGACGGTGCCAGGTAAACCATTGCGTGTATGGTTAGGCGCCACA	CGGTAGGACCCTACACATCC	TGTGGCGCCTAACCATACAC
Proteome	1	Cytoplasm	1/3-3	N/A	hemL	923	CGGTAGGACCCTACACATCCCAGGCATCCGAGAGGTCTGGGAATGCGCTGCGCGACTTCATTCAGACAGGCGAAACCATTGCGTGTATGGTTAGGCGCCACA	CGGTAGGACCCTACACATCC	TGTGGCGCCTAACCATACAC
Proteome	1	Cytoplasm	1/3-3	N/A	hemL	762	CGGTAGGACCCTACACATCCCAGGCATCCGAGAGGTCTGGGAATGCCCGAGGCAGGTTAAATCTGGCACTACGCCGCATTGCGTGTATGGTTAGGCGCCACA	CGGTAGGACCCTACACATCC	TGTGGCGCCTAACCATACAC
Proteome	1	Cytoplasm	1/3-3	N/A	mtn	366	CGGTAGGACCCTACACATCCCAGGCATCCGAGAGGTCTGGGAATGCCAGGCCTCAGCGGCAGCGATCAGTTTATCGCATTGCGTGTATGGTTAGGCGCCACA	CGGTAGGACCCTACACATCC	TGTGGCGCCTAACCATACAC
Proteome	1	Cytoplasm	1/3-3	N/A	mtn	634	CGGTAGGACCCTACACATCCCAGGCATCCGAGAGGTCTGGGAATGCCATCAGGCTGGACTGTTTAGCGGCAACAGCCATTGCGTGTATGGTTAGGCGCCACA	CGGTAGGACCCTACACATCC	TGTGGCGCCTAACCATACAC
Proteome	1	Cytoplasm	1/3-3	N/A	mtn	183	CGGTAGGACCCTACACATCCCAGGCATCCGAGAGGTCTGGGAATGCATCACATCTGGCTTGCAGTGTTCCAACAGCCATTGCGTGTATGGTTAGGCGCCACA	CGGTAGGACCCTACACATCC	TGTGGCGCCTAACCATACAC
Proteome	1	Cytoplasm	1/3-3	N/A	mtn	253	CGGTAGGACCCTACACATCCCAGGCATCCGAGAGGTCTGGGAATGCTTCGTCCGAGACAACGATATCGCCCACTTTCATTGCGTGTATGGTTAGGCGCCACA	CGGTAGGACCCTACACATCC	TGTGGCGCCTAACCATACAC
Proteome	1	Cytoplasm	1/3-3	N/A	dapD	384	CGGTAGGACCCTACACATCCCAGGCATCCGAGAGGTCTGGGAATGCGTGCCTTCATCAACATATGCGCCGATGTTGCATTGCGTGTATGGTTAGGCGCCACA	CGGTAGGACCCTACACATCC	TGTGGCGCCTAACCATACAC
Proteome	1	Cytoplasm	1/3-3	N/A	dapD	51	CGGTAGGACCCTACACATCCCAGGCATCCGAGAGGTCTGGGAATGCGTAACGGTGTCTGCATTGGCTGGCGTGATCCATTGCGTGTATGGTTAGGCGCCACA	CGGTAGGACCCTACACATCC	TGTGGCGCCTAACCATACAC
Proteome	1	Cytoplasm	1/3-3	N/A	dapD	724	CGGTAGGACCCTACACATCCCAGGCATCCGAGAGGTCTGGGAATGCAACCGCACAGTAGAGGCTGTATTTGCCATCCATTGCGTGTATGGTTAGGCGCCACA	CGGTAGGACCCTACACATCC	TGTGGCGCCTAACCATACAC
Proteome	1	Cytoplasm	1/3-3	N/A	map	247	CGGTAGGACCCTACACATCCCAGGCATCCGAGAGGTCTGGGAATGCATCGCCATCTTTCAGCAGCTTAGCATCGTCCATTGCGTGTATGGTTAGGCGCCACA	CGGTAGGACCCTACACATCC	TGTGGCGCCTAACCATACAC
Proteome	1	Cytoplasm	1/3-3	N/A	map	562	CGGTAGGACCCTACACATCCCAGGCATCCGAGAGGTCTGGGAATGCAGGTTTCAGTACGACGTTGGTTTCACGGGACATTGCGTGTATGGTTAGGCGCCACA	CGGTAGGACCCTACACATCC	TGTGGCGCCTAACCATACAC
Proteome	1	Cytoplasm	1/3-3	N/A	map	79	CGGTAGGACCCTACACATCCCAGGCATCCGAGAGGTCTGGGAATGCGACGCCCGGTTTAACATACGGTTCGATCATCATTGCGTGTATGGTTAGGCGCCACA	CGGTAGGACCCTACACATCC	TGTGGCGCCTAACCATACAC
Proteome	1	Cytoplasm	1/3-3	N/A	map	114	CGGTAGGACCCTACACATCCCAGGCATCCGAGAGGTCTGGGAATGCTAATCATTACAGATGCGATCCAGCTCGCCGCATTGCGTGTATGGTTAGGCGCCACA	CGGTAGGACCCTACACATCC	TGTGGCGCCTAACCATACAC
Proteome	1	Cytoplasm	1/3-3	N/A	pyrH	42	CGGTAGGACCCTACACATCCCAGGCATCCGAGAGGTCTGGGAATGCGTGCCCTGCAGAGCTTCGCCACTCAACTTACATTGCGTGTATGGTTAGGCGCCACA	CGGTAGGACCCTACACATCC	TGTGGCGCCTAACCATACAC
Proteome	1	Cytoplasm	1/3-3	N/A	pyrH	390	CGGTAGGACCCTACACATCCCAGGCATCCGAGAGGTCTGGGAATGCTTACCTGTACCGGCGGAGAGGATCACCACACATTGCGTGTATGGTTAGGCGCCACA	CGGTAGGACCCTACACATCC	TGTGGCGCCTAACCATACAC
Proteome	1	Cytoplasm	1/3-3	N/A	pyrH	425	CGGTAGGACCCTACACATCCCAGGCATCCGAGAGGTCTGGGAATGCGCAGGCAAGCTGCTGAGTCGGTGGTAAAGACATTGCGTGTATGGTTAGGCGCCACA	CGGTAGGACCCTACACATCC	TGTGGCGCCTAACCATACAC
Proteome	1	Cytoplasm	1/3-3	N/A	ispU	376	CGGTAGGACCCTACACATCCCAGGCATCCGAGAGGTCTGGGAATGCGGTATTCCCGGCTGTTAGCGCTTCAGATTTCATTGCGTGTATGGTTAGGCGCCACA	CGGTAGGACCCTACACATCC	TGTGGCGCCTAACCATACAC
Proteome	1	Cytoplasm	1/3-3	N/A	ispU	655	CGGTAGGACCCTACACATCCCAGGCATCCGAGAGGTCTGGGAATGCGTCTTGTTCATCGAAATCGGGCCAGAGAACCATTGCGTGTATGGTTAGGCGCCACA	CGGTAGGACCCTACACATCC	TGTGGCGCCTAACCATACAC
Proteome	1	Cytoplasm	1/3-3	N/A	ispU	486	CGGTAGGACCCTACACATCCCAGGCATCCGAGAGGTCTGGGAATGCATCTGATCTGGTTGCAGGTTTCCTTGCTGCCATTGCGTGTATGGTTAGGCGCCACA	CGGTAGGACCCTACACATCC	TGTGGCGCCTAACCATACAC
Proteome	1	Cytoplasm	1/3-3	N/A	lpxB	841	CGGTAGGACCCTACACATCCCAGGCATCCGAGAGGTCTGGGAATGCCACCATCGGGCATTTCGCCAGCATACACTCCATTGCGTGTATGGTTAGGCGCCACA	CGGTAGGACCCTACACATCC	TGTGGCGCCTAACCATACAC
Proteome	1	Cytoplasm	1/3-3	N/A	lpxB	355	CGGTAGGACCCTACACATCCCAGGCATCCGAGAGGTCTGGGAATGCCCACGCCCAGACTGACGGACTGACGTAATGCATTGCGTGTATGGTTAGGCGCCACA	CGGTAGGACCCTACACATCC	TGTGGCGCCTAACCATACAC
Proteome	1	Cytoplasm	1/3-3	N/A	lpxB	485	CGGTAGGACCCTACACATCCCAGGCATCCGAGAGGTCTGGGAATGCTGGCATCAGCCATGGTATGACCGATAAAGCCATTGCGTGTATGGTTAGGCGCCACA	CGGTAGGACCCTACACATCC	TGTGGCGCCTAACCATACAC
Proteome	1	Cytoplasm	1/3-3	N/A	lpxB	724	CGGTAGGACCCTACACATCCCAGGCATCCGAGAGGTCTGGGAATGCGTCTGGCGCGACTTCAGCTTTGATGCGTTCCATTGCGTGTATGGTTAGGCGCCACA	CGGTAGGACCCTACACATCC	TGTGGCGCCTAACCATACAC
Proteome	1	Cytoplasm	1/3-3	N/A	rnhB	344	CGGTAGGACCCTACACATCCCAGGCATCCGAGAGGTCTGGGAATGCCTTTCACCACAGCCATCGCAGGCATCGGTACATTGCGTGTATGGTTAGGCGCCACA	CGGTAGGACCCTACACATCC	TGTGGCGCCTAACCATACAC
Proteome	1	Cytoplasm	1/3-3	N/A	dnaE	236	CGGTAGGACCCTACACATCCCAGGCATCCGAGAGGTCTGGGAATGCCCGCCAGTACCGTCAGGTGGGTTAACTCATCATTGCGTGTATGGTTAGGCGCCACA	CGGTAGGACCCTACACATCC	TGTGGCGCCTAACCATACAC
Proteome	1	Cytoplasm	1/3-3	N/A	dnaE	658	CGGTAGGACCCTACACATCCCAGGCATCCGAGAGGTCTGGGAATGCTTTAGGATCGTCGAGGGTAAAGCCGTCGTGCATTGCGTGTATGGTTAGGCGCCACA	CGGTAGGACCCTACACATCC	TGTGGCGCCTAACCATACAC
Proteome	1	Cytoplasm	1/3-3	N/A	dnaE	1597	CGGTAGGACCCTACACATCCCAGGCATCCGAGAGGTCTGGGAATGCATCAAACTGGGTGACCGGATGTTTGCCCTCCATTGCGTGTATGGTTAGGCGCCACA	CGGTAGGACCCTACACATCC	TGTGGCGCCTAACCATACAC
Proteome	1	Cytoplasm	1/3-3	N/A	dnaE	2451	CGGTAGGACCCTACACATCCCAGGCATCCGAGAGGTCTGGGAATGCTCGTTGACGTGGAAATGGTAAAGACCGGAGCATTGCGTGTATGGTTAGGCGCCACA	CGGTAGGACCCTACACATCC	TGTGGCGCCTAACCATACAC
Proteome	1	Cytoplasm	1/3-3	N/A	dnaE	1753	CGGTAGGACCCTACACATCCCAGGCATCCGAGAGGTCTGGGAATGCCTTATCATCCAGCGGGATCGCAGCGATATCCATTGCGTGTATGGTTAGGCGCCACA	CGGTAGGACCCTACACATCC	TGTGGCGCCTAACCATACAC
Proteome	1	Cytoplasm	1/3-3	N/A	dnaE	2788	CGGTAGGACCCTACACATCCCAGGCATCCGAGAGGTCTGGGAATGCGGCGTAGGATTGTTCAATTTGTTCCGGCTCCATTGCGTGTATGGTTAGGCGCCACA	CGGTAGGACCCTACACATCC	TGTGGCGCCTAACCATACAC
Proteome	1	Cytoplasm	1/3-3	N/A	dnaE	3347	CGGTAGGACCCTACACATCCCAGGCATCCGAGAGGTCTGGGAATGCCGCGTGCATCCGCCCTCTGATAGTAGAGATCATTGCGTGTATGGTTAGGCGCCACA	CGGTAGGACCCTACACATCC	TGTGGCGCCTAACCATACAC
Proteome	1	Cytoplasm	1/3-3	N/A	dnaE	2034	CGGTAGGACCCTACACATCCCAGGCATCCGAGAGGTCTGGGAATGCTCCTGATACAGGATAATGCCGTAGGTTGGCCATTGCGTGTATGGTTAGGCGCCACA	CGGTAGGACCCTACACATCC	TGTGGCGCCTAACCATACAC
Proteome	1	Cytoplasm	1/3-3	N/A	dnaE	375	CGGTAGGACCCTACACATCCCAGGCATCCGAGAGGTCTGGGAATGCCGTCCGCCGGAAAGAAGGATCAACCCTTCGCATTGCGTGTATGGTTAGGCGCCACA	CGGTAGGACCCTACACATCC	TGTGGCGCCTAACCATACAC
Proteome	1	Cytoplasm	1/3-3	N/A	dnaE	2284	CGGTAGGACCCTACACATCCCAGGCATCCGAGAGGTCTGGGAATGCCGTTTGATATGACACCAAAGCATAGGCCGCCATTGCGTGTATGGTTAGGCGCCACA	CGGTAGGACCCTACACATCC	TGTGGCGCCTAACCATACAC
Proteome	1	Cytoplasm	1/3-3	N/A	dnaE	3040	CGGTAGGACCCTACACATCCCAGGCATCCGAGAGGTCTGGGAATGCGGAACGGTCATCCAGCGTGCAGATACCGATCATTGCGTGTATGGTTAGGCGCCACA	CGGTAGGACCCTACACATCC	TGTGGCGCCTAACCATACAC
Proteome	1	Cytoplasm	1/3-3	N/A	dnaE	1640	CGGTAGGACCCTACACATCCCAGGCATCCGAGAGGTCTGGGAATGCGGAAGTCGAACTTCACCAGTCCGGCGTATTCATTGCGTGTATGGTTAGGCGCCACA	CGGTAGGACCCTACACATCC	TGTGGCGCCTAACCATACAC
Proteome	1	Cytoplasm	1/3-3	N/A	dnaE	1161	CGGTAGGACCCTACACATCCCAGGCATCCGAGAGGTCTGGGAATGCACACGTTCCGGGTTAAGGAAACGTTCGAACCATTGCGTGTATGGTTAGGCGCCACA	CGGTAGGACCCTACACATCC	TGTGGCGCCTAACCATACAC
Proteome	1	Cytoplasm	1/3-3	N/A	dnaE	36	CGGTAGGACCCTACACATCCCAGGCATCCGAGAGGTCTGGGAATGCGCCAGGCCATCGATCATCGAGTAGTCGCTGCATTGCGTGTATGGTTAGGCGCCACA	CGGTAGGACCCTACACATCC	TGTGGCGCCTAACCATACAC
Proteome	1	Cytoplasm	1/3-3	N/A	dnaE	2486	CGGTAGGACCCTACACATCCCAGGCATCCGAGAGGTCTGGGAATGCTGATCGCGCCAATACCATACACGATTTCGCCATTGCGTGTATGGTTAGGCGCCACA	CGGTAGGACCCTACACATCC	TGTGGCGCCTAACCATACAC
Proteome	1	Cytoplasm	1/3-3	N/A	dnaE	618	CGGTAGGACCCTACACATCCCAGGCATCCGAGAGGTCTGGGAATGCCGGATTTCGTGTGCGTCAAAGTCGCTGCTGCATTGCGTGTATGGTTAGGCGCCACA	CGGTAGGACCCTACACATCC	TGTGGCGCCTAACCATACAC
Proteome	1	Cytoplasm	1/3-3	N/A	accA	593	CGGTAGGACCCTACACATCCCAGGCATCCGAGAGGTCTGGGAATGCCACCGCCAGAACCACCTTCACCGATAACCGCATTGCGTGTATGGTTAGGCGCCACA	CGGTAGGACCCTACACATCC	TGTGGCGCCTAACCATACAC
Proteome	1	Cytoplasm	1/3-3	N/A	accA	291	CGGTAGGACCCTACACATCCCAGGCATCCGAGAGGTCTGGGAATGCCGGGCGATACCACCGACGATAGCTTTATCGCATTGCGTGTATGGTTAGGCGCCACA	CGGTAGGACCCTACACATCC	TGTGGCGCCTAACCATACAC
Proteome	1	Cytoplasm	1/3-3	N/A	accA	931	CGGTAGGACCCTACACATCCCAGGCATCCGAGAGGTCTGGGAATGCTTACGCGTAACCGTAGCTCATCAGGCGCTGCATTGCGTGTATGGTTAGGCGCCACA	CGGTAGGACCCTACACATCC	TGTGGCGCCTAACCATACAC
Proteome	1	Cytoplasm	1/3-3	N/A	accA	703	CGGTAGGACCCTACACATCCCAGGCATCCGAGAGGTCTGGGAATGCCGCTTTGTCGGCGCTCTTCCACAGAATGGACATTGCGTGTATGGTTAGGCGCCACA	CGGTAGGACCCTACACATCC	TGTGGCGCCTAACCATACAC
Proteome	1	Cytoplasm	1/3-3	N/A	rof	54	CGGTAGGACCCTACACATCCCAGGCATCCGAGAGGTCTGGGAATGCAGTGTCAGCATTAAATGATGCTGGCAGGCGCATTGCGTGTATGGTTAGGCGCCACA	CGGTAGGACCCTACACATCC	TGTGGCGCCTAACCATACAC
Proteome	1	Cytoplasm	1/3-3	N/A	yaeQ	101	CGGTAGGACCCTACACATCCCAGGCATCCGAGAGGTCTGGGAATGCAGCGCAGCATCATACGCTCCTGGGTTTCTGCATTGCGTGTATGGTTAGGCGCCACA	CGGTAGGACCCTACACATCC	TGTGGCGCCTAACCATACAC
Proteome	1	Cytoplasm	1/3-3	N/A	yaeQ	61	CGGTAGGACCCTACACATCCCAGGCATCCGAGAGGTCTGGGAATGCCGCCAGCGTCAGAGAGGCATCGAGAAACTGCATTGCGTGTATGGTTAGGCGCCACA	CGGTAGGACCCTACACATCC	TGTGGCGCCTAACCATACAC
Proteome	1	Cytoplasm	1/3-3	N/A	yaeQ	319	CGGTAGGACCCTACACATCCCAGGCATCCGAGAGGTCTGGGAATGCCCACCAGATTTGCGCCGCCCGACTATTATACATTGCGTGTATGGTTAGGCGCCACA	CGGTAGGACCCTACACATCC	TGTGGCGCCTAACCATACAC
Proteome	1	Cytoplasm	1/3-3	N/A	gmhB	92	CGGTAGGACCCTACACATCCCAGGCATCCGAGAGGTCTGGGAATGCCGCGCATGGCGTCAATAACACCGTCGATAACATTGCGTGTATGGTTAGGCGCCACA	CGGTAGGACCCTACACATCC	TGTGGCGCCTAACCATACAC
Proteome	1	Cytoplasm	1/3-3	N/A	gmhB	300	CGGTAGGACCCTACACATCCCAGGCATCCGAGAGGTCTGGGAATGCCGGCAATCGCAGACCTGGCGAAACTCTTCACATTGCGTGTATGGTTAGGCGCCACA	CGGTAGGACCCTACACATCC	TGTGGCGCCTAACCATACAC
Proteome	1	Cytoplasm	1/3-3	N/A	rnhA	226	CGGTAGGACCCTACACATCCCAGGCATCCGAGAGGTCTGGGAATGCCCAGTTATGGATCCACTGGGTGATACCCTGCATTGCGTGTATGGTTAGGCGCCACA	CGGTAGGACCCTACACATCC	TGTGGCGCCTAACCATACAC
Proteome	1	Cytoplasm	1/3-3	N/A	dnaQ	611	CGGTAGGACCCTACACATCCCAGGCATCCGAGAGGTCTGGGAATGCCGCGTAACTTACTTGCCTGACGTACAATGCCATTGCGTGTATGGTTAGGCGCCACA	CGGTAGGACCCTACACATCC	TGTGGCGCCTAACCATACAC
Proteome	1	Cytoplasm	1/3-3	N/A	dnaQ	61	CGGTAGGACCCTACACATCCCAGGCATCCGAGAGGTCTGGGAATGCGATCTTGTGGCCTTCATAGTGCGCACCAATCATTGCGTGTATGGTTAGGCGCCACA	CGGTAGGACCCTACACATCC	TGTGGCGCCTAACCATACAC
Proteome	1	Cytoplasm	1/3-3	N/A	dnaQ	526	CGGTAGGACCCTACACATCCCAGGCATCCGAGAGGTCTGGGAATGCCATCGACGTTTGACCACCGGTCATCGCCAGCATTGCGTGTATGGTTAGGCGCCACA	CGGTAGGACCCTACACATCC	TGTGGCGCCTAACCATACAC
Proteome	1	Cytoplasm	1/3-3	N/A	dnaQ	689	CGGTAGGACCCTACACATCCCAGGCATCCGAGAGGTCTGGGAATGCGGCAACTTCCGCCTTTCTTCTGCACCAGATCATTGCGTGTATGGTTAGGCGCCACA	CGGTAGGACCCTACACATCC	TGTGGCGCCTAACCATACAC
Proteome	1	Cytoplasm	1/3-3	N/A	lpcA	122	CGGTAGGACCCTACACATCCCAGGCATCCGAGAGGTCTGGGAATGCCGCAGGAAAGCACTTTGCCACCGGCTTTAACATTGCGTGTATGGTTAGGCGCCACA	CGGTAGGACCCTACACATCC	TGTGGCGCCTAACCATACAC
Proteome	1	Cytoplasm	1/3-3	N/A	lpcA	462	CGGTAGGACCCTACACATCCCAGGCATCCGAGAGGTCTGGGAATGCTGCGGTACGCGAATTTCGATATCCGCCGTGCATTGCGTGTATGGTTAGGCGCCACA	CGGTAGGACCCTACACATCC	TGTGGCGCCTAACCATACAC
Proteome	1	Cytoplasm	1/3-3	N/A	yafJ	38	CGGTAGGACCCTACACATCCCAGGCATCCGAGAGGTCTGGGAATGCCAAGCCCGGTGAAACTAAAGCAGATATCGGCATTGCGTGTATGGTTAGGCGCCACA	CGGTAGGACCCTACACATCC	TGTGGCGCCTAACCATACAC
Proteome	1	Cytoplasm	1/3-3	N/A	yafJ	661	CGGTAGGACCCTACACATCCCAGGCATCCGAGAGGTCTGGGAATGCCGGCTGTGTTGCAATCACCGTGACCACATCCATTGCGTGTATGGTTAGGCGCCACA	CGGTAGGACCCTACACATCC	TGTGGCGCCTAACCATACAC
Proteome	1	Cytoplasm	1/3-3	N/A	yafJ	445	CGGTAGGACCCTACACATCCCAGGCATCCGAGAGGTCTGGGAATGCATATTTAAATACCGCCGCCATGTTGCCCGGCATTGCGTGTATGGTTAGGCGCCACA	CGGTAGGACCCTACACATCC	TGTGGCGCCTAACCATACAC
Proteome	1	Cytoplasm	1/3-3	N/A	pepD	739	CGGTAGGACCCTACACATCCCAGGCATCCGAGAGGTCTGGGAATGCGTTACGCAGTGTGCCGCCGTTGAAATCGATCATTGCGTGTATGGTTAGGCGCCACA	CGGTAGGACCCTACACATCC	TGTGGCGCCTAACCATACAC
Proteome	1	Cytoplasm	1/3-3	N/A	pepD	1244	CGGTAGGACCCTACACATCCCAGGCATCCGAGAGGTCTGGGAATGCTGTTCGGCGTCTTGTTGAACAGGCGCTGATCATTGCGTGTATGGTTAGGCGCCACA	CGGTAGGACCCTACACATCC	TGTGGCGCCTAACCATACAC
Proteome	1	Cytoplasm	1/3-3	N/A	pepD	90	CGGTAGGACCCTACACATCCCAGGCATCCGAGAGGTCTGGGAATGCGCCCAACCAACAATGTATTCAGCGAGTTGCCATTGCGTGTATGGTTAGGCGCCACA	CGGTAGGACCCTACACATCC	TGTGGCGCCTAACCATACAC
Proteome	1	Cytoplasm	1/3-3	N/A	pepD	950	CGGTAGGACCCTACACATCCCAGGCATCCGAGAGGTCTGGGAATGCTGGCGTTCAGCAGACGAATAAAGGTATCGCCATTGCGTGTATGGTTAGGCGCCACA	CGGTAGGACCCTACACATCC	TGTGGCGCCTAACCATACAC
Proteome	1	Cytoplasm	1/3-3	N/A	pepD	915	CGGTAGGACCCTACACATCCCAGGCATCCGAGAGGTCTGGGAATGCTTCGCAATCAGGGCAGCTTTATCGTTCGCTCATTGCGTGTATGGTTAGGCGCCACA	CGGTAGGACCCTACACATCC	TGTGGCGCCTAACCATACAC
Proteome	1	Cytoplasm	1/3-3	N/A	pepD	1207	CGGTAGGACCCTACACATCCCAGGCATCCGAGAGGTCTGGGAATGCACGTACCAGATGCATCACCGGAGAATTAGCCATTGCGTGTATGGTTAGGCGCCACA	CGGTAGGACCCTACACATCC	TGTGGCGCCTAACCATACAC
Proteome	1	Cytoplasm	1/3-3	N/A	pepD	1131	CGGTAGGACCCTACACATCCCAGGCATCCGAGAGGTCTGGGAATGCCCAGCCAGTTTACCCAGCGAATCCAGCATGCATTGCGTGTATGGTTAGGCGCCACA	CGGTAGGACCCTACACATCC	TGTGGCGCCTAACCATACAC
Proteome	1	Cytoplasm	1/3-3	N/A	crl	51	CGGTAGGACCCTACACATCCCAGGCATCCGAGAGGTCTGGGAATGCTTACCTTCACGAATATACGGGCCTAGTGCGCATTGCGTGTATGGTTAGGCGCCACA	CGGTAGGACCCTACACATCC	TGTGGCGCCTAACCATACAC
Proteome	1	Cytoplasm	1/3-3	N/A	crl	231	CGGTAGGACCCTACACATCCCAGGCATCCGAGAGGTCTGGGAATGCACCGGAACACTCTTCCAGTCGCCTGCTTTACATTGCGTGTATGGTTAGGCGCCACA	CGGTAGGACCCTACACATCC	TGTGGCGCCTAACCATACAC
Proteome	1	Cytoplasm	1/3-3	N/A	proB	907	CGGTAGGACCCTACACATCCCAGGCATCCGAGAGGTCTGGGAATGCGACTTCACCACGCGAGAAATTGCCAGTCACCATTGCGTGTATGGTTAGGCGCCACA	CGGTAGGACCCTACACATCC	TGTGGCGCCTAACCATACAC
Proteome	1	Cytoplasm	1/3-3	N/A	proB	1073	CGGTAGGACCCTACACATCCCAGGCATCCGAGAGGTCTGGGAATGCAACGGGTAATCATGTCATCACGGTGAACGGCATTGCGTGTATGGTTAGGCGCCACA	CGGTAGGACCCTACACATCC	TGTGGCGCCTAACCATACAC
Proteome	1	Cytoplasm	1/3-3	N/A	proB	444	CGGTAGGACCCTACACATCCCAGGCATCCGAGAGGTCTGGGAATGCATCGCCGCCAGCGCAGAAAGGTTATCGTTACATTGCGTGTATGGTTAGGCGCCACA	CGGTAGGACCCTACACATCC	TGTGGCGCCTAACCATACAC
Proteome	1	Cytoplasm	1/3-3	N/A	proB	710	CGGTAGGACCCTACACATCCCAGGCATCCGAGAGGTCTGGGAATGCCCATCACATCACCAATAACGCCCGGCTTGCCATTGCGTGTATGGTTAGGCGCCACA	CGGTAGGACCCTACACATCC	TGTGGCGCCTAACCATACAC
Proteome	1	Cytoplasm	1/3-3	N/A	proB	409	CGGTAGGACCCTACACATCCCAGGCATCCGAGAGGTCTGGGAATGCGACCTTAATCTCTGCCGTAGCGACAGCATCCATTGCGTGTATGGTTAGGCGCCACA	CGGTAGGACCCTACACATCC	TGTGGCGCCTAACCATACAC
Proteome	1	Cytoplasm	1/3-3	N/A	proA	532	CGGTAGGACCCTACACATCCCAGGCATCCGAGAGGTCTGGGAATGCCATTTCACTGACCAGCGCACGGTCAGGATTCATTGCGTGTATGGTTAGGCGCCACA	CGGTAGGACCCTACACATCC	TGTGGCGCCTAACCATACAC
Proteome	1	Cytoplasm	1/3-3	N/A	proA	93	CGGTAGGACCCTACACATCCCAGGCATCCGAGAGGTCTGGGAATGCATTTCGCTTTGTGCTTCCAGTTCATCGGCGCATTGCGTGTATGGTTAGGCGCCACA	CGGTAGGACCCTACACATCC	TGTGGCGCCTAACCATACAC
Proteome	1	Cytoplasm	1/3-3	N/A	proA	227	CGGTAGGACCCTACACATCCCAGGCATCCGAGAGGTCTGGGAATGCGGTTGCACACCTGACGTACATCGTCGGCAACATTGCGTGTATGGTTAGGCGCCACA	CGGTAGGACCCTACACATCC	TGTGGCGCCTAACCATACAC
Proteome	1	Cytoplasm	1/3-3	N/A	proA	745	CGGTAGGACCCTACACATCCCAGGCATCCGAGAGGTCTGGGAATGCCGTTTCAACCGTATTACATGTGCTCGGACGCATTGCGTGTATGGTTAGGCGCCACA	CGGTAGGACCCTACACATCC	TGTGGCGCCTAACCATACAC
Proteome	1	Cytoplasm	1/3-3	N/A	proA	1018	CGGTAGGACCCTACACATCCCAGGCATCCGAGAGGTCTGGGAATGCCATATCGCGGGTCAGGATCGCATCGGAGTGCATTGCGTGTATGGTTAGGCGCCACA	CGGTAGGACCCTACACATCC	TGTGGCGCCTAACCATACAC
Proteome	1	Cytoplasm	1/3-3	N/A	codA	936	CGGTAGGACCCTACACATCCCAGGCATCCGAGAGGTCTGGGAATGCGGATACCACGGATCGAAGACATCATCGTGACATTGCGTGTATGGTTAGGCGCCACA	CGGTAGGACCCTACACATCC	TGTGGCGCCTAACCATACAC
Proteome	1	Cytoplasm	1/3-3	N/A	codA	1115	CGGTAGGACCCTACACATCCCAGGCATCCGAGAGGTCTGGGAATGCCCGGCAGGATAATCAGGTTGGCGCTGTTTCCATTGCGTGTATGGTTAGGCGCCACA	CGGTAGGACCCTACACATCC	TGTGGCGCCTAACCATACAC
Proteome	1	Cytoplasm	1/3-3	N/A	codA	372	CGGTAGGACCCTACACATCCCAGGCATCCGAGAGGTCTGGGAATGCAGCGCAGTTAGCGTTGCATCCGAAACATCGCATTGCGTGTATGGTTAGGCGCCACA	CGGTAGGACCCTACACATCC	TGTGGCGCCTAACCATACAC
Proteome	1	Cytoplasm	1/3-3	N/A	codA	659	CGGTAGGACCCTACACATCCCAGGCATCCGAGAGGTCTGGGAATGCCGGTTTCGACAAAGCGCGACTGCTCGTCATCATTGCGTGTATGGTTAGGCGCCACA	CGGTAGGACCCTACACATCC	TGTGGCGCCTAACCATACAC
Proteome	1	Cytoplasm	1/3-3	N/A	codA	971	CGGTAGGACCCTACACATCCCAGGCATCCGAGAGGTCTGGGAATGCTATGCAGCACTTGCAGCATATTCGCCGTTCCATTGCGTGTATGGTTAGGCGCCACA	CGGTAGGACCCTACACATCC	TGTGGCGCCTAACCATACAC
Proteome	1	Cytoplasm	1/3-3	N/A	codA	1254	CGGTAGGACCCTACACATCCCAGGCATCCGAGAGGTCTGGGAATGCCAACGTTTGTAATCGATGGCTTCTGGCTGCCATTGCGTGTATGGTTAGGCGCCACA	CGGTAGGACCCTACACATCC	TGTGGCGCCTAACCATACAC
Proteome	1	Cytoplasm	1/3-3	N/A	frmA	29	CGGTAGGACCCTACACATCCCAGGCATCCGAGAGGTCTGGGAATGCTTTCAACGATTTCCAGCGGTTTACCGGGAGCATTGCGTGTATGGTTAGGCGCCACA	CGGTAGGACCCTACACATCC	TGTGGCGCCTAACCATACAC
Proteome	1	Cytoplasm	1/3-3	N/A	frmA	377	CGGTAGGACCCTACACATCCCAGGCATCCGAGAGGTCTGGGAATGCTGTAGTGATAAAGCGGCTGCCCGTTGTAAGCATTGCGTGTATGGTTAGGCGCCACA	CGGTAGGACCCTACACATCC	TGTGGCGCCTAACCATACAC
Proteome	1	Cytoplasm	1/3-3	N/A	frmA	332	CGGTAGGACCCTACACATCCCAGGCATCCGAGAGGTCTGGGAATGCCGTCTGGCATCAGGCCTTTACCCTGGGTTTCATTGCGTGTATGGTTAGGCGCCACA	CGGTAGGACCCTACACATCC	TGTGGCGCCTAACCATACAC
Proteome	1	Cytoplasm	1/3-3	N/A	frmA	663	CGGTAGGACCCTACACATCCCAGGCATCCGAGAGGTCTGGGAATGCCCGAAGCGACGCGCCAGATCGAATTTCTTCCATTGCGTGTATGGTTAGGCGCCACA	CGGTAGGACCCTACACATCC	TGTGGCGCCTAACCATACAC
Proteome	1	Cytoplasm	1/3-3	N/A	frmA	160	CGGTAGGACCCTACACATCCCAGGCATCCGAGAGGTCTGGGAATGCTTCGTGACCGAGAACCACCGGGAATACACCCATTGCGTGTATGGTTAGGCGCCACA	CGGTAGGACCCTACACATCC	TGTGGCGCCTAACCATACAC
Proteome	1	Cytoplasm	1/3-3	N/A	frmR	107	CGGTAGGACCCTACACATCCCAGGCATCCGAGAGGTCTGGGAATGCGAACGGCAGCGATCTGTTGGAGTATGGCACCATTGCGTGTATGGTTAGGCGCCACA	CGGTAGGACCCTACACATCC	TGTGGCGCCTAACCATACAC
Proteome	1	Cytoplasm	1/3-3	N/A	hemB	87	CGGTAGGACCCTACACATCCCAGGCATCCGAGAGGTCTGGGAATGCTCTTCAACAAAGATCGGCAACACCAGGTCGCATTGCGTGTATGGTTAGGCGCCACA	CGGTAGGACCCTACACATCC	TGTGGCGCCTAACCATACAC
Proteome	1	Cytoplasm	1/3-3	N/A	hemB	127	CGGTAGGACCCTACACATCCCAGGCATCCGAGAGGTCTGGGAATGCGCCTGGCATGGCTTCAACGGCTTTGTAGTCCATTGCGTGTATGGTTAGGCGCCACA	CGGTAGGACCCTACACATCC	TGTGGCGCCTAACCATACAC
Proteome	1	Cytoplasm	1/3-3	N/A	hemB	817	CGGTAGGACCCTACACATCCCAGGCATCCGAGAGGTCTGGGAATGCGGCGAACTTAATCATCGCATACTCACCGCTCATTGCGTGTATGGTTAGGCGCCACA	CGGTAGGACCCTACACATCC	TGTGGCGCCTAACCATACAC
Proteome	1	Cytoplasm	1/3-3	N/A	hemB	690	CGGTAGGACCCTACACATCCCAGGCATCCGAGAGGTCTGGGAATGCCCCTGGGCTTCATCCAGCAGTGATTCACGACATTGCGTGTATGGTTAGGCGCCACA	CGGTAGGACCCTACACATCC	TGTGGCGCCTAACCATACAC
Proteome	1	Cytoplasm	1/3-3	N/A	hemB	533	CGGTAGGACCCTACACATCCCAGGCATCCGAGAGGTCTGGGAATGCCCGTATCTTTAAATCCCGCAGCGTCCAGCGCATTGCGTGTATGGTTAGGCGCCACA	CGGTAGGACCCTACACATCC	TGTGGCGCCTAACCATACAC
Proteome	1	Cytoplasm	1/3-3	N/A	ddlA	568	CGGTAGGACCCTACACATCCCAGGCATCCGAGAGGTCTGGGAATGCGGTTACTTTGCTGACACCAACAGAAGAGCCCATTGCGTGTATGGTTAGGCGCCACA	CGGTAGGACCCTACACATCC	TGTGGCGCCTAACCATACAC
Proteome	1	Cytoplasm	1/3-3	N/A	ddlA	108	CGGTAGGACCCTACACATCCCAGGCATCCGAGAGGTCTGGGAATGCTGTTTATCAATGCCCAGCAGCACAACGTCGCATTGCGTGTATGGTTAGGCGCCACA	CGGTAGGACCCTACACATCC	TGTGGCGCCTAACCATACAC
Proteome	1	Cytoplasm	1/3-3	N/A	ddlA	42	CGGTAGGACCCTACACATCCCAGGCATCCGAGAGGTCTGGGAATGCGCCGATTGCAGAGACACTTCATGTTCCGCTCATTGCGTGTATGGTTAGGCGCCACA	CGGTAGGACCCTACACATCC	TGTGGCGCCTAACCATACAC
Proteome	1	Cytoplasm	1/3-3	N/A	ddlA	355	CGGTAGGACCCTACACATCCCAGGCATCCGAGAGGTCTGGGAATGCTACAAACGGTAAATTGGCGACCCGCAGCATCATTGCGTGTATGGTTAGGCGCCACA	CGGTAGGACCCTACACATCC	TGTGGCGCCTAACCATACAC
Proteome	1	Cytoplasm	1/3-3	N/A	ddlA	231	CGGTAGGACCCTACACATCCCAGGCATCCGAGAGGTCTGGGAATGCAGCTGATGCTCATGTTTACCTGGCACCTGCCATTGCGTGTATGGTTAGGCGCCACA	CGGTAGGACCCTACACATCC	TGTGGCGCCTAACCATACAC
Proteome	1	Cytoplasm	1/3-3	N/A	proC	284	CGGTAGGACCCTACACATCCCAGGCATCCGAGAGGTCTGGGAATGCGCTGGTCGAGCGTGACACCTGCAGCAATAGCATTGCGTGTATGGTTAGGCGCCACA	CGGTAGGACCCTACACATCC	TGTGGCGCCTAACCATACAC
Proteome	1	Cytoplasm	1/3-3	N/A	proC	676	CGGTAGGACCCTACACATCCCAGGCATCCGAGAGGTCTGGGAATGCGGTGCCTCCCGGTGAGCAGACCATATCTTTCATTGCGTGTATGGTTAGGCGCCACA	CGGTAGGACCCTACACATCC	TGTGGCGCCTAACCATACAC
Proteome	1	Cytoplasm	1/3-3	N/A	aroL	144	CGGTAGGACCCTACACATCCCAGGCATCCGAGAGGTCTGGGAATGCCGAAATCCCGCCCACTCTTCCCTTTCGACGCATTGCGTGTATGGTTAGGCGCCACA	CGGTAGGACCCTACACATCC	TGTGGCGCCTAACCATACAC
Proteome	1	Cytoplasm	1/3-3	N/A	aroL	345	CGGTAGGACCCTACACATCCCAGGCATCCGAGAGGTCTGGGAATGCCCCGTTAAGGTTGGCCGTAAATCTTCTTCCCATTGCGTGTATGGTTAGGCGCCACA	CGGTAGGACCCTACACATCC	TGTGGCGCCTAACCATACAC
Proteome	1	Cytoplasm	1/3-3	N/A	rdgC	228	CGGTAGGACCCTACACATCCCAGGCATCCGAGAGGTCTGGGAATGCGCTTCCAGCGCCTGTTTAATCACCGGAGACCATTGCGTGTATGGTTAGGCGCCACA	CGGTAGGACCCTACACATCC	TGTGGCGCCTAACCATACAC
Proteome	1	Cytoplasm	1/3-3	N/A	rdgC	720	CGGTAGGACCCTACACATCCCAGGCATCCGAGAGGTCTGGGAATGCAGCGAACCATCGTCGCACATCACAAACTGACATTGCGTGTATGGTTAGGCGCCACA	CGGTAGGACCCTACACATCC	TGTGGCGCCTAACCATACAC
Proteome	1	Cytoplasm	1/3-3	N/A	rdgC	755	CGGTAGGACCCTACACATCCCAGGCATCCGAGAGGTCTGGGAATGCGATCGCGCAGCTCGTCGCAGAACTTCAGACCATTGCGTGTATGGTTAGGCGCCACA	CGGTAGGACCCTACACATCC	TGTGGCGCCTAACCATACAC
Proteome	1	Cytoplasm	1/3-3	N/A	rdgC	840	CGGTAGGACCCTACACATCCCAGGCATCCGAGAGGTCTGGGAATGCATTAACGCTGCCAGTTCACCAGTCATCAGGCATTGCGTGTATGGTTAGGCGCCACA	CGGTAGGACCCTACACATCC	TGTGGCGCCTAACCATACAC
Proteome	1	Cytoplasm	1/3-3	N/A	queA	586	CGGTAGGACCCTACACATCCCAGGCATCCGAGAGGTCTGGGAATGCCAACGTCACAAACGCCATCTCCACGCCTTTCATTGCGTGTATGGTTAGGCGCCACA	CGGTAGGACCCTACACATCC	TGTGGCGCCTAACCATACAC
Proteome	1	Cytoplasm	1/3-3	N/A	queA	71	CGGTAGGACCCTACACATCCCAGGCATCCGAGAGGTCTGGGAATGCGCCCGTCCAGCGACAGTAAACGACAGCTACCATTGCGTGTATGGTTAGGCGCCACA	CGGTAGGACCCTACACATCC	TGTGGCGCCTAACCATACAC
Proteome	1	Cytoplasm	1/3-3	N/A	queA	414	CGGTAGGACCCTACACATCCCAGGCATCCGAGAGGTCTGGGAATGCGGCATATGGCCGATGCTGTTGAGAATATCCCATTGCGTGTATGGTTAGGCGCCACA	CGGTAGGACCCTACACATCC	TGTGGCGCCTAACCATACAC
Proteome	1	Cytoplasm	1/3-3	N/A	queA	916	CGGTAGGACCCTACACATCCCAGGCATCCGAGAGGTCTGGGAATGCGGCAAAGGCCGAAACCAGCATAATCAGCGTCATTGCGTGTATGGTTAGGCGCCACA	CGGTAGGACCCTACACATCC	TGTGGCGCCTAACCATACAC
Proteome	1	Cytoplasm	1/3-3	N/A	tgt	935	CGGTAGGACCCTACACATCCCAGGCATCCGAGAGGTCTGGGAATGCTGCAACGGTCAAGATGATGCAAGTAAGCGCCATTGCGTGTATGGTTAGGCGCCACA	CGGTAGGACCCTACACATCC	TGTGGCGCCTAACCATACAC
Proteome	1	Cytoplasm	1/3-3	N/A	tgt	680	CGGTAGGACCCTACACATCCCAGGCATCCGAGAGGTCTGGGAATGCCCGGAATTTGCGGGCATACATGCTCCAGAACATTGCGTGTATGGTTAGGCGCCACA	CGGTAGGACCCTACACATCC	TGTGGCGCCTAACCATACAC
Proteome	1	Cytoplasm	1/3-3	N/A	tgt	158	CGGTAGGACCCTACACATCCCAGGCATCCGAGAGGTCTGGGAATGCGCCACAGGTGGAAGGTGTTGCCGAGGATAACATTGCGTGTATGGTTAGGCGCCACA	CGGTAGGACCCTACACATCC	TGTGGCGCCTAACCATACAC
Proteome	1	Cytoplasm	1/3-3	N/A	tgt	120	CGGTAGGACCCTACACATCCCAGGCATCCGAGAGGTCTGGGAATGCCCAGTGGCTTCAACTTCTTCCGGCGTCATCCATTGCGTGTATGGTTAGGCGCCACA	CGGTAGGACCCTACACATCC	TGTGGCGCCTAACCATACAC
Proteome	1	Cytoplasm	1/3-3	N/A	tgt	786	CGGTAGGACCCTACACATCCCAGGCATCCGAGAGGTCTGGGAATGCGCGTTGCGGGTTGGCATTACGCAGTCAAACCATTGCGTGTATGGTTAGGCGCCACA	CGGTAGGACCCTACACATCC	TGTGGCGCCTAACCATACAC
Proteome	1	Cytoplasm	1/3-3	N/A	nrdR	36	CGGTAGGACCCTACACATCCCAGGCATCCGAGAGGTCTGGGAATGCCCCTCGCCCACGAGACGAGAGTCAATTACCCATTGCGTGTATGGTTAGGCGCCACA	CGGTAGGACCCTACACATCC	TGTGGCGCCTAACCATACAC
Proteome	1	Cytoplasm	1/3-3	N/A	nrdR	231	CGGTAGGACCCTACACATCCCAGGCATCCGAGAGGTCTGGGAATGCGCCATTTCGACGTCATCGGAACTCACCGGACATTGCGTGTATGGTTAGGCGCCACA	CGGTAGGACCCTACACATCC	TGTGGCGCCTAACCATACAC
Proteome	1	Cytoplasm	1/3-3	N/A	ribD	1003	CGGTAGGACCCTACACATCCCAGGCATCCGAGAGGTCTGGGAATGCGTCGGCTAATTTCTCAAGCCCTGGCAGCGTCATTGCGTGTATGGTTAGGCGCCACA	CGGTAGGACCCTACACATCC	TGTGGCGCCTAACCATACAC
Proteome	1	Cytoplasm	1/3-3	N/A	ribD	140	CGGTAGGACCCTACACATCCCAGGCATCCGAGAGGTCTGGGAATGCGCAACGCGTGTACTTCGGCATGTGGTTCACCATTGCGTGTATGGTTAGGCGCCACA	CGGTAGGACCCTACACATCC	TGTGGCGCCTAACCATACAC
Proteome	1	Cytoplasm	1/3-3	N/A	ribD	600	CGGTAGGACCCTACACATCCCAGGCATCCGAGAGGTCTGGGAATGCTCAGACCAACGCACCGTTAAGGCAGGATCACATTGCGTGTATGGTTAGGCGCCACA	CGGTAGGACCCTACACATCC	TGTGGCGCCTAACCATACAC
Proteome	1	Cytoplasm	1/3-3	N/A	ribD	930	CGGTAGGACCCTACACATCCCAGGCATCCGAGAGGTCTGGGAATGCTAGACAATCAGCTCATCGACTAAACCCGCCCATTGCGTGTATGGTTAGGCGCCACA	CGGTAGGACCCTACACATCC	TGTGGCGCCTAACCATACAC
Proteome	1	Cytoplasm	1/3-3	N/A	thiL	59	CGGTAGGACCCTACACATCCCAGGCATCCGAGAGGTCTGGGAATGCCGTCGCCGATGCCCAGTTCGACATCAAGACCATTGCGTGTATGGTTAGGCGCCACA	CGGTAGGACCCTACACATCC	TGTGGCGCCTAACCATACAC
Proteome	1	Cytoplasm	1/3-3	N/A	thiL	733	CGGTAGGACCCTACACATCCCAGGCATCCGAGAGGTCTGGGAATGCCGCCTGTTCCGGTTCAACATGGCGAGAAAGCATTGCGTGTATGGTTAGGCGCCACA	CGGTAGGACCCTACACATCC	TGTGGCGCCTAACCATACAC
Proteome	1	Cytoplasm	1/3-3	N/A	thiL	619	CGGTAGGACCCTACACATCCCAGGCATCCGAGAGGTCTGGGAATGCACCGTCAGAGAGATCGATGGCTGAATTTGCCATTGCGTGTATGGTTAGGCGCCACA	CGGTAGGACCCTACACATCC	TGTGGCGCCTAACCATACAC
Proteome	1	Cytoplasm	1/3-3	N/A	thiL	801	CGGTAGGACCCTACACATCCCAGGCATCCGAGAGGTCTGGGAATGCCCACGGTTCAGTTCCGGCACAGTGAAACACCATTGCGTGTATGGTTAGGCGCCACA	CGGTAGGACCCTACACATCC	TGTGGCGCCTAACCATACAC
Proteome	1	Cytoplasm	1/3-3	N/A	thiL	118	CGGTAGGACCCTACACATCCCAGGCATCCGAGAGGTCTGGGAATGCCAGCGTATCAGTGCTGATCGCCAGGGTCTGCATTGCGTGTATGGTTAGGCGCCACA	CGGTAGGACCCTACACATCC	TGTGGCGCCTAACCATACAC
Proteome	1	Cytoplasm	1/3-3	N/A	dxs	510	CGGTAGGACCCTACACATCCCAGGCATCCGAGAGGTCTGGGAATGCTCGTTGAGAATCACCAGCATATCAGGACGGCATTGCGTGTATGGTTAGGCGCCACA	CGGTAGGACCCTACACATCC	TGTGGCGCCTAACCATACAC
Proteome	1	Cytoplasm	1/3-3	N/A	dxs	1785	CGGTAGGACCCTACACATCCCAGGCATCCGAGAGGTCTGGGAATGCCCGAGTTCGGCGCGCATTTCTTCCTGAGTTCATTGCGTGTATGGTTAGGCGCCACA	CGGTAGGACCCTACACATCC	TGTGGCGCCTAACCATACAC
Proteome	1	Cytoplasm	1/3-3	N/A	dxs	606	CGGTAGGACCCTACACATCCCAGGCATCCGAGAGGTCTGGGAATGCCCGCCTTCGCGCAGTGAAGAGTAAAGCTTACATTGCGTGTATGGTTAGGCGCCACA	CGGTAGGACCCTACACATCC	TGTGGCGCCTAACCATACAC
Proteome	1	Cytoplasm	1/3-3	N/A	dxs	439	CGGTAGGACCCTACACATCCCAGGCATCCGAGAGGTCTGGGAATGCGGTAATCGCGCCATCGCCAATGACACAGACCATTGCGTGTATGGTTAGGCGCCACA	CGGTAGGACCCTACACATCC	TGTGGCGCCTAACCATACAC
Proteome	1	Cytoplasm	1/3-3	N/A	dxs	18	CGGTAGGACCCTACACATCCCAGGCATCCGAGAGGTCTGGGAATGCGAGTCGACCAGTGCCAGGGTCGGGTATTTGCATTGCGTGTATGGTTAGGCGCCACA	CGGTAGGACCCTACACATCC	TGTGGCGCCTAACCATACAC
Proteome	1	Cytoplasm	1/3-3	N/A	dxs	1269	CGGTAGGACCCTACACATCCCAGGCATCCGAGAGGTCTGGGAATGCCCCTGATGGGTTTGACCGTCAGCACCAACACATTGCGTGTATGGTTAGGCGCCACA	CGGTAGGACCCTACACATCC	TGTGGCGCCTAACCATACAC
Proteome	1	Cytoplasm	1/3-3	N/A	dxs	660	CGGTAGGACCCTACACATCCCAGGCATCCGAGAGGTCTGGGAATGCTCGGTGCGTTTGAGCAGCTCTTTAATTGGCCATTGCGTGTATGGTTAGGCGCCACA	CGGTAGGACCCTACACATCC	TGTGGCGCCTAACCATACAC
Proteome	1	Cytoplasm	1/3-3	N/A	ispA	172	CGGTAGGACCCTACACATCCCAGGCATCCGAGAGGTCTGGGAATGCGTCCAGCGTGTTTGTGCTAACGCCGAACATCATTGCGTGTATGGTTAGGCGCCACA	CGGTAGGACCCTACACATCC	TGTGGCGCCTAACCATACAC
Proteome	1	Cytoplasm	1/3-3	N/A	ispA	831	CGGTAGGACCCTACACATCCCAGGCATCCGAGAGGTCTGGGAATGCAGTGCCGAGGTATCGAGTGACTGTTCAGCCCATTGCGTGTATGGTTAGGCGCCACA	CGGTAGGACCCTACACATCC	TGTGGCGCCTAACCATACAC
Proteome	1	Cytoplasm	1/3-3	N/A	ispA	608	CGGTAGGACCCTACACATCCCAGGCATCCGAGAGGTCTGGGAATGCCTGCATACTTGTCGAGTACCGGCAGAGCACCATTGCGTGTATGGTTAGGCGCCACA	CGGTAGGACCCTACACATCC	TGTGGCGCCTAACCATACAC
Proteome	1	Cytoplasm	1/3-3	N/A	ispA	94	CGGTAGGACCCTACACATCCCAGGCATCCGAGAGGTCTGGGAATGCTAATGCGCCATACTGCATGGTTTCGACCACCATTGCGTGTATGGTTAGGCGCCACA	CGGTAGGACCCTACACATCC	TGTGGCGCCTAACCATACAC
Proteome	1	Cytoplasm	1/3-3	N/A	xseB	94	CGGTAGGACCCTACACATCCCAGGCATCCGAGAGGTCTGGGAATGCGCGTTCGAACTCGTTCAGCGCCTCTTCCAGCATTGCGTGTATGGTTAGGCGCCACA	CGGTAGGACCCTACACATCC	TGTGGCGCCTAACCATACAC
Proteome	1	Cytoplasm	1/3-3	N/A	thiI	543	CGGTAGGACCCTACACATCCCAGGCATCCGAGAGGTCTGGGAATGCCCGGAGTCGAAACCACCGGAAATGAGCGACCATTGCGTGTATGGTTAGGCGCCACA	CGGTAGGACCCTACACATCC	TGTGGCGCCTAACCATACAC
Proteome	1	Cytoplasm	1/3-3	N/A	thiI	131	CGGTAGGACCCTACACATCCCAGGCATCCGAGAGGTCTGGGAATGCCGCGAACTTCGATGTTATCCCAGTGGCGGACATTGCGTGTATGGTTAGGCGCCACA	CGGTAGGACCCTACACATCC	TGTGGCGCCTAACCATACAC
Proteome	1	Cytoplasm	1/3-3	N/A	thiI	496	CGGTAGGACCCTACACATCCCAGGCATCCGAGAGGTCTGGGAATGCGCCGATCGGGAAACCGCCAATACCTTCGTACATTGCGTGTATGGTTAGGCGCCACA	CGGTAGGACCCTACACATCC	TGTGGCGCCTAACCATACAC
Proteome	1	Cytoplasm	1/3-3	N/A	thiI	1181	CGGTAGGACCCTACACATCCCAGGCATCCGAGAGGTCTGGGAATGCAGCCATTGACGGTTTCCACTTCCACCACTTCATTGCGTGTATGGTTAGGCGCCACA	CGGTAGGACCCTACACATCC	TGTGGCGCCTAACCATACAC
Proteome	1	Cytoplasm	1/3-3	N/A	thiI	1318	CGGTAGGACCCTACACATCCCAGGCATCCGAGAGGTCTGGGAATGCGTTCTGGTCGAGATCGCCAAATTTGGTGCTCATTGCGTGTATGGTTAGGCGCCACA	CGGTAGGACCCTACACATCC	TGTGGCGCCTAACCATACAC
Proteome	1	Cytoplasm	1/3-3	N/A	thiI	1216	CGGTAGGACCCTACACATCCCAGGCATCCGAGAGGTCTGGGAATGCAGAACGGATATCGAGGATCACGTCGTTCGGCATTGCGTGTATGGTTAGGCGCCACA	CGGTAGGACCCTACACATCC	TGTGGCGCCTAACCATACAC
Proteome	1	Cytoplasm	1/3-3	N/A	clpP	60	CGGTAGGACCCTACACATCCCAGGCATCCGAGAGGTCTGGGAATGCGAGCGCTCACCGCGTGAGGTCTGTTCAATGCATTGCGTGTATGGTTAGGCGCCACA	CGGTAGGACCCTACACATCC	TGTGGCGCCTAACCATACAC
Proteome	1	Cytoplasm	1/3-3	N/A	clpP	529	CGGTAGGACCCTACACATCCCAGGCATCCGAGAGGTCTGGGAATGCGCGATCGCGCTCGGTATCACGTTCAATCTGCATTGCGTGTATGGTTAGGCGCCACA	CGGTAGGACCCTACACATCC	TGTGGCGCCTAACCATACAC
Proteome	1	Cytoplasm	1/3-3	N/A	clpP	590	CGGTAGGACCCTACACATCCCAGGCATCCGAGAGGTCTGGGAATGCTACGATGGGTCAGAATCGAATCGACCAGACCATTGCGTGTATGGTTAGGCGCCACA	CGGTAGGACCCTACACATCC	TGTGGCGCCTAACCATACAC
Proteome	1	Cytoplasm	1/3-3	N/A	clpX	1246	CGGTAGGACCCTACACATCCCAGGCATCCGAGAGGTCTGGGAATGCTTATTCACCAGATGCCTGTTGCGCTTCCGGCATTGCGTGTATGGTTAGGCGCCACA	CGGTAGGACCCTACACATCC	TGTGGCGCCTAACCATACAC
Proteome	1	Cytoplasm	1/3-3	N/A	clpX	446	CGGTAGGACCCTACACATCCCAGGCATCCGAGAGGTCTGGGAATGCCAACGTCTTCACCCACATAACCGGCTTCGGCATTGCGTGTATGGTTAGGCGCCACA	CGGTAGGACCCTACACATCC	TGTGGCGCCTAACCATACAC
Proteome	1	Cytoplasm	1/3-3	N/A	clpX	933	CGGTAGGACCCTACACATCCCAGGCATCCGAGAGGTCTGGGAATGCGCTTCTTCGCTCAGTTCATTCAACGTTGCGCATTGCGTGTATGGTTAGGCGCCACA	CGGTAGGACCCTACACATCC	TGTGGCGCCTAACCATACAC
Proteome	1	Cytoplasm	1/3-3	N/A	clpX	693	CGGTAGGACCCTACACATCCCAGGCATCCGAGAGGTCTGGGAATGCGAGGTATCAACCTGCAAGAATTCCTGCTGCCATTGCGTGTATGGTTAGGCGCCACA	CGGTAGGACCCTACACATCC	TGTGGCGCCTAACCATACAC
Proteome	1	Cytoplasm	1/3-3	N/A	clpX	1057	CGGTAGGACCCTACACATCCCAGGCATCCGAGAGGTCTGGGAATGCCGCTTTCTTAGCGATAGCATCCAGCGCCTCCATTGCGTGTATGGTTAGGCGCCACA	CGGTAGGACCCTACACATCC	TGTGGCGCCTAACCATACAC
Proteome	1	Cytoplasm	1/3-3	N/A	lon	1519	CGGTAGGACCCTACACATCCCAGGCATCCGAGAGGTCTGGGAATGCCAGTGCATTACGTTCAATCTGCTTCGGCAGCATTGCGTGTATGGTTAGGCGCCACA	CGGTAGGACCCTACACATCC	TGTGGCGCCTAACCATACAC
Proteome	1	Cytoplasm	1/3-3	N/A	lon	1195	CGGTAGGACCCTACACATCCCAGGCATCCGAGAGGTCTGGGAATGCCTGGATCAGTTTACCCGGCATAGAACCGATCATTGCGTGTATGGTTAGGCGCCACA	CGGTAGGACCCTACACATCC	TGTGGCGCCTAACCATACAC
Proteome	1	Cytoplasm	1/3-3	N/A	lon	547	CGGTAGGACCCTACACATCCCAGGCATCCGAGAGGTCTGGGAATGCACGTTCGTTAACGTCGGACATCTCCAGAACCATTGCGTGTATGGTTAGGCGCCACA	CGGTAGGACCCTACACATCC	TGTGGCGCCTAACCATACAC
Proteome	1	Cytoplasm	1/3-3	N/A	lon	512	CGGTAGGACCCTACACATCCCAGGCATCCGAGAGGTCTGGGAATGCGTTTGTCAGCCAGTTTCAGCGGCATATGTGCATTGCGTGTATGGTTAGGCGCCACA	CGGTAGGACCCTACACATCC	TGTGGCGCCTAACCATACAC
Proteome	1	Cytoplasm	1/3-3	N/A	lon	1336	CGGTAGGACCCTACACATCCCAGGCATCCGAGAGGTCTGGGAATGCGTGGTCGCTGAACGCTACGTTCTGCTCTGGCATTGCGTGTATGGTTAGGCGCCACA	CGGTAGGACCCTACACATCC	TGTGGCGCCTAACCATACAC
Proteome	1	Cytoplasm	1/3-3	N/A	lon	1414	CGGTAGGACCCTACACATCCCAGGCATCCGAGAGGTCTGGGAATGCCAGCGGTGCCGGAATGTTCATGGAGTTCGACATTGCGTGTATGGTTAGGCGCCACA	CGGTAGGACCCTACACATCC	TGTGGCGCCTAACCATACAC
Proteome	1	Cytoplasm	1/3-3	N/A	lon	2030	CGGTAGGACCCTACACATCCCAGGCATCCGAGAGGTCTGGGAATGCCGGTGCACATAGCAATACCGGCACTCGGACCATTGCGTGTATGGTTAGGCGCCACA	CGGTAGGACCCTACACATCC	TGTGGCGCCTAACCATACAC
Proteome	1	Cytoplasm	1/3-3	N/A	lon	1154	CGGTAGGACCCTACACATCCCAGGCATCCGAGAGGTCTGGGAATGCGGTGACCACGGATTTCCGCTTCATCACGCACATTGCGTGTATGGTTAGGCGCCACA	CGGTAGGACCCTACACATCC	TGTGGCGCCTAACCATACAC
Proteome	1	Cytoplasm	1/3-3	N/A	lon	1833	CGGTAGGACCCTACACATCCCAGGCATCCGAGAGGTCTGGGAATGCTTACCCGGAACACATGCGGTTTCAATGGTCCATTGCGTGTATGGTTAGGCGCCACA	CGGTAGGACCCTACACATCC	TGTGGCGCCTAACCATACAC
Proteome	1	Cytoplasm	1/3-3	N/A	queC	312	CGGTAGGACCCTACACATCCCAGGCATCCGAGAGGTCTGGGAATGCACCTGATACGCATATATTGCCGCCAGCGTCCATTGCGTGTATGGTTAGGCGCCACA	CGGTAGGACCCTACACATCC	TGTGGCGCCTAACCATACAC
Proteome	1	Cytoplasm	1/3-3	N/A	queC	360	CGGTAGGACCCTACACATCCCAGGCATCCGAGAGGTCTGGGAATGCCCGGAGAAATCCGTTTCGCAGACGCCAGTACATTGCGTGTATGGTTAGGCGCCACA	CGGTAGGACCCTACACATCC	TGTGGCGCCTAACCATACAC
Proteome	1	Cytoplasm	1/3-3	N/A	queC	9	CGGTAGGACCCTACACATCCCAGGCATCCGAGAGGTCTGGGAATGCTCCTGACCTCCACTGAACACAACGACAGCACATTGCGTGTATGGTTAGGCGCCACA	CGGTAGGACCCTACACATCC	TGTGGCGCCTAACCATACAC
Proteome	1	Cytoplasm	1/3-3	N/A	queC	178	CGGTAGGACCCTACACATCCCAGGCATCCGAGAGGTCTGGGAATGCCAGCTCGTTGAGCAGGGTGACATCCAGCACCATTGCGTGTATGGTTAGGCGCCACA	CGGTAGGACCCTACACATCC	TGTGGCGCCTAACCATACAC
Proteome	1	Cytoplasm	1/3-3	N/A	maa	511	CGGTAGGACCCTACACATCCCAGGCATCCGAGAGGTCTGGGAATGCAATTATTCTGGCTGGATTACCGCCCACGACCATTGCGTGTATGGTTAGGCGCCACA	CGGTAGGACCCTACACATCC	TGTGGCGCCTAACCATACAC
Proteome	1	Cytoplasm	1/3-3	N/A	maa	389	CGGTAGGACCCTACACATCCCAGGCATCCGAGAGGTCTGGGAATGCCGCCAATCCAGACGTTATTACCGATGGTGACATTGCGTGTATGGTTAGGCGCCACA	CGGTAGGACCCTACACATCC	TGTGGCGCCTAACCATACAC
Proteome	1	Cytoplasm	1/3-3	N/A	maa	80	CGGTAGGACCCTACACATCCCAGGCATCCGAGAGGTCTGGGAATGCGATTGTATCGGTGAATAAGCTGACGAGCGCCATTGCGTGTATGGTTAGGCGCCACA	CGGTAGGACCCTACACATCC	TGTGGCGCCTAACCATACAC
Proteome	1	Cytoplasm	1/3-3	N/A	dnaX	1768	CGGTAGGACCCTACACATCCCAGGCATCCGAGAGGTCTGGGAATGCCGGCGTACGCACCGCGGGATTATCATCTTCCATTGCGTGTATGGTTAGGCGCCACA	CGGTAGGACCCTACACATCC	TGTGGCGCCTAACCATACAC
Proteome	1	Cytoplasm	1/3-3	N/A	dnaX	1839	CGGTAGGACCCTACACATCCCAGGCATCCGAGAGGTCTGGGAATGCTTATTATCCGCAATAATGGACTCGCGCGCCCATTGCGTGTATGGTTAGGCGCCACA	CGGTAGGACCCTACACATCC	TGTGGCGCCTAACCATACAC
Proteome	1	Cytoplasm	1/3-3	N/A	dnaX	652	CGGTAGGACCCTACACATCCCAGGCATCCGAGAGGTCTGGGAATGCGCTGGCAATCGCCTGGTCGGTCAGACTTAACATTGCGTGTATGGTTAGGCGCCACA	CGGTAGGACCCTACACATCC	TGTGGCGCCTAACCATACAC
Proteome	1	Cytoplasm	1/3-3	N/A	dnaX	467	CGGTAGGACCCTACACATCCCAGGCATCCGAGAGGTCTGGGAATGCTCGTCACCGGCAATTTCTGTGGATCGGTCGCATTGCGTGTATGGTTAGGCGCCACA	CGGTAGGACCCTACACATCC	TGTGGCGCCTAACCATACAC
Proteome	1	Cytoplasm	1/3-3	N/A	dnaX	309	CGGTAGGACCCTACACATCCCAGGCATCCGAGAGGTCTGGGAATGCTACTGGACGTTATCCAGCAGGTCGCGGGTACATTGCGTGTATGGTTAGGCGCCACA	CGGTAGGACCCTACACATCC	TGTGGCGCCTAACCATACAC
Proteome	1	Cytoplasm	1/3-3	N/A	dnaX	430	CGGTAGGACCCTACACATCCCAGGCATCCGAGAGGTCTGGGAATGCCAGAAACTTAACGTGCTCCGGCGGCTCTTCCATTGCGTGTATGGTTAGGCGCCACA	CGGTAGGACCCTACACATCC	TGTGGCGCCTAACCATACAC
Proteome	1	Cytoplasm	1/3-3	N/A	dnaX	574	CGGTAGGACCCTACACATCCCAGGCATCCGAGAGGTCTGGGAATGCCCGCGGCTCGTGAGCGATATGTTCTTCGTTCATTGCGTGTATGGTTAGGCGCCACA	CGGTAGGACCCTACACATCC	TGTGGCGCCTAACCATACAC
Proteome	1	Cytoplasm	1/3-3	N/A	recR	23	CGGTAGGACCCTACACATCCCAGGCATCCGAGAGGTCTGGGAATGCGCAGACAGCGCAGTGCTTCCATAAGCTGTGCATTGCGTGTATGGTTAGGCGCCACA	CGGTAGGACCCTACACATCC	TGTGGCGCCTAACCATACAC
Proteome	1	Cytoplasm	1/3-3	N/A	recR	259	CGGTAGGACCCTACACATCCCAGGCATCCGAGAGGTCTGGGAATGCCTCAATGGCGTAGATGTCCGCCGGACTCTCCATTGCGTGTATGGTTAGGCGCCACA	CGGTAGGACCCTACACATCC	TGTGGCGCCTAACCATACAC
Proteome	1	Cytoplasm	1/3-3	N/A	htpG	967	CGGTAGGACCCTACACATCCCAGGCATCCGAGAGGTCTGGGAATGCCAGCGGCAGATCGCTGGAGTCAATCAGACCCATTGCGTGTATGGTTAGGCGCCACA	CGGTAGGACCCTACACATCC	TGTGGCGCCTAACCATACAC
Proteome	1	Cytoplasm	1/3-3	N/A	htpG	1762	CGGTAGGACCCTACACATCCCAGGCATCCGAGAGGTCTGGGAATGCCAGCAGCAGTTCTACCCACTCGCTGAACTTCATTGCGTGTATGGTTAGGCGCCACA	CGGTAGGACCCTACACATCC	TGTGGCGCCTAACCATACAC
Proteome	1	Cytoplasm	1/3-3	N/A	htpG	886	CGGTAGGACCCTACACATCCCAGGCATCCGAGAGGTCTGGGAATGCGAACACACGCTGAACATACAGTTTCAGGCCCATTGCGTGTATGGTTAGGCGCCACA	CGGTAGGACCCTACACATCC	TGTGGCGCCTAACCATACAC
Proteome	1	Cytoplasm	1/3-3	N/A	htpG	147	CGGTAGGACCCTACACATCCCAGGCATCCGAGAGGTCTGGGAATGCCCTTCGTACAGGTCCGGGTTAGAGAGCGCACATTGCGTGTATGGTTAGGCGCCACA	CGGTAGGACCCTACACATCC	TGTGGCGCCTAACCATACAC
Proteome	1	Cytoplasm	1/3-3	N/A	htpG	515	CGGTAGGACCCTACACATCCCAGGCATCCGAGAGGTCTGGGAATGCCACGCAGATGCAGGGTGATTTCAGTACCACCATTGCGTGTATGGTTAGGCGCCACA	CGGTAGGACCCTACACATCC	TGTGGCGCCTAACCATACAC
Proteome	1	Cytoplasm	1/3-3	N/A	htpG	699	CGGTAGGACCCTACACATCCCAGGCATCCGAGAGGTCTGGGAATGCTCGGTGATTTCCGACTTGTTACGAGTCCACCATTGCGTGTATGGTTAGGCGCCACA	CGGTAGGACCCTACACATCC	TGTGGCGCCTAACCATACAC
Proteome	1	Cytoplasm	1/3-3	N/A	htpG	781	CGGTAGGACCCTACACATCCCAGGCATCCGAGAGGTCTGGGAATGCACCTTCAACACGGTTGTGGCTCCAGGTCAGCATTGCGTGTATGGTTAGGCGCCACA	CGGTAGGACCCTACACATCC	TGTGGCGCCTAACCATACAC
Proteome	1	Cytoplasm	1/3-3	N/A	htpG	1289	CGGTAGGACCCTACACATCCCAGGCATCCGAGAGGTCTGGGAATGCCCGCATAGCTGTCTGCGGTGATGTAGTAGACATTGCGTGTATGGTTAGGCGCCACA	CGGTAGGACCCTACACATCC	TGTGGCGCCTAACCATACAC
Proteome	1	Cytoplasm	1/3-3	N/A	htpG	1635	CGGTAGGACCCTACACATCCCAGGCATCCGAGAGGTCTGGGAATGCGCGAACAGTTTCGCCATCTGAGTGCTCATTCATTGCGTGTATGGTTAGGCGCCACA	CGGTAGGACCCTACACATCC	TGTGGCGCCTAACCATACAC
Proteome	1	Cytoplasm	1/3-3	N/A	gsk	495	CGGTAGGACCCTACACATCCCAGGCATCCGAGAGGTCTGGGAATGCCGCAGCTGGTTCATGTGGCCTGGACTGATACATTGCGTGTATGGTTAGGCGCCACA	CGGTAGGACCCTACACATCC	TGTGGCGCCTAACCATACAC
Proteome	1	Cytoplasm	1/3-3	N/A	gsk	88	CGGTAGGACCCTACACATCCCAGGCATCCGAGAGGTCTGGGAATGCGATACCCACTACCCAGGCAGCGCTGGTTTCCATTGCGTGTATGGTTAGGCGCCACA	CGGTAGGACCCTACACATCC	TGTGGCGCCTAACCATACAC
Proteome	1	Cytoplasm	1/3-3	N/A	gsk	717	CGGTAGGACCCTACACATCCCAGGCATCCGAGAGGTCTGGGAATGCGAGACGTGATCTTTGAGGAATTGCTGCCACCATTGCGTGTATGGTTAGGCGCCACA	CGGTAGGACCCTACACATCC	TGTGGCGCCTAACCATACAC
Proteome	1	Cytoplasm	1/3-3	N/A	gsk	1084	CGGTAGGACCCTACACATCCCAGGCATCCGAGAGGTCTGGGAATGCGTTGGCGGTAATGTCATGCAGCAACGCTGCCATTGCGTGTATGGTTAGGCGCCACA	CGGTAGGACCCTACACATCC	TGTGGCGCCTAACCATACAC
Proteome	1	Cytoplasm	1/3-3	N/A	gsk	289	CGGTAGGACCCTACACATCCCAGGCATCCGAGAGGTCTGGGAATGCCGCGAGCACCGAGTAGTTGTGCATGGTGTTCATTGCGTGTATGGTTAGGCGCCACA	CGGTAGGACCCTACACATCC	TGTGGCGCCTAACCATACAC
Proteome	1	Cytoplasm	1/3-3	N/A	gsk	1119	CGGTAGGACCCTACACATCCCAGGCATCCGAGAGGTCTGGGAATGCTTGCTGGAGTTTGGTACGTTGCTACGATGGCATTGCGTGTATGGTTAGGCGCCACA	CGGTAGGACCCTACACATCC	TGTGGCGCCTAACCATACAC
Proteome	1	Cytoplasm	1/3-3	N/A	ybaK	403	CGGTAGGACCCTACACATCCCAGGCATCCGAGAGGTCTGGGAATGCCAGATCGCCTGCCGCCAGTTCGATATCCAGCATTGCGTGTATGGTTAGGCGCCACA	CGGTAGGACCCTACACATCC	TGTGGCGCCTAACCATACAC
Proteome	1	Cytoplasm	1/3-3	N/A	ybaK	368	CGGTAGGACCCTACACATCCCAGGCATCCGAGAGGTCTGGGAATGCGCTTGCCGCCGGAAACATAAATAGTGGCAACATTGCGTGTATGGTTAGGCGCCACA	CGGTAGGACCCTACACATCC	TGTGGCGCCTAACCATACAC
Proteome	1	Cytoplasm	1/3-3	N/A	ybaQ	217	CGGTAGGACCCTACACATCCCAGGCATCCGAGAGGTCTGGGAATGCAACTTCCCAAAGATCAACCGCCGCCTGGAGCATTGCGTGTATGGTTAGGCGCCACA	CGGTAGGACCCTACACATCC	TGTGGCGCCTAACCATACAC
Proteome	1	Cytoplasm	1/3-3	N/A	ybbN	412	CGGTAGGACCCTACACATCCCAGGCATCCGAGAGGTCTGGGAATGCGTTCTGATTCGACAACTGCCAGGCGTCTTTCATTGCGTGTATGGTTAGGCGCCACA	CGGTAGGACCCTACACATCC	TGTGGCGCCTAACCATACAC
Proteome	1	Cytoplasm	1/3-3	N/A	ybbN	630	CGGTAGGACCCTACACATCCCAGGCATCCGAGAGGTCTGGGAATGCGTCGCCAGTGCGGCATCTTCTGGATTCTCCCATTGCGTGTATGGTTAGGCGCCACA	CGGTAGGACCCTACACATCC	TGTGGCGCCTAACCATACAC
Proteome	1	Cytoplasm	1/3-3	N/A	ybbN	196	CGGTAGGACCCTACACATCCCAGGCATCCGAGAGGTCTGGGAATGCCAGACCAAACTGCGCGGCAATCATCTGCTCCATTGCGTGTATGGTTAGGCGCCACA	CGGTAGGACCCTACACATCC	TGTGGCGCCTAACCATACAC
Proteome	1	Cytoplasm	1/3-3	N/A	ybbN	556	CGGTAGGACCCTACACATCCCAGGCATCCGAGAGGTCTGGGAATGCCTGCTTCAGCAGTTCGATTTGCGCCACCAGCATTGCGTGTATGGTTAGGCGCCACA	CGGTAGGACCCTACACATCC	TGTGGCGCCTAACCATACAC
Proteome	1	Cytoplasm	1/3-3	N/A	ybbO	66	CGGTAGGACCCTACACATCCCAGGCATCCGAGAGGTCTGGGAATGCGCGCTTTCCAGGCCAATTCCACTGGAACATCATTGCGTGTATGGTTAGGCGCCACA	CGGTAGGACCCTACACATCC	TGTGGCGCCTAACCATACAC
Proteome	1	Cytoplasm	1/3-3	N/A	ybbO	441	CGGTAGGACCCTACACATCCCAGGCATCCGAGAGGTCTGGGAATGCCCACGACCCGGCGTGGAGATTAATCCCATCCATTGCGTGTATGGTTAGGCGCCACA	CGGTAGGACCCTACACATCC	TGTGGCGCCTAACCATACAC
Proteome	1	Cytoplasm	1/3-3	N/A	ybbO	170	CGGTAGGACCCTACACATCCCAGGCATCCGAGAGGTCTGGGAATGCGATCGATCAACACGCCGGTAAATCCCATGCCATTGCGTGTATGGTTAGGCGCCACA	CGGTAGGACCCTACACATCC	TGTGGCGCCTAACCATACAC
Proteome	1	Cytoplasm	1/3-3	N/A	allR	407	CGGTAGGACCCTACACATCCCAGGCATCCGAGAGGTCTGGGAATGCCCAGTGGCGCACACATCCTGACCATCGATTCATTGCGTGTATGGTTAGGCGCCACA	CGGTAGGACCCTACACATCC	TGTGGCGCCTAACCATACAC
Proteome	1	Cytoplasm	1/3-3	N/A	allR	276	CGGTAGGACCCTACACATCCCAGGCATCCGAGAGGTCTGGGAATGCGCGACGGAGAGGACATCGCGGTTATGGATGCATTGCGTGTATGGTTAGGCGCCACA	CGGTAGGACCCTACACATCC	TGTGGCGCCTAACCATACAC
Proteome	1	Cytoplasm	1/3-3	N/A	allR	210	CGGTAGGACCCTACACATCCCAGGCATCCGAGAGGTCTGGGAATGCTGCCACCAGCCTAATTGACTGTCCTGATAGCATTGCGTGTATGGTTAGGCGCCACA	CGGTAGGACCCTACACATCC	TGTGGCGCCTAACCATACAC
Proteome	1	Cytoplasm	1/3-3	N/A	lpxH	269	CGGTAGGACCCTACACATCCCAGGCATCCGAGAGGTCTGGGAATGCCTTCCGGCAATAACGTCATGCCACTTTCACCATTGCGTGTATGGTTAGGCGCCACA	CGGTAGGACCCTACACATCC	TGTGGCGCCTAACCATACAC
Proteome	1	Cytoplasm	1/3-3	N/A	lpxH	328	CGGTAGGACCCTACACATCCCAGGCATCCGAGAGGTCTGGGAATGCGCACAGCGTGTCGCCATGCATAATCAACACCATTGCGTGTATGGTTAGGCGCCACA	CGGTAGGACCCTACACATCC	TGTGGCGCCTAACCATACAC
Proteome	1	Cytoplasm	1/3-3	N/A	lpxH	646	CGGTAGGACCCTACACATCCCAGGCATCCGAGAGGTCTGGGAATGCCATTGAACCTTCCGTATGCCAGGCACCCAGCATTGCGTGTATGGTTAGGCGCCACA	CGGTAGGACCCTACACATCC	TGTGGCGCCTAACCATACAC
Proteome	1	Cytoplasm	1/3-3	N/A	cysS	267	CGGTAGGACCCTACACATCCCAGGCATCCGAGAGGTCTGGGAATGCTCTTTGTGCATTTCGGCGATCATGCGATCCCATTGCGTGTATGGTTAGGCGCCACA	CGGTAGGACCCTACACATCC	TGTGGCGCCTAACCATACAC
Proteome	1	Cytoplasm	1/3-3	N/A	cysS	1305	CGGTAGGACCCTACACATCCCAGGCATCCGAGAGGTCTGGGAATGCATCTCGTTAAGACGATCACGCGCCGCATCCCATTGCGTGTATGGTTAGGCGCCACA	CGGTAGGACCCTACACATCC	TGTGGCGCCTAACCATACAC
Proteome	1	Cytoplasm	1/3-3	N/A	cysS	153	CGGTAGGACCCTACACATCCCAGGCATCCGAGAGGTCTGGGAATGCAGTTTATAGCCGAGGAAACGCAGATAGCGCCATTGCGTGTATGGTTAGGCGCCACA	CGGTAGGACCCTACACATCC	TGTGGCGCCTAACCATACAC
Proteome	1	Cytoplasm	1/3-3	N/A	cysS	1148	CGGTAGGACCCTACACATCCCAGGCATCCGAGAGGTCTGGGAATGCGGCCCAATACAGCGGAAAGTTTACGCAGGTCATTGCGTGTATGGTTAGGCGCCACA	CGGTAGGACCCTACACATCC	TGTGGCGCCTAACCATACAC
Proteome	1	Cytoplasm	1/3-3	N/A	cysS	439	CGGTAGGACCCTACACATCCCAGGCATCCGAGAGGTCTGGGAATGCCGACAGCACGCCATAAGTTGGATCGGTCGGCATTGCGTGTATGGTTAGGCGCCACA	CGGTAGGACCCTACACATCC	TGTGGCGCCTAACCATACAC
Proteome	1	Cytoplasm	1/3-3	N/A	cysS	390	CGGTAGGACCCTACACATCCCAGGCATCCGAGAGGTCTGGGAATGCCCGTTGTCCGCCACATAAGCGTGACCTTTGCATTGCGTGTATGGTTAGGCGCCACA	CGGTAGGACCCTACACATCC	TGTGGCGCCTAACCATACAC
Proteome	1	Cytoplasm	1/3-3	N/A	folD	467	CGGTAGGACCCTACACATCCCAGGCATCCGAGAGGTCTGGGAATGCCAATCACCACGGCGTTGAGGCCGAAGGTATCATTGCGTGTATGGTTAGGCGCCACA	CGGTAGGACCCTACACATCC	TGTGGCGCCTAACCATACAC
Proteome	1	Cytoplasm	1/3-3	N/A	folD	677	CGGTAGGACCCTACACATCCCAGGCATCCGAGAGGTCTGGGAATGCCCAGACGGTTGATGCCGACATCAATCACAACATTGCGTGTATGGTTAGGCGCCACA	CGGTAGGACCCTACACATCC	TGTGGCGCCTAACCATACAC
Proteome	1	Cytoplasm	1/3-3	N/A	folD	201	CGGTAGGACCCTACACATCCCAGGCATCCGAGAGGTCTGGGAATGCGCTTCGCTGGTGGTTTCCGGGAGGTCATAACATTGCGTGTATGGTTAGGCGCCACA	CGGTAGGACCCTACACATCC	TGTGGCGCCTAACCATACAC
Proteome	1	Cytoplasm	1/3-3	N/A	folD	371	CGGTAGGACCCTACACATCCCAGGCATCCGAGAGGTCTGGGAATGCGCTGGCACAGACGACCGACGTTGTAAGGATCATTGCGTGTATGGTTAGGCGCCACA	CGGTAGGACCCTACACATCC	TGTGGCGCCTAACCATACAC
Proteome	1	Cytoplasm	1/3-3	N/A	rnk	80	CGGTAGGACCCTACACATCCCAGGCATCCGAGAGGTCTGGGAATGCCTGCGTTTAACGCGTCGGCGATTGGCAAACCATTGCGTGTATGGTTAGGCGCCACA	CGGTAGGACCCTACACATCC	TGTGGCGCCTAACCATACAC
Proteome	1	Cytoplasm	1/3-3	N/A	rnk	259	CGGTAGGACCCTACACATCCCAGGCATCCGAGAGGTCTGGGAATGCGGCACCTACCGGAGCCATAACGGAAAGCTGCATTGCGTGTATGGTTAGGCGCCACA	CGGTAGGACCCTACACATCC	TGTGGCGCCTAACCATACAC
Proteome	1	Cytoplasm	1/3-3	N/A	lipA	396	CGGTAGGACCCTACACATCCCAGGCATCCGAGAGGTCTGGGAATGCCGCAGGTCATCACGGTCAACGGAGGTGATACATTGCGTGTATGGTTAGGCGCCACA	CGGTAGGACCCTACACATCC	TGTGGCGCCTAACCATACAC
Proteome	1	Cytoplasm	1/3-3	N/A	lipA	519	CGGTAGGACCCTACACATCCCAGGCATCCGAGAGGTCTGGGAATGCAGAATATCCAGAGCACGATCCATACGACCGCATTGCGTGTATGGTTAGGCGCCACA	CGGTAGGACCCTACACATCC	TGTGGCGCCTAACCATACAC
Proteome	1	Cytoplasm	1/3-3	N/A	lipA	853	CGGTAGGACCCTACACATCCCAGGCATCCGAGAGGTCTGGGAATGCCATCGCCAGCGCTTCGGCTTTCATTTCGTCCATTGCGTGTATGGTTAGGCGCCACA	CGGTAGGACCCTACACATCC	TGTGGCGCCTAACCATACAC
Proteome	1	Cytoplasm	1/3-3	N/A	lipA	667	CGGTAGGACCCTACACATCCCAGGCATCCGAGAGGTCTGGGAATGCAGACTTGGTCGGGATTTCCGGATGCGCTTCCATTGCGTGTATGGTTAGGCGCCACA	CGGTAGGACCCTACACATCC	TGTGGCGCCTAACCATACAC
Proteome	1	Cytoplasm	1/3-3	N/A	lipA	194	CGGTAGGACCCTACACATCCCAGGCATCCGAGAGGTCTGGGAATGCTAGGGCAGGAGGCTTCCTCGCAGACAGAATCATTGCGTGTATGGTTAGGCGCCACA	CGGTAGGACCCTACACATCC	TGTGGCGCCTAACCATACAC
Proteome	1	Cytoplasm	1/3-3	N/A	lipB	434	CGGTAGGACCCTACACATCCCAGGCATCCGAGAGGTCTGGGAATGCTTAATGCCAGACCGTGGAATGAACAACCGCCATTGCGTGTATGGTTAGGCGCCACA	CGGTAGGACCCTACACATCC	TGTGGCGCCTAACCATACAC
Proteome	1	Cytoplasm	1/3-3	N/A	lipB	188	CGGTAGGACCCTACACATCCCAGGCATCCGAGAGGTCTGGGAATGCCACCGCGATCGCTCTGGATCACCGGAATATCATTGCGTGTATGGTTAGGCGCCACA	CGGTAGGACCCTACACATCC	TGTGGCGCCTAACCATACAC
Proteome	1	Cytoplasm	1/3-3	N/A	ybeD	87	CGGTAGGACCCTACACATCCCAGGCATCCGAGAGGTCTGGGAATGCGCATGGCGCTGTACCACTTCAACCACCTGACATTGCGTGTATGGTTAGGCGCCACA	CGGTAGGACCCTACACATCC	TGTGGCGCCTAACCATACAC
Proteome	1	Cytoplasm	1/3-3	N/A	ybeB	46	CGGTAGGACCCTACACATCCCAGGCATCCGAGAGGTCTGGGAATGCTAAGGCGATGATGTCCTGACCTTTGAGGTCCATTGCGTGTATGGTTAGGCGCCACA	CGGTAGGACCCTACACATCC	TGTGGCGCCTAACCATACAC
Proteome	1	Cytoplasm	1/3-3	N/A	ybeB	237	CGGTAGGACCCTACACATCCCAGGCATCCGAGAGGTCTGGGAATGCACATGGACAATCACATCGCCCAAATCCACGCATTGCGTGTATGGTTAGGCGCCACA	CGGTAGGACCCTACACATCC	TGTGGCGCCTAACCATACAC
Proteome	1	Cytoplasm	1/3-3	N/A	nadD	535	CGGTAGGACCCTACACATCCCAGGCATCCGAGAGGTCTGGGAATGCCAAACGTTCGCGGATGATGGTCGCCGAGATCATTGCGTGTATGGTTAGGCGCCACA	CGGTAGGACCCTACACATCC	TGTGGCGCCTAACCATACAC
Proteome	1	Cytoplasm	1/3-3	N/A	nadD	594	CGGTAGGACCCTACACATCCCAGGCATCCGAGAGGTCTGGGAATGCTGGTTAATGTAAGTCAGTACCGGTTCCGGCCATTGCGTGTATGGTTAGGCGCCACA	CGGTAGGACCCTACACATCC	TGTGGCGCCTAACCATACAC
Proteome	1	Cytoplasm	1/3-3	N/A	leuS	1671	CGGTAGGACCCTACACATCCCAGGCATCCGAGAGGTCTGGGAATGCCCCTGACACAGCAACTGTTTCGCTGGTTCGCATTGCGTGTATGGTTAGGCGCCACA	CGGTAGGACCCTACACATCC	TGTGGCGCCTAACCATACAC
Proteome	1	Cytoplasm	1/3-3	N/A	leuS	2016	CGGTAGGACCCTACACATCCCAGGCATCCGAGAGGTCTGGGAATGCGCTGTGTGCTCGTAAACCAGTTTCCAGACACATTGCGTGTATGGTTAGGCGCCACA	CGGTAGGACCCTACACATCC	TGTGGCGCCTAACCATACAC
Proteome	1	Cytoplasm	1/3-3	N/A	leuS	64	CGGTAGGACCCTACACATCCCAGGCATCCGAGAGGTCTGGGAATGCGCTCTCGTCTTCGGTTACTTCAAATGTGCGCATTGCGTGTATGGTTAGGCGCCACA	CGGTAGGACCCTACACATCC	TGTGGCGCCTAACCATACAC
Proteome	1	Cytoplasm	1/3-3	N/A	leuS	1189	CGGTAGGACCCTACACATCCCAGGCATCCGAGAGGTCTGGGAATGCCATCGCAGTCAGTTTATCGGCGATGGCGTTCATTGCGTGTATGGTTAGGCGCCACA	CGGTAGGACCCTACACATCC	TGTGGCGCCTAACCATACAC
Proteome	1	Cytoplasm	1/3-3	N/A	leuS	868	CGGTAGGACCCTACACATCCCAGGCATCCGAGAGGTCTGGGAATGCCTCCATCGTCGCCATTTCAGCTTCGGCAACCATTGCGTGTATGGTTAGGCGCCACA	CGGTAGGACCCTACACATCC	TGTGGCGCCTAACCATACAC
Proteome	1	Cytoplasm	1/3-3	N/A	leuS	454	CGGTAGGACCCTACACATCCCAGGCATCCGAGAGGTCTGGGAATGCGTTCGGGCACCAGTTGACCGCAGAAGTCTTCATTGCGTGTATGGTTAGGCGCCACA	CGGTAGGACCCTACACATCC	TGTGGCGCCTAACCATACAC
Proteome	1	Cytoplasm	1/3-3	N/A	leuS	1392	CGGTAGGACCCTACACATCCCAGGCATCCGAGAGGTCTGGGAATGCGCCCACTCCGGATCTGCTTTAATCGGGCTGCATTGCGTGTATGGTTAGGCGCCACA	CGGTAGGACCCTACACATCC	TGTGGCGCCTAACCATACAC
Proteome	1	Cytoplasm	1/3-3	N/A	leuS	127	CGGTAGGACCCTACACATCCCAGGCATCCGAGAGGTCTGGGAATGCGTGGCCCATGTGTAGTCGACCAGAAGGATACATTGCGTGTATGGTTAGGCGCCACA	CGGTAGGACCCTACACATCC	TGTGGCGCCTAACCATACAC
Proteome	1	Cytoplasm	1/3-3	N/A	leuS	530	CGGTAGGACCCTACACATCCCAGGCATCCGAGAGGTCTGGGAATGCCTTTACGTTCAACTTTGGTATCGCAGCGCCCATTGCGTGTATGGTTAGGCGCCACA	CGGTAGGACCCTACACATCC	TGTGGCGCCTAACCATACAC
Proteome	1	Cytoplasm	1/3-3	N/A	leuS	1879	CGGTAGGACCCTACACATCCCAGGCATCCGAGAGGTCTGGGAATGCACGTTCAACCATCACCTGCGGGTCGATACCCATTGCGTGTATGGTTAGGCGCCACA	CGGTAGGACCCTACACATCC	TGTGGCGCCTAACCATACAC
Proteome	1	Cytoplasm	1/3-3	N/A	leuS	162	CGGTAGGACCCTACACATCCCAGGCATCCGAGAGGTCTGGGAATGCCGGGCGATCACGTCACCGATGGTGTAGTTACATTGCGTGTATGGTTAGGCGCCACA	CGGTAGGACCCTACACATCC	TGTGGCGCCTAACCATACAC
Proteome	1	Cytoplasm	1/3-3	N/A	leuS	1154	CGGTAGGACCCTACACATCCCAGGCATCCGAGAGGTCTGGGAATGCCCGCTTCATGGTCAAGACCGTTGAACTCGCCATTGCGTGTATGGTTAGGCGCCACA	CGGTAGGACCCTACACATCC	TGTGGCGCCTAACCATACAC
Proteome	1	Cytoplasm	1/3-3	N/A	leuS	2478	CGGTAGGACCCTACACATCCCAGGCATCCGAGAGGTCTGGGAATGCGCTACCAGATGTTCCTGGCCAGCACGTTCGCATTGCGTGTATGGTTAGGCGCCACA	CGGTAGGACCCTACACATCC	TGTGGCGCCTAACCATACAC
Proteome	1	Cytoplasm	1/3-3	N/A	ybeY	339	CGGTAGGACCCTACACATCCCAGGCATCCGAGAGGTCTGGGAATGCTCGTAACCTAACAAATGCAGACTGCCGTGCCATTGCGTGTATGGTTAGGCGCCACA	CGGTAGGACCCTACACATCC	TGTGGCGCCTAACCATACAC
Proteome	1	Cytoplasm	1/3-3	N/A	ybeY	252	CGGTAGGACCCTACACATCCCAGGCATCCGAGAGGTCTGGGAATGCTCAACCACCTGACGGCAGATAACCAGATCGCATTGCGTGTATGGTTAGGCGCCACA	CGGTAGGACCCTACACATCC	TGTGGCGCCTAACCATACAC
Proteome	1	Cytoplasm	1/3-3	N/A	ybeZ	568	CGGTAGGACCCTACACATCCCAGGCATCCGAGAGGTCTGGGAATGCCAGCGGGCGCAGATACGGGTCTACTTTCTGCATTGCGTGTATGGTTAGGCGCCACA	CGGTAGGACCCTACACATCC	TGTGGCGCCTAACCATACAC
Proteome	1	Cytoplasm	1/3-3	N/A	ybeZ	141	CGGTAGGACCCTACACATCCCAGGCATCCGAGAGGTCTGGGAATGCGTGACGCAAATCGGACGGCCGGTCAGTTTACATTGCGTGTATGGTTAGGCGCCACA	CGGTAGGACCCTACACATCC	TGTGGCGCCTAACCATACAC
Proteome	1	Cytoplasm	1/3-3	N/A	ybeZ	533	CGGTAGGACCCTACACATCCCAGGCATCCGAGAGGTCTGGGAATGCAATCGCCAGGCAGGAAGCCCAGTTTCTCACCATTGCGTGTATGGTTAGGCGCCACA	CGGTAGGACCCTACACATCC	TGTGGCGCCTAACCATACAC
Proteome	1	Cytoplasm	1/3-3	N/A	ybeZ	266	CGGTAGGACCCTACACATCCCAGGCATCCGAGAGGTCTGGGAATGCCGCTTTGCTCCAGTACCCGCGCTTCTTTAACATTGCGTGTATGGTTAGGCGCCACA	CGGTAGGACCCTACACATCC	TGTGGCGCCTAACCATACAC
Proteome	1	Cytoplasm	1/3-3	N/A	ybeZ	870	CGGTAGGACCCTACACATCCCAGGCATCCGAGAGGTCTGGGAATGCTTAAAGCTGATCTCTTCGACATCGGCCAGCCATTGCGTGTATGGTTAGGCGCCACA	CGGTAGGACCCTACACATCC	TGTGGCGCCTAACCATACAC
Proteome	1	Cytoplasm	1/3-3	N/A	miaB	1242	CGGTAGGACCCTACACATCCCAGGCATCCGAGAGGTCTGGGAATGCTCGACGAATTTACCGATCATATCCGGCGTGCATTGCGTGTATGGTTAGGCGCCACA	CGGTAGGACCCTACACATCC	TGTGGCGCCTAACCATACAC
Proteome	1	Cytoplasm	1/3-3	N/A	miaB	1183	CGGTAGGACCCTACACATCCCAGGCATCCGAGAGGTCTGGGAATGCCGTACGCCCGGAAAGCTCCATGATGCTCTTCATTGCGTGTATGGTTAGGCGCCACA	CGGTAGGACCCTACACATCC	TGTGGCGCCTAACCATACAC
Proteome	1	Cytoplasm	1/3-3	N/A	miaB	740	CGGTAGGACCCTACACATCCCAGGCATCCGAGAGGTCTGGGAATGCCCGGCGTGTCGCGATACACTTCGATGATATCATTGCGTGTATGGTTAGGCGCCACA	CGGTAGGACCCTACACATCC	TGTGGCGCCTAACCATACAC
Proteome	1	Cytoplasm	1/3-3	N/A	miaB	1290	CGGTAGGACCCTACACATCCCAGGCATCCGAGAGGTCTGGGAATGCACCACTTTACCGCGCAGAGAGTTCGGGTAGCATTGCGTGTATGGTTAGGCGCCACA	CGGTAGGACCCTACACATCC	TGTGGCGCCTAACCATACAC
Proteome	1	Cytoplasm	1/3-3	N/A	miaB	928	CGGTAGGACCCTACACATCCCAGGCATCCGAGAGGTCTGGGAATGCCTCGAAGTCTTCGGTGGTTTCGCCAGGGAACATTGCGTGTATGGTTAGGCGCCACA	CGGTAGGACCCTACACATCC	TGTGGCGCCTAACCATACAC
Proteome	1	Cytoplasm	1/3-3	N/A	miaB	705	CGGTAGGACCCTACACATCCCAGGCATCCGAGAGGTCTGGGAATGCGTGAATTCGATCGGATGGCTGGTGGTAAAGCATTGCGTGTATGGTTAGGCGCCACA	CGGTAGGACCCTACACATCC	TGTGGCGCCTAACCATACAC
Proteome	1	Cytoplasm	1/3-3	N/A	miaB	1396	CGGTAGGACCCTACACATCCCAGGCATCCGAGAGGTCTGGGAATGCTTACGGCTGATAATAACCCACGCCAAGGTCCATTGCGTGTATGGTTAGGCGCCACA	CGGTAGGACCCTACACATCC	TGTGGCGCCTAACCATACAC
Proteome	1	Cytoplasm	1/3-3	N/A	miaB	544	CGGTAGGACCCTACACATCCCAGGCATCCGAGAGGTCTGGGAATGCCTGAGCCGCAAGCTGGGCAATCTCAAACAGCATTGCGTGTATGGTTAGGCGCCACA	CGGTAGGACCCTACACATCC	TGTGGCGCCTAACCATACAC
Proteome	1	Cytoplasm	1/3-3	N/A	nagD	140	CGGTAGGACCCTACACATCCCAGGCATCCGAGAGGTCTGGGAATGCCAAAGCGGTTCGCCAGATCTTGCCCAGTCTCATTGCGTGTATGGTTAGGCGCCACA	CGGTAGGACCCTACACATCC	TGTGGCGCCTAACCATACAC
Proteome	1	Cytoplasm	1/3-3	N/A	nagD	678	CGGTAGGACCCTACACATCCCAGGCATCCGAGAGGTCTGGGAATGCCGGAAAGGCATACTGTCGATATCGTCGAGCCATTGCGTGTATGGTTAGGCGCCACA	CGGTAGGACCCTACACATCC	TGTGGCGCCTAACCATACAC
Proteome	1	Cytoplasm	1/3-3	N/A	nagD	230	CGGTAGGACCCTACACATCCCAGGCATCCGAGAGGTCTGGGAATGCCTTTCTTGCCTTCCTGGCGACGCAGGAAATCATTGCGTGTATGGTTAGGCGCCACA	CGGTAGGACCCTACACATCC	TGTGGCGCCTAACCATACAC
Proteome	1	Cytoplasm	1/3-3	N/A	nagC	104	CGGTAGGACCCTACACATCCCAGGCATCCGAGAGGTCTGGGAATGCCAAGCTGGCTTTGCTCGGCAATCTGAATCCCATTGCGTGTATGGTTAGGCGCCACA	CGGTAGGACCCTACACATCC	TGTGGCGCCTAACCATACAC
Proteome	1	Cytoplasm	1/3-3	N/A	nagC	449	CGGTAGGACCCTACACATCCCAGGCATCCGAGAGGTCTGGGAATGCGGTCAACAAGCCCTGGCAGGATCACCGAAACATTGCGTGTATGGTTAGGCGCCACA	CGGTAGGACCCTACACATCC	TGTGGCGCCTAACCATACAC
Proteome	1	Cytoplasm	1/3-3	N/A	nagC	302	CGGTAGGACCCTACACATCCCAGGCATCCGAGAGGTCTGGGAATGCCCAGCACTTTGCTGCTGAGATCAAACAGAGCATTGCGTGTATGGTTAGGCGCCACA	CGGTAGGACCCTACACATCC	TGTGGCGCCTAACCATACAC
Proteome	1	Cytoplasm	1/3-3	N/A	nagC	575	CGGTAGGACCCTACACATCCCAGGCATCCGAGAGGTCTGGGAATGCCCAGCGCCAGACTACGGATATCGTGACCAACATTGCGTGTATGGTTAGGCGCCACA	CGGTAGGACCCTACACATCC	TGTGGCGCCTAACCATACAC
Proteome	1	Cytoplasm	1/3-3	N/A	nagC	7	CGGTAGGACCCTACACATCCCAGGCATCCGAGAGGTCTGGGAATGCAACATTACCTATCTGAGCTTGTCCGCCTGGCATTGCGTGTATGGTTAGGCGCCACA	CGGTAGGACCCTACACATCC	TGTGGCGCCTAACCATACAC
Proteome	1	Cytoplasm	1/3-3	N/A	nagB	567	CGGTAGGACCCTACACATCCCAGGCATCCGAGAGGTCTGGGAATGCACTTCTTCGGCATCCAGCAGTGTACCAACACATTGCGTGTATGGTTAGGCGCCACA	CGGTAGGACCCTACACATCC	TGTGGCGCCTAACCATACAC
Proteome	1	Cytoplasm	1/3-3	N/A	nagB	602	CGGTAGGACCCTACACATCCCAGGCATCCGAGAGGTCTGGGAATGCCCAGTGCTTTCTGGCTACCCAGCACCAGAACATTGCGTGTATGGTTAGGCGCCACA	CGGTAGGACCCTACACATCC	TGTGGCGCCTAACCATACAC
Proteome	1	Cytoplasm	1/3-3	N/A	nagB	233	CGGTAGGACCCTACACATCCCAGGCATCCGAGAGGTCTGGGAATGCAGCTGTAGTAGCTTTCCGGATGCTCTTTCGCATTGCGTGTATGGTTAGGCGCCACA	CGGTAGGACCCTACACATCC	TGTGGCGCCTAACCATACAC
Proteome	1	Cytoplasm	1/3-3	N/A	nagB	448	CGGTAGGACCCTACACATCCCAGGCATCCGAGAGGTCTGGGAATGCGATACGAGTACGAGAAGCCAGAGAAGACGCCATTGCGTGTATGGTTAGGCGCCACA	CGGTAGGACCCTACACATCC	TGTGGCGCCTAACCATACAC
Proteome	1	Cytoplasm	1/3-3	N/A	glnS	586	CGGTAGGACCCTACACATCCCAGGCATCCGAGAGGTCTGGGAATGCCTTGTTGCCAGTCTGGTGGTGTTCAGCAAACATTGCGTGTATGGTTAGGCGCCACA	CGGTAGGACCCTACACATCC	TGTGGCGCCTAACCATACAC
Proteome	1	Cytoplasm	1/3-3	N/A	glnS	1032	CGGTAGGACCCTACACATCCCAGGCATCCGAGAGGTCTGGGAATGCATAACCAGTTTCACCGGATCGATAACCGCCCATTGCGTGTATGGTTAGGCGCCACA	CGGTAGGACCCTACACATCC	TGTGGCGCCTAACCATACAC
Proteome	1	Cytoplasm	1/3-3	N/A	glnS	983	CGGTAGGACCCTACACATCCCAGGCATCCGAGAGGTCTGGGAATGCCGTTGAGATCTTCACGGATGCAGGATTCCACATTGCGTGTATGGTTAGGCGCCACA	CGGTAGGACCCTACACATCC	TGTGGCGCCTAACCATACAC
Proteome	1	Cytoplasm	1/3-3	N/A	glnS	1502	CGGTAGGACCCTACACATCCCAGGCATCCGAGAGGTCTGGGAATGCCATCTTTCAGCGACGGTTCAGCAAAGCCCTCATTGCGTGTATGGTTAGGCGCCACA	CGGTAGGACCCTACACATCC	TGTGGCGCCTAACCATACAC
Proteome	1	Cytoplasm	1/3-3	N/A	glnS	691	CGGTAGGACCCTACACATCCCAGGCATCCGAGAGGTCTGGGAATGCCAGACGACGGTTGTCCTGGAACTCAAGCGTCATTGCGTGTATGGTTAGGCGCCACA	CGGTAGGACCCTACACATCC	TGTGGCGCCTAACCATACAC
Proteome	1	Cytoplasm	1/3-3	N/A	glnS	1339	CGGTAGGACCCTACACATCCCAGGCATCCGAGAGGTCTGGGAATGCAACACCTTTGACTTTACGACCATCTGCCGGCATTGCGTGTATGGTTAGGCGCCACA	CGGTAGGACCCTACACATCC	TGTGGCGCCTAACCATACAC
Proteome	1	Cytoplasm	1/3-3	N/A	glnS	1467	CGGTAGGACCCTACACATCCCAGGCATCCGAGAGGTCTGGGAATGCATCACCAGCGATTCCGGGTTAATCACCGACCATTGCGTGTATGGTTAGGCGCCACA	CGGTAGGACCCTACACATCC	TGTGGCGCCTAACCATACAC
Proteome	1	Cytoplasm	1/3-3	N/A	glnS	656	CGGTAGGACCCTACACATCCCAGGCATCCGAGAGGTCTGGGAATGCGAGAGTGCGTAATACCTTCCAGGGCATCGCCATTGCGTGTATGGTTAGGCGCCACA	CGGTAGGACCCTACACATCC	TGTGGCGCCTAACCATACAC
Proteome	1	Cytoplasm	1/3-3	N/A	glnS	799	CGGTAGGACCCTACACATCCCAGGCATCCGAGAGGTCTGGGAATGCCAGGTTCAACTTACGCTTGGACATCACGGTCATTGCGTGTATGGTTAGGCGCCACA	CGGTAGGACCCTACACATCC	TGTGGCGCCTAACCATACAC
Proteome	1	Cytoplasm	1/3-3	N/A	fldA	319	CGGTAGGACCCTACACATCCCAGGCATCCGAGAGGTCTGGGAATGCGATGGTTGCACCGCGCGGTTCAATGATGTCCATTGCGTGTATGGTTAGGCGCCACA	CGGTAGGACCCTACACATCC	TGTGGCGCCTAACCATACAC
Proteome	1	Cytoplasm	1/3-3	N/A	fldA	283	CGGTAGGACCCTACACATCCCAGGCATCCGAGAGGTCTGGGAATGCGGTGCCCAATGCGTCGCAGAAATATTCGGCCATTGCGTGTATGGTTAGGCGCCACA	CGGTAGGACCCTACACATCC	TGTGGCGCCTAACCATACAC
Proteome	1	Cytoplasm	1/3-3	N/A	ybfE	161	CGGTAGGACCCTACACATCCCAGGCATCCGAGAGGTCTGGGAATGCCCTCGACAGCTTCCGCGTTCAGCTTCAGTTCATTGCGTGTATGGTTAGGCGCCACA	CGGTAGGACCCTACACATCC	TGTGGCGCCTAACCATACAC
Proteome	1	Cytoplasm	1/3-3	N/A	seqA	259	CGGTAGGACCCTACACATCCCAGGCATCCGAGAGGTCTGGGAATGCAGACAACAGCAGCATAAAGCGATTGACCGCCATTGCGTGTATGGTTAGGCGCCACA	CGGTAGGACCCTACACATCC	TGTGGCGCCTAACCATACAC
Proteome	1	Cytoplasm	1/3-3	N/A	seqA	358	CGGTAGGACCCTACACATCCCAGGCATCCGAGAGGTCTGGGAATGCCAGCAGCGTTTGTTCATCTGCCGCAAAGTACATTGCGTGTATGGTTAGGCGCCACA	CGGTAGGACCCTACACATCC	TGTGGCGCCTAACCATACAC
Proteome	1	Cytoplasm	1/3-3	N/A	seqA	398	CGGTAGGACCCTACACATCCCAGGCATCCGAGAGGTCTGGGAATGCTGCCTGGCACATGTTTCGGCTTGGTCTGATCATTGCGTGTATGGTTAGGCGCCACA	CGGTAGGACCCTACACATCC	TGTGGCGCCTAACCATACAC
Proteome	1	Cytoplasm	1/3-3	N/A	pgm	616	CGGTAGGACCCTACACATCCCAGGCATCCGAGAGGTCTGGGAATGCCAGACCTTCCACGAACGGCTGCACCAGATCCATTGCGTGTATGGTTAGGCGCCACA	CGGTAGGACCCTACACATCC	TGTGGCGCCTAACCATACAC
Proteome	1	Cytoplasm	1/3-3	N/A	pgm	1047	CGGTAGGACCCTACACATCCCAGGCATCCGAGAGGTCTGGGAATGCACCACACGGTCGATCATCGCAGATGAAACCCATTGCGTGTATGGTTAGGCGCCACA	CGGTAGGACCCTACACATCC	TGTGGCGCCTAACCATACAC
Proteome	1	Cytoplasm	1/3-3	N/A	pgm	1582	CGGTAGGACCCTACACATCCCAGGCATCCGAGAGGTCTGGGAATGCCTCAACCGCTTCTTTCTCAATCTGCTTGCGCATTGCGTGTATGGTTAGGCGCCACA	CGGTAGGACCCTACACATCC	TGTGGCGCCTAACCATACAC
Proteome	1	Cytoplasm	1/3-3	N/A	pgm	1132	CGGTAGGACCCTACACATCCCAGGCATCCGAGAGGTCTGGGAATGCAAAGCCGAAGCTGCCGTCGAACAGACCATCCATTGCGTGTATGGTTAGGCGCCACA	CGGTAGGACCCTACACATCC	TGTGGCGCCTAACCATACAC
Proteome	1	Cytoplasm	1/3-3	N/A	pgm	228	CGGTAGGACCCTACACATCCCAGGCATCCGAGAGGTCTGGGAATGCTCTTTACCCACATAGCAAGGGCCAGTGATGCATTGCGTGTATGGTTAGGCGCCACA	CGGTAGGACCCTACACATCC	TGTGGCGCCTAACCATACAC
Proteome	1	Cytoplasm	1/3-3	N/A	pgm	581	CGGTAGGACCCTACACATCCCAGGCATCCGAGAGGTCTGGGAATGCCTTTCACATGACCGGATGCCATCGCTTCGTCATTGCGTGTATGGTTAGGCGCCACA	CGGTAGGACCCTACACATCC	TGTGGCGCCTAACCATACAC
Proteome	1	Cytoplasm	1/3-3	N/A	pgm	986	CGGTAGGACCCTACACATCCCAGGCATCCGAGAGGTCTGGGAATGCACTGCGGACGATGCTGGAACAGGTAATTGACATTGCGTGTATGGTTAGGCGCCACA	CGGTAGGACCCTACACATCC	TGTGGCGCCTAACCATACAC
Proteome	1	Cytoplasm	1/3-3	N/A	gltA	460	CGGTAGGACCCTACACATCCCAGGCATCCGAGAGGTCTGGGAATGCGAACGCGGCAATTTCACGGTGACGAGGATTCATTGCGTGTATGGTTAGGCGCCACA	CGGTAGGACCCTACACATCC	TGTGGCGCCTAACCATACAC
Proteome	1	Cytoplasm	1/3-3	N/A	gltA	692	CGGTAGGACCCTACACATCCCAGGCATCCGAGAGGTCTGGGAATGCTACGCACGGTGGAGGTAGAGGCGTTCTGTTCATTGCGTGTATGGTTAGGCGCCACA	CGGTAGGACCCTACACATCC	TGTGGCGCCTAACCATACAC
Proteome	1	Cytoplasm	1/3-3	N/A	gltA	516	CGGTAGGACCCTACACATCCCAGGCATCCGAGAGGTCTGGGAATGCCCAATGGAATACTTGTAACACATCGCGGCCCATTGCGTGTATGGTTAGGCGCCACA	CGGTAGGACCCTACACATCC	TGTGGCGCCTAACCATACAC
Proteome	1	Cytoplasm	1/3-3	N/A	gltA	394	CGGTAGGACCCTACACATCCCAGGCATCCGAGAGGTCTGGGAATGCCGCGCCGGTAATACCACACATGACTGCCATCATTGCGTGTATGGTTAGGCGCCACA	CGGTAGGACCCTACACATCC	TGTGGCGCCTAACCATACAC
Proteome	1	Cytoplasm	1/3-3	N/A	gltA	1072	CGGTAGGACCCTACACATCCCAGGCATCCGAGAGGTCTGGGAATGCACCAGAGTAGAAATCGACGTTCGGGTACAGCATTGCGTGTATGGTTAGGCGCCACA	CGGTAGGACCCTACACATCC	TGTGGCGCCTAACCATACAC
Proteome	1	Cytoplasm	1/3-3	N/A	sucA	243	CGGTAGGACCCTACACATCCCAGGCATCCGAGAGGTCTGGGAATGCTTAACCTGCTTCACATTGGTGTCAGGGTCGCATTGCGTGTATGGTTAGGCGCCACA	CGGTAGGACCCTACACATCC	TGTGGCGCCTAACCATACAC
Proteome	1	Cytoplasm	1/3-3	N/A	sucA	1748	CGGTAGGACCCTACACATCCCAGGCATCCGAGAGGTCTGGGAATGCAGTCGAACAGTTTCTCACCGGCAGCCATCGCATTGCGTGTATGGTTAGGCGCCACA	CGGTAGGACCCTACACATCC	TGTGGCGCCTAACCATACAC
Proteome	1	Cytoplasm	1/3-3	N/A	sucA	1571	CGGTAGGACCCTACACATCCCAGGCATCCGAGAGGTCTGGGAATGCACCAGGTGAAAGAGTGCATGTTCATCGGACCATTGCGTGTATGGTTAGGCGCCACA	CGGTAGGACCCTACACATCC	TGTGGCGCCTAACCATACAC
Proteome	1	Cytoplasm	1/3-3	N/A	sucA	1713	CGGTAGGACCCTACACATCCCAGGCATCCGAGAGGTCTGGGAATGCCGATCGCCATAAATCTTGGCAACGCGAGACCATTGCGTGTATGGTTAGGCGCCACA	CGGTAGGACCCTACACATCC	TGTGGCGCCTAACCATACAC
Proteome	1	Cytoplasm	1/3-3	N/A	sucA	1845	CGGTAGGACCCTACACATCCCAGGCATCCGAGAGGTCTGGGAATGCTGGAAGAAGGTACCGCGACCGGAGTCTTCACATTGCGTGTATGGTTAGGCGCCACA	CGGTAGGACCCTACACATCC	TGTGGCGCCTAACCATACAC
Proteome	1	Cytoplasm	1/3-3	N/A	sucA	1606	CGGTAGGACCCTACACATCCCAGGCATCCGAGAGGTCTGGGAATGCGTACTCTTCGTCCCATTCGTGGTTGAGGTACATTGCGTGTATGGTTAGGCGCCACA	CGGTAGGACCCTACACATCC	TGTGGCGCCTAACCATACAC
Proteome	1	Cytoplasm	1/3-3	N/A	sucA	1517	CGGTAGGACCCTACACATCCCAGGCATCCGAGAGGTCTGGGAATGCCAGCATCCAGCGCATCGCGGTACAGGTTAACATTGCGTGTATGGTTAGGCGCCACA	CGGTAGGACCCTACACATCC	TGTGGCGCCTAACCATACAC
Proteome	1	Cytoplasm	1/3-3	N/A	sucA	900	CGGTAGGACCCTACACATCCCAGGCATCCGAGAGGTCTGGGAATGCCCGCCATCGGTCTGGAAGTCAGACGAGAAGCATTGCGTGTATGGTTAGGCGCCACA	CGGTAGGACCCTACACATCC	TGTGGCGCCTAACCATACAC
Proteome	1	Cytoplasm	1/3-3	N/A	sucA	1206	CGGTAGGACCCTACACATCCCAGGCATCCGAGAGGTCTGGGAATGCCCGATATCAGTACAGTACGGCGTAGAACGGCATTGCGTGTATGGTTAGGCGCCACA	CGGTAGGACCCTACACATCC	TGTGGCGCCTAACCATACAC
Proteome	1	Cytoplasm	1/3-3	N/A	sucA	1121	CGGTAGGACCCTACACATCCCAGGCATCCGAGAGGTCTGGGAATGCCCGTACCGCCAACTTCATAACCACGCGCTTCATTGCGTGTATGGTTAGGCGCCACA	CGGTAGGACCCTACACATCC	TGTGGCGCCTAACCATACAC
Proteome	1	Cytoplasm	1/3-3	N/A	sucA	1001	CGGTAGGACCCTACACATCCCAGGCATCCGAGAGGTCTGGGAATGCGCTCATCAAGTCTGTCCAGACGGGCACGAACATTGCGTGTATGGTTAGGCGCCACA	CGGTAGGACCCTACACATCC	TGTGGCGCCTAACCATACAC
Proteome	1	Cytoplasm	1/3-3	N/A	sucA	91	CGGTAGGACCCTACACATCCCAGGCATCCGAGAGGTCTGGGAATGCGTTAGCGTCAACCGAGTCAGGATCGGTTAACATTGCGTGTATGGTTAGGCGCCACA	CGGTAGGACCCTACACATCC	TGTGGCGCCTAACCATACAC
Proteome	1	Cytoplasm	1/3-3	N/A	sucA	2407	CGGTAGGACCCTACACATCCCAGGCATCCGAGAGGTCTGGGAATGCCTTCGGATCAAGCTCGTCGATTTCACCGATCATTGCGTGTATGGTTAGGCGCCACA	CGGTAGGACCCTACACATCC	TGTGGCGCCTAACCATACAC
Proteome	1	Cytoplasm	1/3-3	N/A	sucB	375	CGGTAGGACCCTACACATCCCAGGCATCCGAGAGGTCTGGGAATGCGTGCCTTTAATGGCGCTGGCGTCGAGATTGCATTGCGTGTATGGTTAGGCGCCACA	CGGTAGGACCCTACACATCC	TGTGGCGCCTAACCATACAC
Proteome	1	Cytoplasm	1/3-3	N/A	sucB	1177	CGGTAGGACCCTACACATCCCAGGCATCCGAGAGGTCTGGGAATGCCAGCAGACGCGTCGGATCTTCCAGCAACTCCATTGCGTGTATGGTTAGGCGCCACA	CGGTAGGACCCTACACATCC	TGTGGCGCCTAACCATACAC
Proteome	1	Cytoplasm	1/3-3	N/A	sucB	1062	CGGTAGGACCCTACACATCCCAGGCATCCGAGAGGTCTGGGAATGCATCTCAACCTGACCATTCACCGCCATCGGACATTGCGTGTATGGTTAGGCGCCACA	CGGTAGGACCCTACACATCC	TGTGGCGCCTAACCATACAC
Proteome	1	Cytoplasm	1/3-3	N/A	sucB	861	CGGTAGGACCCTACACATCCCAGGCATCCGAGAGGTCTGGGAATGCTTCTCGATGTCTGCCATGCCGAGGGTATCGCATTGCGTGTATGGTTAGGCGCCACA	CGGTAGGACCCTACACATCC	TGTGGCGCCTAACCATACAC
Proteome	1	Cytoplasm	1/3-3	N/A	sucB	1026	CGGTAGGACCCTACACATCCCAGGCATCCGAGAGGTCTGGGAATGCTTGATAGCGTGCATACCCAGAATTGCGCTCCATTGCGTGTATGGTTAGGCGCCACA	CGGTAGGACCCTACACATCC	TGTGGCGCCTAACCATACAC
Proteome	1	Cytoplasm	1/3-3	N/A	sucC	703	CGGTAGGACCCTACACATCCCAGGCATCCGAGAGGTCTGGGAATGCCTGTGCTTCACGCGGATCTTCCTGCGACTGCATTGCGTGTATGGTTAGGCGCCACA	CGGTAGGACCCTACACATCC	TGTGGCGCCTAACCATACAC
Proteome	1	Cytoplasm	1/3-3	N/A	sucC	746	CGGTAGGACCCTACACATCCCAGGCATCCGAGAGGTCTGGGAATGCTGTTACCGTCCAGCGCAACGTAGTTCAGTTCATTGCGTGTATGGTTAGGCGCCACA	CGGTAGGACCCTACACATCC	TGTGGCGCCTAACCATACAC
Proteome	1	Cytoplasm	1/3-3	N/A	sucC	817	CGGTAGGACCCTACACATCCCAGGCATCCGAGAGGTCTGGGAATGCTTCGCCGCCGTGCAGTTTAACGATGTCCATCATTGCGTGTATGGTTAGGCGCCACA	CGGTAGGACCCTACACATCC	TGTGGCGCCTAACCATACAC
Proteome	1	Cytoplasm	1/3-3	N/A	sucC	285	CGGTAGGACCCTACACATCCCAGGCATCCGAGAGGTCTGGGAATGCGCGATATCGGTCGCTGCTTCAACCAGAATCCATTGCGTGTATGGTTAGGCGCCACA	CGGTAGGACCCTACACATCC	TGTGGCGCCTAACCATACAC
Proteome	1	Cytoplasm	1/3-3	N/A	sucC	1083	CGGTAGGACCCTACACATCCCAGGCATCCGAGAGGTCTGGGAATGCGCTGCAATAATATTCAGGCCGCTGTCAGCCCATTGCGTGTATGGTTAGGCGCCACA	CGGTAGGACCCTACACATCC	TGTGGCGCCTAACCATACAC
Proteome	1	Cytoplasm	1/3-3	N/A	sucD	436	CGGTAGGACCCTACACATCCCAGGCATCCGAGAGGTCTGGGAATGCACCGGAACGGGAAACGATACCCACTTTACCCATTGCGTGTATGGTTAGGCGCCACA	CGGTAGGACCCTACACATCC	TGTGGCGCCTAACCATACAC
Proteome	1	Cytoplasm	1/3-3	N/A	sucD	659	CGGTAGGACCCTACACATCCCAGGCATCCGAGAGGTCTGGGAATGCCTGGCTTGGTAACGTGCTCTTTGATGTACGCATTGCGTGTATGGTTAGGCGCCACA	CGGTAGGACCCTACACATCC	TGTGGCGCCTAACCATACAC
Proteome	1	Cytoplasm	1/3-3	N/A	sucD	696	CGGTAGGACCCTACACATCCCAGGCATCCGAGAGGTCTGGGAATGCCCTTTCGGCGCAGTCACACCAGCGATGTAACATTGCGTGTATGGTTAGGCGCCACA	CGGTAGGACCCTACACATCC	TGTGGCGCCTAACCATACAC
Proteome	1	Cytoplasm	1/3-3	N/A	sucD	622	CGGTAGGACCCTACACATCCCAGGCATCCGAGAGGTCTGGGAATGCTTCTTCTTCAGCGCTACCGCCGATCTCACCCATTGCGTGTATGGTTAGGCGCCACA	CGGTAGGACCCTACACATCC	TGTGGCGCCTAACCATACAC
Proteome	1	Cytoplasm	1/3-3	N/A	tolA	196	CGGTAGGACCCTACACATCCCAGGCATCCGAGAGGTCTGGGAATGCCTTCGCGCTTGATTCCTGGCTTTGCATGCGCATTGCGTGTATGGTTAGGCGCCACA	CGGTAGGACCCTACACATCC	TGTGGCGCCTAACCATACAC
Proteome	1	Cytoplasm	1/3-3	N/A	tolA	1051	CGGTAGGACCCTACACATCCCAGGCATCCGAGAGGTCTGGGAATGCGCCTGCATAGGACGATGCGTCATAGAACTTCATTGCGTGTATGGTTAGGCGCCACA	CGGTAGGACCCTACACATCC	TGTGGCGCCTAACCATACAC
Proteome	1	Cytoplasm	1/3-3	N/A	tolA	659	CGGTAGGACCCTACACATCCCAGGCATCCGAGAGGTCTGGGAATGCCAGCAGCCGCTTTCTTCTCAGCTTCTGCTTCATTGCGTGTATGGTTAGGCGCCACA	CGGTAGGACCCTACACATCC	TGTGGCGCCTAACCATACAC
Proteome	1	Cytoplasm	1/3-3	N/A	tolA	36	CGGTAGGACCCTACACATCCCAGGCATCCGAGAGGTCTGGGAATGCTGCAGCACTGCTGAAATAATTATCGCCCGCCATTGCGTGTATGGTTAGGCGCCACA	CGGTAGGACCCTACACATCC	TGTGGCGCCTAACCATACAC
Proteome	1	Cytoplasm	1/3-3	N/A	aroG	311	CGGTAGGACCCTACACATCCCAGGCATCCGAGAGGTCTGGGAATGCCCATATGCGGATCGTTAATCAGCCCTTTCCCATTGCGTGTATGGTTAGGCGCCACA	CGGTAGGACCCTACACATCC	TGTGGCGCCTAACCATACAC
Proteome	1	Cytoplasm	1/3-3	N/A	aroG	673	CGGTAGGACCCTACACATCCCAGGCATCCGAGAGGTCTGGGAATGCGCGCAGAATGATATGGCAATCGCCGTTACCCATTGCGTGTATGGTTAGGCGCCACA	CGGTAGGACCCTACACATCC	TGTGGCGCCTAACCATACAC
Proteome	1	Cytoplasm	1/3-3	N/A	aroG	959	CGGTAGGACCCTACACATCCCAGGCATCCGAGAGGTCTGGGAATGCCGATGCAGGCATCGGTGATGCTCTTACCGTCATTGCGTGTATGGTTAGGCGCCACA	CGGTAGGACCCTACACATCC	TGTGGCGCCTAACCATACAC
Proteome	1	Cytoplasm	1/3-3	N/A	aroG	177	CGGTAGGACCCTACACATCCCAGGCATCCGAGAGGTCTGGGAATGCGCCGCGACAGGATCATGAATTGAGCATGGGCATTGCGTGTATGGTTAGGCGCCACA	CGGTAGGACCCTACACATCC	TGTGGCGCCTAACCATACAC
Proteome	1	Cytoplasm	1/3-3	N/A	moaA	355	CGGTAGGACCCTACACATCCCAGGCATCCGAGAGGTCTGGGAATGCGTCCAGACTGTCGACACTGACGTTAATGCCCATTGCGTGTATGGTTAGGCGCCACA	CGGTAGGACCCTACACATCC	TGTGGCGCCTAACCATACAC
Proteome	1	Cytoplasm	1/3-3	N/A	moaA	914	CGGTAGGACCCTACACATCCCAGGCATCCGAGAGGTCTGGGAATGCGATGCAGGAAATGGGTCTGTTTCTTCTCCCCATTGCGTGTATGGTTAGGCGCCACA	CGGTAGGACCCTACACATCC	TGTGGCGCCTAACCATACAC
Proteome	1	Cytoplasm	1/3-3	N/A	moaA	141	CGGTAGGACCCTACACATCCCAGGCATCCGAGAGGTCTGGGAATGCCGCGTAACCCGGCGAATTTCATCGACGGTACATTGCGTGTATGGTTAGGCGCCACA	CGGTAGGACCCTACACATCC	TGTGGCGCCTAACCATACAC
Proteome	1	Cytoplasm	1/3-3	N/A	moaA	594	CGGTAGGACCCTACACATCCCAGGCATCCGAGAGGTCTGGGAATGCATGTGATGCTTACGGAAGAGCTCGCTGCCCCATTGCGTGTATGGTTAGGCGCCACA	CGGTAGGACCCTACACATCC	TGTGGCGCCTAACCATACAC
Proteome	1	Cytoplasm	1/3-3	N/A	moaA	559	CGGTAGGACCCTACACATCCCAGGCATCCGAGAGGTCTGGGAATGCCGTTTCCATCAGTTCGATGAAACGCAGCTGCATTGCGTGTATGGTTAGGCGCCACA	CGGTAGGACCCTACACATCC	TGTGGCGCCTAACCATACAC
Proteome	1	Cytoplasm	1/3-3	N/A	moaB	7	CGGTAGGACCCTACACATCCCAGGCATCCGAGAGGTCTGGGAATGCACGGGTCGGGATAAATTCAGTGCTTACCTGCATTGCGTGTATGGTTAGGCGCCACA	CGGTAGGACCCTACACATCC	TGTGGCGCCTAACCATACAC
Proteome	1	Cytoplasm	1/3-3	N/A	moaB	160	CGGTAGGACCCTACACATCCCAGGCATCCGAGAGGTCTGGGAATGCCGCAGATACCTGAGCGCGAATAGCGTAGCGCATTGCGTGTATGGTTAGGCGCCACA	CGGTAGGACCCTACACATCC	TGTGGCGCCTAACCATACAC
Proteome	1	Cytoplasm	1/3-3	N/A	moaC	331	CGGTAGGACCCTACACATCCCAGGCATCCGAGAGGTCTGGGAATGCGGAGGCCGCGGTTAATGCTTCCATTTCGACCATTGCGTGTATGGTTAGGCGCCACA	CGGTAGGACCCTACACATCC	TGTGGCGCCTAACCATACAC
Proteome	1	Cytoplasm	1/3-3	N/A	moaC	292	CGGTAGGACCCTACACATCCCAGGCATCCGAGAGGTCTGGGAATGCCCCGGTCAGGCGGCATAAGGTTTCTATACGCATTGCGTGTATGGTTAGGCGCCACA	CGGTAGGACCCTACACATCC	TGTGGCGCCTAACCATACAC
Proteome	1	Cytoplasm	1/3-3	N/A	moaC	163	CGGTAGGACCCTACACATCCCAGGCATCCGAGAGGTCTGGGAATGCCTGAATACCGGCAATACGCGCAGTGGCAAACATTGCGTGTATGGTTAGGCGCCACA	CGGTAGGACCCTACACATCC	TGTGGCGCCTAACCATACAC
Proteome	1	Cytoplasm	1/3-3	N/A	moaE	102	CGGTAGGACCCTACACATCCCAGGCATCCGAGAGGTCTGGGAATGCCCCAGGTTATGGTTGCGCACCTTACCAGTACATTGCGTGTATGGTTAGGCGCCACA	CGGTAGGACCCTACACATCC	TGTGGCGCCTAACCATACAC
Proteome	1	Cytoplasm	1/3-3	N/A	rhlE	457	CGGTAGGACCCTACACATCCCAGGCATCCGAGAGGTCTGGGAATGCGAGCATGCGGTCAGCTTCATCGAGGACGAGCATTGCGTGTATGGTTAGGCGCCACA	CGGTAGGACCCTACACATCC	TGTGGCGCCTAACCATACAC
Proteome	1	Cytoplasm	1/3-3	N/A	rhlE	531	CGGTAGGACCCTACACATCCCAGGCATCCGAGAGGTCTGGGAATGCGAGAATAACAGGTTCTGGCGCTTCGCAGGTCATTGCGTGTATGGTTAGGCGCCACA	CGGTAGGACCCTACACATCC	TGTGGCGCCTAACCATACAC
Proteome	1	Cytoplasm	1/3-3	N/A	rhlE	888	CGGTAGGACCCTACACATCCCAGGCATCCGAGAGGTCTGGGAATGCGCAGCGATGTCAGTTGCCACCAGTACACGACATTGCGTGTATGGTTAGGCGCCACA	CGGTAGGACCCTACACATCC	TGTGGCGCCTAACCATACAC
Proteome	1	Cytoplasm	1/3-3	N/A	rhlE	832	CGGTAGGACCCTACACATCCCAGGCATCCGAGAGGTCTGGGAATGCCGCACGAGTACGCGCACCTTGCGATTTATTCATTGCGTGTATGGTTAGGCGCCACA	CGGTAGGACCCTACACATCC	TGTGGCGCCTAACCATACAC
Proteome	1	Cytoplasm	1/3-3	N/A	rhlE	980	CGGTAGGACCCTACACATCCCAGGCATCCGAGAGGTCTGGGAATGCCGGTACGCCCGATACGGTGGACATAATCTTCATTGCGTGTATGGTTAGGCGCCACA	CGGTAGGACCCTACACATCC	TGTGGCGCCTAACCATACAC
Proteome	1	Cytoplasm	1/3-3	N/A	rlmF	546	CGGTAGGACCCTACACATCCCAGGCATCCGAGAGGTCTGGGAATGCGCGGAATCGTGGAATGGCGGGTTACACAAGCATTGCGTGTATGGTTAGGCGCCACA	CGGTAGGACCCTACACATCC	TGTGGCGCCTAACCATACAC
Proteome	1	Cytoplasm	1/3-3	N/A	rlmF	87	CGGTAGGACCCTACACATCCCAGGCATCCGAGAGGTCTGGGAATGCGCGGGTGTAAGCGTGAGGAATTGCCTGAGTCATTGCGTGTATGGTTAGGCGCCACA	CGGTAGGACCCTACACATCC	TGTGGCGCCTAACCATACAC
Proteome	1	Cytoplasm	1/3-3	N/A	rlmF	423	CGGTAGGACCCTACACATCCCAGGCATCCGAGAGGTCTGGGAATGCGGATTAGAACTGATAATCGCCTGCGCACTGCATTGCGTGTATGGTTAGGCGCCACA	CGGTAGGACCCTACACATCC	TGTGGCGCCTAACCATACAC
Proteome	1	Cytoplasm	1/3-3	N/A	dps	418	CGGTAGGACCCTACACATCCCAGGCATCCGAGAGGTCTGGGAATGCGGTCAGGATATCTGCGGTGTCGTCATCTTTCATTGCGTGTATGGTTAGGCGCCACA	CGGTAGGACCCTACACATCC	TGTGGCGCCTAACCATACAC
Proteome	1	Cytoplasm	1/3-3	N/A	dps	135	CGGTAGGACCCTACACATCCCAGGCATCCGAGAGGTCTGGGAATGCCGCATGTTCCAGTGCGCTTGTTTGGTAATCCATTGCGTGTATGGTTAGGCGCCACA	CGGTAGGACCCTACACATCC	TGTGGCGCCTAACCATACAC
Proteome	1	Cytoplasm	1/3-3	N/A	ybiT	1267	CGGTAGGACCCTACACATCCCAGGCATCCGAGAGGTCTGGGAATGCGATGTCGTCCTGGCTGAACAGCAAACGACCCATTGCGTGTATGGTTAGGCGCCACA	CGGTAGGACCCTACACATCC	TGTGGCGCCTAACCATACAC
Proteome	1	Cytoplasm	1/3-3	N/A	ybiT	458	CGGTAGGACCCTACACATCCCAGGCATCCGAGAGGTCTGGGAATGCGCAGCTTCCAGCCAGGAGCAACTTCACTCACATTGCGTGTATGGTTAGGCGCCACA	CGGTAGGACCCTACACATCC	TGTGGCGCCTAACCATACAC
Proteome	1	Cytoplasm	1/3-3	N/A	ybiT	940	CGGTAGGACCCTACACATCCCAGGCATCCGAGAGGTCTGGGAATGCTTCCACTTCCAGCGCGTTACGGAACAGTTTCATTGCGTGTATGGTTAGGCGCCACA	CGGTAGGACCCTACACATCC	TGTGGCGCCTAACCATACAC
Proteome	1	Cytoplasm	1/3-3	N/A	ybiT	892	CGGTAGGACCCTACACATCCCAGGCATCCGAGAGGTCTGGGAATGCGATGAACGGGTTCTGACGGCTGGAGGCTTTCATTGCGTGTATGGTTAGGCGCCACA	CGGTAGGACCCTACACATCC	TGTGGCGCCTAACCATACAC
Proteome	1	Cytoplasm	1/3-3	N/A	ybiT	93	CGGTAGGACCCTACACATCCCAGGCATCCGAGAGGTCTGGGAATGCGATTTACCACTACCGTTCGCGCCAATCAGGCATTGCGTGTATGGTTAGGCGCCACA	CGGTAGGACCCTACACATCC	TGTGGCGCCTAACCATACAC
Proteome	1	Cytoplasm	1/3-3	N/A	ybiT	1401	CGGTAGGACCCTACACATCCCAGGCATCCGAGAGGTCTGGGAATGCAGCGACTCAATGGATTCCATATCCAGGTGGCATTGCGTGTATGGTTAGGCGCCACA	CGGTAGGACCCTACACATCC	TGTGGCGCCTAACCATACAC
Proteome	1	Cytoplasm	1/3-3	N/A	ybiT	1366	CGGTAGGACCCTACACATCCCAGGCATCCGAGAGGTCTGGGAATGCCGGTTCGTCCATGATCAGAATGTTCGGCTTCATTGCGTGTATGGTTAGGCGCCACA	CGGTAGGACCCTACACATCC	TGTGGCGCCTAACCATACAC
Proteome	1	Cytoplasm	1/3-3	N/A	rimO	965	CGGTAGGACCCTACACATCCCAGGCATCCGAGAGGTCTGGGAATGCCAACGCGATCCAGACGCGCTTCTTTCAGGACATTGCGTGTATGGTTAGGCGCCACA	CGGTAGGACCCTACACATCC	TGTGGCGCCTAACCATACAC
Proteome	1	Cytoplasm	1/3-3	N/A	rimO	1210	CGGTAGGACCCTACACATCCCAGGCATCCGAGAGGTCTGGGAATGCATTGAGATAAACCGCGCCGTCGATTTCCGGCATTGCGTGTATGGTTAGGCGCCACA	CGGTAGGACCCTACACATCC	TGTGGCGCCTAACCATACAC
Proteome	1	Cytoplasm	1/3-3	N/A	rimO	733	CGGTAGGACCCTACACATCCCAGGCATCCGAGAGGTCTGGGAATGCGCCTTCTGCCATCAGTGGGATGACGTCGTCCATTGCGTGTATGGTTAGGCGCCACA	CGGTAGGACCCTACACATCC	TGTGGCGCCTAACCATACAC
Proteome	1	Cytoplasm	1/3-3	N/A	rimO	1126	CGGTAGGACCCTACACATCCCAGGCATCCGAGAGGTCTGGGAATGCCACCAGAATTTCACGGCCCACTTTCTCTTGCATTGCGTGTATGGTTAGGCGCCACA	CGGTAGGACCCTACACATCC	TGTGGCGCCTAACCATACAC
Proteome	1	Cytoplasm	1/3-3	N/A	rimO	367	CGGTAGGACCCTACACATCCCAGGCATCCGAGAGGTCTGGGAATGCTTGTTCTGGCACCAGGCTCAGGAATGGGTTCATTGCGTGTATGGTTAGGCGCCACA	CGGTAGGACCCTACACATCC	TGTGGCGCCTAACCATACAC
Proteome	1	Cytoplasm	1/3-3	N/A	rimO	289	CGGTAGGACCCTACACATCCCAGGCATCCGAGAGGTCTGGGAATGCATAGCTATGAGGCCCGGTGATTTCCAGCACCATTGCGTGTATGGTTAGGCGCCACA	CGGTAGGACCCTACACATCC	TGTGGCGCCTAACCATACAC
Proteome	1	Cytoplasm	1/3-3	N/A	rimO	1002	CGGTAGGACCCTACACATCCCAGGCATCCGAGAGGTCTGGGAATGCGCGTCTGCACCTTCAACCGGGCTGTATTTACATTGCGTGTATGGTTAGGCGCCACA	CGGTAGGACCCTACACATCC	TGTGGCGCCTAACCATACAC
Proteome	1	Cytoplasm	1/3-3	N/A	deoR	727	CGGTAGGACCCTACACATCCCAGGCATCCGAGAGGTCTGGGAATGCATACATCAACTTAATGCGCTGCGTCTGCGCCATTGCGTGTATGGTTAGGCGCCACA	CGGTAGGACCCTACACATCC	TGTGGCGCCTAACCATACAC
Proteome	1	Cytoplasm	1/3-3	N/A	deoR	619	CGGTAGGACCCTACACATCCCAGGCATCCGAGAGGTCTGGGAATGCACGCACCTTGCCAAATTTACTGTGGTCGACCATTGCGTGTATGGTTAGGCGCCACA	CGGTAGGACCCTACACATCC	TGTGGCGCCTAACCATACAC
Proteome	1	Cytoplasm	1/3-3	N/A	deoR	654	CGGTAGGACCCTACACATCCCAGGCATCCGAGAGGTCTGGGAATGCATATCAAAGCGTTTCAGGTCACCCATGCGCCATTGCGTGTATGGTTAGGCGCCACA	CGGTAGGACCCTACACATCC	TGTGGCGCCTAACCATACAC
Proteome	1	Cytoplasm	1/3-3	N/A	nfsA	300	CGGTAGGACCCTACACATCCCAGGCATCCGAGAGGTCTGGGAATGCATTGCCGTATCAACGACACCGAGCAACAGTCATTGCGTGTATGGTTAGGCGCCACA	CGGTAGGACCCTACACATCC	TGTGGCGCCTAACCATACAC
Proteome	1	Cytoplasm	1/3-3	N/A	nfsA	541	CGGTAGGACCCTACACATCCCAGGCATCCGAGAGGTCTGGGAATGCCGCCAGTGCGCCTTTATCCAGCGGTTGATACATTGCGTGTATGGTTAGGCGCCACA	CGGTAGGACCCTACACATCC	TGTGGCGCCTAACCATACAC
Proteome	1	Cytoplasm	1/3-3	N/A	nfsA	578	CGGTAGGACCCTACACATCCCAGGCATCCGAGAGGTCTGGGAATGCGGGTGAGGTAATATTCCGCCAGTTGCTCGTCATTGCGTGTATGGTTAGGCGCCACA	CGGTAGGACCCTACACATCC	TGTGGCGCCTAACCATACAC
Proteome	1	Cytoplasm	1/3-3	N/A	nfsA	19	CGGTAGGACCCTACACATCCCAGGCATCCGAGAGGTCTGGGAATGCATGGCGAATGGAGCGATGGCCACAAATAAGCATTGCGTGTATGGTTAGGCGCCACA	CGGTAGGACCCTACACATCC	TGTGGCGCCTAACCATACAC
Proteome	1	Cytoplasm	1/3-3	N/A	rimK	295	CGGTAGGACCCTACACATCCCAGGCATCCGAGAGGTCTGGGAATGCCGCCAGCAGTTGCATGGAACGCAATTTGTCCATTGCGTGTATGGTTAGGCGCCACA	CGGTAGGACCCTACACATCC	TGTGGCGCCTAACCATACAC
Proteome	1	Cytoplasm	1/3-3	N/A	rimK	75	CGGTAGGACCCTACACATCCCAGGCATCCGAGAGGTCTGGGAATGCAGCGGATCAAGAATTTCAACCAGGTGACCGCATTGCGTGTATGGTTAGGCGCCACA	CGGTAGGACCCTACACATCC	TGTGGCGCCTAACCATACAC
Proteome	1	Cytoplasm	1/3-3	N/A	rimK	530	CGGTAGGACCCTACACATCCCAGGCATCCGAGAGGTCTGGGAATGCCGCACCCTTGCGCCTCTTTGATATATTCCTCATTGCGTGTATGGTTAGGCGCCACA	CGGTAGGACCCTACACATCC	TGTGGCGCCTAACCATACAC
Proteome	1	Cytoplasm	1/3-3	N/A	clpA	513	CGGTAGGACCCTACACATCCCAGGCATCCGAGAGGTCTGGGAATGCCGCGCAAGCTGATTCAGGTTCGTCGTGAAACATTGCGTGTATGGTTAGGCGCCACA	CGGTAGGACCCTACACATCC	TGTGGCGCCTAACCATACAC
Proteome	1	Cytoplasm	1/3-3	N/A	clpA	857	CGGTAGGACCCTACACATCCCAGGCATCCGAGAGGTCTGGGAATGCCTGCACCCGCACCGATAATGGTGTGGATCTCATTGCGTGTATGGTTAGGCGCCACA	CGGTAGGACCCTACACATCC	TGTGGCGCCTAACCATACAC
Proteome	1	Cytoplasm	1/3-3	N/A	clpA	382	CGGTAGGACCCTACACATCCCAGGCATCCGAGAGGTCTGGGAATGCAAAGTTCACCACATCGAGACGGCTGACTTCCATTGCGTGTATGGTTAGGCGCCACA	CGGTAGGACCCTACACATCC	TGTGGCGCCTAACCATACAC
Proteome	1	Cytoplasm	1/3-3	N/A	clpA	1756	CGGTAGGACCCTACACATCCCAGGCATCCGAGAGGTCTGGGAATGCGTCTGCTTTGCGTCCGTTGTTATCGGTCAGCATTGCGTGTATGGTTAGGCGCCACA	CGGTAGGACCCTACACATCC	TGTGGCGCCTAACCATACAC
Proteome	1	Cytoplasm	1/3-3	N/A	clpA	551	CGGTAGGACCCTACACATCCCAGGCATCCGAGAGGTCTGGGAATGCCCTTCTCACGACCAATCAGTGGGTCGATTCCATTGCGTGTATGGTTAGGCGCCACA	CGGTAGGACCCTACACATCC	TGTGGCGCCTAACCATACAC
Proteome	1	Cytoplasm	1/3-3	N/A	clpA	912	CGGTAGGACCCTACACATCCCAGGCATCCGAGAGGTCTGGGAATGCCCGCTGGAGAGCAACGGTTTGATTAGGTTACATTGCGTGTATGGTTAGGCGCCACA	CGGTAGGACCCTACACATCC	TGTGGCGCCTAACCATACAC
Proteome	1	Cytoplasm	1/3-3	N/A	clpA	344	CGGTAGGACCCTACACATCCCAGGCATCCGAGAGGTCTGGGAATGCGCAACAGATATGCCGCCTGCGACTCCTGTTCATTGCGTGTATGGTTAGGCGCCACA	CGGTAGGACCCTACACATCC	TGTGGCGCCTAACCATACAC
Proteome	1	Cytoplasm	1/3-3	N/A	clpA	274	CGGTAGGACCCTACACATCCCAGGCATCCGAGAGGTCTGGGAATGCATTGCGACCGGAGGACTGGACATGGAAGACCATTGCGTGTATGGTTAGGCGCCACA	CGGTAGGACCCTACACATCC	TGTGGCGCCTAACCATACAC
Proteome	1	Cytoplasm	1/3-3	N/A	clpA	671	CGGTAGGACCCTACACATCCCAGGCATCCGAGAGGTCTGGGAATGCCCTGAACAATTCGCCAGGCAAGACCTTCCGCATTGCGTGTATGGTTAGGCGCCACA	CGGTAGGACCCTACACATCC	TGTGGCGCCTAACCATACAC
Proteome	1	Cytoplasm	1/3-3	N/A	clpA	1839	CGGTAGGACCCTACACATCCCAGGCATCCGAGAGGTCTGGGAATGCTCCTGGTGGATAAGACCAATGGATTTGCGCCATTGCGTGTATGGTTAGGCGCCACA	CGGTAGGACCCTACACATCC	TGTGGCGCCTAACCATACAC
Proteome	1	Cytoplasm	1/3-3	N/A	trxB	202	CGGTAGGACCCTACACATCCCAGGCATCCGAGAGGTCTGGGAATGCTTCAAACTTGGTGGCATGTTCGTGCATGCGCATTGCGTGTATGGTTAGGCGCCACA	CGGTAGGACCCTACACATCC	TGTGGCGCCTAACCATACAC
Proteome	1	Cytoplasm	1/3-3	N/A	trxB	876	CGGTAGGACCCTACACATCCCAGGCATCCGAGAGGTCTGGGAATGCGTACCGGCCGAAGTAATGGCCTGGCGATAACATTGCGTGTATGGTTAGGCGCCACA	CGGTAGGACCCTACACATCC	TGTGGCGCCTAACCATACAC
Proteome	1	Cytoplasm	1/3-3	N/A	trxB	690	CGGTAGGACCCTACACATCCCAGGCATCCGAGAGGTCTGGGAATGCAGACCGGCAACGTCGAGTGACTCGATGTTACATTGCGTGTATGGTTAGGCGCCACA	CGGTAGGACCCTACACATCC	TGTGGCGCCTAACCATACAC
Proteome	1	Cytoplasm	1/3-3	N/A	trxB	294	CGGTAGGACCCTACACATCCCAGGCATCCGAGAGGTCTGGGAATGCGCGTCGCAAGTGTATTCGCCGTTATCGCCACATTGCGTGTATGGTTAGGCGCCACA	CGGTAGGACCCTACACATCC	TGTGGCGCCTAACCATACAC
Proteome	1	Cytoplasm	1/3-3	N/A	lrp	363	CGGTAGGACCCTACACATCCCAGGCATCCGAGAGGTCTGGGAATGCAGCAACTTACGGTAGGCTGACATATCCGGCCATTGCGTGTATGGTTAGGCGCCACA	CGGTAGGACCCTACACATCC	TGTGGCGCCTAACCATACAC
Proteome	1	Cytoplasm	1/3-3	N/A	rarA	1148	CGGTAGGACCCTACACATCCCAGGCATCCGAGAGGTCTGGGAATGCGAGCGTAACGATATTCCTGCCCGTAGCCCACATTGCGTGTATGGTTAGGCGCCACA	CGGTAGGACCCTACACATCC	TGTGGCGCCTAACCATACAC
Proteome	1	Cytoplasm	1/3-3	N/A	rarA	941	CGGTAGGACCCTACACATCCCAGGCATCCGAGAGGTCTGGGAATGCCGCGAGTAAAGCAATCCCAGGCCGCAATTGCATTGCGTGTATGGTTAGGCGCCACA	CGGTAGGACCCTACACATCC	TGTGGCGCCTAACCATACAC
Proteome	1	Cytoplasm	1/3-3	N/A	rarA	1183	CGGTAGGACCCTACACATCCCAGGCATCCGAGAGGTCTGGGAATGCAACCTCACCGGCAGCATAAGCGTTTGCTTCCATTGCGTGTATGGTTAGGCGCCACA	CGGTAGGACCCTACACATCC	TGTGGCGCCTAACCATACAC
Proteome	1	Cytoplasm	1/3-3	N/A	rarA	227	CGGTAGGACCCTACACATCCCAGGCATCCGAGAGGTCTGGGAATGCAGGTGACGGCAGAAATACGTTCCACATCAGCATTGCGTGTATGGTTAGGCGCCACA	CGGTAGGACCCTACACATCC	TGTGGCGCCTAACCATACAC
Proteome	1	Cytoplasm	1/3-3	N/A	rarA	128	CGGTAGGACCCTACACATCCCAGGCATCCGAGAGGTCTGGGAATGCTAGAATGTAAATGCCCGGCTTCGATAGCGCCATTGCGTGTATGGTTAGGCGCCACA	CGGTAGGACCCTACACATCC	TGTGGCGCCTAACCATACAC
Proteome	1	Cytoplasm	1/3-3	N/A	rarA	550	CGGTAGGACCCTACACATCCCAGGCATCCGAGAGGTCTGGGAATGCTGGCAGAACAATATCCTGACCACCATAGCCCATTGCGTGTATGGTTAGGCGCCACA	CGGTAGGACCCTACACATCC	TGTGGCGCCTAACCATACAC
Proteome	1	Cytoplasm	1/3-3	N/A	pflA	517	CGGTAGGACCCTACACATCCCAGGCATCCGAGAGGTCTGGGAATGCATGCGCTGAATCGTCATCGTCAGACCAGCCCATTGCGTGTATGGTTAGGCGCCACA	CGGTAGGACCCTACACATCC	TGTGGCGCCTAACCATACAC
Proteome	1	Cytoplasm	1/3-3	N/A	pflA	371	CGGTAGGACCCTACACATCCCAGGCATCCGAGAGGTCTGGGAATGCTCTGTTTGAGATCGAGCATTACCAGGTCGGCATTGCGTGTATGGTTAGGCGCCACA	CGGTAGGACCCTACACATCC	TGTGGCGCCTAACCATACAC
Proteome	1	Cytoplasm	1/3-3	N/A	pflA	99	CGGTAGGACCCTACACATCCCAGGCATCCGAGAGGTCTGGGAATGCCAGGTGTCGCGGTTATGACAATACAGGCAGCATTGCGTGTATGGTTAGGCGCCACA	CGGTAGGACCCTACACATCC	TGTGGCGCCTAACCATACAC
Proteome	1	Cytoplasm	1/3-3	N/A	pflB	1179	CGGTAGGACCCTACACATCCCAGGCATCCGAGAGGTCTGGGAATGCTCGTTCTCATACTGCAGAGAAGAGGTGTCGCATTGCGTGTATGGTTAGGCGCCACA	CGGTAGGACCCTACACATCC	TGTGGCGCCTAACCATACAC
Proteome	1	Cytoplasm	1/3-3	N/A	pflB	1917	CGGTAGGACCCTACACATCCCAGGCATCCGAGAGGTCTGGGAATGCAGAGAGGCTACTGCACCTTTCTGGTCACGACATTGCGTGTATGGTTAGGCGCCACA	CGGTAGGACCCTACACATCC	TGTGGCGCCTAACCATACAC
Proteome	1	Cytoplasm	1/3-3	N/A	pflB	1600	CGGTAGGACCCTACACATCCCAGGCATCCGAGAGGTCTGGGAATGCCGCATATTTGATTGCAGACAGGGAGTCAGCCATTGCGTGTATGGTTAGGCGCCACA	CGGTAGGACCCTACACATCC	TGTGGCGCCTAACCATACAC
Proteome	1	Cytoplasm	1/3-3	N/A	pflB	103	CGGTAGGACCCTACACATCCCAGGCATCCGAGAGGTCTGGGAATGCCAGGAAGGACTCGTCACCCTCGTACGGAGTCATTGCGTGTATGGTTAGGCGCCACA	CGGTAGGACCCTACACATCC	TGTGGCGCCTAACCATACAC
Proteome	1	Cytoplasm	1/3-3	N/A	pflB	988	CGGTAGGACCCTACACATCCCAGGCATCCGAGAGGTCTGGGAATGCGATAGATTCGGTTGCCCAGATCGGGTCGCCCATTGCGTGTATGGTTAGGCGCCACA	CGGTAGGACCCTACACATCC	TGTGGCGCCTAACCATACAC
Proteome	1	Cytoplasm	1/3-3	N/A	pflB	221	CGGTAGGACCCTACACATCCCAGGCATCCGAGAGGTCTGGGAATGCAGGTGATGGTGGAAGCAACAGCGGTGTCAACATTGCGTGTATGGTTAGGCGCCACA	CGGTAGGACCCTACACATCC	TGTGGCGCCTAACCATACAC
Proteome	1	Cytoplasm	1/3-3	N/A	pflB	373	CGGTAGGACCCTACACATCCCAGGCATCCGAGAGGTCTGGGAATGCGATCATCGGATCCAGTTCGCGGTTGTACGCCATTGCGTGTATGGTTAGGCGCCACA	CGGTAGGACCCTACACATCC	TGTGGCGCCTAACCATACAC
Proteome	1	Cytoplasm	1/3-3	N/A	pflB	158	CGGTAGGACCCTACACATCCCAGGCATCCGAGAGGTCTGGGAATGCTAACGCCTTCCATTACTTTGTCCCACAGGGCATTGCGTGTATGGTTAGGCGCCACA	CGGTAGGACCCTACACATCC	TGTGGCGCCTAACCATACAC
Proteome	1	Cytoplasm	1/3-3	N/A	pflB	1729	CGGTAGGACCCTACACATCCCAGGCATCCGAGAGGTCTGGGAATGCCATGAAACGTTCTACCAGGTCAACAGCCAGCATTGCGTGTATGGTTAGGCGCCACA	CGGTAGGACCCTACACATCC	TGTGGCGCCTAACCATACAC
Proteome	1	Cytoplasm	1/3-3	N/A	pflB	778	CGGTAGGACCCTACACATCCCAGGCATCCGAGAGGTCTGGGAATGCAGACTTAACAGCAGCCAGGTAGCCGAAGTACATTGCGTGTATGGTTAGGCGCCACA	CGGTAGGACCCTACACATCC	TGTGGCGCCTAACCATACAC
Proteome	1	Cytoplasm	1/3-3	N/A	pflB	1420	CGGTAGGACCCTACACATCCCAGGCATCCGAGAGGTCTGGGAATGCGAAGTGATCCATGCGCTCCATCACTTCATCCATTGCGTGTATGGTTAGGCGCCACA	CGGTAGGACCCTACACATCC	TGTGGCGCCTAACCATACAC
Proteome	1	Cytoplasm	1/3-3	N/A	ycaO	1577	CGGTAGGACCCTACACATCCCAGGCATCCGAGAGGTCTGGGAATGCCATCTGCGCCGTACATGCGAACAAACGCATCATTGCGTGTATGGTTAGGCGCCACA	CGGTAGGACCCTACACATCC	TGTGGCGCCTAACCATACAC
Proteome	1	Cytoplasm	1/3-3	N/A	ycaO	343	CGGTAGGACCCTACACATCCCAGGCATCCGAGAGGTCTGGGAATGCGTCATCGAGCAGCCCTTCTGGCACATCGTCCATTGCGTGTATGGTTAGGCGCCACA	CGGTAGGACCCTACACATCC	TGTGGCGCCTAACCATACAC
Proteome	1	Cytoplasm	1/3-3	N/A	ycaO	441	CGGTAGGACCCTACACATCCCAGGCATCCGAGAGGTCTGGGAATGCGGCAGGCCGCAAATACCACGATCTTCGTTACATTGCGTGTATGGTTAGGCGCCACA	CGGTAGGACCCTACACATCC	TGTGGCGCCTAACCATACAC
Proteome	1	Cytoplasm	1/3-3	N/A	ycaO	1063	CGGTAGGACCCTACACATCCCAGGCATCCGAGAGGTCTGGGAATGCGTTGAAGATAGCCATCAGTGTGGCGAACTCCATTGCGTGTATGGTTAGGCGCCACA	CGGTAGGACCCTACACATCC	TGTGGCGCCTAACCATACAC
Proteome	1	Cytoplasm	1/3-3	N/A	ycaO	1446	CGGTAGGACCCTACACATCCCAGGCATCCGAGAGGTCTGGGAATGCTTAAACTCCATCGTCCATTCGGTCCAGACCCATTGCGTGTATGGTTAGGCGCCACA	CGGTAGGACCCTACACATCC	TGTGGCGCCTAACCATACAC
Proteome	1	Cytoplasm	1/3-3	N/A	ycaO	632	CGGTAGGACCCTACACATCCCAGGCATCCGAGAGGTCTGGGAATGCCCGGGATCTCTGGCAGGCTGATGCTTTCAGCATTGCGTGTATGGTTAGGCGCCACA	CGGTAGGACCCTACACATCC	TGTGGCGCCTAACCATACAC
Proteome	1	Cytoplasm	1/3-3	N/A	ycaO	877	CGGTAGGACCCTACACATCCCAGGCATCCGAGAGGTCTGGGAATGCCACATCCAAATCTTTCAGGCCACGACCTTGCATTGCGTGTATGGTTAGGCGCCACA	CGGTAGGACCCTACACATCC	TGTGGCGCCTAACCATACAC
Proteome	1	Cytoplasm	1/3-3	N/A	ycaO	35	CGGTAGGACCCTACACATCCCAGGCATCCGAGAGGTCTGGGAATGCGCTGGAAGCGAGCGATGGAATCTTCCAGAGCATTGCGTGTATGGTTAGGCGCCACA	CGGTAGGACCCTACACATCC	TGTGGCGCCTAACCATACAC
Proteome	1	Cytoplasm	1/3-3	N/A	ycaO	1126	CGGTAGGACCCTACACATCCCAGGCATCCGAGAGGTCTGGGAATGCAATACGGCAAGCATAAACGCCCAGATGCTCCATTGCGTGTATGGTTAGGCGCCACA	CGGTAGGACCCTACACATCC	TGTGGCGCCTAACCATACAC
Proteome	1	Cytoplasm	1/3-3	N/A	serC	1009	CGGTAGGACCCTACACATCCCAGGCATCCGAGAGGTCTGGGAATGCGCCTTCCAGCGGCATGGCGTTATAAATAGACATTGCGTGTATGGTTAGGCGCCACA	CGGTAGGACCCTACACATCC	TGTGGCGCCTAACCATACAC
Proteome	1	Cytoplasm	1/3-3	N/A	serC	367	CGGTAGGACCCTACACATCCCAGGCATCCGAGAGGTCTGGGAATGCCTTAACCGCGCGCAGACCATCAACAGTCACCATTGCGTGTATGGTTAGGCGCCACA	CGGTAGGACCCTACACATCC	TGTGGCGCCTAACCATACAC
Proteome	1	Cytoplasm	1/3-3	N/A	serC	1060	CGGTAGGACCCTACACATCCCAGGCATCCGAGAGGTCTGGGAATGCTTAACCGTGACGGCGTTCGAACTCAACCATCATTGCGTGTATGGTTAGGCGCCACA	CGGTAGGACCCTACACATCC	TGTGGCGCCTAACCATACAC
Proteome	1	Cytoplasm	1/3-3	N/A	serC	723	CGGTAGGACCCTACACATCCCAGGCATCCGAGAGGTCTGGGAATGCAGACCAGATAGATACCAGGCAAATGTCGGCCATTGCGTGTATGGTTAGGCGCCACA	CGGTAGGACCCTACACATCC	TGTGGCGCCTAACCATACAC
Proteome	1	Cytoplasm	1/3-3	N/A	serC	660	CGGTAGGACCCTACACATCCCAGGCATCCGAGAGGTCTGGGAATGCATGGAATAATCCAGAATCGACGGACACGCGCATTGCGTGTATGGTTAGGCGCCACA	CGGTAGGACCCTACACATCC	TGTGGCGCCTAACCATACAC
Proteome	1	Cytoplasm	1/3-3	N/A	aroA	1013	CGGTAGGACCCTACACATCCCAGGCATCCGAGAGGTCTGGGAATGCTCGCAAACAGGCGATCGGTCTCTTTAACACCATTGCGTGTATGGTTAGGCGCCACA	CGGTAGGACCCTACACATCC	TGTGGCGCCTAACCATACAC
Proteome	1	Cytoplasm	1/3-3	N/A	aroA	812	CGGTAGGACCCTACACATCCCAGGCATCCGAGAGGTCTGGGAATGCCCAGCACATCAGCAAAGCGAATATCACCCTCATTGCGTGTATGGTTAGGCGCCACA	CGGTAGGACCCTACACATCC	TGTGGCGCCTAACCATACAC
Proteome	1	Cytoplasm	1/3-3	N/A	aroA	203	CGGTAGGACCCTACACATCCCAGGCATCCGAGAGGTCTGGGAATGCTACCGATAATTTCGCAACGCGTACGATCGGCATTGCGTGTATGGTTAGGCGCCACA	CGGTAGGACCCTACACATCC	TGTGGCGCCTAACCATACAC
Proteome	1	Cytoplasm	1/3-3	N/A	aroA	42	CGGTAGGACCCTACACATCCCAGGCATCCGAGAGGTCTGGGAATGCACGCTCTTGGAACCGGGCAGATTAATAGTGCATTGCGTGTATGGTTAGGCGCCACA	CGGTAGGACCCTACACATCC	TGTGGCGCCTAACCATACAC
Proteome	1	Cytoplasm	1/3-3	N/A	aroA	366	CGGTAGGACCCTACACATCCCAGGCATCCGAGAGGTCTGGGAATGCGCATCCACCAGATGACCAATCGGGCGTTCTCATTGCGTGTATGGTTAGGCGCCACA	CGGTAGGACCCTACACATCC	TGTGGCGCCTAACCATACAC
Proteome	1	Cytoplasm	1/3-3	N/A	cmk	477	CGGTAGGACCCTACACATCCCAGGCATCCGAGAGGTCTGGGAATGCACACTAAAGCCCTTCTCCTGCAACTGTAGCCATTGCGTGTATGGTTAGGCGCCACA	CGGTAGGACCCTACACATCC	TGTGGCGCCTAACCATACAC
Proteome	1	Cytoplasm	1/3-3	N/A	cmk	655	CGGTAGGACCCTACACATCCCAGGCATCCGAGAGGTCTGGGAATGCTTATGCGAGAGCCAATTTCTGGCGCGCGTACATTGCGTGTATGGTTAGGCGCCACA	CGGTAGGACCCTACACATCC	TGTGGCGCCTAACCATACAC
Proteome	1	Cytoplasm	1/3-3	N/A	cmk	101	CGGTAGGACCCTACACATCCCAGGCATCCGAGAGGTCTGGGAATGCCCAGTACGCGATAAATTGCACCCGAGTCCACATTGCGTGTATGGTTAGGCGCCACA	CGGTAGGACCCTACACATCC	TGTGGCGCCTAACCATACAC
Proteome	1	Cytoplasm	1/3-3	N/A	kdsB	306	CGGTAGGACCCTACACATCCCAGGCATCCGAGAGGTCTGGGAATGCACCTGACGAATGATTGTCGCAGGGATCATCCATTGCGTGTATGGTTAGGCGCCACA	CGGTAGGACCCTACACATCC	TGTGGCGCCTAACCATACAC
Proteome	1	Cytoplasm	1/3-3	N/A	kdsB	467	CGGTAGGACCCTACACATCCCAGGCATCCGAGAGGTCTGGGAATGCGATCACGATCCCAAGGAATGGTGGCGCGAGCATTGCGTGTATGGTTAGGCGCCACA	CGGTAGGACCCTACACATCC	TGTGGCGCCTAACCATACAC
Proteome	1	Cytoplasm	1/3-3	N/A	kdsB	186	CGGTAGGACCCTACACATCCCAGGCATCCGAGAGGTCTGGGAATGCTGATCGGCGCGCGTCATACATACTTCACCGCATTGCGTGTATGGTTAGGCGCCACA	CGGTAGGACCCTACACATCC	TGTGGCGCCTAACCATACAC
Proteome	1	Cytoplasm	1/3-3	N/A	kdsB	271	CGGTAGGACCCTACACATCCCAGGCATCCGAGAGGTCTGGGAATGCATCACCCTGCACATTAACGATCACCGTGTCCATTGCGTGTATGGTTAGGCGCCACA	CGGTAGGACCCTACACATCC	TGTGGCGCCTAACCATACAC
Proteome	1	Cytoplasm	1/3-3	N/A	smtA	59	CGGTAGGACCCTACACATCCCAGGCATCCGAGAGGTCTGGGAATGCGAATAGCCTGTCGAAGCTGCCCTTTGGTGGCATTGCGTGTATGGTTAGGCGCCACA	CGGTAGGACCCTACACATCC	TGTGGCGCCTAACCATACAC
Proteome	1	Cytoplasm	1/3-3	N/A	smtA	347	CGGTAGGACCCTACACATCCCAGGCATCCGAGAGGTCTGGGAATGCCCACCCACTCGAGCACCGCATGGAACAATACATTGCGTGTATGGTTAGGCGCCACA	CGGTAGGACCCTACACATCC	TGTGGCGCCTAACCATACAC
Proteome	1	Cytoplasm	1/3-3	N/A	smtA	756	CGGTAGGACCCTACACATCCCAGGCATCCGAGAGGTCTGGGAATGCCATACTTTATCCTTGCTCTGCGGTTTGCGCCATTGCGTGTATGGTTAGGCGCCACA	CGGTAGGACCCTACACATCC	TGTGGCGCCTAACCATACAC
Proteome	1	Cytoplasm	1/3-3	N/A	mukF	455	CGGTAGGACCCTACACATCCCAGGCATCCGAGAGGTCTGGGAATGCATTTCAGTGGCGCATAGACATTACGGTGCCCATTGCGTGTATGGTTAGGCGCCACA	CGGTAGGACCCTACACATCC	TGTGGCGCCTAACCATACAC
Proteome	1	Cytoplasm	1/3-3	N/A	mukF	1158	CGGTAGGACCCTACACATCCCAGGCATCCGAGAGGTCTGGGAATGCTCAAAGTGACGTGCACGCGGATACTGTGACCATTGCGTGTATGGTTAGGCGCCACA	CGGTAGGACCCTACACATCC	TGTGGCGCCTAACCATACAC
Proteome	1	Cytoplasm	1/3-3	N/A	mukF	642	CGGTAGGACCCTACACATCCCAGGCATCCGAGAGGTCTGGGAATGCGCTTCCAGCGTATCCTGCAATTCACGCAGCCATTGCGTGTATGGTTAGGCGCCACA	CGGTAGGACCCTACACATCC	TGTGGCGCCTAACCATACAC
Proteome	1	Cytoplasm	1/3-3	N/A	mukF	559	CGGTAGGACCCTACACATCCCAGGCATCCGAGAGGTCTGGGAATGCGTCTTTGTTCAGCAACTGGGCGATATCGTCCATTGCGTGTATGGTTAGGCGCCACA	CGGTAGGACCCTACACATCC	TGTGGCGCCTAACCATACAC
Proteome	1	Cytoplasm	1/3-3	N/A	mukF	187	CGGTAGGACCCTACACATCCCAGGCATCCGAGAGGTCTGGGAATGCCACGCCGATGGTTTCGCTGGTTTGCTCAAACATTGCGTGTATGGTTAGGCGCCACA	CGGTAGGACCCTACACATCC	TGTGGCGCCTAACCATACAC
Proteome	1	Cytoplasm	1/3-3	N/A	mukF	988	CGGTAGGACCCTACACATCCCAGGCATCCGAGAGGTCTGGGAATGCAGTCACTTCTTCATCGCGCAGTGCCATCTCCATTGCGTGTATGGTTAGGCGCCACA	CGGTAGGACCCTACACATCC	TGTGGCGCCTAACCATACAC
Proteome	1	Cytoplasm	1/3-3	N/A	mukE	185	CGGTAGGACCCTACACATCCCAGGCATCCGAGAGGTCTGGGAATGCACCCTTCTGGTGCGCGAATAAGCTCAACGTCATTGCGTGTATGGTTAGGCGCCACA	CGGTAGGACCCTACACATCC	TGTGGCGCCTAACCATACAC
Proteome	1	Cytoplasm	1/3-3	N/A	mukE	355	CGGTAGGACCCTACACATCCCAGGCATCCGAGAGGTCTGGGAATGCGGCCAGGGTGAGCAGTTCGTCGTACAGTTCCATTGCGTGTATGGTTAGGCGCCACA	CGGTAGGACCCTACACATCC	TGTGGCGCCTAACCATACAC
Proteome	1	Cytoplasm	1/3-3	N/A	mukE	19	CGGTAGGACCCTACACATCCCAGGCATCCGAGAGGTCTGGGAATGCCTGCGCCAGCTTAACCGGCATCACTTGTTCCATTGCGTGTATGGTTAGGCGCCACA	CGGTAGGACCCTACACATCC	TGTGGCGCCTAACCATACAC
Proteome	1	Cytoplasm	1/3-3	N/A	mukB	784	CGGTAGGACCCTACACATCCCAGGCATCCGAGAGGTCTGGGAATGCCGCCACGTAGTTGGTGGCTTCGCTGATCAGCATTGCGTGTATGGTTAGGCGCCACA	CGGTAGGACCCTACACATCC	TGTGGCGCCTAACCATACAC
Proteome	1	Cytoplasm	1/3-3	N/A	mukB	638	CGGTAGGACCCTACACATCCCAGGCATCCGAGAGGTCTGGGAATGCGCAACAGGTAGTCGCGCAGAGAACGGGTAACATTGCGTGTATGGTTAGGCGCCACA	CGGTAGGACCCTACACATCC	TGTGGCGCCTAACCATACAC
Proteome	1	Cytoplasm	1/3-3	N/A	mukB	326	CGGTAGGACCCTACACATCCCAGGCATCCGAGAGGTCTGGGAATGCTGATATCCACTTTACGATCGCGTCCGGCAACATTGCGTGTATGGTTAGGCGCCACA	CGGTAGGACCCTACACATCC	TGTGGCGCCTAACCATACAC
Proteome	1	Cytoplasm	1/3-3	N/A	mukB	2926	CGGTAGGACCCTACACATCCCAGGCATCCGAGAGGTCTGGGAATGCGAGATCGCTGTTACCGCTAAGCATTTCTGCCATTGCGTGTATGGTTAGGCGCCACA	CGGTAGGACCCTACACATCC	TGTGGCGCCTAACCATACAC
Proteome	1	Cytoplasm	1/3-3	N/A	mukB	2787	CGGTAGGACCCTACACATCCCAGGCATCCGAGAGGTCTGGGAATGCAACTGTTCGAACTGTTCCGGGTCGCTCTGCCATTGCGTGTATGGTTAGGCGCCACA	CGGTAGGACCCTACACATCC	TGTGGCGCCTAACCATACAC
Proteome	1	Cytoplasm	1/3-3	N/A	mukB	3516	CGGTAGGACCCTACACATCCCAGGCATCCGAGAGGTCTGGGAATGCCGCTCCGGACGTTTCGGATCTTCCGACATGCATTGCGTGTATGGTTAGGCGCCACA	CGGTAGGACCCTACACATCC	TGTGGCGCCTAACCATACAC
Proteome	1	Cytoplasm	1/3-3	N/A	mukB	3808	CGGTAGGACCCTACACATCCCAGGCATCCGAGAGGTCTGGGAATGCCACGTTCACGTTGAGACGCACGCTGTTCACCATTGCGTGTATGGTTAGGCGCCACA	CGGTAGGACCCTACACATCC	TGTGGCGCCTAACCATACAC
Proteome	1	Cytoplasm	1/3-3	N/A	mukB	2636	CGGTAGGACCCTACACATCCCAGGCATCCGAGAGGTCTGGGAATGCCATCAGCCAACAGGTTGAGACGCGGCAGAACATTGCGTGTATGGTTAGGCGCCACA	CGGTAGGACCCTACACATCC	TGTGGCGCCTAACCATACAC
Proteome	1	Cytoplasm	1/3-3	N/A	mukB	3206	CGGTAGGACCCTACACATCCCAGGCATCCGAGAGGTCTGGGAATGCCCAGTTGATTGCGGCGTGAACGGTTATTGCCATTGCGTGTATGGTTAGGCGCCACA	CGGTAGGACCCTACACATCC	TGTGGCGCCTAACCATACAC
Proteome	1	Cytoplasm	1/3-3	N/A	mukB	3885	CGGTAGGACCCTACACATCCCAGGCATCCGAGAGGTCTGGGAATGCCGGTTGCTGTTAAACAGATCCTGATGCTGCCATTGCGTGTATGGTTAGGCGCCACA	CGGTAGGACCCTACACATCC	TGTGGCGCCTAACCATACAC
Proteome	1	Cytoplasm	1/3-3	N/A	mukB	169	CGGTAGGACCCTACACATCCCAGGCATCCGAGAGGTCTGGGAATGCGGCTTCCGTAGTGTTACGGAAATGCAGCAGCATTGCGTGTATGGTTAGGCGCCACA	CGGTAGGACCCTACACATCC	TGTGGCGCCTAACCATACAC
Proteome	1	Cytoplasm	1/3-3	N/A	mukB	4237	CGGTAGGACCCTACACATCCCAGGCATCCGAGAGGTCTGGGAATGCCAATTCAAACAGCGTGGCGATAGAACGAGCCATTGCGTGTATGGTTAGGCGCCACA	CGGTAGGACCCTACACATCC	TGTGGCGCCTAACCATACAC
Proteome	1	Cytoplasm	1/3-3	N/A	mukB	1921	CGGTAGGACCCTACACATCCCAGGCATCCGAGAGGTCTGGGAATGCGCCCACTTCATCGCGTTCAACAATCGCCTCCATTGCGTGTATGGTTAGGCGCCACA	CGGTAGGACCCTACACATCC	TGTGGCGCCTAACCATACAC
Proteome	1	Cytoplasm	1/3-3	N/A	mukB	2502	CGGTAGGACCCTACACATCCCAGGCATCCGAGAGGTCTGGGAATGCCGGCTGTTCAGTTGACGGATTTCTGCTTCCCATTGCGTGTATGGTTAGGCGCCACA	CGGTAGGACCCTACACATCC	TGTGGCGCCTAACCATACAC
Proteome	1	Cytoplasm	1/3-3	N/A	mukB	3937	CGGTAGGACCCTACACATCCCAGGCATCCGAGAGGTCTGGGAATGCCTGCGGGTTAAGACGTTGATACAGTTTCGCCATTGCGTGTATGGTTAGGCGCCACA	CGGTAGGACCCTACACATCC	TGTGGCGCCTAACCATACAC
Proteome	1	Cytoplasm	1/3-3	N/A	mukB	2537	CGGTAGGACCCTACACATCCCAGGCATCCGAGAGGTCTGGGAATGCCATGATTACTTAACGCCCGCTCCAGTTCGACATTGCGTGTATGGTTAGGCGCCACA	CGGTAGGACCCTACACATCC	TGTGGCGCCTAACCATACAC
Proteome	1	Cytoplasm	1/3-3	N/A	mukB	530	CGGTAGGACCCTACACATCCCAGGCATCCGAGAGGTCTGGGAATGCGACGCGCGATGATGCCCAGATCGAACATCACATTGCGTGTATGGTTAGGCGCCACA	CGGTAGGACCCTACACATCC	TGTGGCGCCTAACCATACAC
Proteome	1	Cytoplasm	1/3-3	N/A	mukB	3309	CGGTAGGACCCTACACATCCCAGGCATCCGAGAGGTCTGGGAATGCGCGGTCACTACCTGCTCGCGCATCTCAAAGCATTGCGTGTATGGTTAGGCGCCACA	CGGTAGGACCCTACACATCC	TGTGGCGCCTAACCATACAC
Proteome	1	Cytoplasm	1/3-3	N/A	mukB	79	CGGTAGGACCCTACACATCCCAGGCATCCGAGAGGTCTGGGAATGCGTTACCGCCAGAAAGCGTCGTGACCAGCTCCATTGCGTGTATGGTTAGGCGCCACA	CGGTAGGACCCTACACATCC	TGTGGCGCCTAACCATACAC
Proteome	1	Cytoplasm	1/3-3	N/A	mukB	1156	CGGTAGGACCCTACACATCCCAGGCATCCGAGAGGTCTGGGAATGCCAGCTCGTCCACTTCCAGTTCGGCAGCTTCCATTGCGTGTATGGTTAGGCGCCACA	CGGTAGGACCCTACACATCC	TGTGGCGCCTAACCATACAC
Proteome	1	Cytoplasm	1/3-3	N/A	mukB	1245	CGGTAGGACCCTACACATCCCAGGCATCCGAGAGGTCTGGGAATGCCGATTAAGCGCAGCAATCGCCTGGTTATACCATTGCGTGTATGGTTAGGCGCCACA	CGGTAGGACCCTACACATCC	TGTGGCGCCTAACCATACAC
Proteome	1	Cytoplasm	1/3-3	N/A	ycbL	336	CGGTAGGACCCTACACATCCCAGGCATCCGAGAGGTCTGGGAATGCACATTCCCTATGCTGATGGTATCGCCTTCGCATTGCGTGTATGGTTAGGCGCCACA	CGGTAGGACCCTACACATCC	TGTGGCGCCTAACCATACAC
Proteome	1	Cytoplasm	1/3-3	N/A	ycbL	152	CGGTAGGACCCTACACATCCCAGGCATCCGAGAGGTCTGGGAATGCGGTCCAGATGACCATGCGTCAGCAGGATCTCATTGCGTGTATGGTTAGGCGCCACA	CGGTAGGACCCTACACATCC	TGTGGCGCCTAACCATACAC
Proteome	1	Cytoplasm	1/3-3	N/A	ycbL	117	CGGTAGGACCCTACACATCCCAGGCATCCGAGAGGTCTGGGAATGCAGTGTCAGGCCGCTGTCATCAACTTCCTGTCATTGCGTGTATGGTTAGGCGCCACA	CGGTAGGACCCTACACATCC	TGTGGCGCCTAACCATACAC
Proteome	1	Cytoplasm	1/3-3	N/A	aspC	846	CGGTAGGACCCTACACATCCCAGGCATCCGAGAGGTCTGGGAATGCGAAGCGCCGTGTGCTGGTGGGTTAGAGTAGCATTGCGTGTATGGTTAGGCGCCACA	CGGTAGGACCCTACACATCC	TGTGGCGCCTAACCATACAC
Proteome	1	Cytoplasm	1/3-3	N/A	aspC	962	CGGTAGGACCCTACACATCCCAGGCATCCGAGAGGTCTGGGAATGCCCTGCAGCGTATTGACGAACAACTGACGCACATTGCGTGTATGGTTAGGCGCCACA	CGGTAGGACCCTACACATCC	TGTGGCGCCTAACCATACAC
Proteome	1	Cytoplasm	1/3-3	N/A	aspC	202	CGGTAGGACCCTACACATCCCAGGCATCCGAGAGGTCTGGGAATGCGCAGCGACCAAATTCAGGGATGCCGTCAATCATTGCGTGTATGGTTAGGCGCCACA	CGGTAGGACCCTACACATCC	TGTGGCGCCTAACCATACAC
Proteome	1	Cytoplasm	1/3-3	N/A	aspC	381	CGGTAGGACCCTACACATCCCAGGCATCCGAGAGGTCTGGGAATGCAAGACGCTCTTATGGTTCGGCCAGCTTGGGCATTGCGTGTATGGTTAGGCGCCACA	CGGTAGGACCCTACACATCC	TGTGGCGCCTAACCATACAC
Proteome	1	Cytoplasm	1/3-3	N/A	aspC	659	CGGTAGGACCCTACACATCCCAGGCATCCGAGAGGTCTGGGAATGCCGCGCAGTCCTTCAGCATCTTCTTCCAGACCATTGCGTGTATGGTTAGGCGCCACA	CGGTAGGACCCTACACATCC	TGTGGCGCCTAACCATACAC
Proteome	1	Cytoplasm	1/3-3	N/A	pncB	789	CGGTAGGACCCTACACATCCCAGGCATCCGAGAGGTCTGGGAATGCAACTCGACACCGAAATCACGCAGGAAAGCACATTGCGTGTATGGTTAGGCGCCACA	CGGTAGGACCCTACACATCC	TGTGGCGCCTAACCATACAC
Proteome	1	Cytoplasm	1/3-3	N/A	pncB	448	CGGTAGGACCCTACACATCCCAGGCATCCGAGAGGTCTGGGAATGCCGCCGAGAAGTCGACTAATTTGCTTTCCAGCATTGCGTGTATGGTTAGGCGCCACA	CGGTAGGACCCTACACATCC	TGTGGCGCCTAACCATACAC
Proteome	1	Cytoplasm	1/3-3	N/A	pncB	1159	CGGTAGGACCCTACACATCCCAGGCATCCGAGAGGTCTGGGAATGCAATATGCGGAAGGTCGAACGCTTTGCGCAGCATTGCGTGTATGGTTAGGCGCCACA	CGGTAGGACCCTACACATCC	TGTGGCGCCTAACCATACAC
Proteome	1	Cytoplasm	1/3-3	N/A	pncB	289	CGGTAGGACCCTACACATCCCAGGCATCCGAGAGGTCTGGGAATGCCTTGCCATTATCGTTGGACACGGTGACTTGCATTGCGTGTATGGTTAGGCGCCACA	CGGTAGGACCCTACACATCC	TGTGGCGCCTAACCATACAC
Proteome	1	Cytoplasm	1/3-3	N/A	pncB	160	CGGTAGGACCCTACACATCCCAGGCATCCGAGAGGTCTGGGAATGCGTGCTGCATCGCCTGAACCTGTTCACGAATCATTGCGTGTATGGTTAGGCGCCACA	CGGTAGGACCCTACACATCC	TGTGGCGCCTAACCATACAC
Proteome	1	Cytoplasm	1/3-3	N/A	rlmL	180	CGGTAGGACCCTACACATCCCAGGCATCCGAGAGGTCTGGGAATGCAAATCGCTGTAAACCTTACACTCGCCCAGCCATTGCGTGTATGGTTAGGCGCCACA	CGGTAGGACCCTACACATCC	TGTGGCGCCTAACCATACAC
Proteome	1	Cytoplasm	1/3-3	N/A	rlmL	1485	CGGTAGGACCCTACACATCCCAGGCATCCGAGAGGTCTGGGAATGCTCGGTAACTTCAAGAAACTCGCCCTTCTCGCATTGCGTGTATGGTTAGGCGCCACA	CGGTAGGACCCTACACATCC	TGTGGCGCCTAACCATACAC
Proteome	1	Cytoplasm	1/3-3	N/A	rlmL	4	CGGTAGGACCCTACACATCCCAGGCATCCGAGAGGTCTGGGAATGCCCCACGGGCCGTACTGGCAAACAGAGAATTCATTGCGTGTATGGTTAGGCGCCACA	CGGTAGGACCCTACACATCC	TGTGGCGCCTAACCATACAC
Proteome	1	Cytoplasm	1/3-3	N/A	rlmL	1031	CGGTAGGACCCTACACATCCCAGGCATCCGAGAGGTCTGGGAATGCAGCTTAGCAGATCCGGCGAGGCACTAAACACATTGCGTGTATGGTTAGGCGCCACA	CGGTAGGACCCTACACATCC	TGTGGCGCCTAACCATACAC
Proteome	1	Cytoplasm	1/3-3	N/A	rlmL	218	CGGTAGGACCCTACACATCCCAGGCATCCGAGAGGTCTGGGAATGCCTGTCCAGTTGATCGCCTGAACACCGAGATCATTGCGTGTATGGTTAGGCGCCACA	CGGTAGGACCCTACACATCC	TGTGGCGCCTAACCATACAC
Proteome	1	Cytoplasm	1/3-3	N/A	rlmL	296	CGGTAGGACCCTACACATCCCAGGCATCCGAGAGGTCTGGGAATGCCGCCGTACTGACTGTTGCGGATGGTGTCATCATTGCGTGTATGGTTAGGCGCCACA	CGGTAGGACCCTACACATCC	TGTGGCGCCTAACCATACAC
Proteome	1	Cytoplasm	1/3-3	N/A	rlmL	484	CGGTAGGACCCTACACATCCCAGGCATCCGAGAGGTCTGGGAATGCCGCAATACCAGCACGATCGCGATAGCCACGCATTGCGTGTATGGTTAGGCGCCACA	CGGTAGGACCCTACACATCC	TGTGGCGCCTAACCATACAC
Proteome	1	Cytoplasm	1/3-3	N/A	rlmL	1633	CGGTAGGACCCTACACATCCCAGGCATCCGAGAGGTCTGGGAATGCCACGGTGGCGCTGCCGGTATAAGAGAACAGCATTGCGTGTATGGTTAGGCGCCACA	CGGTAGGACCCTACACATCC	TGTGGCGCCTAACCATACAC
Proteome	1	Cytoplasm	1/3-3	N/A	rlmL	1557	CGGTAGGACCCTACACATCCCAGGCATCCGAGAGGTCTGGGAATGCGCGATGCGGTGATCGAGGAACAGACCAGTACATTGCGTGTATGGTTAGGCGCCACA	CGGTAGGACCCTACACATCC	TGTGGCGCCTAACCATACAC
Proteome	1	Cytoplasm	1/3-3	N/A	uup	373	CGGTAGGACCCTACACATCCCAGGCATCCGAGAGGTCTGGGAATGCCTGCCACAGGTTGTGGTGATCCAGCTGTTCCATTGCGTGTATGGTTAGGCGCCACA	CGGTAGGACCCTACACATCC	TGTGGCGCCTAACCATACAC
Proteome	1	Cytoplasm	1/3-3	N/A	uup	1210	CGGTAGGACCCTACACATCCCAGGCATCCGAGAGGTCTGGGAATGCAACCATCACCTCTTGCTTACCTTCGGCAAGCATTGCGTGTATGGTTAGGCGCCACA	CGGTAGGACCCTACACATCC	TGTGGCGCCTAACCATACAC
Proteome	1	Cytoplasm	1/3-3	N/A	uup	1353	CGGTAGGACCCTACACATCCCAGGCATCCGAGAGGTCTGGGAATGCAAGTTGCTTGGTTTGAGGAACAAACGCGCCCATTGCGTGTATGGTTAGGCGCCACA	CGGTAGGACCCTACACATCC	TGTGGCGCCTAACCATACAC
Proteome	1	Cytoplasm	1/3-3	N/A	uup	1745	CGGTAGGACCCTACACATCCCAGGCATCCGAGAGGTCTGGGAATGCCCACTTGCGTCTGTAGGGCTTCCAGCTTCGCATTGCGTGTATGGTTAGGCGCCACA	CGGTAGGACCCTACACATCC	TGTGGCGCCTAACCATACAC
Proteome	1	Cytoplasm	1/3-3	N/A	uup	1157	CGGTAGGACCCTACACATCCCAGGCATCCGAGAGGTCTGGGAATGCGATCCAGTTCCGCGCGGTGCTGATCGAAATCATTGCGTGTATGGTTAGGCGCCACA	CGGTAGGACCCTACACATCC	TGTGGCGCCTAACCATACAC
Proteome	1	Cytoplasm	1/3-3	N/A	uup	197	CGGTAGGACCCTACACATCCCAGGCATCCGAGAGGTCTGGGAATGCGCGGATCCTGTTGCAGACGCGCTACAATCACATTGCGTGTATGGTTAGGCGCCACA	CGGTAGGACCCTACACATCC	TGTGGCGCCTAACCATACAC
Proteome	1	Cytoplasm	1/3-3	N/A	uup	1245	CGGTAGGACCCTACACATCCCAGGCATCCGAGAGGTCTGGGAATGCTGCAAATAGCCCAATACGTGGCGTGGCTTGCATTGCGTGTATGGTTAGGCGCCACA	CGGTAGGACCCTACACATCC	TGTGGCGCCTAACCATACAC
Proteome	1	Cytoplasm	1/3-3	N/A	uup	909	CGGTAGGACCCTACACATCCCAGGCATCCGAGAGGTCTGGGAATGCCTGGCCTCTTCCACCTGCATCTTTGCGGTACATTGCGTGTATGGTTAGGCGCCACA	CGGTAGGACCCTACACATCC	TGTGGCGCCTAACCATACAC
Proteome	1	Cytoplasm	1/3-3	N/A	uup	821	CGGTAGGACCCTACACATCCCAGGCATCCGAGAGGTCTGGGAATGCGGCCTTCATTACGGGTACGGCGTGCTTTGACATTGCGTGTATGGTTAGGCGCCACA	CGGTAGGACCCTACACATCC	TGTGGCGCCTAACCATACAC
Proteome	1	Cytoplasm	1/3-3	N/A	ycbZ	1111	CGGTAGGACCCTACACATCCCAGGCATCCGAGAGGTCTGGGAATGCGCCAATATGCACAACGCAGCTAATGCGAGACATTGCGTGTATGGTTAGGCGCCACA	CGGTAGGACCCTACACATCC	TGTGGCGCCTAACCATACAC
Proteome	1	Cytoplasm	1/3-3	N/A	ycbZ	469	CGGTAGGACCCTACACATCCCAGGCATCCGAGAGGTCTGGGAATGCCAGAGGTTGCGCCAGCAGTGTACGCAAAGACATTGCGTGTATGGTTAGGCGCCACA	CGGTAGGACCCTACACATCC	TGTGGCGCCTAACCATACAC
Proteome	1	Cytoplasm	1/3-3	N/A	ycbZ	364	CGGTAGGACCCTACACATCCCAGGCATCCGAGAGGTCTGGGAATGCGCAGCCAAAGAGTTGCTCCGCTTCTACCCACATTGCGTGTATGGTTAGGCGCCACA	CGGTAGGACCCTACACATCC	TGTGGCGCCTAACCATACAC
Proteome	1	Cytoplasm	1/3-3	N/A	ycbZ	128	CGGTAGGACCCTACACATCCCAGGCATCCGAGAGGTCTGGGAATGCGCGTATGCAGCAACTGCTCCAGCGCAAATTCATTGCGTGTATGGTTAGGCGCCACA	CGGTAGGACCCTACACATCC	TGTGGCGCCTAACCATACAC
Proteome	1	Cytoplasm	1/3-3	N/A	ycbZ	216	CGGTAGGACCCTACACATCCCAGGCATCCGAGAGGTCTGGGAATGCCTTTGTAGCGTACGCGCGGCATTGGCAATACATTGCGTGTATGGTTAGGCGCCACA	CGGTAGGACCCTACACATCC	TGTGGCGCCTAACCATACAC
Proteome	1	Cytoplasm	1/3-3	N/A	ycbZ	801	CGGTAGGACCCTACACATCCCAGGCATCCGAGAGGTCTGGGAATGCCGTGCTGCTTCGCGGATAAGTATCGGCCAGCATTGCGTGTATGGTTAGGCGCCACA	CGGTAGGACCCTACACATCC	TGTGGCGCCTAACCATACAC
Proteome	1	Cytoplasm	1/3-3	N/A	ycbZ	940	CGGTAGGACCCTACACATCCCAGGCATCCGAGAGGTCTGGGAATGCGCGCCATTCACGCTGCTGCAGCATTAAGTTCATTGCGTGTATGGTTAGGCGCCACA	CGGTAGGACCCTACACATCC	TGTGGCGCCTAACCATACAC
Proteome	1	Cytoplasm	1/3-3	N/A	ycbZ	766	CGGTAGGACCCTACACATCCCAGGCATCCGAGAGGTCTGGGAATGCCGCTCCCGGTGCAGGTAAGTGATTATGTCTCATTGCGTGTATGGTTAGGCGCCACA	CGGTAGGACCCTACACATCC	TGTGGCGCCTAACCATACAC
Proteome	1	Cytoplasm	1/3-3	N/A	mgsA	272	CGGTAGGACCCTACACATCCCAGGCATCCGAGAGGTCTGGGAATGCCAGGATCGTGCGGCACGGCATTTAGTGGATCATTGCGTGTATGGTTAGGCGCCACA	CGGTAGGACCCTACACATCC	TGTGGCGCCTAACCATACAC
Proteome	1	Cytoplasm	1/3-3	N/A	mgsA	319	CGGTAGGACCCTACACATCCCAGGCATCCGAGAGGTCTGGGAATGCGACCGGAATGTTCCATACCGTCGCCAGACGCATTGCGTGTATGGTTAGGCGCCACA	CGGTAGGACCCTACACATCC	TGTGGCGCCTAACCATACAC
Proteome	1	Cytoplasm	1/3-3	N/A	mgsA	49	CGGTAGGACCCTACACATCCCAGGCATCCGAGAGGTCTGGGAATGCCAGCATTTGTTTGCAGTGATCGTGTGCCACCATTGCGTGTATGGTTAGGCGCCACA	CGGTAGGACCCTACACATCC	TGTGGCGCCTAACCATACAC
Proteome	1	Cytoplasm	1/3-3	N/A	rlmI	609	CGGTAGGACCCTACACATCCCAGGCATCCGAGAGGTCTGGGAATGCAGGCGGCTATCACGCTGGTCCAGGTAGTAGCATTGCGTGTATGGTTAGGCGCCACA	CGGTAGGACCCTACACATCC	TGTGGCGCCTAACCATACAC
Proteome	1	Cytoplasm	1/3-3	N/A	rlmI	5	CGGTAGGACCCTACACATCCCAGGCATCCGAGAGGTCTGGGAATGCCGCGCCCTTTGGCTAACACTAAACGTACACCATTGCGTGTATGGTTAGGCGCCACA	CGGTAGGACCCTACACATCC	TGTGGCGCCTAACCATACAC
Proteome	1	Cytoplasm	1/3-3	N/A	rlmI	937	CGGTAGGACCCTACACATCCCAGGCATCCGAGAGGTCTGGGAATGCGTTGATGTCTTTATAACCACGACACGCGCCCATTGCGTGTATGGTTAGGCGCCACA	CGGTAGGACCCTACACATCC	TGTGGCGCCTAACCATACAC
Proteome	1	Cytoplasm	1/3-3	N/A	rlmI	101	CGGTAGGACCCTACACATCCCAGGCATCCGAGAGGTCTGGGAATGCCAACAATATCGATGGTTTCACCGAGGCTGGCATTGCGTGTATGGTTAGGCGCCACA	CGGTAGGACCCTACACATCC	TGTGGCGCCTAACCATACAC
Proteome	1	Cytoplasm	1/3-3	N/A	rlmI	810	CGGTAGGACCCTACACATCCCAGGCATCCGAGAGGTCTGGGAATGCACATCATCACGGACAAACTCAGCCTTGCTCCATTGCGTGTATGGTTAGGCGCCACA	CGGTAGGACCCTACACATCC	TGTGGCGCCTAACCATACAC
Proteome	1	Cytoplasm	1/3-3	N/A	tusE	49	CGGTAGGACCCTACACATCCCAGGCATCCGAGAGGTCTGGGAATGCCGGCTCACTCCACTGGCTGCTTTCTTTGAGCATTGCGTGTATGGTTAGGCGCCACA	CGGTAGGACCCTACACATCC	TGTGGCGCCTAACCATACAC
Proteome	1	Cytoplasm	1/3-3	N/A	ycdX	332	CGGTAGGACCCTACACATCCCAGGCATCCGAGAGGTCTGGGAATGCTAGTGGCGATCATCGCTTGTGTATTGGTCGCATTGCGTGTATGGTTAGGCGCCACA	CGGTAGGACCCTACACATCC	TGTGGCGCCTAACCATACAC
Proteome	1	Cytoplasm	1/3-3	N/A	ycdX	29	CGGTAGGACCCTACACATCCCAGGCATCCGAGAGGTCTGGGAATGCATGTGCTATATGCATGTGTGCTGGCAACGGCATTGCGTGTATGGTTAGGCGCCACA	CGGTAGGACCCTACACATCC	TGTGGCGCCTAACCATACAC
Proteome	1	Cytoplasm	1/3-3	N/A	yceA	427	CGGTAGGACCCTACACATCCCAGGCATCCGAGAGGTCTGGGAATGCAAATAGTGCATCGGGATCGTCAAGCATGGCCATTGCGTGTATGGTTAGGCGCCACA	CGGTAGGACCCTACACATCC	TGTGGCGCCTAACCATACAC
Proteome	1	Cytoplasm	1/3-3	N/A	yceA	91	CGGTAGGACCCTACACATCCCAGGCATCCGAGAGGTCTGGGAATGCCGCCTTAGGATCGGCGATGTGGAAATACTTCATTGCGTGTATGGTTAGGCGCCACA	CGGTAGGACCCTACACATCC	TGTGGCGCCTAACCATACAC
Proteome	1	Cytoplasm	1/3-3	N/A	yceA	1004	CGGTAGGACCCTACACATCCCAGGCATCCGAGAGGTCTGGGAATGCTGCACAGTGTTGTATTCAGACGTCCACGAGCATTGCGTGTATGGTTAGGCGCCACA	CGGTAGGACCCTACACATCC	TGTGGCGCCTAACCATACAC
Proteome	1	Cytoplasm	1/3-3	N/A	pyrC	764	CGGTAGGACCCTACACATCCCAGGCATCCGAGAGGTCTGGGAATGCCGCAACTGCTCTCTTTGCGATGACGTGCATCATTGCGTGTATGGTTAGGCGCCACA	CGGTAGGACCCTACACATCC	TGTGGCGCCTAACCATACAC
Proteome	1	Cytoplasm	1/3-3	N/A	pyrC	20	CGGTAGGACCCTACACATCCCAGGCATCCGAGAGGTCTGGGAATGCGCCAGTCGTCTGGGCGGCGGATCTTTAATACATTGCGTGTATGGTTAGGCGCCACA	CGGTAGGACCCTACACATCC	TGTGGCGCCTAACCATACAC
Proteome	1	Cytoplasm	1/3-3	N/A	pyrC	826	CGGTAGGACCCTACACATCCCAGGCATCCGAGAGGTCTGGGAATGCTTCTTCAAAGACGGTAGCGTAACTGCCCAGCATTGCGTGTATGGTTAGGCGCCACA	CGGTAGGACCCTACACATCC	TGTGGCGCCTAACCATACAC
Proteome	1	Cytoplasm	1/3-3	N/A	pyrC	905	CGGTAGGACCCTACACATCCCAGGCATCCGAGAGGTCTGGGAATGCATGTGTCGTTGACCGGCAACCCATAGAACTCATTGCGTGTATGGTTAGGCGCCACA	CGGTAGGACCCTACACATCC	TGTGGCGCCTAACCATACAC
Proteome	1	Cytoplasm	1/3-3	N/A	rne	656	CGGTAGGACCCTACACATCCCAGGCATCCGAGAGGTCTGGGAATGCTTTCGCCGATGTCCTGACGTAAGTAATCGCCATTGCGTGTATGGTTAGGCGCCACA	CGGTAGGACCCTACACATCC	TGTGGCGCCTAACCATACAC
Proteome	1	Cytoplasm	1/3-3	N/A	rne	1101	CGGTAGGACCCTACACATCCCAGGCATCCGAGAGGTCTGGGAATGCCTGATTTGAATACGCGCACGGTCCTGACGCCATTGCGTGTATGGTTAGGCGCCACA	CGGTAGGACCCTACACATCC	TGTGGCGCCTAACCATACAC
Proteome	1	Cytoplasm	1/3-3	N/A	rne	341	CGGTAGGACCCTACACATCCCAGGCATCCGAGAGGTCTGGGAATGCCCGCCAGACTGATAAAGGTGGTTAATGCCGCATTGCGTGTATGGTTAGGCGCCACA	CGGTAGGACCCTACACATCC	TGTGGCGCCTAACCATACAC
Proteome	1	Cytoplasm	1/3-3	N/A	rne	423	CGGTAGGACCCTACACATCCCAGGCATCCGAGAGGTCTGGGAATGCAATTCGGTACGGTCGTCGCCTTCGATACGGCATTGCGTGTATGGTTAGGCGCCACA	CGGTAGGACCCTACACATCC	TGTGGCGCCTAACCATACAC
Proteome	1	Cytoplasm	1/3-3	N/A	rne	1136	CGGTAGGACCCTACACATCCCAGGCATCCGAGAGGTCTGGGAATGCGGGACATTTCCAGCAGGCCAAAGCGAGAAACATTGCGTGTATGGTTAGGCGCCACA	CGGTAGGACCCTACACATCC	TGTGGCGCCTAACCATACAC
Proteome	1	Cytoplasm	1/3-3	N/A	rne	1883	CGGTAGGACCCTACACATCCCAGGCATCCGAGAGGTCTGGGAATGCCTTCGCGATTATCGCTGCCTTCAGTACGTTCATTGCGTGTATGGTTAGGCGCCACA	CGGTAGGACCCTACACATCC	TGTGGCGCCTAACCATACAC
Proteome	1	Cytoplasm	1/3-3	N/A	rne	1836	CGGTAGGACCCTACACATCCCAGGCATCCGAGAGGTCTGGGAATGCCGCTCATTACGGTCACGGCGGTTGTTCTGACATTGCGTGTATGGTTAGGCGCCACA	CGGTAGGACCCTACACATCC	TGTGGCGCCTAACCATACAC
Proteome	1	Cytoplasm	1/3-3	N/A	rne	34	CGGTAGGACCCTACACATCCCAGGCATCCGAGAGGTCTGGGAATGCCCCATCTACAAGGGCAACGCGCAACTCTTCCATTGCGTGTATGGTTAGGCGCCACA	CGGTAGGACCCTACACATCC	TGTGGCGCCTAACCATACAC
Proteome	1	Cytoplasm	1/3-3	N/A	rne	553	CGGTAGGACCCTACACATCCCAGGCATCCGAGAGGTCTGGGAATGCGATGGCTTCCCAGTGTTTCAGACGGAAGCTCATTGCGTGTATGGTTAGGCGCCACA	CGGTAGGACCCTACACATCC	TGTGGCGCCTAACCATACAC
Proteome	1	Cytoplasm	1/3-3	N/A	rne	376	CGGTAGGACCCTACACATCCCAGGCATCCGAGAGGTCTGGGAATGCGCGCGGGTTGTTCGGCATCAGAACCAGATACATTGCGTGTATGGTTAGGCGCCACA	CGGTAGGACCCTACACATCC	TGTGGCGCCTAACCATACAC
Proteome	1	Cytoplasm	1/3-3	N/A	rne	239	CGGTAGGACCCTACACATCCCAGGCATCCGAGAGGTCTGGGAATGCTGTTGGGACGACCATGAGCACTGTAGTTAGCATTGCGTGTATGGTTAGGCGCCACA	CGGTAGGACCCTACACATCC	TGTGGCGCCTAACCATACAC
Proteome	1	Cytoplasm	1/3-3	N/A	rne	304	CGGTAGGACCCTACACATCCCAGGCATCCGAGAGGTCTGGGAATGCGTTGCCGCGCTCTTCTTTATCGATCTGAACCATTGCGTGTATGGTTAGGCGCCACA	CGGTAGGACCCTACACATCC	TGTGGCGCCTAACCATACAC
Proteome	1	Cytoplasm	1/3-3	N/A	rne	2594	CGGTAGGACCCTACACATCCCAGGCATCCGAGAGGTCTGGGAATGCGGACCTCAGTCACCATCGGCTGCACATGTACATTGCGTGTATGGTTAGGCGCCACA	CGGTAGGACCCTACACATCC	TGTGGCGCCTAACCATACAC
Proteome	1	Cytoplasm	1/3-3	N/A	rne	1501	CGGTAGGACCCTACACATCCCAGGCATCCGAGAGGTCTGGGAATGCCATCGCTTCTTCATGCAGCTTCGGCAGCATCATTGCGTGTATGGTTAGGCGCCACA	CGGTAGGACCCTACACATCC	TGTGGCGCCTAACCATACAC
Proteome	1	Cytoplasm	1/3-3	N/A	rluC	638	CGGTAGGACCCTACACATCCCAGGCATCCGAGAGGTCTGGGAATGCCCACTTTAAAGCGTGTTTCCGACGGTTTGCCATTGCGTGTATGGTTAGGCGCCACA	CGGTAGGACCCTACACATCC	TGTGGCGCCTAACCATACAC
Proteome	1	Cytoplasm	1/3-3	N/A	rluC	676	CGGTAGGACCCTACACATCCCAGGCATCCGAGAGGTCTGGGAATGCGCTACAACGCACCAGGGTGGCAAATGCATACATTGCGTGTATGGTTAGGCGCCACA	CGGTAGGACCCTACACATCC	TGTGGCGCCTAACCATACAC
Proteome	1	Cytoplasm	1/3-3	N/A	rluC	191	CGGTAGGACCCTACACATCCCAGGCATCCGAGAGGTCTGGGAATGCCAACGCGAACCGGTGGAATACGCACCTCATCATTGCGTGTATGGTTAGGCGCCACA	CGGTAGGACCCTACACATCC	TGTGGCGCCTAACCATACAC
Proteome	1	Cytoplasm	1/3-3	N/A	rluC	304	CGGTAGGACCCTACACATCCCAGGCATCCGAGAGGTCTGGGAATGCCGTACCGGAAGGTTTATTCAGCACCAGGATCATTGCGTGTATGGTTAGGCGCCACA	CGGTAGGACCCTACACATCC	TGTGGCGCCTAACCATACAC
Proteome	1	Cytoplasm	1/3-3	N/A	plsX	876	CGGTAGGACCCTACACATCCCAGGCATCCGAGAGGTCTGGGAATGCATCACCGTGCCGCGCAATCCTAACAGACAGCATTGCGTGTATGGTTAGGCGCCACA	CGGTAGGACCCTACACATCC	TGTGGCGCCTAACCATACAC
Proteome	1	Cytoplasm	1/3-3	N/A	plsX	580	CGGTAGGACCCTACACATCCCAGGCATCCGAGAGGTCTGGGAATGCAAGCACCGCTGAGGCATCCCGAATACTGTCCATTGCGTGTATGGTTAGGCGCCACA	CGGTAGGACCCTACACATCC	TGTGGCGCCTAACCATACAC
Proteome	1	Cytoplasm	1/3-3	N/A	plsX	788	CGGTAGGACCCTACACATCCCAGGCATCCGAGAGGTCTGGGAATGCGCCAACGCTTTAATAACAGTAGCCACCACGCATTGCGTGTATGGTTAGGCGCCACA	CGGTAGGACCCTACACATCC	TGTGGCGCCTAACCATACAC
Proteome	1	Cytoplasm	1/3-3	N/A	plsX	130	CGGTAGGACCCTACACATCCCAGGCATCCGAGAGGTCTGGGAATGCGTCAGCTTTAGCAAGTAATGGCGTGATGGCCATTGCGTGTATGGTTAGGCGCCACA	CGGTAGGACCCTACACATCC	TGTGGCGCCTAACCATACAC
Proteome	1	Cytoplasm	1/3-3	N/A	tmk	612	CGGTAGGACCCTACACATCCCAGGCATCCGAGAGGTCTGGGAATGCCATGCGTCCAACTCCTTCACCCAGTGGGTCCATTGCGTGTATGGTTAGGCGCCACA	CGGTAGGACCCTACACATCC	TGTGGCGCCTAACCATACAC
Proteome	1	Cytoplasm	1/3-3	N/A	tmk	70	CGGTAGGACCCTACACATCCCAGGCATCCGAGAGGTCTGGGAATGCGCGGATACCCAGTTGCTCGAGCGTCTCAACCATTGCGTGTATGGTTAGGCGCCACA	CGGTAGGACCCTACACATCC	TGTGGCGCCTAACCATACAC
Proteome	1	Cytoplasm	1/3-3	N/A	holB	663	CGGTAGGACCCTACACATCCCAGGCATCCGAGAGGTCTGGGAATGCGAATACCAGTCGCCCGATGGCACGCTATATCATTGCGTGTATGGTTAGGCGCCACA	CGGTAGGACCCTACACATCC	TGTGGCGCCTAACCATACAC
Proteome	1	Cytoplasm	1/3-3	N/A	holB	139	CGGTAGGACCCTACACATCCCAGGCATCCGAGAGGTCTGGGAATGCGTGGCCCTGCGGTTGTTGGCAGAGTAAATACATTGCGTGTATGGTTAGGCGCCACA	CGGTAGGACCCTACACATCC	TGTGGCGCCTAACCATACAC
Proteome	1	Cytoplasm	1/3-3	N/A	holB	914	CGGTAGGACCCTACACATCCCAGGCATCCGAGAGGTCTGGGAATGCGATCGGTGATGAGAAGCTCGCGGTTGATGCCATTGCGTGTATGGTTAGGCGCCACA	CGGTAGGACCCTACACATCC	TGTGGCGCCTAACCATACAC
Proteome	1	Cytoplasm	1/3-3	N/A	holB	471	CGGTAGGACCCTACACATCCCAGGCATCCGAGAGGTCTGGGAATGCGGCGGCGCAAGGTAATGTAACCGACAACGACATTGCGTGTATGGTTAGGCGCCACA	CGGTAGGACCCTACACATCC	TGTGGCGCCTAACCATACAC
Proteome	1	Cytoplasm	1/3-3	N/A	holB	104	CGGTAGGACCCTACACATCCCAGGCATCCGAGAGGTCTGGGAATGCTCAGGGCGTAGATTAAAGCATCATCGCCCACATTGCGTGTATGGTTAGGCGCCACA	CGGTAGGACCCTACACATCC	TGTGGCGCCTAACCATACAC
Proteome	1	Cytoplasm	1/3-3	N/A	ycfH	15	CGGTAGGACCCTACACATCCCAGGCATCCGAGAGGTCTGGGAATGCTAATCCAGACCATCGAGATGGCAGTGTGAGCATTGCGTGTATGGTTAGGCGCCACA	CGGTAGGACCCTACACATCC	TGTGGCGCCTAACCATACAC
Proteome	1	Cytoplasm	1/3-3	N/A	ycfH	198	CGGTAGGACCCTACACATCCCAGGCATCCGAGAGGTCTGGGAATGCTCGTAGGGATCATTCTGGTTGAGTGGATGCCATTGCGTGTATGGTTAGGCGCCACA	CGGTAGGACCCTACACATCC	TGTGGCGCCTAACCATACAC
Proteome	1	Cytoplasm	1/3-3	N/A	ycfH	305	CGGTAGGACCCTACACATCCCAGGCATCCGAGAGGTCTGGGAATGCACTCTTGCTGACGTACTTTAGTTTCCGGCGCATTGCGTGTATGGTTAGGCGCCACA	CGGTAGGACCCTACACATCC	TGTGGCGCCTAACCATACAC
Proteome	1	Cytoplasm	1/3-3	N/A	hinT	331	CGGTAGGACCCTACACATCCCAGGCATCCGAGAGGTCTGGGAATGCTTACAGACCTTTATGCGCCAGCATTGGTCCCATTGCGTGTATGGTTAGGCGCCACA	CGGTAGGACCCTACACATCC	TGTGGCGCCTAACCATACAC
Proteome	1	Cytoplasm	1/3-3	N/A	hinT	251	CGGTAGGACCCTACACATCCCAGGCATCCGAGAGGTCTGGGAATGCCGCCATGGCGGTTGGTATTCATGATCAGACCATTGCGTGTATGGTTAGGCGCCACA	CGGTAGGACCCTACACATCC	TGTGGCGCCTAACCATACAC
Proteome	1	Cytoplasm	1/3-3	N/A	nagZ	643	CGGTAGGACCCTACACATCCCAGGCATCCGAGAGGTCTGGGAATGCCGCCGGACGCGGATCAACATCACTGTAGATCATTGCGTGTATGGTTAGGCGCCACA	CGGTAGGACCCTACACATCC	TGTGGCGCCTAACCATACAC
Proteome	1	Cytoplasm	1/3-3	N/A	nagZ	78	CGGTAGGACCCTACACATCCCAGGCATCCGAGAGGTCTGGGAATGCTAGTTACGCGTAAAGAGAATCAGCCCTCCCCATTGCGTGTATGGTTAGGCGCCACA	CGGTAGGACCCTACACATCC	TGTGGCGCCTAACCATACAC
Proteome	1	Cytoplasm	1/3-3	N/A	nagZ	560	CGGTAGGACCCTACACATCCCAGGCATCCGAGAGGTCTGGGAATGCAGACCGACATATCTTTAGCGCGAATCTCCGCATTGCGTGTATGGTTAGGCGCCACA	CGGTAGGACCCTACACATCC	TGTGGCGCCTAACCATACAC
Proteome	1	Cytoplasm	1/3-3	N/A	nagZ	812	CGGTAGGACCCTACACATCCCAGGCATCCGAGAGGTCTGGGAATGCTATTGCAGACCAGGATCATATCGCAACCCGCATTGCGTGTATGGTTAGGCGCCACA	CGGTAGGACCCTACACATCC	TGTGGCGCCTAACCATACAC
Proteome	1	Cytoplasm	1/3-3	N/A	ycfP	75	CGGTAGGACCCTACACATCCCAGGCATCCGAGAGGTCTGGGAATGCCTGTAGCTTATCAAGCGTACATCCGGGTCACATTGCGTGTATGGTTAGGCGCCACA	CGGTAGGACCCTACACATCC	TGTGGCGCCTAACCATACAC
Proteome	1	Cytoplasm	1/3-3	N/A	ycfP	110	CGGTAGGACCCTACACATCCCAGGCATCCGAGAGGTCTGGGAATGCGCAGATGCTGCATATCATGTTTCGGATGCCCATTGCGTGTATGGTTAGGCGCCACA	CGGTAGGACCCTACACATCC	TGTGGCGCCTAACCATACAC
Proteome	1	Cytoplasm	1/3-3	N/A	nagK	129	CGGTAGGACCCTACACATCCCAGGCATCCGAGAGGTCTGGGAATGCCGTTGGTCAGCTTCAGCTACCAGCTCACACCATTGCGTGTATGGTTAGGCGCCACA	CGGTAGGACCCTACACATCC	TGTGGCGCCTAACCATACAC
Proteome	1	Cytoplasm	1/3-3	N/A	nagK	731	CGGTAGGACCCTACACATCCCAGGCATCCGAGAGGTCTGGGAATGCCACCACCAATGACGACCAGGTCAGGGTCAACATTGCGTGTATGGTTAGGCGCCACA	CGGTAGGACCCTACACATCC	TGTGGCGCCTAACCATACAC
Proteome	1	Cytoplasm	1/3-3	N/A	nagK	614	CGGTAGGACCCTACACATCCCAGGCATCCGAGAGGTCTGGGAATGCAAAGCGCAATAATTTCGGGAGCCTGCAACGCATTGCGTGTATGGTTAGGCGCCACA	CGGTAGGACCCTACACATCC	TGTGGCGCCTAACCATACAC
Proteome	1	Cytoplasm	1/3-3	N/A	cobB	644	CGGTAGGACCCTACACATCCCAGGCATCCGAGAGGTCTGGGAATGCCCACCTGGCTTGCCGGGCCGTAATATTTCTCATTGCGTGTATGGTTAGGCGCCACA	CGGTAGGACCCTACACATCC	TGTGGCGCCTAACCATACAC
Proteome	1	Cytoplasm	1/3-3	N/A	cobB	406	CGGTAGGACCCTACACATCCCAGGCATCCGAGAGGTCTGGGAATGCGGGTGCCGGAAACTGGCAACAATGGCATTTCATTGCGTGTATGGTTAGGCGCCACA	CGGTAGGACCCTACACATCC	TGTGGCGCCTAACCATACAC
Proteome	1	Cytoplasm	1/3-3	N/A	cobB	562	CGGTAGGACCCTACACATCCCAGGCATCCGAGAGGTCTGGGAATGCCGCGCCATGCAGTTTCGCTTCGTGAACAAACATTGCGTGTATGGTTAGGCGCCACA	CGGTAGGACCCTACACATCC	TGTGGCGCCTAACCATACAC
Proteome	1	Cytoplasm	1/3-3	N/A	ycfD	209	CGGTAGGACCCTACACATCCCAGGCATCCGAGAGGTCTGGGAATGCACCAGTTGGTTTCACCGAGATGATCGTAGCCATTGCGTGTATGGTTAGGCGCCACA	CGGTAGGACCCTACACATCC	TGTGGCGCCTAACCATACAC
Proteome	1	Cytoplasm	1/3-3	N/A	ycfD	854	CGGTAGGACCCTACACATCCCAGGCATCCGAGAGGTCTGGGAATGCCGTAGATTTCATCCGGCTGATAAGGCGGCTCATTGCGTGTATGGTTAGGCGCCACA	CGGTAGGACCCTACACATCC	TGTGGCGCCTAACCATACAC
Proteome	1	Cytoplasm	1/3-3	N/A	ycfD	127	CGGTAGGACCCTACACATCCCAGGCATCCGAGAGGTCTGGGAATGCTCGACTGTCAACTTCGCTTTCCATCGCCAGCATTGCGTGTATGGTTAGGCGCCACA	CGGTAGGACCCTACACATCC	TGTGGCGCCTAACCATACAC
Proteome	1	Cytoplasm	1/3-3	N/A	ycfD	889	CGGTAGGACCCTACACATCCCAGGCATCCGAGAGGTCTGGGAATGCCAGGCGCACCAGCACTTCACCTTGTTTCAGCATTGCGTGTATGGTTAGGCGCCACA	CGGTAGGACCCTACACATCC	TGTGGCGCCTAACCATACAC
Proteome	1	Cytoplasm	1/3-3	N/A	ycfD	471	CGGTAGGACCCTACACATCCCAGGCATCCGAGAGGTCTGGGAATGCGCTTCGAACGGATCGACCTGTAACAGATCCCATTGCGTGTATGGTTAGGCGCCACA	CGGTAGGACCCTACACATCC	TGTGGCGCCTAACCATACAC
Proteome	1	Cytoplasm	1/3-3	N/A	phoP	4	CGGTAGGACCCTACACATCCCAGGCATCCGAGAGGTCTGGGAATGCCAACGCATTGTCTTCAACAACCAGTACGCGCATTGCGTGTATGGTTAGGCGCCACA	CGGTAGGACCCTACACATCC	TGTGGCGCCTAACCATACAC
Proteome	1	Cytoplasm	1/3-3	N/A	phoP	164	CGGTAGGACCCTACACATCCCAGGCATCCGAGAGGTCTGGGAATGCGGCGAATCAGTGACAGACCGTCCTCGTCTGCATTGCGTGTATGGTTAGGCGCCACA	CGGTAGGACCCTACACATCC	TGTGGCGCCTAACCATACAC
Proteome	1	Cytoplasm	1/3-3	N/A	phoP	433	CGGTAGGACCCTACACATCCCAGGCATCCGAGAGGTCTGGGAATGCTTCGAACGCGGTCAGTTTGATCACTTCGTCCATTGCGTGTATGGTTAGGCGCCACA	CGGTAGGACCCTACACATCC	TGTGGCGCCTAACCATACAC
Proteome	1	Cytoplasm	1/3-3	N/A	purB	583	CGGTAGGACCCTACACATCCCAGGCATCCGAGAGGTCTGGGAATGCGAGGATCTCCACCTGGTTAAGCTGGCGGTACATTGCGTGTATGGTTAGGCGCCACA	CGGTAGGACCCTACACATCC	TGTGGCGCCTAACCATACAC
Proteome	1	Cytoplasm	1/3-3	N/A	purB	1166	CGGTAGGACCCTACACATCCCAGGCATCCGAGAGGTCTGGGAATGCCGATGCCATAGCGACGCATAACTGTCTGGACATTGCGTGTATGGTTAGGCGCCACA	CGGTAGGACCCTACACATCC	TGTGGCGCCTAACCATACAC
Proteome	1	Cytoplasm	1/3-3	N/A	purB	432	CGGTAGGACCCTACACATCCCAGGCATCCGAGAGGTCTGGGAATGCATGCCATCAATCAGTTGACGCCAGTATGGCCATTGCGTGTATGGTTAGGCGCCACA	CGGTAGGACCCTACACATCC	TGTGGCGCCTAACCATACAC
Proteome	1	Cytoplasm	1/3-3	N/A	purB	1096	CGGTAGGACCCTACACATCCCAGGCATCCGAGAGGTCTGGGAATGCCAGCAGATGGTCACGGTTCACTTCCAGTTTCATTGCGTGTATGGTTAGGCGCCACA	CGGTAGGACCCTACACATCC	TGTGGCGCCTAACCATACAC
Proteome	1	Cytoplasm	1/3-3	N/A	purB	1291	CGGTAGGACCCTACACATCCCAGGCATCCGAGAGGTCTGGGAATGCCGTCATCGCTTTCAGGCGGGCTTTCTCTTCCATTGCGTGTATGGTTAGGCGCCACA	CGGTAGGACCCTACACATCC	TGTGGCGCCTAACCATACAC
Proteome	1	Cytoplasm	1/3-3	N/A	purB	637	CGGTAGGACCCTACACATCCCAGGCATCCGAGAGGTCTGGGAATGCCGGGTAAGCGGCGATGTGGGCGTTATAGTTCATTGCGTGTATGGTTAGGCGCCACA	CGGTAGGACCCTACACATCC	TGTGGCGCCTAACCATACAC
Proteome	1	Cytoplasm	1/3-3	N/A	mnmA	1029	CGGTAGGACCCTACACATCCCAGGCATCCGAGAGGTCTGGGAATGCACTTCACCGTTATAGAAGACGGCAGACTGGCATTGCGTGTATGGTTAGGCGCCACA	CGGTAGGACCCTACACATCC	TGTGGCGCCTAACCATACAC
Proteome	1	Cytoplasm	1/3-3	N/A	mnmA	58	CGGTAGGACCCTACACATCCCAGGCATCCGAGAGGTCTGGGAATGCTCCCTGTTGTTGCAACAGCCAGGCAGAAACCATTGCGTGTATGGTTAGGCGCCACA	CGGTAGGACCCTACACATCC	TGTGGCGCCTAACCATACAC
Proteome	1	Cytoplasm	1/3-3	N/A	mnmA	478	CGGTAGGACCCTACACATCCCAGGCATCCGAGAGGTCTGGGAATGCCGGGAACAGGCTTTGCGCAATCTGCTCATGCATTGCGTGTATGGTTAGGCGCCACA	CGGTAGGACCCTACACATCC	TGTGGCGCCTAACCATACAC
Proteome	1	Cytoplasm	1/3-3	N/A	mnmA	382	CGGTAGGACCCTACACATCCCAGGCATCCGAGAGGTCTGGGAATGCGCCATCGACATCGGCCCGACGTACGTAATGCATTGCGTGTATGGTTAGGCGCCACA	CGGTAGGACCCTACACATCC	TGTGGCGCCTAACCATACAC
Proteome	1	Cytoplasm	1/3-3	N/A	mnmA	284	CGGTAGGACCCTACACATCCCAGGCATCCGAGAGGTCTGGGAATGCCTTTGTTGCACAGAATATCCGGATTCGGCGCATTGCGTGTATGGTTAGGCGCCACA	CGGTAGGACCCTACACATCC	TGTGGCGCCTAACCATACAC
Proteome	1	Cytoplasm	1/3-3	N/A	mnmA	892	CGGTAGGACCCTACACATCCCAGGCATCCGAGAGGTCTGGGAATGCCGTGCAACGCATAGTGCCGGTGAATGGTTCCATTGCGTGTATGGTTAGGCGCCACA	CGGTAGGACCCTACACATCC	TGTGGCGCCTAACCATACAC
Proteome	1	Cytoplasm	1/3-3	N/A	icd	673	CGGTAGGACCCTACACATCCCAGGCATCCGAGAGGTCTGGGAATGCCATGATGTTGCCTTTGTGCACCAGAGTCACCATTGCGTGTATGGTTAGGCGCCACA	CGGTAGGACCCTACACATCC	TGTGGCGCCTAACCATACAC
Proteome	1	Cytoplasm	1/3-3	N/A	icd	595	CGGTAGGACCCTACACATCCCAGGCATCCGAGAGGTCTGGGAATGCACGTTTGGTGCCTTCTTCCGAACACGGCTTCATTGCGTGTATGGTTAGGCGCCACA	CGGTAGGACCCTACACATCC	TGTGGCGCCTAACCATACAC
Proteome	1	Cytoplasm	1/3-3	N/A	icd	510	CGGTAGGACCCTACACATCCCAGGCATCCGAGAGGTCTGGGAATGCCGCAGGAATTTAATCACTTTCTCGGCGTCGCATTGCGTGTATGGTTAGGCGCCACA	CGGTAGGACCCTACACATCC	TGTGGCGCCTAACCATACAC
Proteome	1	Cytoplasm	1/3-3	N/A	icd	249	CGGTAGGACCCTACACATCCCAGGCATCCGAGAGGTCTGGGAATGCCGAATCAGATCAAGAGTTTCAGCAGGCAGCCATTGCGTGTATGGTTAGGCGCCACA	CGGTAGGACCCTACACATCC	TGTGGCGCCTAACCATACAC
Proteome	1	Cytoplasm	1/3-3	N/A	icd	290	CGGTAGGACCCTACACATCCCAGGCATCCGAGAGGTCTGGGAATGCCCGGAGTGGTCAGCGGACCTTTAATGGCAACATTGCGTGTATGGTTAGGCGCCACA	CGGTAGGACCCTACACATCC	TGTGGCGCCTAACCATACAC
Proteome	1	Cytoplasm	1/3-3	N/A	minE	106	CGGTAGGACCCTACACATCCCAGGCATCCGAGAGGTCTGGGAATGCATCTTTACGCAACTGCGGCAGATAATGCGGCATTGCGTGTATGGTTAGGCGCCACA	CGGTAGGACCCTACACATCC	TGTGGCGCCTAACCATACAC
Proteome	1	Cytoplasm	1/3-3	N/A	minC	73	CGGTAGGACCCTACACATCCCAGGCATCCGAGAGGTCTGGGAATGCGTCTTCCAGCGCCTGATGGATAACCTTAGGCATTGCGTGTATGGTTAGGCGCCACA	CGGTAGGACCCTACACATCC	TGTGGCGCCTAACCATACAC
Proteome	1	Cytoplasm	1/3-3	N/A	minC	238	CGGTAGGACCCTACACATCCCAGGCATCCGAGAGGTCTGGGAATGCTTCGGCTTTAAGTTGCGCATCTTTGCAGCCCATTGCGTGTATGGTTAGGCGCCACA	CGGTAGGACCCTACACATCC	TGTGGCGCCTAACCATACAC
Proteome	1	Cytoplasm	1/3-3	N/A	ycgL	108	CGGTAGGACCCTACACATCCCAGGCATCCGAGAGGTCTGGGAATGCAGCGGCAGAATCATCGCTAACTGAGGCTGACATTGCGTGTATGGTTAGGCGCCACA	CGGTAGGACCCTACACATCC	TGTGGCGCCTAACCATACAC
Proteome	1	Cytoplasm	1/3-3	N/A	fadR	59	CGGTAGGACCCTACACATCCCAGGCATCCGAGAGGTCTGGGAATGCTAGTCCCGGGAGGGAAGCGGTTATTCCAGACATTGCGTGTATGGTTAGGCGCCACA	CGGTAGGACCCTACACATCC	TGTGGCGCCTAACCATACAC
Proteome	1	Cytoplasm	1/3-3	N/A	fadR	267	CGGTAGGACCCTACACATCCCAGGCATCCGAGAGGTCTGGGAATGCTCAATAAGCTGCGGCACACTTTCGTGATCCCATTGCGTGTATGGTTAGGCGCCACA	CGGTAGGACCCTACACATCC	TGTGGCGCCTAACCATACAC
Proteome	1	Cytoplasm	1/3-3	N/A	fadR	162	CGGTAGGACCCTACACATCCCAGGCATCCGAGAGGTCTGGGAATGCTGAATGGTCAACCAGCCATCTCGTGCCAGACATTGCGTGTATGGTTAGGCGCCACA	CGGTAGGACCCTACACATCC	TGTGGCGCCTAACCATACAC
Proteome	1	Cytoplasm	1/3-3	N/A	fadR	464	CGGTAGGACCCTACACATCCCAGGCATCCGAGAGGTCTGGGAATGCGAATCAGACCGTAAATCGGGTTGCCGGAAGCATTGCGTGTATGGTTAGGCGCCACA	CGGTAGGACCCTACACATCC	TGTGGCGCCTAACCATACAC
Proteome	1	Cytoplasm	1/3-3	N/A	ychF	569	CGGTAGGACCCTACACATCCCAGGCATCCGAGAGGTCTGGGAATGCTCAGCGTCAGGAAGCTCAGGTAACGAATAGCATTGCGTGTATGGTTAGGCGCCACA	CGGTAGGACCCTACACATCC	TGTGGCGCCTAACCATACAC
Proteome	1	Cytoplasm	1/3-3	N/A	ychF	991	CGGTAGGACCCTACACATCCCAGGCATCCGAGAGGTCTGGGAATGCGCCTGCTTCTTTCGCGCCTTGTTCACCTTTCATTGCGTGTATGGTTAGGCGCCACA	CGGTAGGACCCTACACATCC	TGTGGCGCCTAACCATACAC
Proteome	1	Cytoplasm	1/3-3	N/A	ychF	763	CGGTAGGACCCTACACATCCCAGGCATCCGAGAGGTCTGGGAATGCCGGCTCTTCCAGCCCAAGCTCCTGCATAAACATTGCGTGTATGGTTAGGCGCCACA	CGGTAGGACCCTACACATCC	TGTGGCGCCTAACCATACAC
Proteome	1	Cytoplasm	1/3-3	N/A	ychF	606	CGGTAGGACCCTACACATCCCAGGCATCCGAGAGGTCTGGGAATGCCCGTCTTCGTTGACGTTGGCGATGTACATTCATTGCGTGTATGGTTAGGCGCCACA	CGGTAGGACCCTACACATCC	TGTGGCGCCTAACCATACAC
Proteome	1	Cytoplasm	1/3-3	N/A	ychF	144	CGGTAGGACCCTACACATCCCAGGCATCCGAGAGGTCTGGGAATGCACGATTTCAGCCAGTTGATCCAGGCGAGGACATTGCGTGTATGGTTAGGCGCCACA	CGGTAGGACCCTACACATCC	TGTGGCGCCTAACCATACAC
Proteome	1	Cytoplasm	1/3-3	N/A	pth	113	CGGTAGGACCCTACACATCCCAGGCATCCGAGAGGTCTGGGAATGCAACCAAAGAATTTAGCCTCTTCGCGCAGCGCATTGCGTGTATGGTTAGGCGCCACA	CGGTAGGACCCTACACATCC	TGTGGCGCCTAACCATACAC
Proteome	1	Cytoplasm	1/3-3	N/A	pth	172	CGGTAGGACCCTACACATCCCAGGCATCCGAGAGGTCTGGGAATGCAAATGTAGTCGGGACTAACAGGCGGACATCCATTGCGTGTATGGTTAGGCGCCACA	CGGTAGGACCCTACACATCC	TGTGGCGCCTAACCATACAC
Proteome	1	Cytoplasm	1/3-3	N/A	pth	329	CGGTAGGACCCTACACATCCCAGGCATCCGAGAGGTCTGGGAATGCTGTCTTTCAGTCCATTGTGACCACCATGGCCATTGCGTGTATGGTTAGGCGCCACA	CGGTAGGACCCTACACATCC	TGTGGCGCCTAACCATACAC
Proteome	1	Cytoplasm	1/3-3	N/A	ispE	521	CGGTAGGACCCTACACATCCCAGGCATCCGAGAGGTCTGGGAATGCTCACCGGAGTCGGAATACTTACACCAGGGTCATTGCGTGTATGGTTAGGCGCCACA	CGGTAGGACCCTACACATCC	TGTGGCGCCTAACCATACAC
Proteome	1	Cytoplasm	1/3-3	N/A	ispE	747	CGGTAGGACCCTACACATCCCAGGCATCCGAGAGGTCTGGGAATGCTCTAGCACCTGGCGGGCTTCAGACTCTGTACATTGCGTGTATGGTTAGGCGCCACA	CGGTAGGACCCTACACATCC	TGTGGCGCCTAACCATACAC
Proteome	1	Cytoplasm	1/3-3	N/A	ispE	183	CGGTAGGACCCTACACATCCCAGGCATCCGAGAGGTCTGGGAATGCGCTGCGCGAACGATCAGGTTATCTTCATGTCATTGCGTGTATGGTTAGGCGCCACA	CGGTAGGACCCTACACATCC	TGTGGCGCCTAACCATACAC
Proteome	1	Cytoplasm	1/3-3	N/A	hemA	77	CGGTAGGACCCTACACATCCCAGGCATCCGAGAGGTCTGGGAATGCGCAGGCTGTCAAGCGCCTGATCGAGCTTATCATTGCGTGTATGGTTAGGCGCCACA	CGGTAGGACCCTACACATCC	TGTGGCGCCTAACCATACAC
Proteome	1	Cytoplasm	1/3-3	N/A	hemA	467	CGGTAGGACCCTACACATCCCAGGCATCCGAGAGGTCTGGGAATGCCGACAGACACAGCGCTGGCACCGATATCTGCATTGCGTGTATGGTTAGGCGCCACA	CGGTAGGACCCTACACATCC	TGTGGCGCCTAACCATACAC
Proteome	1	Cytoplasm	1/3-3	N/A	hemA	262	CGGTAGGACCCTACACATCCCAGGCATCCGAGAGGTCTGGGAATGCAACCGCGTCGTTATCCTGATGCCAGTAGAGCATTGCGTGTATGGTTAGGCGCCACA	CGGTAGGACCCTACACATCC	TGTGGCGCCTAACCATACAC
Proteome	1	Cytoplasm	1/3-3	N/A	hemA	981	CGGTAGGACCCTACACATCCCAGGCATCCGAGAGGTCTGGGAATGCCGCAGCCACGCCATAAATTCGCTGGTTTCCCATTGCGTGTATGGTTAGGCGCCACA	CGGTAGGACCCTACACATCC	TGTGGCGCCTAACCATACAC
Proteome	1	Cytoplasm	1/3-3	N/A	hemA	762	CGGTAGGACCCTACACATCCCAGGCATCCGAGAGGTCTGGGAATGCCGCTCCACCATGCCTTTCCCGATAATCGGTCATTGCGTGTATGGTTAGGCGCCACA	CGGTAGGACCCTACACATCC	TGTGGCGCCTAACCATACAC
Proteome	1	Cytoplasm	1/3-3	N/A	prfA	644	CGGTAGGACCCTACACATCCCAGGCATCCGAGAGGTCTGGGAATGCCAATGCGTAAATCTGCTGGGTTGATGTCCGCATTGCGTGTATGGTTAGGCGCCACA	CGGTAGGACCCTACACATCC	TGTGGCGCCTAACCATACAC
Proteome	1	Cytoplasm	1/3-3	N/A	prfA	812	CGGTAGGACCCTACACATCCCAGGCATCCGAGAGGTCTGGGAATGCCAGCGTGGATGCGAGCACCGAGAACAGAAACATTGCGTGTATGGTTAGGCGCCACA	CGGTAGGACCCTACACATCC	TGTGGCGCCTAACCATACAC
Proteome	1	Cytoplasm	1/3-3	N/A	prfA	859	CGGTAGGACCCTACACATCCCAGGCATCCGAGAGGTCTGGGAATGCGTTACGACGGGTAGACGCTTCGGCCTGTTGCATTGCGTGTATGGTTAGGCGCCACA	CGGTAGGACCCTACACATCC	TGTGGCGCCTAACCATACAC
Proteome	1	Cytoplasm	1/3-3	N/A	prfA	266	CGGTAGGACCCTACACATCCCAGGCATCCGAGAGGTCTGGGAATGCGAACCTGTAATTGCTGTTCCAGTTGCTCGCCATTGCGTGTATGGTTAGGCGCCACA	CGGTAGGACCCTACACATCC	TGTGGCGCCTAACCATACAC
Proteome	1	Cytoplasm	1/3-3	N/A	prfA	565	CGGTAGGACCCTACACATCCCAGGCATCCGAGAGGTCTGGGAATGCAGTATGAATACGACCCTGCGATTCCGTAGCCATTGCGTGTATGGTTAGGCGCCACA	CGGTAGGACCCTACACATCC	TGTGGCGCCTAACCATACAC
Proteome	1	Cytoplasm	1/3-3	N/A	prmC	326	CGGTAGGACCCTACACATCCCAGGCATCCGAGAGGTCTGGGAATGCCCGTCCCGAGATCGAGAATACGGCAAGGTTCATTGCGTGTATGGTTAGGCGCCACA	CGGTAGGACCCTACACATCC	TGTGGCGCCTAACCATACAC
Proteome	1	Cytoplasm	1/3-3	N/A	prmC	805	CGGTAGGACCCTACACATCCCAGGCATCCGAGAGGTCTGGGAATGCTCATTGATAATAGCGGCCGAGCGTTACGCGCATTGCGTGTATGGTTAGGCGCCACA	CGGTAGGACCCTACACATCC	TGTGGCGCCTAACCATACAC
Proteome	1	Cytoplasm	1/3-3	N/A	prmC	729	CGGTAGGACCCTACACATCCCAGGCATCCGAGAGGTCTGGGAATGCGCGAGGATAAATGCTTGTCGCACCGCTTCGCATTGCGTGTATGGTTAGGCGCCACA	CGGTAGGACCCTACACATCC	TGTGGCGCCTAACCATACAC
Proteome	1	Cytoplasm	1/3-3	N/A	prmC	30	CGGTAGGACCCTACACATCCCAGGCATCCGAGAGGTCTGGGAATGCGGGCTTTCGCTCGCCTGAAGTTGGCTTATTCATTGCGTGTATGGTTAGGCGCCACA	CGGTAGGACCCTACACATCC	TGTGGCGCCTAACCATACAC
Proteome	1	Cytoplasm	1/3-3	N/A	ychA	682	CGGTAGGACCCTACACATCCCAGGCATCCGAGAGGTCTGGGAATGCATCGTTCAACGCAACGTGTTCGCAATCCAGCATTGCGTGTATGGTTAGGCGCCACA	CGGTAGGACCCTACACATCC	TGTGGCGCCTAACCATACAC
Proteome	1	Cytoplasm	1/3-3	N/A	ychA	281	CGGTAGGACCCTACACATCCCAGGCATCCGAGAGGTCTGGGAATGCCCGCACCTAATGATACCGCACTGCCCTGTCCATTGCGTGTATGGTTAGGCGCCACA	CGGTAGGACCCTACACATCC	TGTGGCGCCTAACCATACAC
Proteome	1	Cytoplasm	1/3-3	N/A	ychA	38	CGGTAGGACCCTACACATCCCAGGCATCCGAGAGGTCTGGGAATGCCGCAAGCCAGGATCATGCCTTCGCACAATGCATTGCGTGTATGGTTAGGCGCCACA	CGGTAGGACCCTACACATCC	TGTGGCGCCTAACCATACAC
Proteome	1	Cytoplasm	1/3-3	N/A	kdsA	34	CGGTAGGACCCTACACATCCCAGGCATCCGAGAGGTCTGGGAATGCCAGTACGAACGGCAGGTCATTTGCTACGTTCATTGCGTGTATGGTTAGGCGCCACA	CGGTAGGACCCTACACATCC	TGTGGCGCCTAACCATACAC
Proteome	1	Cytoplasm	1/3-3	N/A	kdsA	490	CGGTAGGACCCTACACATCCCAGGCATCCGAGAGGTCTGGGAATGCGCCGAAGTTAGCACCGCGATCGCAAAGAATCATTGCGTGTATGGTTAGGCGCCACA	CGGTAGGACCCTACACATCC	TGTGGCGCCTAACCATACAC
Proteome	1	Cytoplasm	1/3-3	N/A	kdsA	431	CGGTAGGACCCTACACATCCCAGGCATCCGAGAGGTCTGGGAATGCTATCAACGATATTACCCATCTGTCCCGGGCCATTGCGTGTATGGTTAGGCGCCACA	CGGTAGGACCCTACACATCC	TGTGGCGCCTAACCATACAC
Proteome	1	Cytoplasm	1/3-3	N/A	kdsA	560	CGGTAGGACCCTACACATCCCAGGCATCCGAGAGGTCTGGGAATGCTCACCGGCGAGTTACCAGACACTTTCTTCACATTGCGTGTATGGTTAGGCGCCACA	CGGTAGGACCCTACACATCC	TGTGGCGCCTAACCATACAC
Proteome	1	Cytoplasm	1/3-3	N/A	narL	276	CGGTAGGACCCTACACATCCCAGGCATCCGAGAGGTCTGGGAATGCCCGCGTTTCAGTGCGGTGACCACATCTTCTCATTGCGTGTATGGTTAGGCGCCACA	CGGTAGGACCCTACACATCC	TGTGGCGCCTAACCATACAC
Proteome	1	Cytoplasm	1/3-3	N/A	narL	389	CGGTAGGACCCTACACATCCCAGGCATCCGAGAGGTCTGGGAATGCCGGCCAGAACAGGCGTTAATGCTTCGCTTACATTGCGTGTATGGTTAGGCGCCACA	CGGTAGGACCCTACACATCC	TGTGGCGCCTAACCATACAC
Proteome	1	Cytoplasm	1/3-3	N/A	narL	143	CGGTAGGACCCTACACATCCCAGGCATCCGAGAGGTCTGGGAATGCACAGGATCAGATCGGGATCAAGAGACTCCGCATTGCGTGTATGGTTAGGCGCCACA	CGGTAGGACCCTACACATCC	TGTGGCGCCTAACCATACAC
Proteome	1	Cytoplasm	1/3-3	N/A	purU	250	CGGTAGGACCCTACACATCCCAGGCATCCGAGAGGTCTGGGAATGCTTTAGTGACCAGAATCACTATCCGGCGACGCATTGCGTGTATGGTTAGGCGCCACA	CGGTAGGACCCTACACATCC	TGTGGCGCCTAACCATACAC
Proteome	1	Cytoplasm	1/3-3	N/A	purU	112	CGGTAGGACCCTACACATCCCAGGCATCCGAGAGGTCTGGGAATGCGCGCCCGGTACGGTGATCAACAAATTCATTCATTGCGTGTATGGTTAGGCGCCACA	CGGTAGGACCCTACACATCC	TGTGGCGCCTAACCATACAC
Proteome	1	Cytoplasm	1/3-3	N/A	purU	605	CGGTAGGACCCTACACATCCCAGGCATCCGAGAGGTCTGGGAATGCTCTTCACACCACGTTCATAGGCCTGGTGATCATTGCGTGTATGGTTAGGCGCCACA	CGGTAGGACCCTACACATCC	TGTGGCGCCTAACCATACAC
Proteome	1	Cytoplasm	1/3-3	N/A	purU	570	CGGTAGGACCCTACACATCCCAGGCATCCGAGAGGTCTGGGAATGCCGTGCGCCAATAAACGCTGGCAGGAATGAACATTGCGTGTATGGTTAGGCGCCACA	CGGTAGGACCCTACACATCC	TGTGGCGCCTAACCATACAC
Proteome	1	Cytoplasm	1/3-3	N/A	galU	719	CGGTAGGACCCTACACATCCCAGGCATCCGAGAGGTCTGGGAATGCCGATCAGCATATCAATTGCGTCGGTGAGCTCATTGCGTGTATGGTTAGGCGCCACA	CGGTAGGACCCTACACATCC	TGTGGCGCCTAACCATACAC
Proteome	1	Cytoplasm	1/3-3	N/A	galU	460	CGGTAGGACCCTACACATCCCAGGCATCCGAGAGGTCTGGGAATGCACCCGTTTCATCAAAGCGGCGGATCATCTCCATTGCGTGTATGGTTAGGCGCCACA	CGGTAGGACCCTACACATCC	TGTGGCGCCTAACCATACAC
Proteome	1	Cytoplasm	1/3-3	N/A	galU	874	CGGTAGGACCCTACACATCCCAGGCATCCGAGAGGTCTGGGAATGCCTTAATGCCCATCTCTTCTTCAAGCCAGGCCATTGCGTGTATGGTTAGGCGCCACA	CGGTAGGACCCTACACATCC	TGTGGCGCCTAACCATACAC
Proteome	1	Cytoplasm	1/3-3	N/A	galU	656	CGGTAGGACCCTACACATCCCAGGCATCCGAGAGGTCTGGGAATGCCCAGCAACGGCCAAATATCCGCGCTAAGTACATTGCGTGTATGGTTAGGCGCCACA	CGGTAGGACCCTACACATCC	TGTGGCGCCTAACCATACAC
Proteome	1	Cytoplasm	1/3-3	N/A	tdk	460	CGGTAGGACCCTACACATCCCAGGCATCCGAGAGGTCTGGGAATGCAGGTCTGCCTGCTTGATCAAGACGCAGCACCATTGCGTGTATGGTTAGGCGCCACA	CGGTAGGACCCTACACATCC	TGTGGCGCCTAACCATACAC
Proteome	1	Cytoplasm	1/3-3	N/A	tdk	303	CGGTAGGACCCTACACATCCCAGGCATCCGAGAGGTCTGGGAATGCACGGGTATATCGAGTTGATCGACAACCTCCCATTGCGTGTATGGTTAGGCGCCACA	CGGTAGGACCCTACACATCC	TGTGGCGCCTAACCATACAC
Proteome	1	Cytoplasm	1/3-3	N/A	adhE	56	CGGTAGGACCCTACACATCCCAGGCATCCGAGAGGTCTGGGAATGCCTTGAGTGAAACTGGCATATTCACGCTGGGCATTGCGTGTATGGTTAGGCGCCACA	CGGTAGGACCCTACACATCC	TGTGGCGCCTAACCATACAC
Proteome	1	Cytoplasm	1/3-3	N/A	adhE	2180	CGGTAGGACCCTACACATCCCAGGCATCCGAGAGGTCTGGGAATGCGCGGAATATGGAACTGGGAACCCAGTTTGTCATTGCGTGTATGGTTAGGCGCCACA	CGGTAGGACCCTACACATCC	TGTGGCGCCTAACCATACAC
Proteome	1	Cytoplasm	1/3-3	N/A	adhE	2008	CGGTAGGACCCTACACATCCCAGGCATCCGAGAGGTCTGGGAATGCCAGTGCCTGCAGAGCCTGACCATCAGAGAACATTGCGTGTATGGTTAGGCGCCACA	CGGTAGGACCCTACACATCC	TGTGGCGCCTAACCATACAC
Proteome	1	Cytoplasm	1/3-3	N/A	adhE	558	CGGTAGGACCCTACACATCCCAGGCATCCGAGAGGTCTGGGAATGCGGACCACCAGTCGCGAGGATCAGGTTGATGCATTGCGTGTATGGTTAGGCGCCACA	CGGTAGGACCCTACACATCC	TGTGGCGCCTAACCATACAC
Proteome	1	Cytoplasm	1/3-3	N/A	adhE	2372	CGGTAGGACCCTACACATCCCAGGCATCCGAGAGGTCTGGGAATGCATGCCAGCAGTTTCTCGATCTTAGCAGCAGCATTGCGTGTATGGTTAGGCGCCACA	CGGTAGGACCCTACACATCC	TGTGGCGCCTAACCATACAC
Proteome	1	Cytoplasm	1/3-3	N/A	adhE	286	CGGTAGGACCCTACACATCCCAGGCATCCGAGAGGTCTGGGAATGCACCGATTGGTTCAGCGATAGTGATGGTACCCATTGCGTGTATGGTTAGGCGCCACA	CGGTAGGACCCTACACATCC	TGTGGCGCCTAACCATACAC
Proteome	1	Cytoplasm	1/3-3	N/A	adhE	2320	CGGTAGGACCCTACACATCCCAGGCATCCGAGAGGTCTGGGAATGCACCCAAGTGGTCGGCAATTTCAGCATAACGCATTGCGTGTATGGTTAGGCGCCACA	CGGTAGGACCCTACACATCC	TGTGGCGCCTAACCATACAC
Proteome	1	Cytoplasm	1/3-3	N/A	adhE	1199	CGGTAGGACCCTACACATCCCAGGCATCCGAGAGGTCTGGGAATGCTATACAGGTCACCGATACCACCCTGAGACGCATTGCGTGTATGGTTAGGCGCCACA	CGGTAGGACCCTACACATCC	TGTGGCGCCTAACCATACAC
Proteome	1	Cytoplasm	1/3-3	N/A	adhE	1097	CGGTAGGACCCTACACATCCCAGGCATCCGAGAGGTCTGGGAATGCCCTGGTCAGTGTACAGGCAAGAGGTATGACCATTGCGTGTATGGTTAGGCGCCACA	CGGTAGGACCCTACACATCC	TGTGGCGCCTAACCATACAC
Proteome	1	Cytoplasm	1/3-3	N/A	adhE	1132	CGGTAGGACCCTACACATCCCAGGCATCCGAGAGGTCTGGGAATGCCTGACCGAAGTAAGAAACGCGAGCCGGTTGCATTGCGTGTATGGTTAGGCGCCACA	CGGTAGGACCCTACACATCC	TGTGGCGCCTAACCATACAC
Proteome	1	Cytoplasm	1/3-3	N/A	adhE	1971	CGGTAGGACCCTACACATCCCAGGCATCCGAGAGGTCTGGGAATGCGCCAGTACAGAAACATAAGCTTCCATGGCGCATTGCGTGTATGGTTAGGCGCCACA	CGGTAGGACCCTACACATCC	TGTGGCGCCTAACCATACAC
Proteome	1	Cytoplasm	1/3-3	N/A	adhE	2053	CGGTAGGACCCTACACATCCCAGGCATCCGAGAGGTCTGGGAATGCAGACCCTTCGTGGTAGGACGCTGGCAGATACATTGCGTGTATGGTTAGGCGCCACA	CGGTAGGACCCTACACATCC	TGTGGCGCCTAACCATACAC
Proteome	1	Cytoplasm	1/3-3	N/A	adhE	1936	CGGTAGGACCCTACACATCCCAGGCATCCGAGAGGTCTGGGAATGCTACTGCGTCCAGACCACCGAAAGCACACAGCATTGCGTGTATGGTTAGGCGCCACA	CGGTAGGACCCTACACATCC	TGTGGCGCCTAACCATACAC
Proteome	1	Cytoplasm	1/3-3	N/A	yciU	161	CGGTAGGACCCTACACATCCCAGGCATCCGAGAGGTCTGGGAATGCCGAAATCAACATGTTCCTGCCAGTCTTCCGCATTGCGTGTATGGTTAGGCGCCACA	CGGTAGGACCCTACACATCC	TGTGGCGCCTAACCATACAC
Proteome	1	Cytoplasm	1/3-3	N/A	tonB	589	CGGTAGGACCCTACACATCCCAGGCATCCGAGAGGTCTGGGAATGCCACCTCACGCTCAAACATGTTCGCAGGCTTCATTGCGTGTATGGTTAGGCGCCACA	CGGTAGGACCCTACACATCC	TGTGGCGCCTAACCATACAC
Proteome	1	Cytoplasm	1/3-3	N/A	tonB	100	CGGTAGGACCCTACACATCCCAGGCATCCGAGAGGTCTGGGAATGCCTGCGCAGGCGCAGGTAGTTCAATAACCTGCATTGCGTGTATGGTTAGGCGCCACA	CGGTAGGACCCTACACATCC	TGTGGCGCCTAACCATACAC
Proteome	1	Cytoplasm	1/3-3	N/A	yciO	513	CGGTAGGACCCTACACATCCCAGGCATCCGAGAGGTCTGGGAATGCGGTTTCTGCCCGAGATAGCCGCCGTGAATACATTGCGTGTATGGTTAGGCGCCACA	CGGTAGGACCCTACACATCC	TGTGGCGCCTAACCATACAC
Proteome	1	Cytoplasm	1/3-3	N/A	yciO	276	CGGTAGGACCCTACACATCCCAGGCATCCGAGAGGTCTGGGAATGCTTCAGGATGAAGGTATAGTTGCCCGGCGTGCATTGCGTGTATGGTTAGGCGCCACA	CGGTAGGACCCTACACATCC	TGTGGCGCCTAACCATACAC
Proteome	1	Cytoplasm	1/3-3	N/A	yciO	51	CGGTAGGACCCTACACATCCCAGGCATCCGAGAGGTCTGGGAATGCCCTTTACGCACGATCTCCACCGCCTGGTTGCATTGCGTGTATGGTTAGGCGCCACA	CGGTAGGACCCTACACATCC	TGTGGCGCCTAACCATACAC
Proteome	1	Cytoplasm	1/3-3	N/A	rluB	397	CGGTAGGACCCTACACATCCCAGGCATCCGAGAGGTCTGGGAATGCCACGGCATATTCACGTTCAACTTCACGGCTCATTGCGTGTATGGTTAGGCGCCACA	CGGTAGGACCCTACACATCC	TGTGGCGCCTAACCATACAC
Proteome	1	Cytoplasm	1/3-3	N/A	rluB	70	CGGTAGGACCCTACACATCCCAGGCATCCGAGAGGTCTGGGAATGCGCCATCAACACTCACACGACCGGCTTCAATCATTGCGTGTATGGTTAGGCGCCACA	CGGTAGGACCCTACACATCC	TGTGGCGCCTAACCATACAC
Proteome	1	Cytoplasm	1/3-3	N/A	rluB	325	CGGTAGGACCCTACACATCCCAGGCATCCGAGAGGTCTGGGAATGCCAGCAGCAGACCACAGGTATTAACGTCCAACATTGCGTGTATGGTTAGGCGCCACA	CGGTAGGACCCTACACATCC	TGTGGCGCCTAACCATACAC
Proteome	1	Cytoplasm	1/3-3	N/A	rluB	805	CGGTAGGACCCTACACATCCCAGGCATCCGAGAGGTCTGGGAATGCCACCTGACTGTGACGTTTCACCGCACGACGCATTGCGTGTATGGTTAGGCGCCACA	CGGTAGGACCCTACACATCC	TGTGGCGCCTAACCATACAC
Proteome	1	Cytoplasm	1/3-3	N/A	topA	1939	CGGTAGGACCCTACACATCCCAGGCATCCGAGAGGTCTGGGAATGCCAGCGCGTTGGTTTCAGCATCTTCGCCTTCCATTGCGTGTATGGTTAGGCGCCACA	CGGTAGGACCCTACACATCC	TGTGGCGCCTAACCATACAC
Proteome	1	Cytoplasm	1/3-3	N/A	topA	1781	CGGTAGGACCCTACACATCCCAGGCATCCGAGAGGTCTGGGAATGCGACCACAAGTCGGGCAGTCAATGCTGGTCACATTGCGTGTATGGTTAGGCGCCACA	CGGTAGGACCCTACACATCC	TGTGGCGCCTAACCATACAC
Proteome	1	Cytoplasm	1/3-3	N/A	topA	869	CGGTAGGACCCTACACATCCCAGGCATCCGAGAGGTCTGGGAATGCCAAATCCAAGACGGGTGCTGGCAGCTTGTTCATTGCGTGTATGGTTAGGCGCCACA	CGGTAGGACCCTACACATCC	TGTGGCGCCTAACCATACAC
Proteome	1	Cytoplasm	1/3-3	N/A	topA	2061	CGGTAGGACCCTACACATCCCAGGCATCCGAGAGGTCTGGGAATGCCCCTCTTCGATCTCGTAACCGTCGCAGGTTCATTGCGTGTATGGTTAGGCGCCACA	CGGTAGGACCCTACACATCC	TGTGGCGCCTAACCATACAC
Proteome	1	Cytoplasm	1/3-3	N/A	topA	1844	CGGTAGGACCCTACACATCCCAGGCATCCGAGAGGTCTGGGAATGCGCAGCGCATAGCCAGAACAGCCAAGGAATACATTGCGTGTATGGTTAGGCGCCACA	CGGTAGGACCCTACACATCC	TGTGGCGCCTAACCATACAC
Proteome	1	Cytoplasm	1/3-3	N/A	topA	1508	CGGTAGGACCCTACACATCCCAGGCATCCGAGAGGTCTGGGAATGCCTACTCGCACGTAGCCACGATCCTGAATGGCATTGCGTGTATGGTTAGGCGCCACA	CGGTAGGACCCTACACATCC	TGTGGCGCCTAACCATACAC
Proteome	1	Cytoplasm	1/3-3	N/A	topA	915	CGGTAGGACCCTACACATCCCAGGCATCCGAGAGGTCTGGGAATGCCCTGCTTCATACAAACGCTGCGCCATCATCCATTGCGTGTATGGTTAGGCGCCACA	CGGTAGGACCCTACACATCC	TGTGGCGCCTAACCATACAC
Proteome	1	Cytoplasm	1/3-3	N/A	topA	685	CGGTAGGACCCTACACATCCCAGGCATCCGAGAGGTCTGGGAATGCCACCTGTAACGCCAACGCTTCACCAGATGGCATTGCGTGTATGGTTAGGCGCCACA	CGGTAGGACCCTACACATCC	TGTGGCGCCTAACCATACAC
Proteome	1	Cytoplasm	1/3-3	N/A	topA	1657	CGGTAGGACCCTACACATCCCAGGCATCCGAGAGGTCTGGGAATGCAGCTTTCCACTCTGCTTCGTGATTTGCCACCATTGCGTGTATGGTTAGGCGCCACA	CGGTAGGACCCTACACATCC	TGTGGCGCCTAACCATACAC
Proteome	1	Cytoplasm	1/3-3	N/A	topA	2002	CGGTAGGACCCTACACATCCCAGGCATCCGAGAGGTCTGGGAATGCTTTCGGATCGATGAGATAGCTGTCCATCGCCATTGCGTGTATGGTTAGGCGCCACA	CGGTAGGACCCTACACATCC	TGTGGCGCCTAACCATACAC
Proteome	1	Cytoplasm	1/3-3	N/A	topA	316	CGGTAGGACCCTACACATCCCAGGCATCCGAGAGGTCTGGGAATGCTTCGCGGTCAAGGTCGGTTGCGAGATAGATCATTGCGTGTATGGTTAGGCGCCACA	CGGTAGGACCCTACACATCC	TGTGGCGCCTAACCATACAC
Proteome	1	Cytoplasm	1/3-3	N/A	cysB	365	CGGTAGGACCCTACACATCCCAGGCATCCGAGAGGTCTGGGAATGCTCGGCGAGCCCTGGTGCATATGCAAAGAAACATTGCGTGTATGGTTAGGCGCCACA	CGGTAGGACCCTACACATCC	TGTGGCGCCTAACCATACAC
Proteome	1	Cytoplasm	1/3-3	N/A	cysB	597	CGGTAGGACCCTACACATCCCAGGCATCCGAGAGGTCTGGGAATGCGTATCCAGTTCTGAACGTCCGGTAAAGCCGCATTGCGTGTATGGTTAGGCGCCACA	CGGTAGGACCCTACACATCC	TGTGGCGCCTAACCATACAC
Proteome	1	Cytoplasm	1/3-3	N/A	cysB	278	CGGTAGGACCCTACACATCCCAGGCATCCGAGAGGTCTGGGAATGCGGGTATGCGTGGTGGCGATATACAGTGAACCATTGCGTGTATGGTTAGGCGCCACA	CGGTAGGACCCTACACATCC	TGTGGCGCCTAACCATACAC
Proteome	1	Cytoplasm	1/3-3	N/A	ribA	221	CGGTAGGACCCTACACATCCCAGGCATCCGAGAGGTCTGGGAATGCCACGGCCTTCCTCGGCAATTTGCGTCAATGCATTGCGTGTATGGTTAGGCGCCACA	CGGTAGGACCCTACACATCC	TGTGGCGCCTAACCATACAC
Proteome	1	Cytoplasm	1/3-3	N/A	ribA	178	CGGTAGGACCCTACACATCCCAGGCATCCGAGAGGTCTGGGAATGCGAAGCCACAATCGCAGCGCAAGCTGAACAGCATTGCGTGTATGGTTAGGCGCCACA	CGGTAGGACCCTACACATCC	TGTGGCGCCTAACCATACAC
Proteome	1	Cytoplasm	1/3-3	N/A	pyrF	671	CGGTAGGACCCTACACATCCCAGGCATCCGAGAGGTCTGGGAATGCGCGTCTGCGCTGGATCTACCGATTGCGTTACATTGCGTGTATGGTTAGGCGCCACA	CGGTAGGACCCTACACATCC	TGTGGCGCCTAACCATACAC
Proteome	1	Cytoplasm	1/3-3	N/A	pyrF	338	CGGTAGGACCCTACACATCCCAGGCATCCGAGAGGTCTGGGAATGCGCGGTGCATCTTTGCCAAACGGAACCAGTGCATTGCGTGTATGGTTAGGCGCCACA	CGGTAGGACCCTACACATCC	TGTGGCGCCTAACCATACAC
Proteome	1	Cytoplasm	1/3-3	N/A	pyrF	513	CGGTAGGACCCTACACATCCCAGGCATCCGAGAGGTCTGGGAATGCCCGAATACCTGTTTAAAGCGCACAGCTTCCCATTGCGTGTATGGTTAGGCGCCACA	CGGTAGGACCCTACACATCC	TGTGGCGCCTAACCATACAC
Proteome	1	Cytoplasm	1/3-3	N/A	yciH	118	CGGTAGGACCCTACACATCCCAGGCATCCGAGAGGTCTGGGAATGCCAGGCAAACGCCCTTACCTTTACGTCCACTCATTGCGTGTATGGTTAGGCGCCACA	CGGTAGGACCCTACACATCC	TGTGGCGCCTAACCATACAC
Proteome	1	Cytoplasm	1/3-3	N/A	yciH	38	CGGTAGGACCCTACACATCCCAGGCATCCGAGAGGTCTGGGAATGCCCGCTTTGGGCTCATCAATACGTCCGGTTTCATTGCGTGTATGGTTAGGCGCCACA	CGGTAGGACCCTACACATCC	TGTGGCGCCTAACCATACAC
Proteome	1	Cytoplasm	1/3-3	N/A	rnb	1344	CGGTAGGACCCTACACATCCCAGGCATCCGAGAGGTCTGGGAATGCGCGTCCAGTTCACGACGCAGTTTGCAGAAACATTGCGTGTATGGTTAGGCGCCACA	CGGTAGGACCCTACACATCC	TGTGGCGCCTAACCATACAC
Proteome	1	Cytoplasm	1/3-3	N/A	rnb	366	CGGTAGGACCCTACACATCCCAGGCATCCGAGAGGTCTGGGAATGCATTTCGGCAACCGCCCAGTCGCCTTCTTTACATTGCGTGTATGGTTAGGCGCCACA	CGGTAGGACCCTACACATCC	TGTGGCGCCTAACCATACAC
Proteome	1	Cytoplasm	1/3-3	N/A	rnb	1729	CGGTAGGACCCTACACATCCCAGGCATCCGAGAGGTCTGGGAATGCGATAGCGCCGTTATCAACCAAACGAACACGCATTGCGTGTATGGTTAGGCGCCACA	CGGTAGGACCCTACACATCC	TGTGGCGCCTAACCATACAC
Proteome	1	Cytoplasm	1/3-3	N/A	rnb	1079	CGGTAGGACCCTACACATCCCAGGCATCCGAGAGGTCTGGGAATGCCACCGAGAATAAAGCGGTAATCCGGGCGATCATTGCGTGTATGGTTAGGCGCCACA	CGGTAGGACCCTACACATCC	TGTGGCGCCTAACCATACAC
Proteome	1	Cytoplasm	1/3-3	N/A	rnb	605	CGGTAGGACCCTACACATCCCAGGCATCCGAGAGGTCTGGGAATGCGGGCGTCATCCATATCTTCTGTGCTGGCACCATTGCGTGTATGGTTAGGCGCCACA	CGGTAGGACCCTACACATCC	TGTGGCGCCTAACCATACAC
Proteome	1	Cytoplasm	1/3-3	N/A	rnb	1172	CGGTAGGACCCTACACATCCCAGGCATCCGAGAGGTCTGGGAATGCCCGCACAAATGTTAGCGGCAATCATCGCTTCATTGCGTGTATGGTTAGGCGCCACA	CGGTAGGACCCTACACATCC	TGTGGCGCCTAACCATACAC
Proteome	1	Cytoplasm	1/3-3	N/A	rnb	1462	CGGTAGGACCCTACACATCCCAGGCATCCGAGAGGTCTGGGAATGCCGAAGTCCAGGTGGCGTATGCTTCCAGACCCATTGCGTGTATGGTTAGGCGCCACA	CGGTAGGACCCTACACATCC	TGTGGCGCCTAACCATACAC
Proteome	1	Cytoplasm	1/3-3	N/A	rnb	1497	CGGTAGGACCCTACACATCCCAGGCATCCGAGAGGTCTGGGAATGCCGGTGGTTGATCATGTCGCCATATTTACGGCATTGCGTGTATGGTTAGGCGCCACA	CGGTAGGACCCTACACATCC	TGTGGCGCCTAACCATACAC
Proteome	1	Cytoplasm	1/3-3	N/A	rnb	1764	CGGTAGGACCCTACACATCCCAGGCATCCGAGAGGTCTGGGAATGCCGCACAGCGTGTAAGAAAGGTGCCGGAATACATTGCGTGTATGGTTAGGCGCCACA	CGGTAGGACCCTACACATCC	TGTGGCGCCTAACCATACAC
Proteome	1	Cytoplasm	1/3-3	N/A	tyrR	908	CGGTAGGACCCTACACATCCCAGGCATCCGAGAGGTCTGGGAATGCGCAGTAATTTCGCCTGCATCCGTGGTGACACATTGCGTGTATGGTTAGGCGCCACA	CGGTAGGACCCTACACATCC	TGTGGCGCCTAACCATACAC
Proteome	1	Cytoplasm	1/3-3	N/A	tyrR	600	CGGTAGGACCCTACACATCCCAGGCATCCGAGAGGTCTGGGAATGCCTGACGGCGACAATTTGACTGAAGGCGCTGCATTGCGTGTATGGTTAGGCGCCACA	CGGTAGGACCCTACACATCC	TGTGGCGCCTAACCATACAC
Proteome	1	Cytoplasm	1/3-3	N/A	tyrR	685	CGGTAGGACCCTACACATCCCAGGCATCCGAGAGGTCTGGGAATGCTGTACCTGTGTCACCCGTAATCAGCAGCGGCATTGCGTGTATGGTTAGGCGCCACA	CGGTAGGACCCTACACATCC	TGTGGCGCCTAACCATACAC
Proteome	1	Cytoplasm	1/3-3	N/A	tyrR	978	CGGTAGGACCCTACACATCCCAGGCATCCGAGAGGTCTGGGAATGCATCACCCGCACATCGACATGCACCTCATGGCATTGCGTGTATGGTTAGGCGCCACA	CGGTAGGACCCTACACATCC	TGTGGCGCCTAACCATACAC
Proteome	1	Cytoplasm	1/3-3	N/A	tyrR	226	CGGTAGGACCCTACACATCCCAGGCATCCGAGAGGTCTGGGAATGCTAACGCGCTCAACGCCAGATGCTCACGTTCCATTGCGTGTATGGTTAGGCGCCACA	CGGTAGGACCCTACACATCC	TGTGGCGCCTAACCATACAC
Proteome	1	Cytoplasm	1/3-3	N/A	tyrR	870	CGGTAGGACCCTACACATCCCAGGCATCCGAGAGGTCTGGGAATGCATTTCATCCAACAGCACCGAACCACCGTTCCATTGCGTGTATGGTTAGGCGCCACA	CGGTAGGACCCTACACATCC	TGTGGCGCCTAACCATACAC
Proteome	1	Cytoplasm	1/3-3	N/A	tyrR	1289	CGGTAGGACCCTACACATCCCAGGCATCCGAGAGGTCTGGGAATGCTATCCTGTGGACGCAGCTCATAACCGTCCACATTGCGTGTATGGTTAGGCGCCACA	CGGTAGGACCCTACACATCC	TGTGGCGCCTAACCATACAC
Proteome	1	Cytoplasm	1/3-3	N/A	ttcA	790	CGGTAGGACCCTACACATCCCAGGCATCCGAGAGGTCTGGGAATGCGTTAACCACTTCAGAACCGTGGGTGATGCCCATTGCGTGTATGGTTAGGCGCCACA	CGGTAGGACCCTACACATCC	TGTGGCGCCTAACCATACAC
Proteome	1	Cytoplasm	1/3-3	N/A	ttcA	620	CGGTAGGACCCTACACATCCCAGGCATCCGAGAGGTCTGGGAATGCGCTGTGAACCGCACAGGTTGCACGGAATAACATTGCGTGTATGGTTAGGCGCCACA	CGGTAGGACCCTACACATCC	TGTGGCGCCTAACCATACAC
Proteome	1	Cytoplasm	1/3-3	N/A	ttcA	390	CGGTAGGACCCTACACATCCCAGGCATCCGAGAGGTCTGGGAATGCAGTTCCGTTGCGGTACGATAAAGGATACCGCATTGCGTGTATGGTTAGGCGCCACA	CGGTAGGACCCTACACATCC	TGTGGCGCCTAACCATACAC
Proteome	1	Cytoplasm	1/3-3	N/A	ttcA	700	CGGTAGGACCCTACACATCCCAGGCATCCGAGAGGTCTGGGAATGCGAACATCGTCTCGATACGCCCTGGATAACGCATTGCGTGTATGGTTAGGCGCCACA	CGGTAGGACCCTACACATCC	TGTGGCGCCTAACCATACAC
Proteome	1	Cytoplasm	1/3-3	N/A	gapC	415	CGGTAGGACCCTACACATCCCAGGCATCCGAGAGGTCTGGGAATGCCGCCACGGAAACAATGGTGTCGTTGCCATCCATTGCGTGTATGGTTAGGCGCCACA	CGGTAGGACCCTACACATCC	TGTGGCGCCTAACCATACAC
Proteome	1	Cytoplasm	1/3-3	N/A	gapC	37	CGGTAGGACCCTACACATCCCAGGCATCCGAGAGGTCTGGGAATGCTTCAAGTAATCGACCCAACACCAGTCGACCCATTGCGTGTATGGTTAGGCGCCACA	CGGTAGGACCCTACACATCC	TGTGGCGCCTAACCATACAC
Proteome	1	Cytoplasm	1/3-3	N/A	gapC	714	CGGTAGGACCCTACACATCCCAGGCATCCGAGAGGTCTGGGAATGCCCGAGAATCGATACCAGTTCAGTGACCGAACATTGCGTGTATGGTTAGGCGCCACA	CGGTAGGACCCTACACATCC	TGTGGCGCCTAACCATACAC
Proteome	1	Cytoplasm	1/3-3	N/A	ydcP	1117	CGGTAGGACCCTACACATCCCAGGCATCCGAGAGGTCTGGGAATGCGTGCAAATCTGCTGGCATTTCATTGGGCCACATTGCGTGTATGGTTAGGCGCCACA	CGGTAGGACCCTACACATCC	TGTGGCGCCTAACCATACAC
Proteome	1	Cytoplasm	1/3-3	N/A	ydcP	390	CGGTAGGACCCTACACATCCCAGGCATCCGAGAGGTCTGGGAATGCAGCACAATCTGCGTGAAGCCAACATCAGAGCATTGCGTGTATGGTTAGGCGCCACA	CGGTAGGACCCTACACATCC	TGTGGCGCCTAACCATACAC
Proteome	1	Cytoplasm	1/3-3	N/A	ydcP	1898	CGGTAGGACCCTACACATCCCAGGCATCCGAGAGGTCTGGGAATGCCATCCGGACTTACGGATGCCACTACGCTTCCATTGCGTGTATGGTTAGGCGCCACA	CGGTAGGACCCTACACATCC	TGTGGCGCCTAACCATACAC
Proteome	1	Cytoplasm	1/3-3	N/A	ydcP	1400	CGGTAGGACCCTACACATCCCAGGCATCCGAGAGGTCTGGGAATGCTAATTTGCACATCGCGGGCGTAATAGAGGGCATTGCGTGTATGGTTAGGCGCCACA	CGGTAGGACCCTACACATCC	TGTGGCGCCTAACCATACAC
Proteome	1	Cytoplasm	1/3-3	N/A	ydcP	1238	CGGTAGGACCCTACACATCCCAGGCATCCGAGAGGTCTGGGAATGCGTTCCTGCCAGCCGCCCAGTTCAATGTCTACATTGCGTGTATGGTTAGGCGCCACA	CGGTAGGACCCTACACATCC	TGTGGCGCCTAACCATACAC
Proteome	1	Cytoplasm	1/3-3	N/A	ydcP	957	CGGTAGGACCCTACACATCCCAGGCATCCGAGAGGTCTGGGAATGCTTCGCCACTTTCACTACTTCGCCTACCGGCCATTGCGTGTATGGTTAGGCGCCACA	CGGTAGGACCCTACACATCC	TGTGGCGCCTAACCATACAC
Proteome	1	Cytoplasm	1/3-3	N/A	ydcP	1822	CGGTAGGACCCTACACATCCCAGGCATCCGAGAGGTCTGGGAATGCGTGCATCTCGCATGGGCGGCAATCAAACTTCATTGCGTGTATGGTTAGGCGCCACA	CGGTAGGACCCTACACATCC	TGTGGCGCCTAACCATACAC
Proteome	1	Cytoplasm	1/3-3	N/A	ydcP	584	CGGTAGGACCCTACACATCCCAGGCATCCGAGAGGTCTGGGAATGCCGTCTTTCAATGTGTATGGCAAACGGCACGCATTGCGTGTATGGTTAGGCGCCACA	CGGTAGGACCCTACACATCC	TGTGGCGCCTAACCATACAC
Proteome	1	Cytoplasm	1/3-3	N/A	marA	259	CGGTAGGACCCTACACATCCCAGGCATCCGAGAGGTCTGGGAATGCGAAGGTTCGGGTCAGAGTTTGTTGCGACTCCATTGCGTGTATGGTTAGGCGCCACA	CGGTAGGACCCTACACATCC	TGTGGCGCCTAACCATACAC
Proteome	1	Cytoplasm	1/3-3	N/A	marA	107	CGGTAGGACCCTACACATCCCAGGCATCCGAGAGGTCTGGGAATGCACATCCGTTGCAGGTGCCATTTGGAGTAACCATTGCGTGTATGGTTAGGCGCCACA	CGGTAGGACCCTACACATCC	TGTGGCGCCTAACCATACAC
Proteome	1	Cytoplasm	1/3-3	N/A	ydfG	69	CGGTAGGACCCTACACATCCCAGGCATCCGAGAGGTCTGGGAATGCCGACGGCCAGTGGCGATAACTTTATGCCCTCATTGCGTGTATGGTTAGGCGCCACA	CGGTAGGACCCTACACATCC	TGTGGCGCCTAACCATACAC
Proteome	1	Cytoplasm	1/3-3	N/A	ydfG	442	CGGTAGGACCCTACACATCCCAGGCATCCGAGAGGTCTGGGAATGCAAACTGACGAACAAACGCTTTCGTCGCACCCATTGCGTGTATGGTTAGGCGCCACA	CGGTAGGACCCTACACATCC	TGTGGCGCCTAACCATACAC
Proteome	1	Cytoplasm	1/3-3	N/A	ydfG	145	CGGTAGGACCCTACACATCCCAGGCATCCGAGAGGTCTGGGAATGCGCGGTTGCGAACGTCCAGTTGGGCGATATACATTGCGTGTATGGTTAGGCGCCACA	CGGTAGGACCCTACACATCC	TGTGGCGCCTAACCATACAC
Proteome	1	Cytoplasm	1/3-3	N/A	ydfH	199	CGGTAGGACCCTACACATCCCAGGCATCCGAGAGGTCTGGGAATGCGTTGACGTAGCTGCCACGTTGCGGACGAATCATTGCGTGTATGGTTAGGCGCCACA	CGGTAGGACCCTACACATCC	TGTGGCGCCTAACCATACAC
Proteome	1	Cytoplasm	1/3-3	N/A	ydfH	305	CGGTAGGACCCTACACATCCCAGGCATCCGAGAGGTCTGGGAATGCGATAGCACTGGCTTTCGGTAATCATGCTCGCATTGCGTGTATGGTTAGGCGCCACA	CGGTAGGACCCTACACATCC	TGTGGCGCCTAACCATACAC
Proteome	1	Cytoplasm	1/3-3	N/A	relE	120	CGGTAGGACCCTACACATCCCAGGCATCCGAGAGGTCTGGGAATGCCAATCAGGCATACCACGGAGCTTGTTTGCTCATTGCGTGTATGGTTAGGCGCCACA	CGGTAGGACCCTACACATCC	TGTGGCGCCTAACCATACAC
Proteome	1	Cytoplasm	1/3-3	N/A	dicA	227	CGGTAGGACCCTACACATCCCAGGCATCCGAGAGGTCTGGGAATGCATAAGGCAACTGGCTTCTCAACAGGTGGTGCATTGCGTGTATGGTTAGGCGCCACA	CGGTAGGACCCTACACATCC	TGTGGCGCCTAACCATACAC
Proteome	1	Cytoplasm	1/3-3	N/A	speG	532	CGGTAGGACCCTACACATCCCAGGCATCCGAGAGGTCTGGGAATGCCTATTGTGCGGTCGGCTTCAGGAGAGTCTGCATTGCGTGTATGGTTAGGCGCCACA	CGGTAGGACCCTACACATCC	TGTGGCGCCTAACCATACAC
Proteome	1	Cytoplasm	1/3-3	N/A	speG	234	CGGTAGGACCCTACACATCCCAGGCATCCGAGAGGTCTGGGAATGCATCTGAAATTCTGCGCGGCGATGAACATGGCATTGCGTGTATGGTTAGGCGCCACA	CGGTAGGACCCTACACATCC	TGTGGCGCCTAACCATACAC
Proteome	1	Cytoplasm	1/3-3	N/A	rstA	35	CGGTAGGACCCTACACATCCCAGGCATCCGAGAGGTCTGGGAATGCCCAGGTACGCGGCAATCAGTGAACCGACTTCATTGCGTGTATGGTTAGGCGCCACA	CGGTAGGACCCTACACATCC	TGTGGCGCCTAACCATACAC
Proteome	1	Cytoplasm	1/3-3	N/A	rstA	71	CGGTAGGACCCTACACATCCCAGGCATCCGAGAGGTCTGGGAATGCCGCGCGGCTCTACGGTAACCTGCATATCATCATTGCGTGTATGGTTAGGCGCCACA	CGGTAGGACCCTACACATCC	TGTGGCGCCTAACCATACAC
Proteome	1	Cytoplasm	1/3-3	N/A	rstA	269	CGGTAGGACCCTACACATCCCAGGCATCCGAGAGGTCTGGGAATGCGAATATAGTCGCAGGCACCCATTTCCAGTGCATTGCGTGTATGGTTAGGCGCCACA	CGGTAGGACCCTACACATCC	TGTGGCGCCTAACCATACAC
Proteome	1	Cytoplasm	1/3-3	N/A	add	504	CGGTAGGACCCTACACATCCCAGGCATCCGAGAGGTCTGGGAATGCCTTCCCGGGAAACCAAGTTCATCACCGGCTCATTGCGTGTATGGTTAGGCGCCACA	CGGTAGGACCCTACACATCC	TGTGGCGCCTAACCATACAC
Proteome	1	Cytoplasm	1/3-3	N/A	add	396	CGGTAGGACCCTACACATCCCAGGCATCCGAGAGGTCTGGGAATGCCGGCTCATAATGCCGATAAGCTTCGCCTGCCATTGCGTGTATGGTTAGGCGCCACA	CGGTAGGACCCTACACATCC	TGTGGCGCCTAACCATACAC
Proteome	1	Cytoplasm	1/3-3	N/A	add	354	CGGTAGGACCCTACACATCCCAGGCATCCGAGAGGTCTGGGAATGCCGGCAACCTTCACGTACGCCATCGATCACCCATTGCGTGTATGGTTAGGCGCCACA	CGGTAGGACCCTACACATCC	TGTGGCGCCTAACCATACAC
Proteome	1	Cytoplasm	1/3-3	N/A	nth	115	CGGTAGGACCCTACACATCCCAGGCATCCGAGAGGTCTGGGAATGCATTAACACTGACATCGGTCGCCTGAGCGGACATTGCGTGTATGGTTAGGCGCCACA	CGGTAGGACCCTACACATCC	TGTGGCGCCTAACCATACAC
Proteome	1	Cytoplasm	1/3-3	N/A	nth	502	CGGTAGGACCCTACACATCCCAGGCATCCGAGAGGTCTGGGAATGCATGGTGGCAGTCGACTTTAAACTCTGCTGGCATTGCGTGTATGGTTAGGCGCCACA	CGGTAGGACCCTACACATCC	TGTGGCGCCTAACCATACAC
Proteome	1	Cytoplasm	1/3-3	N/A	pdxY	538	CGGTAGGACCCTACACATCCCAGGCATCCGAGAGGTCTGGGAATGCGTAGCCAGCTCGCGCCAGGTGTTTAACCAACATTGCGTGTATGGTTAGGCGCCACA	CGGTAGGACCCTACACATCC	TGTGGCGCCTAACCATACAC
Proteome	1	Cytoplasm	1/3-3	N/A	pdxY	285	CGGTAGGACCCTACACATCCCAGGCATCCGAGAGGTCTGGGAATGCGGATTCGCGGCTTTCACCTGACGGACGATACATTGCGTGTATGGTTAGGCGCCACA	CGGTAGGACCCTACACATCC	TGTGGCGCCTAACCATACAC
Proteome	1	Cytoplasm	1/3-3	N/A	pdxY	250	CGGTAGGACCCTACACATCCCAGGCATCCGAGAGGTCTGGGAATGCGATATGTTCACCCTGCTCCGCCGATCCCAGCATTGCGTGTATGGTTAGGCGCCACA	CGGTAGGACCCTACACATCC	TGTGGCGCCTAACCATACAC
Proteome	1	Cytoplasm	1/3-3	N/A	tyrS	575	CGGTAGGACCCTACACATCCCAGGCATCCGAGAGGTCTGGGAATGCACTGGTCAGAACCACCAATTTGCAGCACCACATTGCGTGTATGGTTAGGCGCCACA	CGGTAGGACCCTACACATCC	TGTGGCGCCTAACCATACAC
Proteome	1	Cytoplasm	1/3-3	N/A	tyrS	676	CGGTAGGACCCTACACATCCCAGGCATCCGAGAGGTCTGGGAATGCTTTGGTGCCATCTGCTTTAGTGATCAGCGGCATTGCGTGTATGGTTAGGCGCCACA	CGGTAGGACCCTACACATCC	TGTGGCGCCTAACCATACAC
Proteome	1	Cytoplasm	1/3-3	N/A	tyrS	752	CGGTAGGACCCTACACATCCCAGGCATCCGAGAGGTCTGGGAATGCTCCAGAACTGGTAGAATTTGTACGGGCTGGCATTGCGTGTATGGTTAGGCGCCACA	CGGTAGGACCCTACACATCC	TGTGGCGCCTAACCATACAC
Proteome	1	Cytoplasm	1/3-3	N/A	tyrS	277	CGGTAGGACCCTACACATCCCAGGCATCCGAGAGGTCTGGGAATGCGTCCACCCACTCCTGAACAGTTTCTTCGGTCATTGCGTGTATGGTTAGGCGCCACA	CGGTAGGACCCTACACATCC	TGTGGCGCCTAACCATACAC
Proteome	1	Cytoplasm	1/3-3	N/A	tyrS	468	CGGTAGGACCCTACACATCCCAGGCATCCGAGAGGTCTGGGAATGCTGATCTTCACGGTTGAGACGCTGCTTAACCCATTGCGTGTATGGTTAGGCGCCACA	CGGTAGGACCCTACACATCC	TGTGGCGCCTAACCATACAC
Proteome	1	Cytoplasm	1/3-3	N/A	pdxH	251	CGGTAGGACCCTACACATCCCAGGCATCCGAGAGGTCTGGGAATGCCGATTTGATGTGCTTTACGGCTGCCGAGGTCATTGCGTGTATGGTTAGGCGCCACA	CGGTAGGACCCTACACATCC	TGTGGCGCCTAACCATACAC
Proteome	1	Cytoplasm	1/3-3	N/A	pdxH	420	CGGTAGGACCCTACACATCCCAGGCATCCGAGAGGTCTGGGAATGCATGCGACTGGACTGCTTCGAAACCCATGCACATTGCGTGTATGGTTAGGCGCCACA	CGGTAGGACCCTACACATCC	TGTGGCGCCTAACCATACAC
Proteome	1	Cytoplasm	1/3-3	N/A	pdxH	118	CGGTAGGACCCTACACATCCCAGGCATCCGAGAGGTCTGGGAATGCGTCCGCCAGTTTGGCTTCACAAGCCTGAGACATTGCGTGTATGGTTAGGCGCCACA	CGGTAGGACCCTACACATCC	TGTGGCGCCTAACCATACAC
Proteome	1	Cytoplasm	1/3-3	N/A	slyA	129	CGGTAGGACCCTACACATCCCAGGCATCCGAGAGGTCTGGGAATGCGCCAGTTGAATTTGCGACTGGTCTGGAGGTCATTGCGTGTATGGTTAGGCGCCACA	CGGTAGGACCCTACACATCC	TGTGGCGCCTAACCATACAC
Proteome	1	Cytoplasm	1/3-3	N/A	slyA	245	CGGTAGGACCCTACACATCCCAGGCATCCGAGAGGTCTGGGAATGCGTTTAATACGTTTAGCCCGACGATCGCTGGCATTGCGTGTATGGTTAGGCGCCACA	CGGTAGGACCCTACACATCC	TGTGGCGCCTAACCATACAC
Proteome	1	Cytoplasm	1/3-3	N/A	nemA	974	CGGTAGGACCCTACACATCCCAGGCATCCGAGAGGTCTGGGAATGCCGACCAGATCCGGGTTCGCAATCCAGTCACCATTGCGTGTATGGTTAGGCGCCACA	CGGTAGGACCCTACACATCC	TGTGGCGCCTAACCATACAC
Proteome	1	Cytoplasm	1/3-3	N/A	nemA	700	CGGTAGGACCCTACACATCCCAGGCATCCGAGAGGTCTGGGAATGCGTTCTGGAAAGTACCGATTGGTGAAACGCGCATTGCGTGTATGGTTAGGCGCCACA	CGGTAGGACCCTACACATCC	TGTGGCGCCTAACCATACAC
Proteome	1	Cytoplasm	1/3-3	N/A	nemA	742	CGGTAGGACCCTACACATCCCAGGCATCCGAGAGGTCTGGGAATGCCAGATACAGTGCATCGGCTTCTTCATTCGGCATTGCGTGTATGGTTAGGCGCCACA	CGGTAGGACCCTACACATCC	TGTGGCGCCTAACCATACAC
Proteome	1	Cytoplasm	1/3-3	N/A	nemA	548	CGGTAGGACCCTACACATCCCAGGCATCCGAGAGGTCTGGGAATGCGGAACTGATGCAGCAAATAACCGTGAGCAGCATTGCGTGTATGGTTAGGCGCCACA	CGGTAGGACCCTACACATCC	TGTGGCGCCTAACCATACAC
Proteome	1	Cytoplasm	1/3-3	N/A	gloA	368	CGGTAGGACCCTACACATCCCAGGCATCCGAGAGGTCTGGGAATGCGACCGCGACCGGCGTCTTTCTCTTCGATTACATTGCGTGTATGGTTAGGCGCCACA	CGGTAGGACCCTACACATCC	TGTGGCGCCTAACCATACAC
Proteome	1	Cytoplasm	1/3-3	N/A	gloA	230	CGGTAGGACCCTACACATCCCAGGCATCCGAGAGGTCTGGGAATGCCGCACGCTTCAGCGGCGTTATCTACGCTAACATTGCGTGTATGGTTAGGCGCCACA	CGGTAGGACCCTACACATCC	TGTGGCGCCTAACCATACAC
Proteome	1	Cytoplasm	1/3-3	N/A	rnt	55	CGGTAGGACCCTACACATCCCAGGCATCCGAGAGGTCTGGGAATGCTCCGGCTGTTTCAACATCGATCACAACAGGCATTGCGTGTATGGTTAGGCGCCACA	CGGTAGGACCCTACACATCC	TGTGGCGCCTAACCATACAC
Proteome	1	Cytoplasm	1/3-3	N/A	rnt	9	CGGTAGGACCCTACACATCCCAGGCATCCGAGAGGTCTGGGAATGCCGGTCGCACAGACCGGTAAGTTGAGCGTTACATTGCGTGTATGGTTAGGCGCCACA	CGGTAGGACCCTACACATCC	TGTGGCGCCTAACCATACAC
Proteome	1	Cytoplasm	1/3-3	N/A	purR	103	CGGTAGGACCCTACACATCCCAGGCATCCGAGAGGTCTGGGAATGCGTGTAATTCTTTAATCGCTGCCCACACGGCCATTGCGTGTATGGTTAGGCGCCACA	CGGTAGGACCCTACACATCC	TGTGGCGCCTAACCATACAC
Proteome	1	Cytoplasm	1/3-3	N/A	purR	308	CGGTAGGACCCTACACATCCCAGGCATCCGAGAGGTCTGGGAATGCGCGCCATCATCGACAGATAAGCCCGCTGTTCATTGCGTGTATGGTTAGGCGCCACA	CGGTAGGACCCTACACATCC	TGTGGCGCCTAACCATACAC
Proteome	1	Cytoplasm	1/3-3	N/A	purR	175	CGGTAGGACCCTACACATCCCAGGCATCCGAGAGGTCTGGGAATGCGCTGGTCGCCAGCAAACCGATAGACTTGGTCATTGCGTGTATGGTTAGGCGCCACA	CGGTAGGACCCTACACATCC	TGTGGCGCCTAACCATACAC
Proteome	1	Cytoplasm	1/3-3	N/A	purR	607	CGGTAGGACCCTACACATCCCAGGCATCCGAGAGGTCTGGGAATGCCGGCACCTTGATCATCGCTTCTTCCATCGCCATTGCGTGTATGGTTAGGCGCCACA	CGGTAGGACCCTACACATCC	TGTGGCGCCTAACCATACAC
Proteome	1	Cytoplasm	1/3-3	N/A	ribC	431	CGGTAGGACCCTACACATCCCAGGCATCCGAGAGGTCTGGGAATGCGCGTGACTTCGCCGACGGTCAGGCTAATACCATTGCGTGTATGGTTAGGCGCCACA	CGGTAGGACCCTACACATCC	TGTGGCGCCTAACCATACAC
Proteome	1	Cytoplasm	1/3-3	N/A	ribC	490	CGGTAGGACCCTACACATCCCAGGCATCCGAGAGGTCTGGGAATGCCTTCCCAAGAGTCGTGCGTTCCAGTGTTTCCATTGCGTGTATGGTTAGGCGCCACA	CGGTAGGACCCTACACATCC	TGTGGCGCCTAACCATACAC
Proteome	1	Cytoplasm	1/3-3	N/A	aroH	1018	CGGTAGGACCCTACACATCCCAGGCATCCGAGAGGTCTGGGAATGCTCAGAAGCGGGTATCTACCGCAGAGGCGAGCATTGCGTGTATGGTTAGGCGCCACA	CGGTAGGACCCTACACATCC	TGTGGCGCCTAACCATACAC
Proteome	1	Cytoplasm	1/3-3	N/A	aroH	746	CGGTAGGACCCTACACATCCCAGGCATCCGAGAGGTCTGGGAATGCCAGGTAAATCAAACTCGTGCAGCGTATCGCCATTGCGTGTATGGTTAGGCGCCACA	CGGTAGGACCCTACACATCC	TGTGGCGCCTAACCATACAC
Proteome	1	Cytoplasm	1/3-3	N/A	aroH	676	CGGTAGGACCCTACACATCCCAGGCATCCGAGAGGTCTGGGAATGCGCCGCCACGCATAATAATGTGGCCATACGGCATTGCGTGTATGGTTAGGCGCCACA	CGGTAGGACCCTACACATCC	TGTGGCGCCTAACCATACAC
Proteome	1	Cytoplasm	1/3-3	N/A	aroH	304	CGGTAGGACCCTACACATCCCAGGCATCCGAGAGGTCTGGGAATGCATCTGGATCGGAGATTAGTCCTTTCCAGCCCATTGCGTGTATGGTTAGGCGCCACA	CGGTAGGACCCTACACATCC	TGTGGCGCCTAACCATACAC
Proteome	1	Cytoplasm	1/3-3	N/A	pheT	1759	CGGTAGGACCCTACACATCCCAGGCATCCGAGAGGTCTGGGAATGCAATCACACCGGCTAACATCAGATCCTGACGCATTGCGTGTATGGTTAGGCGCCACA	CGGTAGGACCCTACACATCC	TGTGGCGCCTAACCATACAC
Proteome	1	Cytoplasm	1/3-3	N/A	pheT	677	CGGTAGGACCCTACACATCCCAGGCATCCGAGAGGTCTGGGAATGCCTTTCATCCACAGCGGAGTTGGCGCTTTAACATTGCGTGTATGGTTAGGCGCCACA	CGGTAGGACCCTACACATCC	TGTGGCGCCTAACCATACAC
Proteome	1	Cytoplasm	1/3-3	N/A	pheT	859	CGGTAGGACCCTACACATCCCAGGCATCCGAGAGGTCTGGGAATGCCTTCGCTTCAGTACCGTCGAGCAGCACCAGCATTGCGTGTATGGTTAGGCGCCACA	CGGTAGGACCCTACACATCC	TGTGGCGCCTAACCATACAC
Proteome	1	Cytoplasm	1/3-3	N/A	pheT	2047	CGGTAGGACCCTACACATCCCAGGCATCCGAGAGGTCTGGGAATGCGCGGTCTGCGAGCTTGTTCCACTCCAGTTCCATTGCGTGTATGGTTAGGCGCCACA	CGGTAGGACCCTACACATCC	TGTGGCGCCTAACCATACAC
Proteome	1	Cytoplasm	1/3-3	N/A	pheT	1724	CGGTAGGACCCTACACATCCCAGGCATCCGAGAGGTCTGGGAATGCCCAACGGTGCCTGAGTATCTGGTACGAAACCATTGCGTGTATGGTTAGGCGCCACA	CGGTAGGACCCTACACATCC	TGTGGCGCCTAACCATACAC
Proteome	1	Cytoplasm	1/3-3	N/A	pheT	956	CGGTAGGACCCTACACATCCCAGGCATCCGAGAGGTCTGGGAATGCGTGTTTCGTCATTCACGCCAGAGTGTTCGCCATTGCGTGTATGGTTAGGCGCCACA	CGGTAGGACCCTACACATCC	TGTGGCGCCTAACCATACAC
Proteome	1	Cytoplasm	1/3-3	N/A	pheT	1501	CGGTAGGACCCTACACATCCCAGGCATCCGAGAGGTCTGGGAATGCCACTTCCTGATAGCCTTTGTCGTTGAGCAGCATTGCGTGTATGGTTAGGCGCCACA	CGGTAGGACCCTACACATCC	TGTGGCGCCTAACCATACAC
Proteome	1	Cytoplasm	1/3-3	N/A	pheT	353	CGGTAGGACCCTACACATCCCAGGCATCCGAGAGGTCTGGGAATGCAAATGCCCAGTTCAGAGAAGGAGCACAGCACATTGCGTGTATGGTTAGGCGCCACA	CGGTAGGACCCTACACATCC	TGTGGCGCCTAACCATACAC
Proteome	1	Cytoplasm	1/3-3	N/A	pheT	388	CGGTAGGACCCTACACATCCCAGGCATCCGAGAGGTCTGGGAATGCCGCAGGCAGTTCGATAATGCCGCTGTGATCCATTGCGTGTATGGTTAGGCGCCACA	CGGTAGGACCCTACACATCC	TGTGGCGCCTAACCATACAC
Proteome	1	Cytoplasm	1/3-3	N/A	pheT	757	CGGTAGGACCCTACACATCCCAGGCATCCGAGAGGTCTGGGAATGCCTGGCCCAGTTCGAGCAGCACATAGTTGGTCATTGCGTGTATGGTTAGGCGCCACA	CGGTAGGACCCTACACATCC	TGTGGCGCCTAACCATACAC
Proteome	1	Cytoplasm	1/3-3	N/A	pheT	2221	CGGTAGGACCCTACACATCCCAGGCATCCGAGAGGTCTGGGAATGCCGCAACACCCTTACCGCGGTACACGTCAAACATTGCGTGTATGGTTAGGCGCCACA	CGGTAGGACCCTACACATCC	TGTGGCGCCTAACCATACAC
Proteome	1	Cytoplasm	1/3-3	N/A	pheT	1794	CGGTAGGACCCTACACATCCCAGGCATCCGAGAGGTCTGGGAATGCGCCAGGTTCCAGTGCTCTTCGTAACGGTTACATTGCGTGTATGGTTAGGCGCCACA	CGGTAGGACCCTACACATCC	TGTGGCGCCTAACCATACAC
Proteome	1	Cytoplasm	1/3-3	N/A	pheS	422	CGGTAGGACCCTACACATCCCAGGCATCCGAGAGGTCTGGGAATGCCCGGGTGGTGACCAGGAATGTTCAGAGCATCATTGCGTGTATGGTTAGGCGCCACA	CGGTAGGACCCTACACATCC	TGTGGCGCCTAACCATACAC
Proteome	1	Cytoplasm	1/3-3	N/A	pheS	64	CGGTAGGACCCTACACATCCCAGGCATCCGAGAGGTCTGGGAATGCATATTCGACGCGCACATTATCTAACGCGGCCATTGCGTGTATGGTTAGGCGCCACA	CGGTAGGACCCTACACATCC	TGTGGCGCCTAACCATACAC
Proteome	1	Cytoplasm	1/3-3	N/A	pheS	609	CGGTAGGACCCTACACATCCCAGGCATCCGAGAGGTCTGGGAATGCATCAGACCTTCCATCTGATGGAACATCGGCCATTGCGTGTATGGTTAGGCGCCACA	CGGTAGGACCCTACACATCC	TGTGGCGCCTAACCATACAC
Proteome	1	Cytoplasm	1/3-3	N/A	pheS	826	CGGTAGGACCCTACACATCCCAGGCATCCGAGAGGTCTGGGAATGCGATGCCAACGTTACGCAACACGTTCGGATGCATTGCGTGTATGGTTAGGCGCCACA	CGGTAGGACCCTACACATCC	TGTGGCGCCTAACCATACAC
Proteome	1	Cytoplasm	1/3-3	N/A	pheS	275	CGGTAGGACCCTACACATCCCAGGCATCCGAGAGGTCTGGGAATGCCAATGCGACGACCTGGCAGAGAGACATCAACATTGCGTGTATGGTTAGGCGCCACA	CGGTAGGACCCTACACATCC	TGTGGCGCCTAACCATACAC
Proteome	1	Cytoplasm	1/3-3	N/A	yniC	390	CGGTAGGACCCTACACATCCCAGGCATCCGAGAGGTCTGGGAATGCGAGGCGAGGGCATCGAAACTGTCGCGTAAGCATTGCGTGTATGGTTAGGCGCCACA	CGGTAGGACCCTACACATCC	TGTGGCGCCTAACCATACAC
Proteome	1	Cytoplasm	1/3-3	N/A	yniC	77	CGGTAGGACCCTACACATCCCAGGCATCCGAGAGGTCTGGGAATGCGGCTTGCCATCACATCCAGTTCGGCTCGATCATTGCGTGTATGGTTAGGCGCCACA	CGGTAGGACCCTACACATCC	TGTGGCGCCTAACCATACAC
Proteome	1	Cytoplasm	1/3-3	N/A	yniC	164	CGGTAGGACCCTACACATCCCAGGCATCCGAGAGGTCTGGGAATGCGCCGGGCGTACCAAAGATCGACCACCATATCATTGCGTGTATGGTTAGGCGCCACA	CGGTAGGACCCTACACATCC	TGTGGCGCCTAACCATACAC
Proteome	1	Cytoplasm	1/3-3	N/A	nadE	254	CGGTAGGACCCTACACATCCCAGGCATCCGAGAGGTCTGGGAATGCGGCAATCTTGTTCGTCGGCCTGAACACCATCATTGCGTGTATGGTTAGGCGCCACA	CGGTAGGACCCTACACATCC	TGTGGCGCCTAACCATACAC
Proteome	1	Cytoplasm	1/3-3	N/A	nadE	487	CGGTAGGACCCTACACATCCCAGGCATCCGAGAGGTCTGGGAATGCAGTGAAGAATCCGGTAATGGCTTCTGCTGCCATTGCGTGTATGGTTAGGCGCCACA	CGGTAGGACCCTACACATCC	TGTGGCGCCTAACCATACAC
Proteome	1	Cytoplasm	1/3-3	N/A	nadE	611	CGGTAGGACCCTACACATCCCAGGCATCCGAGAGGTCTGGGAATGCGATCGGCCGTTGGCGCTTTCTTATAAAGGTCATTGCGTGTATGGTTAGGCGCCACA	CGGTAGGACCCTACACATCC	TGTGGCGCCTAACCATACAC
Proteome	1	Cytoplasm	1/3-3	N/A	xthA	604	CGGTAGGACCCTACACATCCCAGGCATCCGAGAGGTCTGGGAATGCTGAGAAACGATCTGCTGTTTGCGGATTCGCCATTGCGTGTATGGTTAGGCGCCACA	CGGTAGGACCCTACACATCC	TGTGGCGCCTAACCATACAC
Proteome	1	Cytoplasm	1/3-3	N/A	xthA	133	CGGTAGGACCCTACACATCCCAGGCATCCGAGAGGTCTGGGAATGCCACGTTGTAGCCGAGCTTCGCCACCTCTTCCATTGCGTGTATGGTTAGGCGCCACA	CGGTAGGACCCTACACATCC	TGTGGCGCCTAACCATACAC
Proteome	1	Cytoplasm	1/3-3	N/A	xthA	664	CGGTAGGACCCTACACATCCCAGGCATCCGAGAGGTCTGGGAATGCCAGCAGGTCGATGCGCAGACCACGGTTATCCATTGCGTGTATGGTTAGGCGCCACA	CGGTAGGACCCTACACATCC	TGTGGCGCCTAACCATACAC
Proteome	1	Cytoplasm	1/3-3	N/A	topB	771	CGGTAGGACCCTACACATCCCAGGCATCCGAGAGGTCTGGGAATGCTTAACCACATGCTCCGCCAGTGGACGATGTCATTGCGTGTATGGTTAGGCGCCACA	CGGTAGGACCCTACACATCC	TGTGGCGCCTAACCATACAC
Proteome	1	Cytoplasm	1/3-3	N/A	topB	986	CGGTAGGACCCTACACATCCCAGGCATCCGAGAGGTCTGGGAATGCCTTCTGGCAAATAGCGACAATCAGAACGCGCATTGCGTGTATGGTTAGGCGCCACA	CGGTAGGACCCTACACATCC	TGTGGCGCCTAACCATACAC
Proteome	1	Cytoplasm	1/3-3	N/A	topB	1051	CGGTAGGACCCTACACATCCCAGGCATCCGAGAGGTCTGGGAATGCCGGCAACAGATCCGGTGCATGAACACTGATCATTGCGTGTATGGTTAGGCGCCACA	CGGTAGGACCCTACACATCC	TGTGGCGCCTAACCATACAC
Proteome	1	Cytoplasm	1/3-3	N/A	topB	115	CGGTAGGACCCTACACATCCCAGGCATCCGAGAGGTCTGGGAATGCCTGCTCAAGCAGGTGACCGATACACCAGGTCATTGCGTGTATGGTTAGGCGCCACA	CGGTAGGACCCTACACATCC	TGTGGCGCCTAACCATACAC
Proteome	1	Cytoplasm	1/3-3	N/A	topB	341	CGGTAGGACCCTACACATCCCAGGCATCCGAGAGGTCTGGGAATGCCCGGTGCCAGTTGCAGATAGTCCAGCACTTCATTGCGTGTATGGTTAGGCGCCACA	CGGTAGGACCCTACACATCC	TGTGGCGCCTAACCATACAC
Proteome	1	Cytoplasm	1/3-3	N/A	topB	1231	CGGTAGGACCCTACACATCCCAGGCATCCGAGAGGTCTGGGAATGCGAACACCGCATCCGGGCAGAATTGCATCAGCATTGCGTGTATGGTTAGGCGCCACA	CGGTAGGACCCTACACATCC	TGTGGCGCCTAACCATACAC
Proteome	1	Cytoplasm	1/3-3	N/A	topB	1717	CGGTAGGACCCTACACATCCCAGGCATCCGAGAGGTCTGGGAATGCGCTGATTTGCGTCAGCACCGATTCCCAGTGCATTGCGTGTATGGTTAGGCGCCACA	CGGTAGGACCCTACACATCC	TGTGGCGCCTAACCATACAC
Proteome	1	Cytoplasm	1/3-3	N/A	selD	91	CGGTAGGACCCTACACATCCCAGGCATCCGAGAGGTCTGGGAATGCCGGATCAACAAACTTCGCCTGCTCACTATGCATTGCGTGTATGGTTAGGCGCCACA	CGGTAGGACCCTACACATCC	TGTGGCGCCTAACCATACAC
Proteome	1	Cytoplasm	1/3-3	N/A	selD	192	CGGTAGGACCCTACACATCCCAGGCATCCGAGAGGTCTGGGAATGCACGATCGGCATAAAGAAGTCGGTGGTACTGCATTGCGTGTATGGTTAGGCGCCACA	CGGTAGGACCCTACACATCC	TGTGGCGCCTAACCATACAC
Proteome	1	Cytoplasm	1/3-3	N/A	selD	1015	CGGTAGGACCCTACACATCCCAGGCATCCGAGAGGTCTGGGAATGCTTAACGAATCTCAACCATGGCACGACCGCCCATTGCGTGTATGGTTAGGCGCCACA	CGGTAGGACCCTACACATCC	TGTGGCGCCTAACCATACAC
Proteome	1	Cytoplasm	1/3-3	N/A	selD	848	CGGTAGGACCCTACACATCCCAGGCATCCGAGAGGTCTGGGAATGCGCACTTCACGCGGCATTTCACCCATCAGATCATTGCGTGTATGGTTAGGCGCCACA	CGGTAGGACCCTACACATCC	TGTGGCGCCTAACCATACAC
Proteome	1	Cytoplasm	1/3-3	N/A	ansA	878	CGGTAGGACCCTACACATCCCAGGCATCCGAGAGGTCTGGGAATGCCTACAGTCATATCTGCACCGCCAATTACGCCATTGCGTGTATGGTTAGGCGCCACA	CGGTAGGACCCTACACATCC	TGTGGCGCCTAACCATACAC
Proteome	1	Cytoplasm	1/3-3	N/A	ansA	325	CGGTAGGACCCTACACATCCCAGGCATCCGAGAGGTCTGGGAATGCTTGTGACCCTGTCACAATGACCGGTTTACCCATTGCGTGTATGGTTAGGCGCCACA	CGGTAGGACCCTACACATCC	TGTGGCGCCTAACCATACAC
Proteome	1	Cytoplasm	1/3-3	N/A	ansA	129	CGGTAGGACCCTACACATCCCAGGCATCCGAGAGGTCTGGGAATGCTCATGAATGGTGAAATCTGGCATCTCCGGGCATTGCGTGTATGGTTAGGCGCCACA	CGGTAGGACCCTACACATCC	TGTGGCGCCTAACCATACAC
Proteome	1	Cytoplasm	1/3-3	N/A	ansA	286	CGGTAGGACCCTACACATCCCAGGCATCCGAGAGGTCTGGGAATGCGAGCATGAACGACAGCGCAGAGGCGGTATACATTGCGTGTATGGTTAGGCGCCACA	CGGTAGGACCCTACACATCC	TGTGGCGCCTAACCATACAC
Proteome	1	Cytoplasm	1/3-3	N/A	ansA	519	CGGTAGGACCCTACACATCCCAGGCATCCGAGAGGTCTGGGAATGCGCTTCCAGTAACGGAGGAAGGTTTGGAGAGCATTGCGTGTATGGTTAGGCGCCACA	CGGTAGGACCCTACACATCC	TGTGGCGCCTAACCATACAC
Proteome	1	Cytoplasm	1/3-3	N/A	pncA	130	CGGTAGGACCCTACACATCCCAGGCATCCGAGAGGTCTGGGAATGCCCAGTCCTGACTGGCGATAACCGCTTCACCCATTGCGTGTATGGTTAGGCGCCACA	CGGTAGGACCCTACACATCC	TGTGGCGCCTAACCATACAC
Proteome	1	Cytoplasm	1/3-3	N/A	pncA	563	CGGTAGGACCCTACACATCCCAGGCATCCGAGAGGTCTGGGAATGCCTGCTGACATCTCCATAAACGCGTGCGCACCATTGCGTGTATGGTTAGGCGCCACA	CGGTAGGACCCTACACATCC	TGTGGCGCCTAACCATACAC
Proteome	1	Cytoplasm	1/3-3	N/A	pncA	479	CGGTAGGACCCTACACATCCCAGGCATCCGAGAGGTCTGGGAATGCTATAACCTAACTGTAACGCGTCCAGCACGGCATTGCGTGTATGGTTAGGCGCCACA	CGGTAGGACCCTACACATCC	TGTGGCGCCTAACCATACAC
Proteome	1	Cytoplasm	1/3-3	N/A	msrB	198	CGGTAGGACCCTACACATCCCAGGCATCCGAGAGGTCTGGGAATGCTCTTCACTTACCGGTTCGTAGAAACTGGGCCATTGCGTGTATGGTTAGGCGCCACA	CGGTAGGACCCTACACATCC	TGTGGCGCCTAACCATACAC
Proteome	1	Cytoplasm	1/3-3	N/A	rnd	426	CGGTAGGACCCTACACATCCCAGGCATCCGAGAGGTCTGGGAATGCGCGTATTCACACTGACGTTCGGTCAGCGGTCATTGCGTGTATGGTTAGGCGCCACA	CGGTAGGACCCTACACATCC	TGTGGCGCCTAACCATACAC
Proteome	1	Cytoplasm	1/3-3	N/A	rnd	39	CGGTAGGACCCTACACATCCCAGGCATCCGAGAGGTCTGGGAATGCGGAAAGGCACGGACGGCTTCACACAAAGAACATTGCGTGTATGGTTAGGCGCCACA	CGGTAGGACCCTACACATCC	TGTGGCGCCTAACCATACAC
Proteome	1	Cytoplasm	1/3-3	N/A	rnd	891	CGGTAGGACCCTACACATCCCAGGCATCCGAGAGGTCTGGGAATGCAACGCTTTACGATAACCCGGCATGTCCATCCATTGCGTGTATGGTTAGGCGCCACA	CGGTAGGACCCTACACATCC	TGTGGCGCCTAACCATACAC
Proteome	1	Cytoplasm	1/3-3	N/A	rnd	709	CGGTAGGACCCTACACATCCCAGGCATCCGAGAGGTCTGGGAATGCCGACCACAAATGCTCTTCACGCACGACAAACATTGCGTGTATGGTTAGGCGCCACA	CGGTAGGACCCTACACATCC	TGTGGCGCCTAACCATACAC
Proteome	1	Cytoplasm	1/3-3	N/A	rnd	461	CGGTAGGACCCTACACATCCCAGGCATCCGAGAGGTCTGGGAATGCCGGTGATCGGTAACAGATACCAGACATCCGCATTGCGTGTATGGTTAGGCGCCACA	CGGTAGGACCCTACACATCC	TGTGGCGCCTAACCATACAC
Proteome	1	Cytoplasm	1/3-3	N/A	fadD	597	CGGTAGGACCCTACACATCCCAGGCATCCGAGAGGTCTGGGAATGCGCTAAATCTTCCGGCACCAGTTCGGGTTTGCATTGCGTGTATGGTTAGGCGCCACA	CGGTAGGACCCTACACATCC	TGTGGCGCCTAACCATACAC
Proteome	1	Cytoplasm	1/3-3	N/A	fadD	811	CGGTAGGACCCTACACATCCCAGGCATCCGAGAGGTCTGGGAATGCCAGGTTCTGCCCACCCAGTTCGATAAACAGCATTGCGTGTATGGTTAGGCGCCACA	CGGTAGGACCCTACACATCC	TGTGGCGCCTAACCATACAC
Proteome	1	Cytoplasm	1/3-3	N/A	fadD	447	CGGTAGGACCCTACACATCCCAGGCATCCGAGAGGTCTGGGAATGCGCCGTAGATAGCTGATCGCCCATACGGGTCCATTGCGTGTATGGTTAGGCGCCACA	CGGTAGGACCCTACACATCC	TGTGGCGCCTAACCATACAC
Proteome	1	Cytoplasm	1/3-3	N/A	fadD	1330	CGGTAGGACCCTACACATCCCAGGCATCCGAGAGGTCTGGGAATGCACGATCGACAATGCGCAGGAATCCTTCTTCCATTGCGTGTATGGTTAGGCGCCACA	CGGTAGGACCCTACACATCC	TGTGGCGCCTAACCATACAC
Proteome	1	Cytoplasm	1/3-3	N/A	fadD	1046	CGGTAGGACCCTACACATCCCAGGCATCCGAGAGGTCTGGGAATGCGGCCATAGCCTTCCAGCAGATACTGTCCGGCATTGCGTGTATGGTTAGGCGCCACA	CGGTAGGACCCTACACATCC	TGTGGCGCCTAACCATACAC
Proteome	1	Cytoplasm	1/3-3	N/A	fadD	1584	CGGTAGGACCCTACACATCCCAGGCATCCGAGAGGTCTGGGAATGCTTCGGTAACTCATCACGAAACTCCACCAGCCATTGCGTGTATGGTTAGGCGCCACA	CGGTAGGACCCTACACATCC	TGTGGCGCCTAACCATACAC
Proteome	1	Cytoplasm	1/3-3	N/A	fadD	1089	CGGTAGGACCCTACACATCCCAGGCATCCGAGAGGTCTGGGAATGCATATCATATGGGTTAACGCTGACCAGCGGCCATTGCGTGTATGGTTAGGCGCCACA	CGGTAGGACCCTACACATCC	TGTGGCGCCTAACCATACAC
Proteome	1	Cytoplasm	1/3-3	N/A	yoaB	229	CGGTAGGACCCTACACATCCCAGGCATCCGAGAGGTCTGGGAATGCCGCGACAACCCAAGCATCCCACGCTTTATTCATTGCGTGTATGGTTAGGCGCCACA	CGGTAGGACCCTACACATCC	TGTGGCGCCTAACCATACAC
Proteome	1	Cytoplasm	1/3-3	N/A	sdaA	225	CGGTAGGACCCTACACATCCCAGGCATCCGAGAGGTCTGGGAATGCCCGGGAATACTGTCGATATCCACGGTGGCACATTGCGTGTATGGTTAGGCGCCACA	CGGTAGGACCCTACACATCC	TGTGGCGCCTAACCATACAC
Proteome	1	Cytoplasm	1/3-3	N/A	sdaA	568	CGGTAGGACCCTACACATCCCAGGCATCCGAGAGGTCTGGGAATGCCAGCGCCAGTTCGTTCTGCATAGCGAGACCCATTGCGTGTATGGTTAGGCGCCACA	CGGTAGGACCCTACACATCC	TGTGGCGCCTAACCATACAC
Proteome	1	Cytoplasm	1/3-3	N/A	sdaA	463	CGGTAGGACCCTACACATCCCAGGCATCCGAGAGGTCTGGGAATGCTTCGTTGGCAGCATCCTGACCAAAGTGTTCCATTGCGTGTATGGTTAGGCGCCACA	CGGTAGGACCCTACACATCC	TGTGGCGCCTAACCATACAC
Proteome	1	Cytoplasm	1/3-3	N/A	sdaA	37	CGGTAGGACCCTACACATCCCAGGCATCCGAGAGGTCTGGGAATGCAGGCCCTACGGTATGGGAAGATGAGGGACCCATTGCGTGTATGGTTAGGCGCCACA	CGGTAGGACCCTACACATCC	TGTGGCGCCTAACCATACAC
Proteome	1	Cytoplasm	1/3-3	N/A	sdaA	1254	CGGTAGGACCCTACACATCCCAGGCATCCGAGAGGTCTGGGAATGCATCGTTTCGATGACCTTATCCAGCGAGACGCATTGCGTGTATGGTTAGGCGCCACA	CGGTAGGACCCTACACATCC	TGTGGCGCCTAACCATACAC
Proteome	1	Cytoplasm	1/3-3	N/A	sdaA	992	CGGTAGGACCCTACACATCCCAGGCATCCGAGAGGTCTGGGAATGCCCTGGCAACCAACTTCCGCACCGGAAATAGCATTGCGTGTATGGTTAGGCGCCACA	CGGTAGGACCCTACACATCC	TGTGGCGCCTAACCATACAC
Proteome	1	Cytoplasm	1/3-3	N/A	manX	745	CGGTAGGACCCTACACATCCCAGGCATCCGAGAGGTCTGGGAATGCCACGCCGCCTTCAACGAGACGCTCTACATCCATTGCGTGTATGGTTAGGCGCCACA	CGGTAGGACCCTACACATCC	TGTGGCGCCTAACCATACAC
Proteome	1	Cytoplasm	1/3-3	N/A	manX	18	CGGTAGGACCCTACACATCCCAGGCATCCGAGAGGTCTGGGAATGCTGCTCTGCAGCCCAACCATGTGTGCCTATACATTGCGTGTATGGTTAGGCGCCACA	CGGTAGGACCCTACACATCC	TGTGGCGCCTAACCATACAC
Proteome	1	Cytoplasm	1/3-3	N/A	manX	612	CGGTAGGACCCTACACATCCCAGGCATCCGAGAGGTCTGGGAATGCGGAGGTGCAACCTGGGTGAGCAGTGTCTTACATTGCGTGTATGGTTAGGCGCCACA	CGGTAGGACCCTACACATCC	TGTGGCGCCTAACCATACAC
Proteome	1	Cytoplasm	1/3-3	N/A	manX	907	CGGTAGGACCCTACACATCCCAGGCATCCGAGAGGTCTGGGAATGCCAGTTTCGGATCGGTGGAAACCTTACGGACCATTGCGTGTATGGTTAGGCGCCACA	CGGTAGGACCCTACACATCC	TGTGGCGCCTAACCATACAC
Proteome	1	Cytoplasm	1/3-3	N/A	rlmA	179	CGGTAGGACCCTACACATCCCAGGCATCCGAGAGGTCTGGGAATGCGCGGCTGATAATGTCCGGCATCTAAGAATGCATTGCGTGTATGGTTAGGCGCCACA	CGGTAGGACCCTACACATCC	TGTGGCGCCTAACCATACAC
Proteome	1	Cytoplasm	1/3-3	N/A	rlmA	14	CGGTAGGACCCTACACATCCCAGGCATCCGAGAGGTCTGGGAATGCCACGCGAAAGAGGCTGATGGCAAAGTGGACCATTGCGTGTATGGTTAGGCGCCACA	CGGTAGGACCCTACACATCC	TGTGGCGCCTAACCATACAC
Proteome	1	Cytoplasm	1/3-3	N/A	rlmA	448	CGGTAGGACCCTACACATCCCAGGCATCCGAGAGGTCTGGGAATGCACACGGCGCGTAAATACGTATTATGGCGTCCATTGCGTGTATGGTTAGGCGCCACA	CGGTAGGACCCTACACATCC	TGTGGCGCCTAACCATACAC
Proteome	1	Cytoplasm	1/3-3	N/A	kdgR	685	CGGTAGGACCCTACACATCCCAGGCATCCGAGAGGTCTGGGAATGCTAAACGCTCTTCAGAGAAACGCAACGTCGGCATTGCGTGTATGGTTAGGCGCCACA	CGGTAGGACCCTACACATCC	TGTGGCGCCTAACCATACAC
Proteome	1	Cytoplasm	1/3-3	N/A	kdgR	475	CGGTAGGACCCTACACATCCCAGGCATCCGAGAGGTCTGGGAATGCCTCCACGCCCTCAAGAATTTGCTTCACTTCCATTGCGTGTATGGTTAGGCGCCACA	CGGTAGGACCCTACACATCC	TGTGGCGCCTAACCATACAC
Proteome	1	Cytoplasm	1/3-3	N/A	kdgR	405	CGGTAGGACCCTACACATCCCAGGCATCCGAGAGGTCTGGGAATGCGTGCTGTACAGCGGATTACGACGCCCAATCCATTGCGTGTATGGTTAGGCGCCACA	CGGTAGGACCCTACACATCC	TGTGGCGCCTAACCATACAC
Proteome	1	Cytoplasm	1/3-3	N/A	eda	184	CGGTAGGACCCTACACATCCCAGGCATCCGAGAGGTCTGGGAATGCGGCACCCACAATCGCTTCAGGCACTTCTTTCATTGCGTGTATGGTTAGGCGCCACA	CGGTAGGACCCTACACATCC	TGTGGCGCCTAACCATACAC
Proteome	1	Cytoplasm	1/3-3	N/A	eda	149	CGGTAGGACCCTACACATCCCAGGCATCCGAGAGGTCTGGGAATGCTAGCACGGATAGCGTCAACTGCACACTCGGCATTGCGTGTATGGTTAGGCGCCACA	CGGTAGGACCCTACACATCC	TGTGGCGCCTAACCATACAC
Proteome	1	Cytoplasm	1/3-3	N/A	eda	228	CGGTAGGACCCTACACATCCCAGGCATCCGAGAGGTCTGGGAATGCGCTTCAGTGACTTCTGCCAGCTGCTGTGGACATTGCGTGTATGGTTAGGCGCCACA	CGGTAGGACCCTACACATCC	TGTGGCGCCTAACCATACAC
Proteome	1	Cytoplasm	1/3-3	N/A	zwf	66	CGGTAGGACCCTACACATCCCAGGCATCCGAGAGGTCTGGGAATGCTGATACAGGGAAGGCAGCAATTTACGACGCCATTGCGTGTATGGTTAGGCGCCACA	CGGTAGGACCCTACACATCC	TGTGGCGCCTAACCATACAC
Proteome	1	Cytoplasm	1/3-3	N/A	zwf	149	CGGTAGGACCCTACACATCCCAGGCATCCGAGAGGTCTGGGAATGCTGGTATATGCCGCTTTATCCCAGTCAGCACCATTGCGTGTATGGTTAGGCGCCACA	CGGTAGGACCCTACACATCC	TGTGGCGCCTAACCATACAC
Proteome	1	Cytoplasm	1/3-3	N/A	zwf	916	CGGTAGGACCCTACACATCCCAGGCATCCGAGAGGTCTGGGAATGCAGTTTCTGTATTGCTGCTCTTGTTCGCGCCCATTGCGTGTATGGTTAGGCGCCACA	CGGTAGGACCCTACACATCC	TGTGGCGCCTAACCATACAC
Proteome	1	Cytoplasm	1/3-3	N/A	zwf	415	CGGTAGGACCCTACACATCCCAGGCATCCGAGAGGTCTGGGAATGCCGGTTTCTCCATGACTACGCGTGCCGGTTTCATTGCGTGTATGGTTAGGCGCCACA	CGGTAGGACCCTACACATCC	TGTGGCGCCTAACCATACAC
Proteome	1	Cytoplasm	1/3-3	N/A	zwf	1255	CGGTAGGACCCTACACATCCCAGGCATCCGAGAGGTCTGGGAATGCGGTTTCCAGCAGCAAACGTTCATAGGCATCCATTGCGTGTATGGTTAGGCGCCACA	CGGTAGGACCCTACACATCC	TGTGGCGCCTAACCATACAC
Proteome	1	Cytoplasm	1/3-3	N/A	zwf	541	CGGTAGGACCCTACACATCCCAGGCATCCGAGAGGTCTGGGAATGCCAGCGCCAACAGGTTCAGCACCGTTTCTTTCATTGCGTGTATGGTTAGGCGCCACA	CGGTAGGACCCTACACATCC	TGTGGCGCCTAACCATACAC
Proteome	1	Cytoplasm	1/3-3	N/A	pykA	870	CGGTAGGACCCTACACATCCCAGGCATCCGAGAGGTCTGGGAATGCTCTGCACGCGTCGGCATCGGGTTAGTAATCCATTGCGTGTATGGTTAGGCGCCACA	CGGTAGGACCCTACACATCC	TGTGGCGCCTAACCATACAC
Proteome	1	Cytoplasm	1/3-3	N/A	pykA	1111	CGGTAGGACCCTACACATCCCAGGCATCCGAGAGGTCTGGGAATGCCGTAACGCCTTTCAGGTGGTTAGCTGCGTACATTGCGTGTATGGTTAGGCGCCACA	CGGTAGGACCCTACACATCC	TGTGGCGCCTAACCATACAC
Proteome	1	Cytoplasm	1/3-3	N/A	pykA	1356	CGGTAGGACCCTACACATCCCAGGCATCCGAGAGGTCTGGGAATGCCCCTGGGTGACAATCACCAGGTCACCAGACCATTGCGTGTATGGTTAGGCGCCACA	CGGTAGGACCCTACACATCC	TGTGGCGCCTAACCATACAC
Proteome	1	Cytoplasm	1/3-3	N/A	pykA	1062	CGGTAGGACCCTACACATCCCAGGCATCCGAGAGGTCTGGGAATGCGCTTCTTCCACATTGTCGAACTGAACGTCCCATTGCGTGTATGGTTAGGCGCCACA	CGGTAGGACCCTACACATCC	TGTGGCGCCTAACCATACAC
Proteome	1	Cytoplasm	1/3-3	N/A	pykA	905	CGGTAGGACCCTACACATCCCAGGCATCCGAGAGGTCTGGGAATGCTACCATCCAGAACGGCGTTTGCTACGTCCACATTGCGTGTATGGTTAGGCGCCACA	CGGTAGGACCCTACACATCC	TGTGGCGCCTAACCATACAC
Proteome	1	Cytoplasm	1/3-3	N/A	pykA	1181	CGGTAGGACCCTACACATCCCAGGCATCCGAGAGGTCTGGGAATGCTTGGCAGACCAGAGCTGATACGGGAGGTCACATTGCGTGTATGGTTAGGCGCCACA	CGGTAGGACCCTACACATCC	TGTGGCGCCTAACCATACAC
Proteome	1	Cytoplasm	1/3-3	N/A	ruvC	135	CGGTAGGACCCTACACATCCCAGGCATCCGAGAGGTCTGGGAATGCATTTCCGTCACGCCCGCATAGATGAGTTTCCATTGCGTGTATGGTTAGGCGCCACA	CGGTAGGACCCTACACATCC	TGTGGCGCCTAACCATACAC
Proteome	1	Cytoplasm	1/3-3	N/A	ruvC	99	CGGTAGGACCCTACACATCCCAGGCATCCGAGAGGTCTGGGAATGCGACGGTAAATCATCCACTTTGGTGCGGATGCATTGCGTGTATGGTTAGGCGCCACA	CGGTAGGACCCTACACATCC	TGTGGCGCCTAACCATACAC
Proteome	1	Cytoplasm	1/3-3	N/A	ruvC	384	CGGTAGGACCCTACACATCCCAGGCATCCGAGAGGTCTGGGAATGCGCCTGTGGATTAGCGGGCAGTTTCAGCAAGCATTGCGTGTATGGTTAGGCGCCACA	CGGTAGGACCCTACACATCC	TGTGGCGCCTAACCATACAC
Proteome	1	Cytoplasm	1/3-3	N/A	yebC	712	CGGTAGGACCCTACACATCCCAGGCATCCGAGAGGTCTGGGAATGCTCAGAGAGTCGCTGCGACCTCATCAGAGATCATTGCGTGTATGGTTAGGCGCCACA	CGGTAGGACCCTACACATCC	TGTGGCGCCTAACCATACAC
Proteome	1	Cytoplasm	1/3-3	N/A	yebC	206	CGGTAGGACCCTACACATCCCAGGCATCCGAGAGGTCTGGGAATGCCATCATCACCGCCCACACCACGTGCAATTGCATTGCGTGTATGGTTAGGCGCCACA	CGGTAGGACCCTACACATCC	TGTGGCGCCTAACCATACAC
Proteome	1	Cytoplasm	1/3-3	N/A	yebC	302	CGGTAGGACCCTACACATCCCAGGCATCCGAGAGGTCTGGGAATGCCAACGGTACGGTTGCGGTTGTCAGACAGACCATTGCGTGTATGGTTAGGCGCCACA	CGGTAGGACCCTACACATCC	TGTGGCGCCTAACCATACAC
Proteome	1	Cytoplasm	1/3-3	N/A	yebC	255	CGGTAGGACCCTACACATCCCAGGCATCCGAGAGGTCTGGGAATGCGTGCCGCCAGGACCGTAACCTTCGTAGATGCATTGCGTGTATGGTTAGGCGCCACA	CGGTAGGACCCTACACATCC	TGTGGCGCCTAACCATACAC
Proteome	1	Cytoplasm	1/3-3	N/A	aspS	1485	CGGTAGGACCCTACACATCCCAGGCATCCGAGAGGTCTGGGAATGCATACCCAGAATACCAAACACCGTCTGCTGCCATTGCGTGTATGGTTAGGCGCCACA	CGGTAGGACCCTACACATCC	TGTGGCGCCTAACCATACAC
Proteome	1	Cytoplasm	1/3-3	N/A	aspS	760	CGGTAGGACCCTACACATCCCAGGCATCCGAGAGGTCTGGGAATGCATCCACACCCTTCACTTCCAGCCACAGATGCATTGCGTGTATGGTTAGGCGCCACA	CGGTAGGACCCTACACATCC	TGTGGCGCCTAACCATACAC
Proteome	1	Cytoplasm	1/3-3	N/A	aspS	1410	CGGTAGGACCCTACACATCCCAGGCATCCGAGAGGTCTGGGAATGCCCATTGATGACCATATCGTAAGCGTTCGCCCATTGCGTGTATGGTTAGGCGCCACA	CGGTAGGACCCTACACATCC	TGTGGCGCCTAACCATACAC
Proteome	1	Cytoplasm	1/3-3	N/A	aspS	704	CGGTAGGACCCTACACATCCCAGGCATCCGAGAGGTCTGGGAATGCGCACTTGCGGCGCGGTCATGAAAGAAGTTTCATTGCGTGTATGGTTAGGCGCCACA	CGGTAGGACCCTACACATCC	TGTGGCGCCTAACCATACAC
Proteome	1	Cytoplasm	1/3-3	N/A	aspS	12	CGGTAGGACCCTACACATCCCAGGCATCCGAGAGGTCTGGGAATGCACGTGGGACAAACGGAGCTGTCCACAATATCATTGCGTGTATGGTTAGGCGCCACA	CGGTAGGACCCTACACATCC	TGTGGCGCCTAACCATACAC
Proteome	1	Cytoplasm	1/3-3	N/A	aspS	148	CGGTAGGACCCTACACATCCCAGGCATCCGAGAGGTCTGGGAATGCCAGCTTTAACGCGTCCGCACGATCCGGATCCATTGCGTGTATGGTTAGGCGCCACA	CGGTAGGACCCTACACATCC	TGTGGCGCCTAACCATACAC
Proteome	1	Cytoplasm	1/3-3	N/A	aspS	1368	CGGTAGGACCCTACACATCCCAGGCATCCGAGAGGTCTGGGAATGCGGTGCAGCTTTCAGTTCTGCAGCCGTCATACATTGCGTGTATGGTTAGGCGCCACA	CGGTAGGACCCTACACATCC	TGTGGCGCCTAACCATACAC
Proteome	1	Cytoplasm	1/3-3	N/A	aspS	795	CGGTAGGACCCTACACATCCCAGGCATCCGAGAGGTCTGGGAATGCGCTTCCGCAAAGGTCATTACCGGGAAATCGCATTGCGTGTATGGTTAGGCGCCACA	CGGTAGGACCCTACACATCC	TGTGGCGCCTAACCATACAC
Proteome	1	Cytoplasm	1/3-3	N/A	cmoA	690	CGGTAGGACCCTACACATCCCAGGCATCCGAGAGGTCTGGGAATGCGCCACCAGTGAACCAAAGTTAAAGCACTGGCATTGCGTGTATGGTTAGGCGCCACA	CGGTAGGACCCTACACATCC	TGTGGCGCCTAACCATACAC
Proteome	1	Cytoplasm	1/3-3	N/A	cmoA	179	CGGTAGGACCCTACACATCCCAGGCATCCGAGAGGTCTGGGAATGCCCGCGCCCAGAGAACAACCCAGATCGTAAACATTGCGTGTATGGTTAGGCGCCACA	CGGTAGGACCCTACACATCC	TGTGGCGCCTAACCATACAC
Proteome	1	Cytoplasm	1/3-3	N/A	cmoA	97	CGGTAGGACCCTACACATCCCAGGCATCCGAGAGGTCTGGGAATGCAATATTGGAATAGCCGGGTACGGAACGCTGCATTGCGTGTATGGTTAGGCGCCACA	CGGTAGGACCCTACACATCC	TGTGGCGCCTAACCATACAC
Proteome	1	Cytoplasm	1/3-3	N/A	cmoB	123	CGGTAGGACCCTACACATCCCAGGCATCCGAGAGGTCTGGGAATGCTCAGGTAGAAACTCCACCGCATTTGACCACCATTGCGTGTATGGTTAGGCGCCACA	CGGTAGGACCCTACACATCC	TGTGGCGCCTAACCATACAC
Proteome	1	Cytoplasm	1/3-3	N/A	cmoB	281	CGGTAGGACCCTACACATCCCAGGCATCCGAGAGGTCTGGGAATGCCGGTATCGATGTTGACGCCATACAGTGAGACATTGCGTGTATGGTTAGGCGCCACA	CGGTAGGACCCTACACATCC	TGTGGCGCCTAACCATACAC
Proteome	1	Cytoplasm	1/3-3	N/A	cmoB	478	CGGTAGGACCCTACACATCCCAGGCATCCGAGAGGTCTGGGAATGCACCCAGTAGTTTACGCACCGCTTCAAACTGCATTGCGTGTATGGTTAGGCGCCACA	CGGTAGGACCCTACACATCC	TGTGGCGCCTAACCATACAC
Proteome	1	Cytoplasm	1/3-3	N/A	cmoB	740	CGGTAGGACCCTACACATCCCAGGCATCCGAGAGGTCTGGGAATGCCCAGCGCGGAAGGGATGAAATAGACATTACCATTGCGTGTATGGTTAGGCGCCACA	CGGTAGGACCCTACACATCC	TGTGGCGCCTAACCATACAC
Proteome	1	Cytoplasm	1/3-3	N/A	cmoB	316	CGGTAGGACCCTACACATCCCAGGCATCCGAGAGGTCTGGGAATGCCAGAACACGATCCCATTTCCAGTCGGAACGCATTGCGTGTATGGTTAGGCGCCACA	CGGTAGGACCCTACACATCC	TGTGGCGCCTAACCATACAC
Proteome	1	Cytoplasm	1/3-3	N/A	argS	1588	CGGTAGGACCCTACACATCCCAGGCATCCGAGAGGTCTGGGAATGCGATCGGGCAGTGCTCGTAGAAGCCAGAGAACATTGCGTGTATGGTTAGGCGCCACA	CGGTAGGACCCTACACATCC	TGTGGCGCCTAACCATACAC
Proteome	1	Cytoplasm	1/3-3	N/A	argS	739	CGGTAGGACCCTACACATCCCAGGCATCCGAGAGGTCTGGGAATGCCATCACGTCATCACGGGTCAGCGTCACGTTCATTGCGTGTATGGTTAGGCGCCACA	CGGTAGGACCCTACACATCC	TGTGGCGCCTAACCATACAC
Proteome	1	Cytoplasm	1/3-3	N/A	argS	1324	CGGTAGGACCCTACACATCCCAGGCATCCGAGAGGTCTGGGAATGCCGCCAGCATGTTGTCCCAGTCGAAGATGTACATTGCGTGTATGGTTAGGCGCCACA	CGGTAGGACCCTACACATCC	TGTGGCGCCTAACCATACAC
Proteome	1	Cytoplasm	1/3-3	N/A	argS	1276	CGGTAGGACCCTACACATCCCAGGCATCCGAGAGGTCTGGGAATGCGGAGAGATCCGCATATTTCACCGCACCAATCATTGCGTGTATGGTTAGGCGCCACA	CGGTAGGACCCTACACATCC	TGTGGCGCCTAACCATACAC
Proteome	1	Cytoplasm	1/3-3	N/A	argS	918	CGGTAGGACCCTACACATCCCAGGCATCCGAGAGGTCTGGGAATGCGTGGTGGTGTAGAGATAGCCGCCATCTTTCCATTGCGTGTATGGTTAGGCGCCACA	CGGTAGGACCCTACACATCC	TGTGGCGCCTAACCATACAC
Proteome	1	Cytoplasm	1/3-3	N/A	argS	1175	CGGTAGGACCCTACACATCCCAGGCATCCGAGAGGTCTGGGAATGCGTGCACGTTCCAGGGCTTCATCCAGCAGATCATTGCGTGTATGGTTAGGCGCCACA	CGGTAGGACCCTACACATCC	TGTGGCGCCTAACCATACAC
Proteome	1	Cytoplasm	1/3-3	N/A	argS	224	CGGTAGGACCCTACACATCCCAGGCATCCGAGAGGTCTGGGAATGCTGTTGATAAAGCCTGGACCGGCGATCTCAACATTGCGTGTATGGTTAGGCGCCACA	CGGTAGGACCCTACACATCC	TGTGGCGCCTAACCATACAC
Proteome	1	Cytoplasm	1/3-3	N/A	argS	559	CGGTAGGACCCTACACATCCCAGGCATCCGAGAGGTCTGGGAATGCCGCATCGCGGTAGAAACCTTCAAGGTCAGCCATTGCGTGTATGGTTAGGCGCCACA	CGGTAGGACCCTACACATCC	TGTGGCGCCTAACCATACAC
Proteome	1	Cytoplasm	1/3-3	N/A	ftnA	139	CGGTAGGACCCTACACATCCCAGGCATCCGAGAGGTCTGGGAATGCACGCTGCATATGCGTCATCTCTTCCTGGGCCATTGCGTGTATGGTTAGGCGCCACA	CGGTAGGACCCTACACATCC	TGTGGCGCCTAACCATACAC
Proteome	1	Cytoplasm	1/3-3	N/A	yecA	620	CGGTAGGACCCTACACATCCCAGGCATCCGAGAGGTCTGGGAATGCGCTTAAATTTCTTACCACTACCGCACGGGCCATTGCGTGTATGGTTAGGCGCCACA	CGGTAGGACCCTACACATCC	TGTGGCGCCTAACCATACAC
Proteome	1	Cytoplasm	1/3-3	N/A	yecA	333	CGGTAGGACCCTACACATCCCAGGCATCCGAGAGGTCTGGGAATGCTAGCCAAAGCACCACTCCTCAACAATCGTCCATTGCGTGTATGGTTAGGCGCCACA	CGGTAGGACCCTACACATCC	TGTGGCGCCTAACCATACAC
Proteome	1	Cytoplasm	1/3-3	N/A	yecA	63	CGGTAGGACCCTACACATCCCAGGCATCCGAGAGGTCTGGGAATGCGCCACATCAAGGATGGCGTGGTCAGTGTTGCATTGCGTGTATGGTTAGGCGCCACA	CGGTAGGACCCTACACATCC	TGTGGCGCCTAACCATACAC
Proteome	1	Cytoplasm	1/3-3	N/A	uvrC	86	CGGTAGGACCCTACACATCCCAGGCATCCGAGAGGTCTGGGAATGCGGTCTTTCGCTTTGCCGACATAGATAACCGCATTGCGTGTATGGTTAGGCGCCACA	CGGTAGGACCCTACACATCC	TGTGGCGCCTAACCATACAC
Proteome	1	Cytoplasm	1/3-3	N/A	uvrC	1743	CGGTAGGACCCTACACATCCCAGGCATCCGAGAGGTCTGGGAATGCGCAATTTCCTCGACGCTGGCGTTACGTAAACATTGCGTGTATGGTTAGGCGCCACA	CGGTAGGACCCTACACATCC	TGTGGCGCCTAACCATACAC
Proteome	1	Cytoplasm	1/3-3	N/A	uvrC	1161	CGGTAGGACCCTACACATCCCAGGCATCCGAGAGGTCTGGGAATGCCACTCCATCCGCTTCACTTCCGGCAATTTCCATTGCGTGTATGGTTAGGCGCCACA	CGGTAGGACCCTACACATCC	TGTGGCGCCTAACCATACAC
Proteome	1	Cytoplasm	1/3-3	N/A	uvrC	180	CGGTAGGACCCTACACATCCCAGGCATCCGAGAGGTCTGGGAATGCACCGTTACATCAATTTGCTGGATCTGGGCGCATTGCGTGTATGGTTAGGCGCCACA	CGGTAGGACCCTACACATCC	TGTGGCGCCTAACCATACAC
Proteome	1	Cytoplasm	1/3-3	N/A	uvrC	648	CGGTAGGACCCTACACATCCCAGGCATCCGAGAGGTCTGGGAATGCGCTTCTTCAAACTCCAGATTCTGGCTGGCACATTGCGTGTATGGTTAGGCGCCACA	CGGTAGGACCCTACACATCC	TGTGGCGCCTAACCATACAC
Proteome	1	Cytoplasm	1/3-3	N/A	uvrC	1268	CGGTAGGACCCTACACATCCCAGGCATCCGAGAGGTCTGGGAATGCTGCCTGTAATGTTATAGCGCCGATACTCCGCATTGCGTGTATGGTTAGGCGCCACA	CGGTAGGACCCTACACATCC	TGTGGCGCCTAACCATACAC
Proteome	1	Cytoplasm	1/3-3	N/A	uvrC	1666	CGGTAGGACCCTACACATCCCAGGCATCCGAGAGGTCTGGGAATGCCCCGACGCCTTCAATGGTTTCCAGGGAACTCATTGCGTGTATGGTTAGGCGCCACA	CGGTAGGACCCTACACATCC	TGTGGCGCCTAACCATACAC
Proteome	1	Cytoplasm	1/3-3	N/A	uvrC	1382	CGGTAGGACCCTACACATCCCAGGCATCCGAGAGGTCTGGGAATGCGGCCTTTGCCGCCGTCGATAAGGATCACATCATTGCGTGTATGGTTAGGCGCCACA	CGGTAGGACCCTACACATCC	TGTGGCGCCTAACCATACAC
Proteome	1	Cytoplasm	1/3-3	N/A	uvrC	1432	CGGTAGGACCCTACACATCCCAGGCATCCGAGAGGTCTGGGAATGCATCCCATGAGACATCCAGTTCGGCGAAGACCATTGCGTGTATGGTTAGGCGCCACA	CGGTAGGACCCTACACATCC	TGTGGCGCCTAACCATACAC
Proteome	1	Cytoplasm	1/3-3	N/A	uvrY	341	CGGTAGGACCCTACACATCCCAGGCATCCGAGAGGTCTGGGAATGCAACGCTGCCCTGAATAGACAGAACGAATCGCATTGCGTGTATGGTTAGGCGCCACA	CGGTAGGACCCTACACATCC	TGTGGCGCCTAACCATACAC
Proteome	1	Cytoplasm	1/3-3	N/A	uvrY	120	CGGTAGGACCCTACACATCCCAGGCATCCGAGAGGTCTGGGAATGCACGTCAACGGCATTTGTCCGGCACCACTTACATTGCGTGTATGGTTAGGCGCCACA	CGGTAGGACCCTACACATCC	TGTGGCGCCTAACCATACAC
Proteome	1	Cytoplasm	1/3-3	N/A	yeeN	367	CGGTAGGACCCTACACATCCCAGGCATCCGAGAGGTCTGGGAATGCGTCAAACATATAGCTGACAGAACCTGCCGCCATTGCGTGTATGGTTAGGCGCCACA	CGGTAGGACCCTACACATCC	TGTGGCGCCTAACCATACAC
Proteome	1	Cytoplasm	1/3-3	N/A	yeeN	651	CGGTAGGACCCTACACATCCCAGGCATCCGAGAGGTCTGGGAATGCTCGTCGTCATCTTCAAGGGCATCAACAAGCCATTGCGTGTATGGTTAGGCGCCACA	CGGTAGGACCCTACACATCC	TGTGGCGCCTAACCATACAC
Proteome	1	Cytoplasm	1/3-3	N/A	yeeX	30	CGGTAGGACCCTACACATCCCAGGCATCCGAGAGGTCTGGGAATGCCGACGGAACAGACGAACAAATTCCAGTACGCATTGCGTGTATGGTTAGGCGCCACA	CGGTAGGACCCTACACATCC	TGTGGCGCCTAACCATACAC
Proteome	1	Cytoplasm	1/3-3	N/A	yeeZ	530	CGGTAGGACCCTACACATCCCAGGCATCCGAGAGGTCTGGGAATGCAATTAACACCATGTTCACCATCAGGCGCGGCATTGCGTGTATGGTTAGGCGCCACA	CGGTAGGACCCTACACATCC	TGTGGCGCCTAACCATACAC
Proteome	1	Cytoplasm	1/3-3	N/A	yeeZ	144	CGGTAGGACCCTACACATCCCAGGCATCCGAGAGGTCTGGGAATGCCAAACTAGCTCAGGCTCCATGCGAAGCAGACATTGCGTGTATGGTTAGGCGCCACA	CGGTAGGACCCTACACATCC	TGTGGCGCCTAACCATACAC
Proteome	1	Cytoplasm	1/3-3	N/A	yeeZ	179	CGGTAGGACCCTACACATCCCAGGCATCCGAGAGGTCTGGGAATGCCGGCATCCATCAGGGCATCCAGATCGTCAGCATTGCGTGTATGGTTAGGCGCCACA	CGGTAGGACCCTACACATCC	TGTGGCGCCTAACCATACAC
Proteome	1	Cytoplasm	1/3-3	N/A	yeeZ	711	CGGTAGGACCCTACACATCCCAGGCATCCGAGAGGTCTGGGAATGCCCTTTGCCGCTGTCCAGACTATTTCTGAACCATTGCGTGTATGGTTAGGCGCCACA	CGGTAGGACCCTACACATCC	TGTGGCGCCTAACCATACAC
Proteome	1	Cytoplasm	1/3-3	N/A	wbbI	642	CGGTAGGACCCTACACATCCCAGGCATCCGAGAGGTCTGGGAATGCTCCCAAATGAGTCCAAATTGCATGCCTGGGCATTGCGTGTATGGTTAGGCGCCACA	CGGTAGGACCCTACACATCC	TGTGGCGCCTAACCATACAC
Proteome	1	Cytoplasm	1/3-3	N/A	glf	119	CGGTAGGACCCTACACATCCCAGGCATCCGAGAGGTCTGGGAATGCTCTGGATACCCTCACAGTCCTCTGTGTACGCATTGCGTGTATGGTTAGGCGCCACA	CGGTAGGACCCTACACATCC	TGTGGCGCCTAACCATACAC
Proteome	1	Cytoplasm	1/3-3	N/A	rfbA	624	CGGTAGGACCCTACACATCCCAGGCATCCGAGAGGTCTGGGAATGCATCATCGCGACAGACAGACGTCCCTGCTCACATTGCGTGTATGGTTAGGCGCCACA	CGGTAGGACCCTACACATCC	TGTGGCGCCTAACCATACAC
Proteome	1	Cytoplasm	1/3-3	N/A	rfbA	30	CGGTAGGACCCTACACATCCCAGGCATCCGAGAGGTCTGGGAATGCACAGGATAAAGACGTGTACCAGAACCACCCCATTGCGTGTATGGTTAGGCGCCACA	CGGTAGGACCCTACACATCC	TGTGGCGCCTAACCATACAC
Proteome	1	Cytoplasm	1/3-3	N/A	rfbD	195	CGGTAGGACCCTACACATCCCAGGCATCCGAGAGGTCTGGGAATGCTCCGGTTCTGATTCTGCTTTGTCTACTGCGCATTGCGTGTATGGTTAGGCGCCACA	CGGTAGGACCCTACACATCC	TGTGGCGCCTAACCATACAC
Proteome	1	Cytoplasm	1/3-3	N/A	rfbD	659	CGGTAGGACCCTACACATCCCAGGCATCCGAGAGGTCTGGGAATGCCCAGCGCAGCATAATCGTACCAGGTTGTGGCATTGCGTGTATGGTTAGGCGCCACA	CGGTAGGACCCTACACATCC	TGTGGCGCCTAACCATACAC
Proteome	1	Cytoplasm	1/3-3	N/A	rfbD	736	CGGTAGGACCCTACACATCCCAGGCATCCGAGAGGTCTGGGAATGCAGGATAGGCTGTTGTTGGTACTGCGTTGAGCATTGCGTGTATGGTTAGGCGCCACA	CGGTAGGACCCTACACATCC	TGTGGCGCCTAACCATACAC
Proteome	1	Cytoplasm	1/3-3	N/A	rfbB	754	CGGTAGGACCCTACACATCCCAGGCATCCGAGAGGTCTGGGAATGCGTGCCCACCAATGTTATAAGTTTCACCCGCCATTGCGTGTATGGTTAGGCGCCACA	CGGTAGGACCCTACACATCC	TGTGGCGCCTAACCATACAC
Proteome	1	Cytoplasm	1/3-3	N/A	rfbB	920	CGGTAGGACCCTACACATCCCAGGCATCCGAGAGGTCTGGGAATGCATCCCAATGCGCGACCAATCTTCTCAGCATCATTGCGTGTATGGTTAGGCGCCACA	CGGTAGGACCCTACACATCC	TGTGGCGCCTAACCATACAC
Proteome	1	Cytoplasm	1/3-3	N/A	rfbB	462	CGGTAGGACCCTACACATCCCAGGCATCCGAGAGGTCTGGGAATGCCTTGGCGCGTAAGCTGTCGTCTCAGTAAATCATTGCGTGTATGGTTAGGCGCCACA	CGGTAGGACCCTACACATCC	TGTGGCGCCTAACCATACAC
Proteome	1	Cytoplasm	1/3-3	N/A	rfbB	1056	CGGTAGGACCCTACACATCCCAGGCATCCGAGAGGTCTGGGAATGCTACTGGCGGCCCTCATAGTTCTGTTCAATCCATTGCGTGTATGGTTAGGCGCCACA	CGGTAGGACCCTACACATCC	TGTGGCGCCTAACCATACAC
Proteome	1	Cytoplasm	1/3-3	N/A	galF	598	CGGTAGGACCCTACACATCCCAGGCATCCGAGAGGTCTGGGAATGCGATGTCTGAGTCCAGCGTCTGCGGCTGATCCATTGCGTGTATGGTTAGGCGCCACA	CGGTAGGACCCTACACATCC	TGTGGCGCCTAACCATACAC
Proteome	1	Cytoplasm	1/3-3	N/A	galF	79	CGGTAGGACCCTACACATCCCAGGCATCCGAGAGGTCTGGGAATGCCATTGGCTTGTCGACGATTGGTAGCATCTCCATTGCGTGTATGGTTAGGCGCCACA	CGGTAGGACCCTACACATCC	TGTGGCGCCTAACCATACAC
Proteome	1	Cytoplasm	1/3-3	N/A	galF	352	CGGTAGGACCCTACACATCCCAGGCATCCGAGAGGTCTGGGAATGCGACAAATGGGTTGTCACCAATGGCAGGTCGCATTGCGTGTATGGTTAGGCGCCACA	CGGTAGGACCCTACACATCC	TGTGGCGCCTAACCATACAC
Proteome	1	Cytoplasm	1/3-3	N/A	galF	444	CGGTAGGACCCTACACATCCCAGGCATCCGAGAGGTCTGGGAATGCCCCGTTTCGTTGAAACGTGCAATCATGGCACATTGCGTGTATGGTTAGGCGCCACA	CGGTAGGACCCTACACATCC	TGTGGCGCCTAACCATACAC
Proteome	1	Cytoplasm	1/3-3	N/A	galF	40	CGGTAGGACCCTACACATCCCAGGCATCCGAGAGGTCTGGGAATGCCGCCTTAGTGGCAGGCAACATATGCATCCCCATTGCGTGTATGGTTAGGCGCCACA	CGGTAGGACCCTACACATCC	TGTGGCGCCTAACCATACAC
Proteome	1	Cytoplasm	1/3-3	N/A	dcd	58	CGGTAGGACCCTACACATCCCAGGCATCCGAGAGGTCTGGGAATGCGTTAATACGCTCCACTGGCGGACGTGGGTTCATTGCGTGTATGGTTAGGCGCCACA	CGGTAGGACCCTACACATCC	TGTGGCGCCTAACCATACAC
Proteome	1	Cytoplasm	1/3-3	N/A	dcd	206	CGGTAGGACCCTACACATCCCAGGCATCCGAGAGGTCTGGGAATGCCGCCCTCGTCGAGAACGATCTCATCGCTCACATTGCGTGTATGGTTAGGCGCCACA	CGGTAGGACCCTACACATCC	TGTGGCGCCTAACCATACAC
Proteome	1	Cytoplasm	1/3-3	N/A	dcd	462	CGGTAGGACCCTACACATCCCAGGCATCCGAGAGGTCTGGGAATGCGAAAGCGGCTCAAAGCTCAGCGCACCAATTCATTGCGTGTATGGTTAGGCGCCACA	CGGTAGGACCCTACACATCC	TGTGGCGCCTAACCATACAC
Proteome	1	Cytoplasm	1/3-3	N/A	udk	473	CGGTAGGACCCTACACATCCCAGGCATCCGAGAGGTCTGGGAATGCATTGCGCCATCACTGAATCCATTGAACGCCCATTGCGTGTATGGTTAGGCGCCACA	CGGTAGGACCCTACACATCC	TGTGGCGCCTAACCATACAC
Proteome	1	Cytoplasm	1/3-3	N/A	udk	436	CGGTAGGACCCTACACATCCCAGGCATCCGAGAGGTCTGGGAATGCGTTAACGTCACGCTTGATGCGGCGCATCAGCATTGCGTGTATGGTTAGGCGCCACA	CGGTAGGACCCTACACATCC	TGTGGCGCCTAACCATACAC
Proteome	1	Cytoplasm	1/3-3	N/A	udk	74	CGGTAGGACCCTACACATCCCAGGCATCCGAGAGGTCTGGGAATGCGCTCACGCAATTCACGATAAAGGGTACTGGCATTGCGTGTATGGTTAGGCGCCACA	CGGTAGGACCCTACACATCC	TGTGGCGCCTAACCATACAC
Proteome	1	Cytoplasm	1/3-3	N/A	yegD	220	CGGTAGGACCCTACACATCCCAGGCATCCGAGAGGTCTGGGAATGCCGCCGTAACATCGATATCTTCTTCGCGGTTCATTGCGTGTATGGTTAGGCGCCACA	CGGTAGGACCCTACACATCC	TGTGGCGCCTAACCATACAC
Proteome	1	Cytoplasm	1/3-3	N/A	yegD	36	CGGTAGGACCCTACACATCCCAGGCATCCGAGAGGTCTGGGAATGCGGTTTACCGTCACGCATGACCGCCACTGAACATTGCGTGTATGGTTAGGCGCCACA	CGGTAGGACCCTACACATCC	TGTGGCGCCTAACCATACAC
Proteome	1	Cytoplasm	1/3-3	N/A	yegD	1157	CGGTAGGACCCTACACATCCCAGGCATCCGAGAGGTCTGGGAATGCCGTTATCCAGGGCCAGTTGCACCTGTTCCACATTGCGTGTATGGTTAGGCGCCACA	CGGTAGGACCCTACACATCC	TGTGGCGCCTAACCATACAC
Proteome	1	Cytoplasm	1/3-3	N/A	yegD	256	CGGTAGGACCCTACACATCCCAGGCATCCGAGAGGTCTGGGAATGCCTGTGCCAGTGAGGAAAGACCGAACTGCACCATTGCGTGTATGGTTAGGCGCCACA	CGGTAGGACCCTACACATCC	TGTGGCGCCTAACCATACAC
Proteome	1	Cytoplasm	1/3-3	N/A	yegQ	912	CGGTAGGACCCTACACATCCCAGGCATCCGAGAGGTCTGGGAATGCGCAGCGGCGTCATCGATAGCTTTGCGGTAACATTGCGTGTATGGTTAGGCGCCACA	CGGTAGGACCCTACACATCC	TGTGGCGCCTAACCATACAC
Proteome	1	Cytoplasm	1/3-3	N/A	yegQ	800	CGGTAGGACCCTACACATCCCAGGCATCCGAGAGGTCTGGGAATGCGTTCTACATGGGCGATGGCGCGCAGATCTTCATTGCGTGTATGGTTAGGCGCCACA	CGGTAGGACCCTACACATCC	TGTGGCGCCTAACCATACAC
Proteome	1	Cytoplasm	1/3-3	N/A	yegQ	1294	CGGTAGGACCCTACACATCCCAGGCATCCGAGAGGTCTGGGAATGCATTACGCATCAGCAGCGCGTAATTGAGCTCCATTGCGTGTATGGTTAGGCGCCACA	CGGTAGGACCCTACACATCC	TGTGGCGCCTAACCATACAC
Proteome	1	Cytoplasm	1/3-3	N/A	yegQ	234	CGGTAGGACCCTACACATCCCAGGCATCCGAGAGGTCTGGGAATGCATTTCCACCACCGGTTTCAGGTCACGGATACATTGCGTGTATGGTTAGGCGCCACA	CGGTAGGACCCTACACATCC	TGTGGCGCCTAACCATACAC
Proteome	1	Cytoplasm	1/3-3	N/A	yegQ	641	CGGTAGGACCCTACACATCCCAGGCATCCGAGAGGTCTGGGAATGCGCACCGGAATCGGCTCGTACTTGTGTACGACATTGCGTGTATGGTTAGGCGCCACA	CGGTAGGACCCTACACATCC	TGTGGCGCCTAACCATACAC
Proteome	1	Cytoplasm	1/3-3	N/A	gatA	120	CGGTAGGACCCTACACATCCCAGGCATCCGAGAGGTCTGGGAATGCCCGGTAGGGAATTCTGCTTCTCTGGCAATTCATTGCGTGTATGGTTAGGCGCCACA	CGGTAGGACCCTACACATCC	TGTGGCGCCTAACCATACAC
Proteome	1	Cytoplasm	1/3-3	N/A	gatZ	60	CGGTAGGACCCTACACATCCCAGGCATCCGAGAGGTCTGGGAATGCGCCGCTTCGATAACCAACGGATGGGCAGAACATTGCGTGTATGGTTAGGCGCCACA	CGGTAGGACCCTACACATCC	TGTGGCGCCTAACCATACAC
Proteome	1	Cytoplasm	1/3-3	N/A	gatZ	401	CGGTAGGACCCTACACATCCCAGGCATCCGAGAGGTCTGGGAATGCGTTCCGCAACCGTTTCTGGTGCTAACGGTACATTGCGTGTATGGTTAGGCGCCACA	CGGTAGGACCCTACACATCC	TGTGGCGCCTAACCATACAC
Proteome	1	Cytoplasm	1/3-3	N/A	gatZ	866	CGGTAGGACCCTACACATCCCAGGCATCCGAGAGGTCTGGGAATGCCAATTTGTGCCAGTGCAAATATCGCCTCGCCATTGCGTGTATGGTTAGGCGCCACA	CGGTAGGACCCTACACATCC	TGTGGCGCCTAACCATACAC
Proteome	1	Cytoplasm	1/3-3	N/A	gatZ	664	CGGTAGGACCCTACACATCCCAGGCATCCGAGAGGTCTGGGAATGCATTGCTGTGATCAAATTCCACACCCGGCTGCATTGCGTGTATGGTTAGGCGCCACA	CGGTAGGACCCTACACATCC	TGTGGCGCCTAACCATACAC
Proteome	1	Cytoplasm	1/3-3	N/A	gatY	589	CGGTAGGACCCTACACATCCCAGGCATCCGAGAGGTCTGGGAATGCCACCAGCGGTAAGTTCACCCACTGGCGAATCATTGCGTGTATGGTTAGGCGCCACA	CGGTAGGACCCTACACATCC	TGTGGCGCCTAACCATACAC
Proteome	1	Cytoplasm	1/3-3	N/A	gatY	625	CGGTAGGACCCTACACATCCCAGGCATCCGAGAGGTCTGGGAATGCAATATCCTTAGTCGATAACCCTGACGCGCCCATTGCGTGTATGGTTAGGCGCCACA	CGGTAGGACCCTACACATCC	TGTGGCGCCTAACCATACAC
Proteome	1	Cytoplasm	1/3-3	N/A	gatY	227	CGGTAGGACCCTACACATCCCAGGCATCCGAGAGGTCTGGGAATGCTCGTGTGATGGTCGAGATGAATTGCCAGTGCATTGCGTGTATGGTTAGGCGCCACA	CGGTAGGACCCTACACATCC	TGTGGCGCCTAACCATACAC
Proteome	1	Cytoplasm	1/3-3	N/A	metG	299	CGGTAGGACCCTACACATCCCAGGCATCCGAGAGGTCTGGGAATGCTAAGTTCTGACAACTGGCGGTTCTCTTCGCCATTGCGTGTATGGTTAGGCGCCACA	CGGTAGGACCCTACACATCC	TGTGGCGCCTAACCATACAC
Proteome	1	Cytoplasm	1/3-3	N/A	metG	545	CGGTAGGACCCTACACATCCCAGGCATCCGAGAGGTCTGGGAATGCAGAAGTGTTCAGAATCACGCATTACCGGCGCATTGCGTGTATGGTTAGGCGCCACA	CGGTAGGACCCTACACATCC	TGTGGCGCCTAACCATACAC
Proteome	1	Cytoplasm	1/3-3	N/A	metG	164	CGGTAGGACCCTACACATCCCAGGCATCCGAGAGGTCTGGGAATGCGCTGAGCTTTCAGCATGATCGGTGTACCGTCATTGCGTGTATGGTTAGGCGCCACA	CGGTAGGACCCTACACATCC	TGTGGCGCCTAACCATACAC
Proteome	1	Cytoplasm	1/3-3	N/A	metG	76	CGGTAGGACCCTACACATCCCAGGCATCCGAGAGGTCTGGGAATGCCCAGACATCAGCCTGGATGTGCTCCAGCATCATTGCGTGTATGGTTAGGCGCCACA	CGGTAGGACCCTACACATCC	TGTGGCGCCTAACCATACAC
Proteome	1	Cytoplasm	1/3-3	N/A	metG	862	CGGTAGGACCCTACACATCCCAGGCATCCGAGAGGTCTGGGAATGCATCTTTACCGATGAAGTGGTACAGCTCGGCCATTGCGTGTATGGTTAGGCGCCACA	CGGTAGGACCCTACACATCC	TGTGGCGCCTAACCATACAC
Proteome	1	Cytoplasm	1/3-3	N/A	metG	2004	CGGTAGGACCCTACACATCCCAGGCATCCGAGAGGTCTGGGAATGCTATTTCACCTGATGACCCGGTTTAGCACCGCATTGCGTGTATGGTTAGGCGCCACA	CGGTAGGACCCTACACATCC	TGTGGCGCCTAACCATACAC
Proteome	1	Cytoplasm	1/3-3	N/A	metG	1617	CGGTAGGACCCTACACATCCCAGGCATCCGAGAGGTCTGGGAATGCTCTTTAGAGGCTTCCACCAGTGCTTCAACCCATTGCGTGTATGGTTAGGCGCCACA	CGGTAGGACCCTACACATCC	TGTGGCGCCTAACCATACAC
Proteome	1	Cytoplasm	1/3-3	N/A	metG	1013	CGGTAGGACCCTACACATCCCAGGCATCCGAGAGGTCTGGGAATGCGCCAGGTGCTGGCTTTAATAAAGGTGCCGCCATTGCGTGTATGGTTAGGCGCCACA	CGGTAGGACCCTACACATCC	TGTGGCGCCTAACCATACAC
Proteome	1	Cytoplasm	1/3-3	N/A	yehS	114	CGGTAGGACCCTACACATCCCAGGCATCCGAGAGGTCTGGGAATGCCCCTCTTCGTCTTCTTTACGTAGCCAGACGCATTGCGTGTATGGTTAGGCGCCACA	CGGTAGGACCCTACACATCC	TGTGGCGCCTAACCATACAC
Proteome	1	Cytoplasm	1/3-3	N/A	yehS	232	CGGTAGGACCCTACACATCCCAGGCATCCGAGAGGTCTGGGAATGCGTTGTTATTAATGCGACGTTCCGGCTCCAGCATTGCGTGTATGGTTAGGCGCCACA	CGGTAGGACCCTACACATCC	TGTGGCGCCTAACCATACAC
Proteome	1	Cytoplasm	1/3-3	N/A	folE	79	CGGTAGGACCCTACACATCCCAGGCATCCGAGAGGTCTGGGAATGCGCGCGTTTCGTTATCCATTTCATGCACGGGCATTGCGTGTATGGTTAGGCGCCACA	CGGTAGGACCCTACACATCC	TGTGGCGCCTAACCATACAC
Proteome	1	Cytoplasm	1/3-3	N/A	folE	312	CGGTAGGACCCTACACATCCCAGGCATCCGAGAGGTCTGGGAATGCTGGTGTTCACAGGTGCTGGTCAGAGTGATACATTGCGTGTATGGTTAGGCGCCACA	CGGTAGGACCCTACACATCC	TGTGGCGCCTAACCATACAC
Proteome	1	Cytoplasm	1/3-3	N/A	folE	43	CGGTAGGACCCTACACATCCCAGGCATCCGAGAGGTCTGGGAATGCCAGCGGTGTTTCCAGTCCTCGCGCAACTAACATTGCGTGTATGGTTAGGCGCCACA	CGGTAGGACCCTACACATCC	TGTGGCGCCTAACCATACAC
Proteome	1	Cytoplasm	1/3-3	N/A	nfo	138	CGGTAGGACCCTACACATCCCAGGCATCCGAGAGGTCTGGGAATGCCAGGCGGCTTTGAATTCATCGATGGTTTGCCATTGCGTGTATGGTTAGGCGCCACA	CGGTAGGACCCTACACATCC	TGTGGCGCCTAACCATACAC
Proteome	1	Cytoplasm	1/3-3	N/A	nfo	332	CGGTAGGACCCTACACATCCCAGGCATCCGAGAGGTCTGGGAATGCCCTCTTCTGAAATCTGCATCAGATGGCTGCCATTGCGTGTATGGTTAGGCGCCACA	CGGTAGGACCCTACACATCC	TGTGGCGCCTAACCATACAC
Proteome	1	Cytoplasm	1/3-3	N/A	nfo	442	CGGTAGGACCCTACACATCCCAGGCATCCGAGAGGTCTGGGAATGCTTTAAACCCTAAGTTACTGCCCTGACCGGCCATTGCGTGTATGGTTAGGCGCCACA	CGGTAGGACCCTACACATCC	TGTGGCGCCTAACCATACAC
Proteome	1	Cytoplasm	1/3-3	N/A	fruK	300	CGGTAGGACCCTACACATCCCAGGCATCCGAGAGGTCTGGGAATGCCCCGAGAAGTTGAAGTCGGTCACTTCGCCGCATTGCGTGTATGGTTAGGCGCCACA	CGGTAGGACCCTACACATCC	TGTGGCGCCTAACCATACAC
Proteome	1	Cytoplasm	1/3-3	N/A	fruK	467	CGGTAGGACCCTACACATCCCAGGCATCCGAGAGGTCTGGGAATGCAGATAATGCAAGGACACTGACTACGCAGGCCATTGCGTGTATGGTTAGGCGCCACA	CGGTAGGACCCTACACATCC	TGTGGCGCCTAACCATACAC
Proteome	1	Cytoplasm	1/3-3	N/A	fruK	729	CGGTAGGACCCTACACATCCCAGGCATCCGAGAGGTCTGGGAATGCGCGCCAACGGTGCTTACGACATCGACTGACCATTGCGTGTATGGTTAGGCGCCACA	CGGTAGGACCCTACACATCC	TGTGGCGCCTAACCATACAC
Proteome	1	Cytoplasm	1/3-3	N/A	fruK	689	CGGTAGGACCCTACACATCCCAGGCATCCGAGAGGTCTGGGAATGCCGATCCATTCGCCGGAGGCATTAACCCAAACATTGCGTGTATGGTTAGGCGCCACA	CGGTAGGACCCTACACATCC	TGTGGCGCCTAACCATACAC
Proteome	1	Cytoplasm	1/3-3	N/A	fruK	116	CGGTAGGACCCTACACATCCCAGGCATCCGAGAGGTCTGGGAATGCATACTTTGGCCACGTTGATGCCTTTACCCGCATTGCGTGTATGGTTAGGCGCCACA	CGGTAGGACCCTACACATCC	TGTGGCGCCTAACCATACAC
Proteome	1	Cytoplasm	1/3-3	N/A	fruB	769	CGGTAGGACCCTACACATCCCAGGCATCCGAGAGGTCTGGGAATGCCGCTTTCAGCAAGCGGTCAGCTTTATTGTCCATTGCGTGTATGGTTAGGCGCCACA	CGGTAGGACCCTACACATCC	TGTGGCGCCTAACCATACAC
Proteome	1	Cytoplasm	1/3-3	N/A	fruB	310	CGGTAGGACCCTACACATCCCAGGCATCCGAGAGGTCTGGGAATGCCAGCTGGCGTAGCAGGCCCAGATGTTCATCCATTGCGTGTATGGTTAGGCGCCACA	CGGTAGGACCCTACACATCC	TGTGGCGCCTAACCATACAC
Proteome	1	Cytoplasm	1/3-3	N/A	fruB	487	CGGTAGGACCCTACACATCCCAGGCATCCGAGAGGTCTGGGAATGCAGCGTTCAGCGCCTGAAGAGTCAGCAGATCCATTGCGTGTATGGTTAGGCGCCACA	CGGTAGGACCCTACACATCC	TGTGGCGCCTAACCATACAC
Proteome	1	Cytoplasm	1/3-3	N/A	fruB	555	CGGTAGGACCCTACACATCCCAGGCATCCGAGAGGTCTGGGAATGCAGCGGTTGTTCATTGATGGCTTTGGTGACGCATTGCGTGTATGGTTAGGCGCCACA	CGGTAGGACCCTACACATCC	TGTGGCGCCTAACCATACAC
Proteome	1	Cytoplasm	1/3-3	N/A	fruB	230	CGGTAGGACCCTACACATCCCAGGCATCCGAGAGGTCTGGGAATGCAGGTGACGCCTTCCGGGAACTGAAATACCTCATTGCGTGTATGGTTAGGCGCCACA	CGGTAGGACCCTACACATCC	TGTGGCGCCTAACCATACAC
Proteome	1	Cytoplasm	1/3-3	N/A	yeiP	405	CGGTAGGACCCTACACATCCCAGGCATCCGAGAGGTCTGGGAATGCTTGATGCCTGGTGCGGTTTCAACGATTTCCCATTGCGTGTATGGTTAGGCGCCACA	CGGTAGGACCCTACACATCC	TGTGGCGCCTAACCATACAC
Proteome	1	Cytoplasm	1/3-3	N/A	yeiP	491	CGGTAGGACCCTACACATCCCAGGCATCCGAGAGGTCTGGGAATGCCGCCCGGGCTTAAGTATTCTGGTACCTGAACATTGCGTGTATGGTTAGGCGCCACA	CGGTAGGACCCTACACATCC	TGTGGCGCCTAACCATACAC
Proteome	1	Cytoplasm	1/3-3	N/A	rsuA	400	CGGTAGGACCCTACACATCCCAGGCATCCGAGAGGTCTGGGAATGCATCGTCAGCTACAGGTGATTCCAGTGTCACCATTGCGTGTATGGTTAGGCGCCACA	CGGTAGGACCCTACACATCC	TGTGGCGCCTAACCATACAC
Proteome	1	Cytoplasm	1/3-3	N/A	rsuA	330	CGGTAGGACCCTACACATCCCAGGCATCCGAGAGGTCTGGGAATGCCGGTGCGACCACTGACCATCATCAGTCATCCATTGCGTGTATGGTTAGGCGCCACA	CGGTAGGACCCTACACATCC	TGTGGCGCCTAACCATACAC
Proteome	1	Cytoplasm	1/3-3	N/A	rsuA	262	CGGTAGGACCCTACACATCCCAGGCATCCGAGAGGTCTGGGAATGCCGCATGCAGTTTCCACGCTACCGGTTCATCCATTGCGTGTATGGTTAGGCGCCACA	CGGTAGGACCCTACACATCC	TGTGGCGCCTAACCATACAC
Proteome	1	Cytoplasm	1/3-3	N/A	yejK	663	CGGTAGGACCCTACACATCCCAGGCATCCGAGAGGTCTGGGAATGCTTACAGTAGCTATAAACCTGCTGGCGCACGCATTGCGTGTATGGTTAGGCGCCACA	CGGTAGGACCCTACACATCC	TGTGGCGCCTAACCATACAC
Proteome	1	Cytoplasm	1/3-3	N/A	yejK	488	CGGTAGGACCCTACACATCCCAGGCATCCGAGAGGTCTGGGAATGCGCCCTTTCAGGAAAGTGAGATAGCGGGTGGCATTGCGTGTATGGTTAGGCGCCACA	CGGTAGGACCCTACACATCC	TGTGGCGCCTAACCATACAC
Proteome	1	Cytoplasm	1/3-3	N/A	yejK	710	CGGTAGGACCCTACACATCCCAGGCATCCGAGAGGTCTGGGAATGCTCGACAGCGATTTCAGTTCGATCTCTTCGCCATTGCGTGTATGGTTAGGCGCCACA	CGGTAGGACCCTACACATCC	TGTGGCGCCTAACCATACAC
Proteome	1	Cytoplasm	1/3-3	N/A	yejK	9	CGGTAGGACCCTACACATCCCAGGCATCCGAGAGGTCTGGGAATGCAGCTGGTGCAGAGCAATCTGGTTGATATCCCATTGCGTGTATGGTTAGGCGCCACA	CGGTAGGACCCTACACATCC	TGTGGCGCCTAACCATACAC
Proteome	1	Cytoplasm	1/3-3	N/A	yejK	907	CGGTAGGACCCTACACATCCCAGGCATCCGAGAGGTCTGGGAATGCATCGGTTGCTGGATCCCAGAAGATGCGTTCCATTGCGTGTATGGTTAGGCGCCACA	CGGTAGGACCCTACACATCC	TGTGGCGCCTAACCATACAC
Proteome	1	Cytoplasm	1/3-3	N/A	rcsB	428	CGGTAGGACCCTACACATCCCAGGCATCCGAGAGGTCTGGGAATGCGCGAGAGACGCTTGTCACCGTAACCACCAGCATTGCGTGTATGGTTAGGCGCCACA	CGGTAGGACCCTACACATCC	TGTGGCGCCTAACCATACAC
Proteome	1	Cytoplasm	1/3-3	N/A	rcsB	578	CGGTAGGACCCTACACATCCCAGGCATCCGAGAGGTCTGGGAATGCTCAGCAGGGCGATATCGTTCTCGACACCCACATTGCGTGTATGGTTAGGCGCCACA	CGGTAGGACCCTACACATCC	TGTGGCGCCTAACCATACAC
Proteome	1	Cytoplasm	1/3-3	N/A	rcsB	484	CGGTAGGACCCTACACATCCCAGGCATCCGAGAGGTCTGGGAATGCGATCTCGGTCACCAGGAAGCCTTCCGCAAACATTGCGTGTATGGTTAGGCGCCACA	CGGTAGGACCCTACACATCC	TGTGGCGCCTAACCATACAC
Proteome	1	Cytoplasm	1/3-3	N/A	gyrA	2537	CGGTAGGACCCTACACATCCCAGGCATCCGAGAGGTCTGGGAATGCCGGCACTGCCGTCGATGGTATCCAGATCTTCATTGCGTGTATGGTTAGGCGCCACA	CGGTAGGACCCTACACATCC	TGTGGCGCCTAACCATACAC
Proteome	1	Cytoplasm	1/3-3	N/A	gyrA	520	CGGTAGGACCCTACACATCCCAGGCATCCGAGAGGTCTGGGAATGCCGGGATGTTGGTTGCCATACCTACGGCGATCATTGCGTGTATGGTTAGGCGCCACA	CGGTAGGACCCTACACATCC	TGTGGCGCCTAACCATACAC
Proteome	1	Cytoplasm	1/3-3	N/A	gyrA	1574	CGGTAGGACCCTACACATCCCAGGCATCCGAGAGGTCTGGGAATGCTGATCAGATCTTCCAGGTTGATGTCTGCGCCATTGCGTGTATGGTTAGGCGCCACA	CGGTAGGACCCTACACATCC	TGTGGCGCCTAACCATACAC
Proteome	1	Cytoplasm	1/3-3	N/A	gyrA	1434	CGGTAGGACCCTACACATCCCAGGCATCCGAGAGGTCTGGGAATGCAGTTCCGCGATCTGATCCAGCAGCTCTTTGCATTGCGTGTATGGTTAGGCGCCACA	CGGTAGGACCCTACACATCC	TGTGGCGCCTAACCATACAC
Proteome	1	Cytoplasm	1/3-3	N/A	gyrA	1811	CGGTAGGACCCTACACATCCCAGGCATCCGAGAGGTCTGGGAATGCCGCCACGAGTGGCTTCCGGCAACTGATAAACATTGCGTGTATGGTTAGGCGCCACA	CGGTAGGACCCTACACATCC	TGTGGCGCCTAACCATACAC
Proteome	1	Cytoplasm	1/3-3	N/A	gyrA	2278	CGGTAGGACCCTACACATCCCAGGCATCCGAGAGGTCTGGGAATGCTTTCGTCGCACGCGACTTGGTTGGGTATTCCATTGCGTGTATGGTTAGGCGCCACA	CGGTAGGACCCTACACATCC	TGTGGCGCCTAACCATACAC
Proteome	1	Cytoplasm	1/3-3	N/A	gyrA	1987	CGGTAGGACCCTACACATCCCAGGCATCCGAGAGGTCTGGGAATGCCACTTTACCGGCGGTACGCAGACGGTTGAACATTGCGTGTATGGTTAGGCGCCACA	CGGTAGGACCCTACACATCC	TGTGGCGCCTAACCATACAC
Proteome	1	Cytoplasm	1/3-3	N/A	gyrA	1315	CGGTAGGACCCTACACATCCCAGGCATCCGAGAGGTCTGGGAATGCGTACAGACCATCACGCACGCCGAACTCTGGCATTGCGTGTATGGTTAGGCGCCACA	CGGTAGGACCCTACACATCC	TGTGGCGCCTAACCATACAC
Proteome	1	Cytoplasm	1/3-3	N/A	gyrA	1688	CGGTAGGACCCTACACATCCCAGGCATCCGAGAGGTCTGGGAATGCTAATACGTGCGGCAGATTTACCTTTCCCGCCATTGCGTGTATGGTTAGGCGCCACA	CGGTAGGACCCTACACATCC	TGTGGCGCCTAACCATACAC
Proteome	1	Cytoplasm	1/3-3	N/A	gyrA	908	CGGTAGGACCCTACACATCCCAGGCATCCGAGAGGTCTGGGAATGCCGACCGCATCGCGTTTCACTTCAATCACGACATTGCGTGTATGGTTAGGCGCCACA	CGGTAGGACCCTACACATCC	TGTGGCGCCTAACCATACAC
Proteome	1	Cytoplasm	1/3-3	N/A	gyrA	813	CGGTAGGACCCTACACATCCCAGGCATCCGAGAGGTCTGGGAATGCACCAGTTCCGCAATCTTCTCGATCAGGCGCCATTGCGTGTATGGTTAGGCGCCACA	CGGTAGGACCCTACACATCC	TGTGGCGCCTAACCATACAC
Proteome	1	Cytoplasm	1/3-3	N/A	gyrA	2119	CGGTAGGACCCTACACATCCCAGGCATCCGAGAGGTCTGGGAATGCGCAGCCCATCGCACGGACAGAAGACTCTTTCATTGCGTGTATGGTTAGGCGCCACA	CGGTAGGACCCTACACATCC	TGTGGCGCCTAACCATACAC
Proteome	1	Cytoplasm	1/3-3	N/A	gyrA	1539	CGGTAGGACCCTACACATCCCAGGCATCCGAGAGGTCTGGGAATGCGCGGTGATTTCAGTACGACGTTTGTCACCGCATTGCGTGTATGGTTAGGCGCCACA	CGGTAGGACCCTACACATCC	TGTGGCGCCTAACCATACAC
Proteome	1	Cytoplasm	1/3-3	N/A	ubiG	685	CGGTAGGACCCTACACATCCCAGGCATCCGAGAGGTCTGGGAATGCCTGCGTGTGCAGCATATAGTTCACATCCACCATTGCGTGTATGGTTAGGCGCCACA	CGGTAGGACCCTACACATCC	TGTGGCGCCTAACCATACAC
Proteome	1	Cytoplasm	1/3-3	N/A	ubiG	371	CGGTAGGACCCTACACATCCCAGGCATCCGAGAGGTCTGGGAATGCGCTCCAGCATCTCCATGCAGGTCACCACATCATTGCGTGTATGGTTAGGCGCCACA	CGGTAGGACCCTACACATCC	TGTGGCGCCTAACCATACAC
Proteome	1	Cytoplasm	1/3-3	N/A	ubiG	18	CGGTAGGACCCTACACATCCCAGGCATCCGAGAGGTCTGGGAATGCTCTTCGTGGTCTACGTTATGGTTTACCGGCCATTGCGTGTATGGTTAGGCGCCACA	CGGTAGGACCCTACACATCC	TGTGGCGCCTAACCATACAC
Proteome	1	Cytoplasm	1/3-3	N/A	nrdA	390	CGGTAGGACCCTACACATCCCAGGCATCCGAGAGGTCTGGGAATGCTCACGGTCGTGATCGATAAAGGTGTCCATCCATTGCGTGTATGGTTAGGCGCCACA	CGGTAGGACCCTACACATCC	TGTGGCGCCTAACCATACAC
Proteome	1	Cytoplasm	1/3-3	N/A	nrdA	1535	CGGTAGGACCCTACACATCCCAGGCATCCGAGAGGTCTGGGAATGCAAGCGAAGTTGATCACACCAATACCCAGCGCATTGCGTGTATGGTTAGGCGCCACA	CGGTAGGACCCTACACATCC	TGTGGCGCCTAACCATACAC
Proteome	1	Cytoplasm	1/3-3	N/A	nrdA	1575	CGGTAGGACCCTACACATCCCAGGCATCCGAGAGGTCTGGGAATGCCTGCCGTCGGAGTAGCGTTTACCGTGCTTCCATTGCGTGTATGGTTAGGCGCCACA	CGGTAGGACCCTACACATCC	TGTGGCGCCTAACCATACAC
Proteome	1	Cytoplasm	1/3-3	N/A	nrdA	661	CGGTAGGACCCTACACATCCCAGGCATCCGAGAGGTCTGGGAATGCGCACTCGATCAGTACGCAGGAGCTGAACTGCATTGCGTGTATGGTTAGGCGCCACA	CGGTAGGACCCTACACATCC	TGTGGCGCCTAACCATACAC
Proteome	1	Cytoplasm	1/3-3	N/A	nrdA	2230	CGGTAGGACCCTACACATCCCAGGCATCCGAGAGGTCTGGGAATGCGCCATCGTCCTGGATTGACGGCACCAGATCCATTGCGTGTATGGTTAGGCGCCACA	CGGTAGGACCCTACACATCC	TGTGGCGCCTAACCATACAC
Proteome	1	Cytoplasm	1/3-3	N/A	nrdA	1918	CGGTAGGACCCTACACATCCCAGGCATCCGAGAGGTCTGGGAATGCGTCTTTCGACGCTTTGATGCTGACGTAACCCATTGCGTGTATGGTTAGGCGCCACA	CGGTAGGACCCTACACATCC	TGTGGCGCCTAACCATACAC
Proteome	1	Cytoplasm	1/3-3	N/A	nrdA	102	CGGTAGGACCCTACACATCCCAGGCATCCGAGAGGTCTGGGAATGCCGCAGCTCGACCTGGGAAATCGAAACGTTACATTGCGTGTATGGTTAGGCGCCACA	CGGTAGGACCCTACACATCC	TGTGGCGCCTAACCATACAC
Proteome	1	Cytoplasm	1/3-3	N/A	nrdA	2191	CGGTAGGACCCTACACATCCCAGGCATCCGAGAGGTCTGGGAATGCGTCTTCAGCGCCGTCACGGGTGTTCTGATACATTGCGTGTATGGTTAGGCGCCACA	CGGTAGGACCCTACACATCC	TGTGGCGCCTAACCATACAC
Proteome	1	Cytoplasm	1/3-3	N/A	nrdA	856	CGGTAGGACCCTACACATCCCAGGCATCCGAGAGGTCTGGGAATGCGCCCTGAGAGCAGGATTTCACCGCTGTCTGCATTGCGTGTATGGTTAGGCGCCACA	CGGTAGGACCCTACACATCC	TGTGGCGCCTAACCATACAC
Proteome	1	Cytoplasm	1/3-3	N/A	nrdA	31	CGGTAGGACCCTACACATCCCAGGCATCCGAGAGGTCTGGGAATGCGTCGAGATTGATGCGCTCTGTGCTACCGTCCATTGCGTGTATGGTTAGGCGCCACA	CGGTAGGACCCTACACATCC	TGTGGCGCCTAACCATACAC
Proteome	1	Cytoplasm	1/3-3	N/A	nrdB	142	CGGTAGGACCCTACACATCCCAGGCATCCGAGAGGTCTGGGAATGCGGAGACGTCAACTTCTTCCGGACGCCAGAACATTGCGTGTATGGTTAGGCGCCACA	CGGTAGGACCCTACACATCC	TGTGGCGCCTAACCATACAC
Proteome	1	Cytoplasm	1/3-3	N/A	nrdB	790	CGGTAGGACCCTACACATCCCAGGCATCCGAGAGGTCTGGGAATGCGCACTCCTGCTTACACTCTTCGGCAATTTCCATTGCGTGTATGGTTAGGCGCCACA	CGGTAGGACCCTACACATCC	TGTGGCGCCTAACCATACAC
Proteome	1	Cytoplasm	1/3-3	N/A	nrdB	987	CGGTAGGACCCTACACATCCCAGGCATCCGAGAGGTCTGGGAATGCCAAGTGTTGATCCACGGGATCGGGTTGGAGCATTGCGTGTATGGTTAGGCGCCACA	CGGTAGGACCCTACACATCC	TGTGGCGCCTAACCATACAC
Proteome	1	Cytoplasm	1/3-3	N/A	nrdB	876	CGGTAGGACCCTACACATCCCAGGCATCCGAGAGGTCTGGGAATGCTTATTCAGACCAATCATCGAACCGTCGCGGCATTGCGTGTATGGTTAGGCGCCACA	CGGTAGGACCCTACACATCC	TGTGGCGCCTAACCATACAC
Proteome	1	Cytoplasm	1/3-3	N/A	nrdB	1022	CGGTAGGACCCTACACATCCCAGGCATCCGAGAGGTCTGGGAATGCCCTGCGGAGCAACCTGCACGTTATCAGACACATTGCGTGTATGGTTAGGCGCCACA	CGGTAGGACCCTACACATCC	TGTGGCGCCTAACCATACAC
Proteome	1	Cytoplasm	1/3-3	N/A	yfaE	41	CGGTAGGACCCTACACATCCCAGGCATCCGAGAGGTCTGGGAATGCCCAGAAGGGAAGGGTGTTCATCCTGGCACACATTGCGTGTATGGTTAGGCGCCACA	CGGTAGGACCCTACACATCC	TGTGGCGCCTAACCATACAC
Proteome	1	Cytoplasm	1/3-3	N/A	menE	443	CGGTAGGACCCTACACATCCCAGGCATCCGAGAGGTCTGGGAATGCCCTGATAAGTATGGACAGCGGCTTTCGGCACATTGCGTGTATGGTTAGGCGCCACA	CGGTAGGACCCTACACATCC	TGTGGCGCCTAACCATACAC
Proteome	1	Cytoplasm	1/3-3	N/A	menE	977	CGGTAGGACCCTACACATCCCAGGCATCCGAGAGGTCTGGGAATGCCGCGCGTAGCGTACCAGCCTTCGTCATTAACATTGCGTGTATGGTTAGGCGCCACA	CGGTAGGACCCTACACATCC	TGTGGCGCCTAACCATACAC
Proteome	1	Cytoplasm	1/3-3	N/A	menE	478	CGGTAGGACCCTACACATCCCAGGCATCCGAGAGGTCTGGGAATGCCAGCGATAACACACCTTGCGCACTGGCAAGCATTGCGTGTATGGTTAGGCGCCACA	CGGTAGGACCCTACACATCC	TGTGGCGCCTAACCATACAC
Proteome	1	Cytoplasm	1/3-3	N/A	menE	640	CGGTAGGACCCTACACATCCCAGGCATCCGAGAGGTCTGGGAATGCCAGTGAAGCGTGAGTACAGCCTGCCAGCATCATTGCGTGTATGGTTAGGCGCCACA	CGGTAGGACCCTACACATCC	TGTGGCGCCTAACCATACAC
Proteome	1	Cytoplasm	1/3-3	N/A	menE	513	CGGTAGGACCCTACACATCCCAGGCATCCGAGAGGTCTGGGAATGCGAGAGCAACCAATCATCGTGATCGCCAAACCATTGCGTGTATGGTTAGGCGCCACA	CGGTAGGACCCTACACATCC	TGTGGCGCCTAACCATACAC
Proteome	1	Cytoplasm	1/3-3	N/A	menE	712	CGGTAGGACCCTACACATCCCAGGCATCCGAGAGGTCTGGGAATGCGCCGCCAAGTAACACCGCTTTCAGGGAAACCATTGCGTGTATGGTTAGGCGCCACA	CGGTAGGACCCTACACATCC	TGTGGCGCCTAACCATACAC
Proteome	1	Cytoplasm	1/3-3	N/A	menC	324	CGGTAGGACCCTACACATCCCAGGCATCCGAGAGGTCTGGGAATGCATCAGATCGTCCGGATCGCCATTACACAGCCATTGCGTGTATGGTTAGGCGCCACA	CGGTAGGACCCTACACATCC	TGTGGCGCCTAACCATACAC
Proteome	1	Cytoplasm	1/3-3	N/A	menC	495	CGGTAGGACCCTACACATCCCAGGCATCCGAGAGGTCTGGGAATGCGCAAACTGCTGACCTTTCAGCGGTGTCCAGCATTGCGTGTATGGTTAGGCGCCACA	CGGTAGGACCCTACACATCC	TGTGGCGCCTAACCATACAC
Proteome	1	Cytoplasm	1/3-3	N/A	menC	804	CGGTAGGACCCTACACATCCCAGGCATCCGAGAGGTCTGGGAATGCGCAATCCGCGCCAGTTGCGTTAAGCCTAAGCATTGCGTGTATGGTTAGGCGCCACA	CGGTAGGACCCTACACATCC	TGTGGCGCCTAACCATACAC
Proteome	1	Cytoplasm	1/3-3	N/A	menC	856	CGGTAGGACCCTACACATCCCAGGCATCCGAGAGGTCTGGGAATGCCATCAGATCCAGCGTGTCCAGCCCTGGAATCATTGCGTGTATGGTTAGGCGCCACA	CGGTAGGACCCTACACATCC	TGTGGCGCCTAACCATACAC
Proteome	1	Cytoplasm	1/3-3	N/A	menB	785	CGGTAGGACCCTACACATCCCAGGCATCCGAGAGGTCTGGGAATGCGGTTGAAGGCGTTGCGACCTTCCTGACCTTCATTGCGTGTATGGTTAGGCGCCACA	CGGTAGGACCCTACACATCC	TGTGGCGCCTAACCATACAC
Proteome	1	Cytoplasm	1/3-3	N/A	menB	460	CGGTAGGACCCTACACATCCCAGGCATCCGAGAGGTCTGGGAATGCGTCGAAGGAACCGACTTTCGGGCCAGTCTGCATTGCGTGTATGGTTAGGCGCCACA	CGGTAGGACCCTACACATCC	TGTGGCGCCTAACCATACAC
Proteome	1	Cytoplasm	1/3-3	N/A	menB	283	CGGTAGGACCCTACACATCCCAGGCATCCGAGAGGTCTGGGAATGCATGTACGCCGGAATCATCTTTATAGCCGCCCATTGCGTGTATGGTTAGGCGCCACA	CGGTAGGACCCTACACATCC	TGTGGCGCCTAACCATACAC
Proteome	1	Cytoplasm	1/3-3	N/A	menB	329	CGGTAGGACCCTACACATCCCAGGCATCCGAGAGGTCTGGGAATGCTCGGACAGGTACGGATCTGACGCTGGAAGTCATTGCGTGTATGGTTAGGCGCCACA	CGGTAGGACCCTACACATCC	TGTGGCGCCTAACCATACAC
Proteome	1	Cytoplasm	1/3-3	N/A	nuoI	241	CGGTAGGACCCTACACATCCCAGGCATCCGAGAGGTCTGGGAATGCTTCCGGGTACCAGCGACCGTCTTTGGTTTCCATTGCGTGTATGGTTAGGCGCCACA	CGGTAGGACCCTACACATCC	TGTGGCGCCTAACCATACAC
Proteome	1	Cytoplasm	1/3-3	N/A	nuoI	130	CGGTAGGACCCTACACATCCCAGGCATCCGAGAGGTCTGGGAATGCGTCGCGGGTCAGAACGATACGACCACGATACATTGCGTGTATGGTTAGGCGCCACA	CGGTAGGACCCTACACATCC	TGTGGCGCCTAACCATACAC
Proteome	1	Cytoplasm	1/3-3	N/A	nuoF	1220	CGGTAGGACCCTACACATCCCAGGCATCCGAGAGGTCTGGGAATGCCGCGGAAATATTTGATGGCGCTCTGTAACGCATTGCGTGTATGGTTAGGCGCCACA	CGGTAGGACCCTACACATCC	TGTGGCGCCTAACCATACAC
Proteome	1	Cytoplasm	1/3-3	N/A	nuoF	814	CGGTAGGACCCTACACATCCCAGGCATCCGAGAGGTCTGGGAATGCCATACCACCGGCGTAATCTTCGAGGATCTCCATTGCGTGTATGGTTAGGCGCCACA	CGGTAGGACCCTACACATCC	TGTGGCGCCTAACCATACAC
Proteome	1	Cytoplasm	1/3-3	N/A	nuoF	132	CGGTAGGACCCTACACATCCCAGGCATCCGAGAGGTCTGGGAATGCACCTGATTAACGATTTCGTCCGGAGACAGCCATTGCGTGTATGGTTAGGCGCCACA	CGGTAGGACCCTACACATCC	TGTGGCGCCTAACCATACAC
Proteome	1	Cytoplasm	1/3-3	N/A	nuoF	691	CGGTAGGACCCTACACATCCCAGGCATCCGAGAGGTCTGGGAATGCCGAGATGTTCTGATACCACTCCACGCCGTTCATTGCGTGTATGGTTAGGCGCCACA	CGGTAGGACCCTACACATCC	TGTGGCGCCTAACCATACAC
Proteome	1	Cytoplasm	1/3-3	N/A	nuoF	1003	CGGTAGGACCCTACACATCCCAGGCATCCGAGAGGTCTGGGAATGCCTCTTCCAGGTTACGCACCAGCGACACCATCATTGCGTGTATGGTTAGGCGCCACA	CGGTAGGACCCTACACATCC	TGTGGCGCCTAACCATACAC
Proteome	1	Cytoplasm	1/3-3	N/A	nuoE	470	CGGTAGGACCCTACACATCCCAGGCATCCGAGAGGTCTGGGAATGCATTTATACCGCTCCAGCAGTTCAGGGATCGCATTGCGTGTATGGTTAGGCGCCACA	CGGTAGGACCCTACACATCC	TGTGGCGCCTAACCATACAC
Proteome	1	Cytoplasm	1/3-3	N/A	nuoE	363	CGGTAGGACCCTACACATCCCAGGCATCCGAGAGGTCTGGGAATGCGTTGGCAGCAGCGTAAAGCGGCCATCAAATCATTGCGTGTATGGTTAGGCGCCACA	CGGTAGGACCCTACACATCC	TGTGGCGCCTAACCATACAC
Proteome	1	Cytoplasm	1/3-3	N/A	nuoC	533	CGGTAGGACCCTACACATCCCAGGCATCCGAGAGGTCTGGGAATGCGATCCTGTTTGGCTTTGGTCAGCTCAAACGCATTGCGTGTATGGTTAGGCGCCACA	CGGTAGGACCCTACACATCC	TGTGGCGCCTAACCATACAC
Proteome	1	Cytoplasm	1/3-3	N/A	nuoC	719	CGGTAGGACCCTACACATCCCAGGCATCCGAGAGGTCTGGGAATGCGGTGGTGGTAACCGATGTCTGGTACGCAGTCATTGCGTGTATGGTTAGGCGCCACA	CGGTAGGACCCTACACATCC	TGTGGCGCCTAACCATACAC
Proteome	1	Cytoplasm	1/3-3	N/A	nuoC	94	CGGTAGGACCCTACACATCCCAGGCATCCGAGAGGTCTGGGAATGCGGTGCGAGTCGCCTGAACAGTAAAGGCATCCATTGCGTGTATGGTTAGGCGCCACA	CGGTAGGACCCTACACATCC	TGTGGCGCCTAACCATACAC
Proteome	1	Cytoplasm	1/3-3	N/A	nuoC	214	CGGTAGGACCCTACACATCCCAGGCATCCGAGAGGTCTGGGAATGCGCGCAGACGTTCGTCCATGCCGTGTAAGTCCATTGCGTGTATGGTTAGGCGCCACA	CGGTAGGACCCTACACATCC	TGTGGCGCCTAACCATACAC
Proteome	1	Cytoplasm	1/3-3	N/A	nuoC	498	CGGTAGGACCCTACACATCCCAGGCATCCGAGAGGTCTGGGAATGCAATTCGGTAGCGCGCGCCGGATAATCTTTACATTGCGTGTATGGTTAGGCGCCACA	CGGTAGGACCCTACACATCC	TGTGGCGCCTAACCATACAC
Proteome	1	Cytoplasm	1/3-3	N/A	nuoC	886	CGGTAGGACCCTACACATCCCAGGCATCCGAGAGGTCTGGGAATGCCATAACGCGAATGACGTTAACGCGATCCGGCATTGCGTGTATGGTTAGGCGCCACA	CGGTAGGACCCTACACATCC	TGTGGCGCCTAACCATACAC
Proteome	1	Cytoplasm	1/3-3	N/A	nuoC	1593	CGGTAGGACCCTACACATCCCAGGCATCCGAGAGGTCTGGGAATGCCTGTTGATCCCTTTGGTCGCCTCAATCATCCATTGCGTGTATGGTTAGGCGCCACA	CGGTAGGACCCTACACATCC	TGTGGCGCCTAACCATACAC
Proteome	1	Cytoplasm	1/3-3	N/A	nuoC	569	CGGTAGGACCCTACACATCCCAGGCATCCGAGAGGTCTGGGAATGCACTCTTCCGGTTTGAAGGTCAGGGCTTCCACATTGCGTGTATGGTTAGGCGCCACA	CGGTAGGACCCTACACATCC	TGTGGCGCCTAACCATACAC
Proteome	1	Cytoplasm	1/3-3	N/A	alaA	943	CGGTAGGACCCTACACATCCCAGGCATCCGAGAGGTCTGGGAATGCGGAAACGCCCGGAATATCGTTGATCAGTTCCATTGCGTGTATGGTTAGGCGCCACA	CGGTAGGACCCTACACATCC	TGTGGCGCCTAACCATACAC
Proteome	1	Cytoplasm	1/3-3	N/A	alaA	1148	CGGTAGGACCCTACACATCCCAGGCATCCGAGAGGTCTGGGAATGCTCAAAGACAGCTCGATATCATCGACACGCGCATTGCGTGTATGGTTAGGCGCCACA	CGGTAGGACCCTACACATCC	TGTGGCGCCTAACCATACAC
Proteome	1	Cytoplasm	1/3-3	N/A	alaA	190	CGGTAGGACCCTACACATCCCAGGCATCCGAGAGGTCTGGGAATGCACCTTTGGAATCGCAATACCCTTGAGCGGTCATTGCGTGTATGGTTAGGCGCCACA	CGGTAGGACCCTACACATCC	TGTGGCGCCTAACCATACAC
Proteome	1	Cytoplasm	1/3-3	N/A	alaA	101	CGGTAGGACCCTACACATCCCAGGCATCCGAGAGGTCTGGGAATGCCTGGGTTGCCGATGTTCAGTTTCAGTACCTCATTGCGTGTATGGTTAGGCGCCACA	CGGTAGGACCCTACACATCC	TGTGGCGCCTAACCATACAC
Proteome	1	Cytoplasm	1/3-3	N/A	alaA	419	CGGTAGGACCCTACACATCCCAGGCATCCGAGAGGTCTGGGAATGCCATCGCAAAGATAATGCACCGCTTTACCGCCATTGCGTGTATGGTTAGGCGCCACA	CGGTAGGACCCTACACATCC	TGTGGCGCCTAACCATACAC
Proteome	1	Cytoplasm	1/3-3	N/A	yfbT	421	CGGTAGGACCCTACACATCCCAGGCATCCGAGAGGTCTGGGAATGCCAGCTGCGCGCCTAACAGATACGCATCAGGCATTGCGTGTATGGTTAGGCGCCACA	CGGTAGGACCCTACACATCC	TGTGGCGCCTAACCATACAC
Proteome	1	Cytoplasm	1/3-3	N/A	yfbT	379	CGGTAGGACCCTACACATCCCAGGCATCCGAGAGGTCTGGGAATGCGCGCTTCACTCGCTCAGCGGTTACAAACACCATTGCGTGTATGGTTAGGCGCCACA	CGGTAGGACCCTACACATCC	TGTGGCGCCTAACCATACAC
Proteome	1	Cytoplasm	1/3-3	N/A	yfbU	173	CGGTAGGACCCTACACATCCCAGGCATCCGAGAGGTCTGGGAATGCTCTCCATAATGTCGATGATAGTGCGGCAGGCATTGCGTGTATGGTTAGGCGCCACA	CGGTAGGACCCTACACATCC	TGTGGCGCCTAACCATACAC
Proteome	1	Cytoplasm	1/3-3	N/A	yfbU	53	CGGTAGGACCCTACACATCCCAGGCATCCGAGAGGTCTGGGAATGCGTTCAGCATTTGCCGGATCGAGCATAGTCACATTGCGTGTATGGTTAGGCGCCACA	CGGTAGGACCCTACACATCC	TGTGGCGCCTAACCATACAC
Proteome	1	Cytoplasm	1/3-3	N/A	yfcD	118	CGGTAGGACCCTACACATCCCAGGCATCCGAGAGGTCTGGGAATGCGCCCATGCCATCATGCACGACGATGTAAGTCATTGCGTGTATGGTTAGGCGCCACA	CGGTAGGACCCTACACATCC	TGTGGCGCCTAACCATACAC
Proteome	1	Cytoplasm	1/3-3	N/A	yfcD	301	CGGTAGGACCCTACACATCCCAGGCATCCGAGAGGTCTGGGAATGCATCTTCGAAATAGAACTGCCCGTGCTCGGCCATTGCGTGTATGGTTAGGCGCCACA	CGGTAGGACCCTACACATCC	TGTGGCGCCTAACCATACAC
Proteome	1	Cytoplasm	1/3-3	N/A	folX	261	CGGTAGGACCCTACACATCCCAGGCATCCGAGAGGTCTGGGAATGCTCAGCATACGTCACCCAGTGATGTTCACGTCATTGCGTGTATGGTTAGGCGCCACA	CGGTAGGACCCTACACATCC	TGTGGCGCCTAACCATACAC
Proteome	1	Cytoplasm	1/3-3	N/A	yfcH	209	CGGTAGGACCCTACACATCCCAGGCATCCGAGAGGTCTGGGAATGCGCTCGTGAGTCCAGCGTTTATCAGCAATCGCATTGCGTGTATGGTTAGGCGCCACA	CGGTAGGACCCTACACATCC	TGTGGCGCCTAACCATACAC
Proteome	1	Cytoplasm	1/3-3	N/A	yfcH	654	CGGTAGGACCCTACACATCCCAGGCATCCGAGAGGTCTGGGAATGCACCGGGTAGGGCGAAACCATATTAAATGGCCATTGCGTGTATGGTTAGGCGCCACA	CGGTAGGACCCTACACATCC	TGTGGCGCCTAACCATACAC
Proteome	1	Cytoplasm	1/3-3	N/A	yfcH	339	CGGTAGGACCCTACACATCCCAGGCATCCGAGAGGTCTGGGAATGCTCACCTAAGTCACCATAATAGCCCGTTGCCCATTGCGTGTATGGTTAGGCGCCACA	CGGTAGGACCCTACACATCC	TGTGGCGCCTAACCATACAC
Proteome	1	Cytoplasm	1/3-3	N/A	yfcH	385	CGGTAGGACCCTACACATCCCAGGCATCCGAGAGGTCTGGGAATGCATGGGTAAATTCGTTATGCGGCGGTTCCTCCATTGCGTGTATGGTTAGGCGCCACA	CGGTAGGACCCTACACATCC	TGTGGCGCCTAACCATACAC
Proteome	1	Cytoplasm	1/3-3	N/A	purF	987	CGGTAGGACCCTACACATCCCAGGCATCCGAGAGGTCTGGGAATGCCCCGGCATGATAAAGGTGCGGCCAACATAGCATTGCGTGTATGGTTAGGCGCCACA	CGGTAGGACCCTACACATCC	TGTGGCGCCTAACCATACAC
Proteome	1	Cytoplasm	1/3-3	N/A	purF	1192	CGGTAGGACCCTACACATCCCAGGCATCCGAGAGGTCTGGGAATGCACCATAAACGTTCGGGAAGCGAATTTCCGGCATTGCGTGTATGGTTAGGCGCCACA	CGGTAGGACCCTACACATCC	TGTGGCGCCTAACCATACAC
Proteome	1	Cytoplasm	1/3-3	N/A	purF	195	CGGTAGGACCCTACACATCCCAGGCATCCGAGAGGTCTGGGAATGCTAACGCACATGACCAATGCCCATATTGCCCCATTGCGTGTATGGTTAGGCGCCACA	CGGTAGGACCCTACACATCC	TGTGGCGCCTAACCATACAC
Proteome	1	Cytoplasm	1/3-3	N/A	purF	499	CGGTAGGACCCTACACATCCCAGGCATCCGAGAGGTCTGGGAATGCGCCGATAATCATCGCCACACAGGCATACGCCATTGCGTGTATGGTTAGGCGCCACA	CGGTAGGACCCTACACATCC	TGTGGCGCCTAACCATACAC
Proteome	1	Cytoplasm	1/3-3	N/A	purF	1276	CGGTAGGACCCTACACATCCCAGGCATCCGAGAGGTCTGGGAATGCCAACCCGTCAGCACCGATGATCTGGCGAATCATTGCGTGTATGGTTAGGCGCCACA	CGGTAGGACCCTACACATCC	TGTGGCGCCTAACCATACAC
Proteome	1	Cytoplasm	1/3-3	N/A	purF	159	CGGTAGGACCCTACACATCCCAGGCATCCGAGAGGTCTGGGAATGCCGCTGCATATGGCGAGCTTCAAATACATCGCATTGCGTGTATGGTTAGGCGCCACA	CGGTAGGACCCTACACATCC	TGTGGCGCCTAACCATACAC
Proteome	1	Cytoplasm	1/3-3	N/A	purF	1385	CGGTAGGACCCTACACATCCCAGGCATCCGAGAGGTCTGGGAATGCCAACATCTTTGGTGACGTAGACGCCGTTGACATTGCGTGTATGGTTAGGCGCCACA	CGGTAGGACCCTACACATCC	TGTGGCGCCTAACCATACAC
Proteome	1	Cytoplasm	1/3-3	N/A	folC	479	CGGTAGGACCCTACACATCCCAGGCATCCGAGAGGTCTGGGAATGCCAATACTGGTTACTACCGCGACATCGGCGTCATTGCGTGTATGGTTAGGCGCCACA	CGGTAGGACCCTACACATCC	TGTGGCGCCTAACCATACAC
Proteome	1	Cytoplasm	1/3-3	N/A	folC	224	CGGTAGGACCCTACACATCCCAGGCATCCGAGAGGTCTGGGAATGCGAGGCGAACTGTAGACGCCCACTTTGTACCCATTGCGTGTATGGTTAGGCGCCACA	CGGTAGGACCCTACACATCC	TGTGGCGCCTAACCATACAC
Proteome	1	Cytoplasm	1/3-3	N/A	folC	1131	CGGTAGGACCCTACACATCCCAGGCATCCGAGAGGTCTGGGAATGCGCATCCCATGCCTGCGCAACGCTATCAAATCATTGCGTGTATGGTTAGGCGCCACA	CGGTAGGACCCTACACATCC	TGTGGCGCCTAACCATACAC
Proteome	1	Cytoplasm	1/3-3	N/A	folC	1205	CGGTAGGACCCTACACATCCCAGGCATCCGAGAGGTCTGGGAATGCCCATGACATGTGCGACCGTGTGGAAAGAACCATTGCGTGTATGGTTAGGCGCCACA	CGGTAGGACCCTACACATCC	TGTGGCGCCTAACCATACAC
Proteome	1	Cytoplasm	1/3-3	N/A	folC	154	CGGTAGGACCCTACACATCCCAGGCATCCGAGAGGTCTGGGAATGCGCCTTTGCCATTCGTACCCGCAACGGTAAACATTGCGTGTATGGTTAGGCGCCACA	CGGTAGGACCCTACACATCC	TGTGGCGCCTAACCATACAC
Proteome	1	Cytoplasm	1/3-3	N/A	usg	113	CGGTAGGACCCTACACATCCCAGGCATCCGAGAGGTCTGGGAATGCGCAGTTGTTCGCCTGCGCTTTCGTTACGTGCATTGCGTGTATGGTTAGGCGCCACA	CGGTAGGACCCTACACATCC	TGTGGCGCCTAACCATACAC
Proteome	1	Cytoplasm	1/3-3	N/A	usg	225	CGGTAGGACCCTACACATCCCAGGCATCCGAGAGGTCTGGGAATGCTCTTCAACCCAGGCAGCGGTAGCTTCTTTGCATTGCGTGTATGGTTAGGCGCCACA	CGGTAGGACCCTACACATCC	TGTGGCGCCTAACCATACAC
Proteome	1	Cytoplasm	1/3-3	N/A	usg	851	CGGTAGGACCCTACACATCCCAGGCATCCGAGAGGTCTGGGAATGCCAGAAAGATGCGGCGTACCCGAAGCATCACCATTGCGTGTATGGTTAGGCGCCACA	CGGTAGGACCCTACACATCC	TGTGGCGCCTAACCATACAC
Proteome	1	Cytoplasm	1/3-3	N/A	usg	295	CGGTAGGACCCTACACATCCCAGGCATCCGAGAGGTCTGGGAATGCCAGCGGTACGTCGGGTTCGAGAGCAAACAACATTGCGTGTATGGTTAGGCGCCACA	CGGTAGGACCCTACACATCC	TGTGGCGCCTAACCATACAC
Proteome	1	Cytoplasm	1/3-3	N/A	usg	926	CGGTAGGACCCTACACATCCCAGGCATCCGAGAGGTCTGGGAATGCCAAAGCGAACGTTATCGGCCACCGACCAGACATTGCGTGTATGGTTAGGCGCCACA	CGGTAGGACCCTACACATCC	TGTGGCGCCTAACCATACAC
Proteome	1	Cytoplasm	1/3-3	N/A	pdxB	941	CGGTAGGACCCTACACATCCCAGGCATCCGAGAGGTCTGGGAATGCCGTCATCGCGGCGCACATCATACACCAAATCATTGCGTGTATGGTTAGGCGCCACA	CGGTAGGACCCTACACATCC	TGTGGCGCCTAACCATACAC
Proteome	1	Cytoplasm	1/3-3	N/A	pdxB	843	CGGTAGGACCCTACACATCCCAGGCATCCGAGAGGTCTGGGAATGCGGCAGTAATGTATCCAGCGCAACGTGCTGTCATTGCGTGTATGGTTAGGCGCCACA	CGGTAGGACCCTACACATCC	TGTGGCGCCTAACCATACAC
Proteome	1	Cytoplasm	1/3-3	N/A	pdxB	659	CGGTAGGACCCTACACATCCCAGGCATCCGAGAGGTCTGGGAATGCCTACGCTTAACTTCTGGCCTTCATTCAGGCCATTGCGTGTATGGTTAGGCGCCACA	CGGTAGGACCCTACACATCC	TGTGGCGCCTAACCATACAC
Proteome	1	Cytoplasm	1/3-3	N/A	pdxB	878	CGGTAGGACCCTACACATCCCAGGCATCCGAGAGGTCTGGGAATGCGGCCATGCAGCGTAATGCGACCAAACTCTGCATTGCGTGTATGGTTAGGCGCCACA	CGGTAGGACCCTACACATCC	TGTGGCGCCTAACCATACAC
Proteome	1	Cytoplasm	1/3-3	N/A	fabB	1190	CGGTAGGACCCTACACATCCCAGGCATCCGAGAGGTCTGGGAATGCAATCTTTCAGCTTGCGCATTACCAGCGTGGCATTGCGTGTATGGTTAGGCGCCACA	CGGTAGGACCCTACACATCC	TGTGGCGCCTAACCATACAC
Proteome	1	Cytoplasm	1/3-3	N/A	fabB	500	CGGTAGGACCCTACACATCCCAGGCATCCGAGAGGTCTGGGAATGCTCTGCTCTACTGCGTTACCGATACAGTGTGCATTGCGTGTATGGTTAGGCGCCACA	CGGTAGGACCCTACACATCC	TGTGGCGCCTAACCATACAC
Proteome	1	Cytoplasm	1/3-3	N/A	fabB	1155	CGGTAGGACCCTACACATCCCAGGCATCCGAGAGGTCTGGGAATGCGTGCCGCCGAAGCCGAAGCTGTTAGACATACATTGCGTGTATGGTTAGGCGCCACA	CGGTAGGACCCTACACATCC	TGTGGCGCCTAACCATACAC
Proteome	1	Cytoplasm	1/3-3	N/A	fabB	44	CGGTAGGACCCTACACATCCCAGGCATCCGAGAGGTCTGGGAATGCATGCCAGGACTTCCTGCTGGTTATTACCGACATTGCGTGTATGGTTAGGCGCCACA	CGGTAGGACCCTACACATCC	TGTGGCGCCTAACCATACAC
Proteome	1	Cytoplasm	1/3-3	N/A	fabB	1078	CGGTAGGACCCTACACATCCCAGGCATCCGAGAGGTCTGGGAATGCCGCAGCCTGCTCGTCCAGCTCTTCAATGTTCATTGCGTGTATGGTTAGGCGCCACA	CGGTAGGACCCTACACATCC	TGTGGCGCCTAACCATACAC
Proteome	1	Cytoplasm	1/3-3	N/A	fabB	713	CGGTAGGACCCTACACATCCCAGGCATCCGAGAGGTCTGGGAATGCCCAGCGCGTGTTCCAGCTCTTCAACCACTACATTGCGTGTATGGTTAGGCGCCACA	CGGTAGGACCCTACACATCC	TGTGGCGCCTAACCATACAC
Proteome	1	Cytoplasm	1/3-3	N/A	yfcM	127	CGGTAGGACCCTACACATCCCAGGCATCCGAGAGGTCTGGGAATGCGCCATGAGCAAAGACGATTCGGTTATACGGCATTGCGTGTATGGTTAGGCGCCACA	CGGTAGGACCCTACACATCC	TGTGGCGCCTAACCATACAC
Proteome	1	Cytoplasm	1/3-3	N/A	yfcM	418	CGGTAGGACCCTACACATCCCAGGCATCCGAGAGGTCTGGGAATGCGCCATTTGTCAGATAATCCATCACCTGCGCCATTGCGTGTATGGTTAGGCGCCACA	CGGTAGGACCCTACACATCC	TGTGGCGCCTAACCATACAC
Proteome	1	Cytoplasm	1/3-3	N/A	aroC	905	CGGTAGGACCCTACACATCCCAGGCATCCGAGAGGTCTGGGAATGCCTTCTTCGCCAAAGCGGTTAATGGTACGACCATTGCGTGTATGGTTAGGCGCCACA	CGGTAGGACCCTACACATCC	TGTGGCGCCTAACCATACAC
Proteome	1	Cytoplasm	1/3-3	N/A	aroC	106	CGGTAGGACCCTACACATCCCAGGCATCCGAGAGGTCTGGGAATGCGAGGTCATGTTGCAGGTCCGCTTCCGTCAGCATTGCGTGTATGGTTAGGCGCCACA	CGGTAGGACCCTACACATCC	TGTGGCGCCTAACCATACAC
Proteome	1	Cytoplasm	1/3-3	N/A	aroC	27	CGGTAGGACCCTACACATCCCAGGCATCCGAGAGGTCTGGGAATGCTGCGATTCGCCGAAGGTGGTTACGCGAAAGCATTGCGTGTATGGTTAGGCGCCACA	CGGTAGGACCCTACACATCC	TGTGGCGCCTAACCATACAC
Proteome	1	Cytoplasm	1/3-3	N/A	aroC	833	CGGTAGGACCCTACACATCCCAGGCATCCGAGAGGTCTGGGAATGCCAATGATTTGCTGCCCGCTGCTGATACCGCCATTGCGTGTATGGTTAGGCGCCACA	CGGTAGGACCCTACACATCC	TGTGGCGCCTAACCATACAC
Proteome	1	Cytoplasm	1/3-3	N/A	prmB	45	CGGTAGGACCCTACACATCCCAGGCATCCGAGAGGTCTGGGAATGCCTCACCGACCAGCGCAACATGTCCTGAATGCATTGCGTGTATGGTTAGGCGCCACA	CGGTAGGACCCTACACATCC	TGTGGCGCCTAACCATACAC
Proteome	1	Cytoplasm	1/3-3	N/A	prmB	340	CGGTAGGACCCTACACATCCCAGGCATCCGAGAGGTCTGGGAATGCATTGTTGATCAGTTCACCAATCGGCGAGCGCATTGCGTGTATGGTTAGGCGCCACA	CGGTAGGACCCTACACATCC	TGTGGCGCCTAACCATACAC
Proteome	1	Cytoplasm	1/3-3	N/A	prmB	471	CGGTAGGACCCTACACATCCCAGGCATCCGAGAGGTCTGGGAATGCTCTGGAGAGATATCCACCGCGTCGACTTCTCATTGCGTGTATGGTTAGGCGCCACA	CGGTAGGACCCTACACATCC	TGTGGCGCCTAACCATACAC
Proteome	1	Cytoplasm	1/3-3	N/A	prmB	576	CGGTAGGACCCTACACATCCCAGGCATCCGAGAGGTCTGGGAATGCTCGTACTGCACTTTCGGCAAGTCGCGGAACCATTGCGTGTATGGTTAGGCGCCACA	CGGTAGGACCCTACACATCC	TGTGGCGCCTAACCATACAC
Proteome	1	Cytoplasm	1/3-3	N/A	prmB	767	CGGTAGGACCCTACACATCCCAGGCATCCGAGAGGTCTGGGAATGCTGCTGTTGCCGACTTCACAAATCAACACGCCATTGCGTGTATGGTTAGGCGCCACA	CGGTAGGACCCTACACATCC	TGTGGCGCCTAACCATACAC
Proteome	1	Cytoplasm	1/3-3	N/A	evgA	386	CGGTAGGACCCTACACATCCCAGGCATCCGAGAGGTCTGGGAATGCGCTGGTCGGACGTTAAACTTCCAACAAACCCATTGCGTGTATGGTTAGGCGCCACA	CGGTAGGACCCTACACATCC	TGTGGCGCCTAACCATACAC
Proteome	1	Cytoplasm	1/3-3	N/A	evgA	22	CGGTAGGACCCTACACATCCCAGGCATCCGAGAGGTCTGGGAATGCACGAATTGCTGCGATAGCAAGAGGATGGTCCATTGCGTGTATGGTTAGGCGCCACA	CGGTAGGACCCTACACATCC	TGTGGCGCCTAACCATACAC
Proteome	1	Cytoplasm	1/3-3	N/A	gltX	343	CGGTAGGACCCTACACATCCCAGGCATCCGAGAGGTCTGGGAATGCGCGACCGTCATAACGCGGCTTCTCACCTTTCATTGCGTGTATGGTTAGGCGCCACA	CGGTAGGACCCTACACATCC	TGTGGCGCCTAACCATACAC
Proteome	1	Cytoplasm	1/3-3	N/A	gltX	204	CGGTAGGACCCTACACATCCCAGGCATCCGAGAGGTCTGGGAATGCCGTTTGGTCTGGTAGTACGGACCTTCATCCCATTGCGTGTATGGTTAGGCGCCACA	CGGTAGGACCCTACACATCC	TGTGGCGCCTAACCATACAC
Proteome	1	Cytoplasm	1/3-3	N/A	gltX	599	CGGTAGGACCCTACACATCCCAGGCATCCGAGAGGTCTGGGAATGCGGCGTGGCGTGTTGTTGATATGGTCTTCGCCATTGCGTGTATGGTTAGGCGCCACA	CGGTAGGACCCTACACATCC	TGTGGCGCCTAACCATACAC
Proteome	1	Cytoplasm	1/3-3	N/A	gltX	879	CGGTAGGACCCTACACATCCCAGGCATCCGAGAGGTCTGGGAATGCAGCTTGTCGGTGTTGAACGCACTGGCAGATCATTGCGTGTATGGTTAGGCGCCACA	CGGTAGGACCCTACACATCC	TGTGGCGCCTAACCATACAC
Proteome	1	Cytoplasm	1/3-3	N/A	gltX	257	CGGTAGGACCCTACACATCCCAGGCATCCGAGAGGTCTGGGAATGCAAGCAGTGCCCTCTTCCAGCATCTGATCGACATTGCGTGTATGGTTAGGCGCCACA	CGGTAGGACCCTACACATCC	TGTGGCGCCTAACCATACAC
Proteome	1	Cytoplasm	1/3-3	N/A	gltX	813	CGGTAGGACCCTACACATCCCAGGCATCCGAGAGGTCTGGGAATGCTCTTCACGAGTGAAGATTTCCTGATCGCCGCATTGCGTGTATGGTTAGGCGCCACA	CGGTAGGACCCTACACATCC	TGTGGCGCCTAACCATACAC
Proteome	1	Cytoplasm	1/3-3	N/A	gltX	918	CGGTAGGACCCTACACATCCCAGGCATCCGAGAGGTCTGGGAATGCGGCGGCAGCGCGTTAATGTAGTGATGGTTCCATTGCGTGTATGGTTAGGCGCCACA	CGGTAGGACCCTACACATCC	TGTGGCGCCTAACCATACAC
Proteome	1	Cytoplasm	1/3-3	N/A	ligA	837	CGGTAGGACCCTACACATCCCAGGCATCCGAGAGGTCTGGGAATGCATCACCACGCCGTCGATATCAAAGCCCAGCCATTGCGTGTATGGTTAGGCGCCACA	CGGTAGGACCCTACACATCC	TGTGGCGCCTAACCATACAC
Proteome	1	Cytoplasm	1/3-3	N/A	ligA	669	CGGTAGGACCCTACACATCCCAGGCATCCGAGAGGTCTGGGAATGCCCACCTTCCAGAACACCAACGCCATAGCAGCATTGCGTGTATGGTTAGGCGCCACA	CGGTAGGACCCTACACATCC	TGTGGCGCCTAACCATACAC
Proteome	1	Cytoplasm	1/3-3	N/A	ligA	33	CGGTAGGACCCTACACATCCCAGGCATCCGAGAGGTCTGGGAATGCAGATATTCATGATGGCGAAGCGTCGTTCGCCATTGCGTGTATGGTTAGGCGCCACA	CGGTAGGACCCTACACATCC	TGTGGCGCCTAACCATACAC
Proteome	1	Cytoplasm	1/3-3	N/A	ligA	1537	CGGTAGGACCCTACACATCCCAGGCATCCGAGAGGTCTGGGAATGCCTCGCCGACTTCACGGATGCCAAGTGCATACATTGCGTGTATGGTTAGGCGCCACA	CGGTAGGACCCTACACATCC	TGTGGCGCCTAACCATACAC
Proteome	1	Cytoplasm	1/3-3	N/A	ligA	1681	CGGTAGGACCCTACACATCCCAGGCATCCGAGAGGTCTGGGAATGCGCGGTTGCTTTCTTCGGCAAAGAAGTTGTGCATTGCGTGTATGGTTAGGCGCCACA	CGGTAGGACCCTACACATCC	TGTGGCGCCTAACCATACAC
Proteome	1	Cytoplasm	1/3-3	N/A	ligA	220	CGGTAGGACCCTACACATCCCAGGCATCCGAGAGGTCTGGGAATGCATCCAGTGACAGCATTGGTACTTCATGGCGCATTGCGTGTATGGTTAGGCGCCACA	CGGTAGGACCCTACACATCC	TGTGGCGCCTAACCATACAC
Proteome	1	Cytoplasm	1/3-3	N/A	ligA	940	CGGTAGGACCCTACACATCCCAGGCATCCGAGAGGTCTGGGAATGCAAAGGTCATCTGCTCCTGCGCCGGGAATTTCATTGCGTGTATGGTTAGGCGCCACA	CGGTAGGACCCTACACATCC	TGTGGCGCCTAACCATACAC
Proteome	1	Cytoplasm	1/3-3	N/A	ligA	1327	CGGTAGGACCCTACACATCCCAGGCATCCGAGAGGTCTGGGAATGCGTCAACATCCATCGCACGGCGGGAAACAAACATTGCGTGTATGGTTAGGCGCCACA	CGGTAGGACCCTACACATCC	TGTGGCGCCTAACCATACAC
Proteome	1	Cytoplasm	1/3-3	N/A	ligA	872	CGGTAGGACCCTACACATCCCAGGCATCCGAGAGGTCTGGGAATGCCAAGCTGCTCCTGCTGTGCCAGTGAGTTGACATTGCGTGTATGGTTAGGCGCCACA	CGGTAGGACCCTACACATCC	TGTGGCGCCTAACCATACAC
Proteome	1	Cytoplasm	1/3-3	N/A	cysK	514	CGGTAGGACCCTACACATCCCAGGCATCCGAGAGGTCTGGGAATGCCGTACCGCCAGTCCCAACGCCAGCAATAAACATTGCGTGTATGGTTAGGCGCCACA	CGGTAGGACCCTACACATCC	TGTGGCGCCTAACCATACAC
Proteome	1	Cytoplasm	1/3-3	N/A	cysK	708	CGGTAGGACCCTACACATCCCAGGCATCCGAGAGGTCTGGGAATGCTTATCGACCAGCTTGAGATCGAGGTTAGCCCATTGCGTGTATGGTTAGGCGCCACA	CGGTAGGACCCTACACATCC	TGTGGCGCCTAACCATACAC
Proteome	1	Cytoplasm	1/3-3	N/A	cysK	131	CGGTAGGACCCTACACATCCCAGGCATCCGAGAGGTCTGGGAATGCCGGCATCCCAAATCATGTTGGCACCGATACCATTGCGTGTATGGTTAGGCGCCACA	CGGTAGGACCCTACACATCC	TGTGGCGCCTAACCATACAC
Proteome	1	Cytoplasm	1/3-3	N/A	cysK	21	CGGTAGGACCCTACACATCCCAGGCATCCGAGAGGTCTGGGAATGCAGCGGCGTGTGACCGATAGTCAGCGAGTTACATTGCGTGTATGGTTAGGCGCCACA	CGGTAGGACCCTACACATCC	TGTGGCGCCTAACCATACAC
Proteome	1	Cytoplasm	1/3-3	N/A	cysK	180	CGGTAGGACCCTACACATCCCAGGCATCCGAGAGGTCTGGGAATGCCTGGTCGGTTCAACCAGTTCAACGCCTGGTCATTGCGTGTATGGTTAGGCGCCACA	CGGTAGGACCCTACACATCC	TGTGGCGCCTAACCATACAC
Proteome	1	Cytoplasm	1/3-3	N/A	yfeX	801	CGGTAGGACCCTACACATCCCAGGCATCCGAGAGGTCTGGGAATGCAACATCGCATCACGCTTACCATCGGTATCGCATTGCGTGTATGGTTAGGCGCCACA	CGGTAGGACCCTACACATCC	TGTGGCGCCTAACCATACAC
Proteome	1	Cytoplasm	1/3-3	N/A	yfeX	836	CGGTAGGACCCTACACATCCCAGGCATCCGAGAGGTCTGGGAATGCAATAATAGCCGCCGGTTACCGGTTTGGTGACATTGCGTGTATGGTTAGGCGCCACA	CGGTAGGACCCTACACATCC	TGTGGCGCCTAACCATACAC
Proteome	1	Cytoplasm	1/3-3	N/A	yfeX	174	CGGTAGGACCCTACACATCCCAGGCATCCGAGAGGTCTGGGAATGCCTCAGAGCGCGCCAGGTGTTGTTACCAAAGCATTGCGTGTATGGTTAGGCGCCACA	CGGTAGGACCCTACACATCC	TGTGGCGCCTAACCATACAC
Proteome	1	Cytoplasm	1/3-3	N/A	yfeX	266	CGGTAGGACCCTACACATCCCAGGCATCCGAGAGGTCTGGGAATGCGAATGTGGATCAACACATCGAACTGGGTCGCATTGCGTGTATGGTTAGGCGCCACA	CGGTAGGACCCTACACATCC	TGTGGCGCCTAACCATACAC
Proteome	1	Cytoplasm	1/3-3	N/A	dapE	793	CGGTAGGACCCTACACATCCCAGGCATCCGAGAGGTCTGGGAATGCCAGGGCAAGCACCTGCGCTTTGATCATCTCCATTGCGTGTATGGTTAGGCGCCACA	CGGTAGGACCCTACACATCC	TGTGGCGCCTAACCATACAC
Proteome	1	Cytoplasm	1/3-3	N/A	dapE	686	CGGTAGGACCCTACACATCCCAGGCATCCGAGAGGTCTGGGAATGCCCGCCTGAATATTGGCAATCTGCATACTGGCATTGCGTGTATGGTTAGGCGCCACA	CGGTAGGACCCTACACATCC	TGTGGCGCCTAACCATACAC
Proteome	1	Cytoplasm	1/3-3	N/A	dapE	1099	CGGTAGGACCCTACACATCCCAGGCATCCGAGAGGTCTGGGAATGCTCAGGCGACGAGCTGTTCCATGATACGTTGCATTGCGTGTATGGTTAGGCGCCACA	CGGTAGGACCCTACACATCC	TGTGGCGCCTAACCATACAC
Proteome	1	Cytoplasm	1/3-3	N/A	dapE	175	CGGTAGGACCCTACACATCCCAGGCATCCGAGAGGTCTGGGAATGCGTCGGTATGCCCGGCAAAGGCTAACGTTTCCATTGCGTGTATGGTTAGGCGCCACA	CGGTAGGACCCTACACATCC	TGTGGCGCCTAACCATACAC
Proteome	1	Cytoplasm	1/3-3	N/A	dapE	844	CGGTAGGACCCTACACATCCCAGGCATCCGAGAGGTCTGGGAATGCCTGCCCGGAAAGCCACCAATCCACCGTATACATTGCGTGTATGGTTAGGCGCCACA	CGGTAGGACCCTACACATCC	TGTGGCGCCTAACCATACAC
Proteome	1	Cytoplasm	1/3-3	N/A	purC	377	CGGTAGGACCCTACACATCCCAGGCATCCGAGAGGTCTGGGAATGCAAGATTCGTTGACCATCGGATCGTGCATGGCATTGCGTGTATGGTTAGGCGCCACA	CGGTAGGACCCTACACATCC	TGTGGCGCCTAACCATACAC
Proteome	1	Cytoplasm	1/3-3	N/A	purC	551	CGGTAGGACCCTACACATCCCAGGCATCCGAGAGGTCTGGGAATGCAGAACTCATCACCCAGTACCACTTCGCCTTCATTGCGTGTATGGTTAGGCGCCACA	CGGTAGGACCCTACACATCC	TGTGGCGCCTAACCATACAC
Proteome	1	Cytoplasm	1/3-3	N/A	purC	172	CGGTAGGACCCTACACATCCCAGGCATCCGAGAGGTCTGGGAATGCCGGGATACCCGCTTCAGCCAGTTTGCTCATCATTGCGTGTATGGTTAGGCGCCACA	CGGTAGGACCCTACACATCC	TGTGGCGCCTAACCATACAC
Proteome	1	Cytoplasm	1/3-3	N/A	dapA	562	CGGTAGGACCCTACACATCCCAGGCATCCGAGAGGTCTGGGAATGCCAATTGCATGAAGTCCAGCGCGCTCGCATCCATTGCGTGTATGGTTAGGCGCCACA	CGGTAGGACCCTACACATCC	TGTGGCGCCTAACCATACAC
Proteome	1	Cytoplasm	1/3-3	N/A	dapA	277	CGGTAGGACCCTACACATCCCAGGCATCCGAGAGGTCTGGGAATGCCGTCAGGCAGCCGACGATACCACTGTCATTCATTGCGTGTATGGTTAGGCGCCACA	CGGTAGGACCCTACACATCC	TGTGGCGCCTAACCATACAC
Proteome	1	Cytoplasm	1/3-3	N/A	dapA	101	CGGTAGGACCCTACACATCCCAGGCATCCGAGAGGTCTGGGAATGCTGCCAACAGAAACGATCGCCGAAGTACCGCCATTGCGTGTATGGTTAGGCGCCACA	CGGTAGGACCCTACACATCC	TGTGGCGCCTAACCATACAC
Proteome	1	Cytoplasm	1/3-3	N/A	dapA	363	CGGTAGGACCCTACACATCCCAGGCATCCGAGAGGTCTGGGAATGCATTTGCGGCAGGTCAGTATGCTCAGCGATGCATTGCGTGTATGGTTAGGCGCCACA	CGGTAGGACCCTACACATCC	TGTGGCGCCTAACCATACAC
Proteome	1	Cytoplasm	1/3-3	N/A	gcvR	121	CGGTAGGACCCTACACATCCCAGGCATCCGAGAGGTCTGGGAATGCAAACGTGAACTCTTCTCCCAGCATCGCCAGCATTGCGTGTATGGTTAGGCGCCACA	CGGTAGGACCCTACACATCC	TGTGGCGCCTAACCATACAC
Proteome	1	Cytoplasm	1/3-3	N/A	gcvR	77	CGGTAGGACCCTACACATCCCAGGCATCCGAGAGGTCTGGGAATGCTATTACAGCCGCAACTACTGACATGACGGGCATTGCGTGTATGGTTAGGCGCCACA	CGGTAGGACCCTACACATCC	TGTGGCGCCTAACCATACAC
Proteome	1	Cytoplasm	1/3-3	N/A	yfgD	331	CGGTAGGACCCTACACATCCCAGGCATCCGAGAGGTCTGGGAATGCTTAACCCACGATTTCCAGTACCTGCTCCGGCATTGCGTGTATGGTTAGGCGCCACA	CGGTAGGACCCTACACATCC	TGTGGCGCCTAACCATACAC
Proteome	1	Cytoplasm	1/3-3	N/A	hda	505	CGGTAGGACCCTACACATCCCAGGCATCCGAGAGGTCTGGGAATGCCGCGCGTAACTGTAGCGCCTGCAACTTATCCATTGCGTGTATGGTTAGGCGCCACA	CGGTAGGACCCTACACATCC	TGTGGCGCCTAACCATACAC
Proteome	1	Cytoplasm	1/3-3	N/A	hda	280	CGGTAGGACCCTACACATCCCAGGCATCCGAGAGGTCTGGGAATGCGTTGTCGATACAGACCAGCGACAAATGCTCCATTGCGTGTATGGTTAGGCGCCACA	CGGTAGGACCCTACACATCC	TGTGGCGCCTAACCATACAC
Proteome	1	Cytoplasm	1/3-3	N/A	hda	653	CGGTAGGACCCTACACATCCCAGGCATCCGAGAGGTCTGGGAATGCTCACAAACGGAATGGTCAGCTTACGTTGCGCATTGCGTGTATGGTTAGGCGCCACA	CGGTAGGACCCTACACATCC	TGTGGCGCCTAACCATACAC
Proteome	1	Cytoplasm	1/3-3	N/A	purM	163	CGGTAGGACCCTACACATCCCAGGCATCCGAGAGGTCTGGGAATGCAGTGCCAGAAACCAGCACGGGTTCACGATACATTGCGTGTATGGTTAGGCGCCACA	CGGTAGGACCCTACACATCC	TGTGGCGCCTAACCATACAC
Proteome	1	Cytoplasm	1/3-3	N/A	purM	563	CGGTAGGACCCTACACATCCCAGGCATCCGAGAGGTCTGGGAATGCGCACCAGCGAATAGCCGTTCGAGTGTGGACCATTGCGTGTATGGTTAGGCGCCACA	CGGTAGGACCCTACACATCC	TGTGGCGCCTAACCATACAC
Proteome	1	Cytoplasm	1/3-3	N/A	purM	519	CGGTAGGACCCTACACATCCCAGGCATCCGAGAGGTCTGGGAATGCGCAATCAGCACATCGCCGTCGCTGACTTTACATTGCGTGTATGGTTAGGCGCCACA	CGGTAGGACCCTACACATCC	TGTGGCGCCTAACCATACAC
Proteome	1	Cytoplasm	1/3-3	N/A	purM	774	CGGTAGGACCCTACACATCCCAGGCATCCGAGAGGTCTGGGAATGCACTGCCTGAGTATTATCTGGCAATACGCGCCATTGCGTGTATGGTTAGGCGCCACA	CGGTAGGACCCTACACATCC	TGTGGCGCCTAACCATACAC
Proteome	1	Cytoplasm	1/3-3	N/A	purM	679	CGGTAGGACCCTACACATCCCAGGCATCCGAGAGGTCTGGGAATGCCAACTCCAGCACTGACTTCACGTAAATGCGCATTGCGTGTATGGTTAGGCGCCACA	CGGTAGGACCCTACACATCC	TGTGGCGCCTAACCATACAC
Proteome	1	Cytoplasm	1/3-3	N/A	purN	149	CGGTAGGACCCTACACATCCCAGGCATCCGAGAGGTCTGGGAATGCCGCTGGCGATGAGCGTATGCGTTGCAATACCATTGCGTGTATGGTTAGGCGCCACA	CGGTAGGACCCTACACATCC	TGTGGCGCCTAACCATACAC
Proteome	1	Cytoplasm	1/3-3	N/A	purN	410	CGGTAGGACCCTACACATCCCAGGCATCCGAGAGGTCTGGGAATGCGGCCACCGTCCAGTTCATCGGTGACGAAATCATTGCGTGTATGGTTAGGCGCCACA	CGGTAGGACCCTACACATCC	TGTGGCGCCTAACCATACAC
Proteome	1	Cytoplasm	1/3-3	N/A	purN	190	CGGTAGGACCCTACACATCCCAGGCATCCGAGAGGTCTGGGAATGCATGAATCAACTCCCGGTCATAGGCTTCACGCATTGCGTGTATGGTTAGGCGCCACA	CGGTAGGACCCTACACATCC	TGTGGCGCCTAACCATACAC
Proteome	1	Cytoplasm	1/3-3	N/A	guaB	1346	CGGTAGGACCCTACACATCCCAGGCATCCGAGAGGTCTGGGAATGCACTCCGCTTTAGTACGCAGTTCGTCGATAGCATTGCGTGTATGGTTAGGCGCCACA	CGGTAGGACCCTACACATCC	TGTGGCGCCTAACCATACAC
Proteome	1	Cytoplasm	1/3-3	N/A	guaB	858	CGGTAGGACCCTACACATCCCAGGCATCCGAGAGGTCTGGGAATGCTTAACCGCACTGCAACCAGCTTCTGCCAGACATTGCGTGTATGGTTAGGCGCCACA	CGGTAGGACCCTACACATCC	TGTGGCGCCTAACCATACAC
Proteome	1	Cytoplasm	1/3-3	N/A	guaB	226	CGGTAGGACCCTACACATCCCAGGCATCCGAGAGGTCTGGGAATGCACGGCGAACTTCTTCTGCCTGGCGTTCAATCATTGCGTGTATGGTTAGGCGCCACA	CGGTAGGACCCTACACATCC	TGTGGCGCCTAACCATACAC
Proteome	1	Cytoplasm	1/3-3	N/A	guaB	1148	CGGTAGGACCCTACACATCCCAGGCATCCGAGAGGTCTGGGAATGCCGCCCAGGGAACCCATACCACGGTAAGATTCATTGCGTGTATGGTTAGGCGCCACA	CGGTAGGACCCTACACATCC	TGTGGCGCCTAACCATACAC
Proteome	1	Cytoplasm	1/3-3	N/A	guaB	563	CGGTAGGACCCTACACATCCCAGGCATCCGAGAGGTCTGGGAATGCCGGTGATCATGCCGATCAGGTGGAATTCGTCATTGCGTGTATGGTTAGGCGCCACA	CGGTAGGACCCTACACATCC	TGTGGCGCCTAACCATACAC
Proteome	1	Cytoplasm	1/3-3	N/A	guaB	734	CGGTAGGACCCTACACATCCCAGGCATCCGAGAGGTCTGGGAATGCCTGAGTGACCGTGGGAGGAGTCGATCAGCACATTGCGTGTATGGTTAGGCGCCACA	CGGTAGGACCCTACACATCC	TGTGGCGCCTAACCATACAC
Proteome	1	Cytoplasm	1/3-3	N/A	guaB	430	CGGTAGGACCCTACACATCCCAGGCATCCGAGAGGTCTGGGAATGCCATGTAAACGCTAACCGGCTGGTTCAGGTCCATTGCGTGTATGGTTAGGCGCCACA	CGGTAGGACCCTACACATCC	TGTGGCGCCTAACCATACAC
Proteome	1	Cytoplasm	1/3-3	N/A	xseA	1294	CGGTAGGACCCTACACATCCCAGGCATCCGAGAGGTCTGGGAATGCTTCACTTTCTATCCAGCCGTCTTCCAGACGCATTGCGTGTATGGTTAGGCGCCACA	CGGTAGGACCCTACACATCC	TGTGGCGCCTAACCATACAC
Proteome	1	Cytoplasm	1/3-3	N/A	xseA	1177	CGGTAGGACCCTACACATCCCAGGCATCCGAGAGGTCTGGGAATGCCAGCGTTGACAGTGGGCTTACGGCTTCGAGCATTGCGTGTATGGTTAGGCGCCACA	CGGTAGGACCCTACACATCC	TGTGGCGCCTAACCATACAC
Proteome	1	Cytoplasm	1/3-3	N/A	xseA	77	CGGTAGGACCCTACACATCCCAGGCATCCGAGAGGTCTGGGAATGCTTTCGCCGCTGATCCAAACCTGTCCCATCTCATTGCGTGTATGGTTAGGCGCCACA	CGGTAGGACCCTACACATCC	TGTGGCGCCTAACCATACAC
Proteome	1	Cytoplasm	1/3-3	N/A	xseA	360	CGGTAGGACCCTACACATCCCAGGCATCCGAGAGGTCTGGGAATGCTGCTGATCGAACAAACCTTCAGCCTGCAACCATTGCGTGTATGGTTAGGCGCCACA	CGGTAGGACCCTACACATCC	TGTGGCGCCTAACCATACAC
Proteome	1	Cytoplasm	1/3-3	N/A	xseA	112	CGGTAGGACCCTACACATCCCAGGCATCCGAGAGGTCTGGGAATGCCCAGTGACCGGAAGCTGGTTGCGTGAAATTCATTGCGTGTATGGTTAGGCGCCACA	CGGTAGGACCCTACACATCC	TGTGGCGCCTAACCATACAC
Proteome	1	Cytoplasm	1/3-3	N/A	der	504	CGGTAGGACCCTACACATCCCAGGCATCCGAGAGGTCTGGGAATGCTATTCAGCGTCTTCGTCGACTTCCTCTTGCCATTGCGTGTATGGTTAGGCGCCACA	CGGTAGGACCCTACACATCC	TGTGGCGCCTAACCATACAC
Proteome	1	Cytoplasm	1/3-3	N/A	der	1173	CGGTAGGACCCTACACATCCCAGGCATCCGAGAGGTCTGGGAATGCCGTACCAGCGGCGGTTGGTGATCTTCAACACATTGCGTGTATGGTTAGGCGCCACA	CGGTAGGACCCTACACATCC	TGTGGCGCCTAACCATACAC
Proteome	1	Cytoplasm	1/3-3	N/A	der	95	CGGTAGGACCCTACACATCCCAGGCATCCGAGAGGTCTGGGAATGCACTTACGGTCACGAGTCAGACCCGGGAAATCATTGCGTGTATGGTTAGGCGCCACA	CGGTAGGACCCTACACATCC	TGTGGCGCCTAACCATACAC
Proteome	1	Cytoplasm	1/3-3	N/A	der	188	CGGTAGGACCCTACACATCCCAGGCATCCGAGAGGTCTGGGAATGCCCGCCATGCGGGTTTCTACACCGTCTTCTGCATTGCGTGTATGGTTAGGCGCCACA	CGGTAGGACCCTACACATCC	TGTGGCGCCTAACCATACAC
Proteome	1	Cytoplasm	1/3-3	N/A	der	862	CGGTAGGACCCTACACATCCCAGGCATCCGAGAGGTCTGGGAATGCACCTTCGCGCGCATCAATCACTAACATCACCATTGCGTGTATGGTTAGGCGCCACA	CGGTAGGACCCTACACATCC	TGTGGCGCCTAACCATACAC
Proteome	1	Cytoplasm	1/3-3	N/A	der	1217	CGGTAGGACCCTACACATCCCAGGCATCCGAGAGGTCTGGGAATGCTATAACCACCGGCGTGGGCATATTTCAGCTCATTGCGTGTATGGTTAGGCGCCACA	CGGTAGGACCCTACACATCC	TGTGGCGCCTAACCATACAC
Proteome	1	Cytoplasm	1/3-3	N/A	der	1106	CGGTAGGACCCTACACATCCCAGGCATCCGAGAGGTCTGGGAATGCCACGACGGGTGGAGCTGTCATACGCTTCACCATTGCGTGTATGGTTAGGCGCCACA	CGGTAGGACCCTACACATCC	TGTGGCGCCTAACCATACAC
Proteome	1	Cytoplasm	1/3-3	N/A	der	902	CGGTAGGACCCTACACATCCCAGGCATCCGAGAGGTCTGGGAATGCTGAGAATAAAGCCCAGCAGCGAGAGATCCTCATTGCGTGTATGGTTAGGCGCCACA	CGGTAGGACCCTACACATCC	TGTGGCGCCTAACCATACAC
Proteome	1	Cytoplasm	1/3-3	N/A	hisS	330	CGGTAGGACCCTACACATCCCAGGCATCCGAGAGGTCTGGGAATGCCCTTTCTGCGGACGCTCGTGACGGAACATCCATTGCGTGTATGGTTAGGCGCCACA	CGGTAGGACCCTACACATCC	TGTGGCGCCTAACCATACAC
Proteome	1	Cytoplasm	1/3-3	N/A	hisS	1181	CGGTAGGACCCTACACATCCCAGGCATCCGAGAGGTCTGGGAATGCAGCGCAAATCCTTCACTACTGCTGTGCCGTCATTGCGTGTATGGTTAGGCGCCACA	CGGTAGGACCCTACACATCC	TGTGGCGCCTAACCATACAC
Proteome	1	Cytoplasm	1/3-3	N/A	hisS	427	CGGTAGGACCCTACACATCCCAGGCATCCGAGAGGTCTGGGAATGCCCACCAGCGGGCAGTGAGCATAATCAGTTCCATTGCGTGTATGGTTAGGCGCCACA	CGGTAGGACCCTACACATCC	TGTGGCGCCTAACCATACAC
Proteome	1	Cytoplasm	1/3-3	N/A	hisS	863	CGGTAGGACCCTACACATCCCAGGCATCCGAGAGGTCTGGGAATGCGACCGCCCAGTTGTTCCACAAGACCGTCATCATTGCGTGTATGGTTAGGCGCCACA	CGGTAGGACCCTACACATCC	TGTGGCGCCTAACCATACAC
Proteome	1	Cytoplasm	1/3-3	N/A	hisS	1063	CGGTAGGACCCTACACATCCCAGGCATCCGAGAGGTCTGGGAATGCGTGGTTGGTCATCAATTTCACGCCCGGTAACATTGCGTGTATGGTTAGGCGCCACA	CGGTAGGACCCTACACATCC	TGTGGCGCCTAACCATACAC
Proteome	1	Cytoplasm	1/3-3	N/A	ispG	780	CGGTAGGACCCTACACATCCCAGGCATCCGAGAGGTCTGGGAATGCCAGGCGATGAAGTTGATCCCTCGCGAACGGCATTGCGTGTATGGTTAGGCGCCACA	CGGTAGGACCCTACACATCC	TGTGGCGCCTAACCATACAC
Proteome	1	Cytoplasm	1/3-3	N/A	ispG	486	CGGTAGGACCCTACACATCCCAGGCATCCGAGAGGTCTGGGAATGCTTCAGGCGATCGAGATGATCAACATGACGCCATTGCGTGTATGGTTAGGCGCCACA	CGGTAGGACCCTACACATCC	TGTGGCGCCTAACCATACAC
Proteome	1	Cytoplasm	1/3-3	N/A	ispG	136	CGGTAGGACCCTACACATCCCAGGCATCCGAGAGGTCTGGGAATGCGCCAACGCGTTCCAGCGCCTTGATTTGATTCATTGCGTGTATGGTTAGGCGCCACA	CGGTAGGACCCTACACATCC	TGTGGCGCCTAACCATACAC
Proteome	1	Cytoplasm	1/3-3	N/A	ispG	523	CGGTAGGACCCTACACATCCCAGGCATCCGAGAGGTCTGGGAATGCGTCAGACGCTTTCACGCTGACTTTGAACTGCATTGCGTGTATGGTTAGGCGCCACA	CGGTAGGACCCTACACATCC	TGTGGCGCCTAACCATACAC
Proteome	1	Cytoplasm	1/3-3	N/A	rlmN	1049	CGGTAGGACCCTACACATCCCAGGCATCCGAGAGGTCTGGGAATGCCCGCCAACTGACCACAGGCAGCATCGATATCATTGCGTGTATGGTTAGGCGCCACA	CGGTAGGACCCTACACATCC	TGTGGCGCCTAACCATACAC
Proteome	1	Cytoplasm	1/3-3	N/A	rlmN	194	CGGTAGGACCCTACACATCCCAGGCATCCGAGAGGTCTGGGAATGCCCACCTCTTTCAGTTTGCCGCGCAACACTTCATTGCGTGTATGGTTAGGCGCCACA	CGGTAGGACCCTACACATCC	TGTGGCGCCTAACCATACAC
Proteome	1	Cytoplasm	1/3-3	N/A	rlmN	229	CGGTAGGACCCTACACATCCCAGGCATCCGAGAGGTCTGGGAATGCCTGTTCTTCAACCACTTCCGGTGCGCGGATCATTGCGTGTATGGTTAGGCGCCACA	CGGTAGGACCCTACACATCC	TGTGGCGCCTAACCATACAC
Proteome	1	Cytoplasm	1/3-3	N/A	rlmN	123	CGGTAGGACCCTACACATCCCAGGCATCCGAGAGGTCTGGGAATGCTGATACATCCACTTCATCACCTGATCGGCGCATTGCGTGTATGGTTAGGCGCCACA	CGGTAGGACCCTACACATCC	TGTGGCGCCTAACCATACAC
Proteome	1	Cytoplasm	1/3-3	N/A	rlmN	915	CGGTAGGACCCTACACATCCCAGGCATCCGAGAGGTCTGGGAATGCGGGAACGGGTTCCACGGGATCAGGTTGATCCATTGCGTGTATGGTTAGGCGCCACA	CGGTAGGACCCTACACATCC	TGTGGCGCCTAACCATACAC
Proteome	1	Cytoplasm	1/3-3	N/A	rlmN	513	CGGTAGGACCCTACACATCCCAGGCATCCGAGAGGTCTGGGAATGCGGCTCGCCCATGCCCATCATCACTACGTTACATTGCGTGTATGGTTAGGCGCCACA	CGGTAGGACCCTACACATCC	TGTGGCGCCTAACCATACAC
Proteome	1	Cytoplasm	1/3-3	N/A	sseB	254	CGGTAGGACCCTACACATCCCAGGCATCCGAGAGGTCTGGGAATGCCAAACAGCGTGCGAACGGGCATTACGACAACATTGCGTGTATGGTTAGGCGCCACA	CGGTAGGACCCTACACATCC	TGTGGCGCCTAACCATACAC
Proteome	1	Cytoplasm	1/3-3	N/A	sseB	212	CGGTAGGACCCTACACATCCCAGGCATCCGAGAGGTCTGGGAATGCCTTCAACCGCCTGTTGAAGTGCTTCTAACGCATTGCGTGTATGGTTAGGCGCCACA	CGGTAGGACCCTACACATCC	TGTGGCGCCTAACCATACAC
Proteome	1	Cytoplasm	1/3-3	N/A	sseB	620	CGGTAGGACCCTACACATCCCAGGCATCCGAGAGGTCTGGGAATGCTTGGTTCATCGCCAGGTAATGTATCGGTCGCATTGCGTGTATGGTTAGGCGCCACA	CGGTAGGACCCTACACATCC	TGTGGCGCCTAACCATACAC
Proteome	1	Cytoplasm	1/3-3	N/A	pepB	936	CGGTAGGACCCTACACATCCCAGGCATCCGAGAGGTCTGGGAATGCCTGAACAGCGCGTGATAATCATTACCCAGCCATTGCGTGTATGGTTAGGCGCCACA	CGGTAGGACCCTACACATCC	TGTGGCGCCTAACCATACAC
Proteome	1	Cytoplasm	1/3-3	N/A	pepB	489	CGGTAGGACCCTACACATCCCAGGCATCCGAGAGGTCTGGGAATGCAATACCGGAGAACGTTCTGAACCGCGTCCGCATTGCGTGTATGGTTAGGCGCCACA	CGGTAGGACCCTACACATCC	TGTGGCGCCTAACCATACAC
Proteome	1	Cytoplasm	1/3-3	N/A	pepB	814	CGGTAGGACCCTACACATCCCAGGCATCCGAGAGGTCTGGGAATGCACGCCCTTCGGCATCAGTGTTCATCACTTCCATTGCGTGTATGGTTAGGCGCCACA	CGGTAGGACCCTACACATCC	TGTGGCGCCTAACCATACAC
Proteome	1	Cytoplasm	1/3-3	N/A	pepB	1254	CGGTAGGACCCTACACATCCCAGGCATCCGAGAGGTCTGGGAATGCTACGCCGTTAACAGATTAGCTATCGTGCGCCATTGCGTGTATGGTTAGGCGCCACA	CGGTAGGACCCTACACATCC	TGTGGCGCCTAACCATACAC
Proteome	1	Cytoplasm	1/3-3	N/A	pepB	705	CGGTAGGACCCTACACATCCCAGGCATCCGAGAGGTCTGGGAATGCAGGAACAGCTTCACGCGCTTGTTCAGTCCGCATTGCGTGTATGGTTAGGCGCCACA	CGGTAGGACCCTACACATCC	TGTGGCGCCTAACCATACAC
Proteome	1	Cytoplasm	1/3-3	N/A	pepB	369	CGGTAGGACCCTACACATCCCAGGCATCCGAGAGGTCTGGGAATGCAGATCAACAGCACGCTGTGCCAGTTGCGATCATTGCGTGTATGGTTAGGCGCCACA	CGGTAGGACCCTACACATCC	TGTGGCGCCTAACCATACAC
Proteome	1	Cytoplasm	1/3-3	N/A	fdx	97	CGGTAGGACCCTACACATCCCAGGCATCCGAGAGGTCTGGGAATGCACAGGCGTGTTCAATCTCGATACCGTTACGCATTGCGTGTATGGTTAGGCGCCACA	CGGTAGGACCCTACACATCC	TGTGGCGCCTAACCATACAC
Proteome	1	Cytoplasm	1/3-3	N/A	fdx	267	CGGTAGGACCCTACACATCCCAGGCATCCGAGAGGTCTGGGAATGCTCGACTACTAAATCTTCGTCGGTAACGCGCCATTGCGTGTATGGTTAGGCGCCACA	CGGTAGGACCCTACACATCC	TGTGGCGCCTAACCATACAC
Proteome	1	Cytoplasm	1/3-3	N/A	hscA	991	CGGTAGGACCCTACACATCCCAGGCATCCGAGAGGTCTGGGAATGCGCGAGTAGAACCGCCCACCATCACCACTTCCATTGCGTGTATGGTTAGGCGCCACA	CGGTAGGACCCTACACATCC	TGTGGCGCCTAACCATACAC
Proteome	1	Cytoplasm	1/3-3	N/A	hscA	1306	CGGTAGGACCCTACACATCCCAGGCATCCGAGAGGTCTGGGAATGCCACCAGTTCGCGCTCACCCTGCATTACATGCATTGCGTGTATGGTTAGGCGCCACA	CGGTAGGACCCTACACATCC	TGTGGCGCCTAACCATACAC
Proteome	1	Cytoplasm	1/3-3	N/A	hscA	1130	CGGTAGGACCCTACACATCCCAGGCATCCGAGAGGTCTGGGAATGCGCATTTCGCTGTCTGGCTTGTTACCCACCACATTGCGTGTATGGTTAGGCGCCACA	CGGTAGGACCCTACACATCC	TGTGGCGCCTAACCATACAC
Proteome	1	Cytoplasm	1/3-3	N/A	hscA	1542	CGGTAGGACCCTACACATCCCAGGCATCCGAGAGGTCTGGGAATGCACGTCCTGCTCGGCATAGCTCATTGAGTCTCATTGCGTGTATGGTTAGGCGCCACA	CGGTAGGACCCTACACATCC	TGTGGCGCCTAACCATACAC
Proteome	1	Cytoplasm	1/3-3	N/A	hscA	1765	CGGTAGGACCCTACACATCCCAGGCATCCGAGAGGTCTGGGAATGCGCGAGCGGCGAAATCCTGGGTTTGTTTGTCCATTGCGTGTATGGTTAGGCGCCACA	CGGTAGGACCCTACACATCC	TGTGGCGCCTAACCATACAC
Proteome	1	Cytoplasm	1/3-3	N/A	hscA	69	CGGTAGGACCCTACACATCCCAGGCATCCGAGAGGTCTGGGAATGCACCAGCGAGTTGGTTGTGCCCAGGTCAATACATTGCGTGTATGGTTAGGCGCCACA	CGGTAGGACCCTACACATCC	TGTGGCGCCTAACCATACAC
Proteome	1	Cytoplasm	1/3-3	N/A	hscA	1479	CGGTAGGACCCTACACATCCCAGGCATCCGAGAGGTCTGGGAATGCCCGTAAGACGGTTTGACCTGAATAGACGCCCATTGCGTGTATGGTTAGGCGCCACA	CGGTAGGACCCTACACATCC	TGTGGCGCCTAACCATACAC
Proteome	1	Cytoplasm	1/3-3	N/A	hscA	1822	CGGTAGGACCCTACACATCCCAGGCATCCGAGAGGTCTGGGAATGCTTAAACCTCGTCCACGGAATGGCCTTTCAGCATTGCGTGTATGGTTAGGCGCCACA	CGGTAGGACCCTACACATCC	TGTGGCGCCTAACCATACAC
Proteome	1	Cytoplasm	1/3-3	N/A	hscB	150	CGGTAGGACCCTACACATCCCAGGCATCCGAGAGGTCTGGGAATGCGTTTGCCAGGCCTGGTTAATGGTTGCAGATCATTGCGTGTATGGTTAGGCGCCACA	CGGTAGGACCCTACACATCC	TGTGGCGCCTAACCATACAC
Proteome	1	Cytoplasm	1/3-3	N/A	hscB	264	CGGTAGGACCCTACACATCCCAGGCATCCGAGAGGTCTGGGAATGCAGCTCCAACTGTTCCATCAGGAACGCGGTGCATTGCGTGTATGGTTAGGCGCCACA	CGGTAGGACCCTACACATCC	TGTGGCGCCTAACCATACAC
Proteome	1	Cytoplasm	1/3-3	N/A	trmJ	202	CGGTAGGACCCTACACATCCCAGGCATCCGAGAGGTCTGGGAATGCCACCACCAGGCTACAACCGGCTAACGCTTCCATTGCGTGTATGGTTAGGCGCCACA	CGGTAGGACCCTACACATCC	TGTGGCGCCTAACCATACAC
Proteome	1	Cytoplasm	1/3-3	N/A	trmJ	563	CGGTAGGACCCTACACATCCCAGGCATCCGAGAGGTCTGGGAATGCCGGTTGCCAGCAGCGTTTGTTCCAGATGACCATTGCGTGTATGGTTAGGCGCCACA	CGGTAGGACCCTACACATCC	TGTGGCGCCTAACCATACAC
Proteome	1	Cytoplasm	1/3-3	N/A	trmJ	629	CGGTAGGACCCTACACATCCCAGGCATCCGAGAGGTCTGGGAATGCGCGCACGGGTAAACAGACGGCGCAATTTATCATTGCGTGTATGGTTAGGCGCCACA	CGGTAGGACCCTACACATCC	TGTGGCGCCTAACCATACAC
Proteome	1	Cytoplasm	1/3-3	N/A	glyA	520	CGGTAGGACCCTACACATCCCAGGCATCCGAGAGGTCTGGGAATGCCCAGTCCACCACGCCGGAATATGCAGAGAACATTGCGTGTATGGTTAGGCGCCACA	CGGTAGGACCCTACACATCC	TGTGGCGCCTAACCATACAC
Proteome	1	Cytoplasm	1/3-3	N/A	glyA	823	CGGTAGGACCCTACACATCCCAGGCATCCGAGAGGTCTGGGAATGCGAACTCAGGCTCCATCGCTTCTTTCAGAGCCATTGCGTGTATGGTTAGGCGCCACA	CGGTAGGACCCTACACATCC	TGTGGCGCCTAACCATACAC
Proteome	1	Cytoplasm	1/3-3	N/A	glyA	788	CGGTAGGACCCTACACATCCCAGGCATCCGAGAGGTCTGGGAATGCCTTTACCGGCGATTACGTGCATCAACGGACCATTGCGTGTATGGTTAGGCGCCACA	CGGTAGGACCCTACACATCC	TGTGGCGCCTAACCATACAC
Proteome	1	Cytoplasm	1/3-3	N/A	glyA	718	CGGTAGGACCCTACACATCCCAGGCATCCGAGAGGTCTGGGAATGCGTACAGCTCTTCGCTACCACCTTTCGCCAGCATTGCGTGTATGGTTAGGCGCCACA	CGGTAGGACCCTACACATCC	TGTGGCGCCTAACCATACAC
Proteome	1	Cytoplasm	1/3-3	N/A	glyA	253	CGGTAGGACCCTACACATCCCAGGCATCCGAGAGGTCTGGGAATGCCTGGACGTTAGCGTAGTCAGCGCCGAACAGCATTGCGTGTATGGTTAGGCGCCACA	CGGTAGGACCCTACACATCC	TGTGGCGCCTAACCATACAC
Proteome	1	Cytoplasm	1/3-3	N/A	glyA	135	CGGTAGGACCCTACACATCCCAGGCATCCGAGAGGTCTGGGAATGCTATTTGTTGGTCAGCTGAGAACCCTGCGCCCATTGCGTGTATGGTTAGGCGCCACA	CGGTAGGACCCTACACATCC	TGTGGCGCCTAACCATACAC
Proteome	1	Cytoplasm	1/3-3	N/A	tadA	157	CGGTAGGACCCTACACATCCCAGGCATCCGAGAGGTCTGGGAATGCGGCCATGATTTCTGCATGTGCGGTGGGATCCATTGCGTGTATGGTTAGGCGCCACA	CGGTAGGACCCTACACATCC	TGTGGCGCCTAACCATACAC
Proteome	1	Cytoplasm	1/3-3	N/A	tadA	91	CGGTAGGACCCTACACATCCCAGGCATCCGAGAGGTCTGGGAATGCTACCCGATTGTTATGCACTAATACCGCGCCCATTGCGTGTATGGTTAGGCGCCACA	CGGTAGGACCCTACACATCC	TGTGGCGCCTAACCATACAC
Proteome	1	Cytoplasm	1/3-3	N/A	acpS	241	CGGTAGGACCCTACACATCCCAGGCATCCGAGAGGTCTGGGAATGCCCGTAGCCGTGGTTTGCCGAGCTCATCATTCATTGCGTGTATGGTTAGGCGCCACA	CGGTAGGACCCTACACATCC	TGTGGCGCCTAACCATACAC
Proteome	1	Cytoplasm	1/3-3	N/A	pdxJ	576	CGGTAGGACCCTACACATCCCAGGCATCCGAGAGGTCTGGGAATGCGCTTTCACGTTGTGATAGGTCAGACCGTGTCATTGCGTGTATGGTTAGGCGCCACA	CGGTAGGACCCTACACATCC	TGTGGCGCCTAACCATACAC
Proteome	1	Cytoplasm	1/3-3	N/A	pdxJ	698	CGGTAGGACCCTACACATCCCAGGCATCCGAGAGGTCTGGGAATGCCACGCGCTTCCAGCATCAGACGCTTCATTTCATTGCGTGTATGGTTAGGCGCCACA	CGGTAGGACCCTACACATCC	TGTGGCGCCTAACCATACAC
Proteome	1	Cytoplasm	1/3-3	N/A	pdxJ	27	CGGTAGGACCCTACACATCCCAGGCATCCGAGAGGTCTGGGAATGCGCGTTGCGCAGCGTAGCGATATGGTCAATGCATTGCGTGTATGGTTAGGCGCCACA	CGGTAGGACCCTACACATCC	TGTGGCGCCTAACCATACAC
Proteome	1	Cytoplasm	1/3-3	N/A	recO	578	CGGTAGGACCCTACACATCCCAGGCATCCGAGAGGTCTGGGAATGCGCAGTGTGTCTGCGTCAGGAAATTCCCGTGCATTGCGTGTATGGTTAGGCGCCACA	CGGTAGGACCCTACACATCC	TGTGGCGCCTAACCATACAC
Proteome	1	Cytoplasm	1/3-3	N/A	recO	254	CGGTAGGACCCTACACATCCCAGGCATCCGAGAGGTCTGGGAATGCGTTCGTTGATGTACAGACCGCTGTAAAGCGCATTGCGTGTATGGTTAGGCGCCACA	CGGTAGGACCCTACACATCC	TGTGGCGCCTAACCATACAC
Proteome	1	Cytoplasm	1/3-3	N/A	rnc	274	CGGTAGGACCCTACACATCCCAGGCATCCGAGAGGTCTGGGAATGCAAGTTCACCTGGCCCTAAACGTAAGCACTCCATTGCGTGTATGGTTAGGCGCCACA	CGGTAGGACCCTACACATCC	TGTGGCGCCTAACCATACAC
Proteome	1	Cytoplasm	1/3-3	N/A	rnc	562	CGGTAGGACCCTACACATCCCAGGCATCCGAGAGGTCTGGGAATGCCAGGCCGCTGACCTGGCAGTGGATAGTAAACATTGCGTGTATGGTTAGGCGCCACA	CGGTAGGACCCTACACATCC	TGTGGCGCCTAACCATACAC
Proteome	1	Cytoplasm	1/3-3	N/A	rnc	611	CGGTAGGACCCTACACATCCCAGGCATCCGAGAGGTCTGGGAATGCCCTGCTCAGCCTTACGACGGCTTGAACCTGCATTGCGTGTATGGTTAGGCGCCACA	CGGTAGGACCCTACACATCC	TGTGGCGCCTAACCATACAC
Proteome	1	Cytoplasm	1/3-3	N/A	rpoE	129	CGGTAGGACCCTACACATCCCAGGCATCCGAGAGGTCTGGGAATGCGCTTCTTGTACCACATCGGGAACATCACCCCATTGCGTGTATGGTTAGGCGCCACA	CGGTAGGACCCTACACATCC	TGTGGCGCCTAACCATACAC
Proteome	1	Cytoplasm	1/3-3	N/A	rpoE	281	CGGTAGGACCCTACACATCCCAGGCATCCGAGAGGTCTGGGAATGCCAGCTTCAATGGCATCCACATCACTGGAAGCATTGCGTGTATGGTTAGGCGCCACA	CGGTAGGACCCTACACATCC	TGTGGCGCCTAACCATACAC
Proteome	1	Cytoplasm	1/3-3	N/A	rpoE	482	CGGTAGGACCCTACACATCCCAGGCATCCGAGAGGTCTGGGAATGCGCACCGTACCTACCGGACAATCCATGATAGCATTGCGTGTATGGTTAGGCGCCACA	CGGTAGGACCCTACACATCC	TGTGGCGCCTAACCATACAC
Proteome	1	Cytoplasm	1/3-3	N/A	srmB	591	CGGTAGGACCCTACACATCCCAGGCATCCGAGAGGTCTGGGAATGCGGATCTTCCAGCAGACGCTCGGCAAAGTCCCATTGCGTGTATGGTTAGGCGCCACA	CGGTAGGACCCTACACATCC	TGTGGCGCCTAACCATACAC
Proteome	1	Cytoplasm	1/3-3	N/A	srmB	993	CGGTAGGACCCTACACATCCCAGGCATCCGAGAGGTCTGGGAATGCCGCGCGGTACGTCCGATACGGTGCAAATAACATTGCGTGTATGGTTAGGCGCCACA	CGGTAGGACCCTACACATCC	TGTGGCGCCTAACCATACAC
Proteome	1	Cytoplasm	1/3-3	N/A	srmB	63	CGGTAGGACCCTACACATCCCAGGCATCCGAGAGGTCTGGGAATGCTGAATGGCGGTCGGGCGAGTGAAACCTTTACATTGCGTGTATGGTTAGGCGCCACA	CGGTAGGACCCTACACATCC	TGTGGCGCCTAACCATACAC
Proteome	1	Cytoplasm	1/3-3	N/A	srmB	896	CGGTAGGACCCTACACATCCCAGGCATCCGAGAGGTCTGGGAATGCCGGCAACATCGGTTGCGACCAGTACGTTTACATTGCGTGTATGGTTAGGCGCCACA	CGGTAGGACCCTACACATCC	TGTGGCGCCTAACCATACAC
Proteome	1	Cytoplasm	1/3-3	N/A	srmB	306	CGGTAGGACCCTACACATCCCAGGCATCCGAGAGGTCTGGGAATGCCCGGTGATGGTGGCGATATCCAGATGCGTACATTGCGTGTATGGTTAGGCGCCACA	CGGTAGGACCCTACACATCC	TGTGGCGCCTAACCATACAC
Proteome	1	Cytoplasm	1/3-3	N/A	srmB	861	CGGTAGGACCCTACACATCCCAGGCATCCGAGAGGTCTGGGAATGCCCTTCGGTCAAACGCTTGATCGCTTCGTTACATTGCGTGTATGGTTAGGCGCCACA	CGGTAGGACCCTACACATCC	TGTGGCGCCTAACCATACAC
Proteome	1	Cytoplasm	1/3-3	N/A	yfiD	44	CGGTAGGACCCTACACATCCCAGGCATCCGAGAGGTCTGGGAATGCCGCTGTCCAGCAGCCAGAAAGAGTTCAGCACATTGCGTGTATGGTTAGGCGCCACA	CGGTAGGACCCTACACATCC	TGTGGCGCCTAACCATACAC
Proteome	1	Cytoplasm	1/3-3	N/A	yfiD	236	CGGTAGGACCCTACACATCCCAGGCATCCGAGAGGTCTGGGAATGCGCTTAACTGCATCTTCCAGAGTTTCGCGACCATTGCGTGTATGGTTAGGCGCCACA	CGGTAGGACCCTACACATCC	TGTGGCGCCTAACCATACAC
Proteome	1	Cytoplasm	1/3-3	N/A	yfiF	459	CGGTAGGACCCTACACATCCCAGGCATCCGAGAGGTCTGGGAATGCGTCAATTCCGCTTCATCCACCACATGGTACCATTGCGTGTATGGTTAGGCGCCACA	CGGTAGGACCCTACACATCC	TGTGGCGCCTAACCATACAC
Proteome	1	Cytoplasm	1/3-3	N/A	yfiF	422	CGGTAGGACCCTACACATCCCAGGCATCCGAGAGGTCTGGGAATGCGGTTTGCTGCCATCCAGCGCAAAGCTTCTTCATTGCGTGTATGGTTAGGCGCCACA	CGGTAGGACCCTACACATCC	TGTGGCGCCTAACCATACAC
Proteome	1	Cytoplasm	1/3-3	N/A	yfiF	29	CGGTAGGACCCTACACATCCCAGGCATCCGAGAGGTCTGGGAATGCCACTGCGGACATACATCACTTTGACCTTGCCATTGCGTGTATGGTTAGGCGCCACA	CGGTAGGACCCTACACATCC	TGTGGCGCCTAACCATACAC
Proteome	1	Cytoplasm	1/3-3	N/A	yfiF	933	CGGTAGGACCCTACACATCCCAGGCATCCGAGAGGTCTGGGAATGCCCCGTACCGTCAATCTTCACGCGCAGATCGCATTGCGTGTATGGTTAGGCGCCACA	CGGTAGGACCCTACACATCC	TGTGGCGCCTAACCATACAC
Proteome	1	Cytoplasm	1/3-3	N/A	trxC	353	CGGTAGGACCCTACACATCCCAGGCATCCGAGAGGTCTGGGAATGCTCGGTACTGCGCCATTAAGCATGTCGACAACATTGCGTGTATGGTTAGGCGCCACA	CGGTAGGACCCTACACATCC	TGTGGCGCCTAACCATACAC
Proteome	1	Cytoplasm	1/3-3	N/A	trxC	388	CGGTAGGACCCTACACATCCCAGGCATCCGAGAGGTCTGGGAATGCAAGAGATTCGTTCAGCCAGCTATCGAACGGCATTGCGTGTATGGTTAGGCGCCACA	CGGTAGGACCCTACACATCC	TGTGGCGCCTAACCATACAC
Proteome	1	Cytoplasm	1/3-3	N/A	pssA	1248	CGGTAGGACCCTACACATCCCAGGCATCCGAGAGGTCTGGGAATGCTCGGCAATACTTTGCAGATCGCGATAGTGCCATTGCGTGTATGGTTAGGCGCCACA	CGGTAGGACCCTACACATCC	TGTGGCGCCTAACCATACAC
Proteome	1	Cytoplasm	1/3-3	N/A	pssA	1213	CGGTAGGACCCTACACATCCCAGGCATCCGAGAGGTCTGGGAATGCGATGGTGGTATGCTCGCGGATCAGCTCCAGCATTGCGTGTATGGTTAGGCGCCACA	CGGTAGGACCCTACACATCC	TGTGGCGCCTAACCATACAC
Proteome	1	Cytoplasm	1/3-3	N/A	pssA	462	CGGTAGGACCCTACACATCCCAGGCATCCGAGAGGTCTGGGAATGCTCGTGCTGATGCAGGTAAACATCGTTCAGGCATTGCGTGTATGGTTAGGCGCCACA	CGGTAGGACCCTACACATCC	TGTGGCGCCTAACCATACAC
Proteome	1	Cytoplasm	1/3-3	N/A	pssA	844	CGGTAGGACCCTACACATCCCAGGCATCCGAGAGGTCTGGGAATGCCCCTTCGCGCAGCAACTGGATAATATTGCGCATTGCGTGTATGGTTAGGCGCCACA	CGGTAGGACCCTACACATCC	TGTGGCGCCTAACCATACAC
Proteome	1	Cytoplasm	1/3-3	N/A	pssA	582	CGGTAGGACCCTACACATCCCAGGCATCCGAGAGGTCTGGGAATGCTTAACATCATCCAGACGATTAACGCCGCGGCATTGCGTGTATGGTTAGGCGCCACA	CGGTAGGACCCTACACATCC	TGTGGCGCCTAACCATACAC
Proteome	1	Cytoplasm	1/3-3	N/A	clpB	1382	CGGTAGGACCCTACACATCCCAGGCATCCGAGAGGTCTGGGAATGCCAGAAAGCGATGCCTTCTCTGCTTTCCACTCATTGCGTGTATGGTTAGGCGCCACA	CGGTAGGACCCTACACATCC	TGTGGCGCCTAACCATACAC
Proteome	1	Cytoplasm	1/3-3	N/A	clpB	230	CGGTAGGACCCTACACATCCCAGGCATCCGAGAGGTCTGGGAATGCGATCCTGTGATGGCTGGACATCACCACCAGCATTGCGTGTATGGTTAGGCGCCACA	CGGTAGGACCCTACACATCC	TGTGGCGCCTAACCATACAC
Proteome	1	Cytoplasm	1/3-3	N/A	clpB	328	CGGTAGGACCCTACACATCCCAGGCATCCGAGAGGTCTGGGAATGCGCGAGACTCAAGTGCCGCCAGAACGAACAGCATTGCGTGTATGGTTAGGCGCCACA	CGGTAGGACCCTACACATCC	TGTGGCGCCTAACCATACAC
Proteome	1	Cytoplasm	1/3-3	N/A	clpB	1882	CGGTAGGACCCTACACATCCCAGGCATCCGAGAGGTCTGGGAATGCAAACTCGGACATATCGATACGGACCATCGCCATTGCGTGTATGGTTAGGCGCCACA	CGGTAGGACCCTACACATCC	TGTGGCGCCTAACCATACAC
Proteome	1	Cytoplasm	1/3-3	N/A	clpB	1417	CGGTAGGACCCTACACATCCCAGGCATCCGAGAGGTCTGGGAATGCCGCCTGTTCCAGTTCCGCTTTAATGGTCTGCATTGCGTGTATGGTTAGGCGCCACA	CGGTAGGACCCTACACATCC	TGTGGCGCCTAACCATACAC
Proteome	1	Cytoplasm	1/3-3	N/A	clpB	1918	CGGTAGGACCCTACACATCCCAGGCATCCGAGAGGTCTGGGAATGCCGCACCAACCAAACGAGACACCGAGTGTTTCATTGCGTGTATGGTTAGGCGCCACA	CGGTAGGACCCTACACATCC	TGTGGCGCCTAACCATACAC
Proteome	1	Cytoplasm	1/3-3	N/A	clpB	265	CGGTAGGACCCTACACATCCCAGGCATCCGAGAGGTCTGGGAATGCCGCCAGCTTGTCGCAAAGATTAAGAACGCGCATTGCGTGTATGGTTAGGCGCCACA	CGGTAGGACCCTACACATCC	TGTGGCGCCTAACCATACAC
Proteome	1	Cytoplasm	1/3-3	N/A	clpB	1797	CGGTAGGACCCTACACATCCCAGGCATCCGAGAGGTCTGGGAATGCACACCAGTTGGGCCGAGGAACAGGAATGAACATTGCGTGTATGGTTAGGCGCCACA	CGGTAGGACCCTACACATCC	TGTGGCGCCTAACCATACAC
Proteome	1	Cytoplasm	1/3-3	N/A	clpB	1044	CGGTAGGACCCTACACATCCCAGGCATCCGAGAGGTCTGGGAATGCTCGTAACGTTCTTTCAGGCCACGCAGAATCCATTGCGTGTATGGTTAGGCGCCACA	CGGTAGGACCCTACACATCC	TGTGGCGCCTAACCATACAC
Proteome	1	Cytoplasm	1/3-3	N/A	clpB	454	CGGTAGGACCCTACACATCCCAGGCATCCGAGAGGTCTGGGAATGCCAAAGCCTGACGTTGGTCTTCAGCACCTTGCATTGCGTGTATGGTTAGGCGCCACA	CGGTAGGACCCTACACATCC	TGTGGCGCCTAACCATACAC
Proteome	1	Cytoplasm	1/3-3	N/A	clpB	1967	CGGTAGGACCCTACACATCCCAGGCATCCGAGAGGTCTGGGAATGCCCGCTTCGGTCAGGTAGCCACCTTCTTCATCATTGCGTGTATGGTTAGGCGCCACA	CGGTAGGACCCTACACATCC	TGTGGCGCCTAACCATACAC
Proteome	1	Cytoplasm	1/3-3	N/A	rluD	189	CGGTAGGACCCTACACATCCCAGGCATCCGAGAGGTCTGGGAATGCTCTTCAATCTCAGCGTTGATGGCAACCTGCCATTGCGTGTATGGTTAGGCGCCACA	CGGTAGGACCCTACACATCC	TGTGGCGCCTAACCATACAC
Proteome	1	Cytoplasm	1/3-3	N/A	rluD	75	CGGTAGGACCCTACACATCCCAGGCATCCGAGAGGTCTGGGAATGCCGCGAACGTGAATAATCCGGGAACATTTCGCATTGCGTGTATGGTTAGGCGCCACA	CGGTAGGACCCTACACATCC	TGTGGCGCCTAACCATACAC
Proteome	1	Cytoplasm	1/3-3	N/A	rluD	8	CGGTAGGACCCTACACATCCCAGGCATCCGAGAGGTCTGGGAATGCCGGACACCGTTGCAGTGAGCTGTACTCGTTCATTGCGTGTATGGTTAGGCGCCACA	CGGTAGGACCCTACACATCC	TGTGGCGCCTAACCATACAC
Proteome	1	Cytoplasm	1/3-3	N/A	rluD	816	CGGTAGGACCCTACACATCCCAGGCATCCGAGAGGTCTGGGAATGCGTTGCATGTAGCGCCTGGCGGTCAAACTTACATTGCGTGTATGGTTAGGCGCCACA	CGGTAGGACCCTACACATCC	TGTGGCGCCTAACCATACAC
Proteome	1	Cytoplasm	1/3-3	N/A	raiA	258	CGGTAGGACCCTACACATCCCAGGCATCCGAGAGGTCTGGGAATGCCGACGTGCTTCGCCTTTGTGCTGCAGTTTACATTGCGTGTATGGTTAGGCGCCACA	CGGTAGGACCCTACACATCC	TGTGGCGCCTAACCATACAC
Proteome	1	Cytoplasm	1/3-3	N/A	pheA	189	CGGTAGGACCCTACACATCCCAGGCATCCGAGAGGTCTGGGAATGCATGTAATGGGCGTCCAGATGGTGCGCTTTACATTGCGTGTATGGTTAGGCGCCACA	CGGTAGGACCCTACACATCC	TGTGGCGCCTAACCATACAC
Proteome	1	Cytoplasm	1/3-3	N/A	pheA	1132	CGGTAGGACCCTACACATCCCAGGCATCCGAGAGGTCTGGGAATGCTCAGGTTGGATCAACAGGCACTACGTTCTCCATTGCGTGTATGGTTAGGCGCCACA	CGGTAGGACCCTACACATCC	TGTGGCGCCTAACCATACAC
Proteome	1	Cytoplasm	1/3-3	N/A	pheA	579	CGGTAGGACCCTACACATCCCAGGCATCCGAGAGGTCTGGGAATGCATGGTGGATAAATCAGTAGTGCCGGAGACCCATTGCGTGTATGGTTAGGCGCCACA	CGGTAGGACCCTACACATCC	TGTGGCGCCTAACCATACAC
Proteome	1	Cytoplasm	1/3-3	N/A	pheA	859	CGGTAGGACCCTACACATCCCAGGCATCCGAGAGGTCTGGGAATGCCGCCGGAACCTGATCAGACACGTTAATGGCCATTGCGTGTATGGTTAGGCGCCACA	CGGTAGGACCCTACACATCC	TGTGGCGCCTAACCATACAC
Proteome	1	Cytoplasm	1/3-3	N/A	ratB	40	CGGTAGGACCCTACACATCCCAGGCATCCGAGAGGTCTGGGAATGCCGTCACTCGCTGCAGGTACTGCTTCTCAGGCATTGCGTGTATGGTTAGGCGCCACA	CGGTAGGACCCTACACATCC	TGTGGCGCCTAACCATACAC
Proteome	1	Cytoplasm	1/3-3	N/A	rnlA	1013	CGGTAGGACCCTACACATCCCAGGCATCCGAGAGGTCTGGGAATGCACGCTCTAGTGGCTTTACCCATCAACCGGGCATTGCGTGTATGGTTAGGCGCCACA	CGGTAGGACCCTACACATCC	TGTGGCGCCTAACCATACAC
Proteome	1	Cytoplasm	1/3-3	N/A	rnlA	124	CGGTAGGACCCTACACATCCCAGGCATCCGAGAGGTCTGGGAATGCTGGTCTGGTAAATACGACCCGAAGCCCAGCCATTGCGTGTATGGTTAGGCGCCACA	CGGTAGGACCCTACACATCC	TGTGGCGCCTAACCATACAC
Proteome	1	Cytoplasm	1/3-3	N/A	rnlA	570	CGGTAGGACCCTACACATCCCAGGCATCCGAGAGGTCTGGGAATGCTTAGCTTTACCATCCTCCTGGCGGATTAGCCATTGCGTGTATGGTTAGGCGCCACA	CGGTAGGACCCTACACATCC	TGTGGCGCCTAACCATACAC
Proteome	1	Cytoplasm	1/3-3	N/A	rnlA	649	CGGTAGGACCCTACACATCCCAGGCATCCGAGAGGTCTGGGAATGCGGCAGTCACGTGGAGATGCGGGTAAGCATCCATTGCGTGTATGGTTAGGCGCCACA	CGGTAGGACCCTACACATCC	TGTGGCGCCTAACCATACAC
Proteome	1	Cytoplasm	1/3-3	N/A	stpA	189	CGGTAGGACCCTACACATCCCAGGCATCCGAGAGGTCTGGGAATGCTCCGGGTTAATTCCGTCAGCTTTCATCAGCCATTGCGTGTATGGTTAGGCGCCACA	CGGTAGGACCCTACACATCC	TGTGGCGCCTAACCATACAC
Proteome	1	Cytoplasm	1/3-3	N/A	mprA	325	CGGTAGGACCCTACACATCCCAGGCATCCGAGAGGTCTGGGAATGCCGTTAATTGCAGATGCAGGCAGCGGCGATCCATTGCGTGTATGGTTAGGCGCCACA	CGGTAGGACCCTACACATCC	TGTGGCGCCTAACCATACAC
Proteome	1	Cytoplasm	1/3-3	N/A	mprA	502	CGGTAGGACCCTACACATCCCAGGCATCCGAGAGGTCTGGGAATGCTTAGCTCATCGCTTCGAGAACCACACCGTCCATTGCGTGTATGGTTAGGCGCCACA	CGGTAGGACCCTACACATCC	TGTGGCGCCTAACCATACAC
Proteome	1	Cytoplasm	1/3-3	N/A	luxS	478	CGGTAGGACCCTACACATCCCAGGCATCCGAGAGGTCTGGGAATGCCAGTTCCTGCAACTTCTCTTTCGGCAGTGCCATTGCGTGTATGGTTAGGCGCCACA	CGGTAGGACCCTACACATCC	TGTGGCGCCTAACCATACAC
Proteome	1	Cytoplasm	1/3-3	N/A	luxS	225	CGGTAGGACCCTACACATCCCAGGCATCCGAGAGGTCTGGGAATGCGTGCGGCAGCCCATTGGCGAGATATCGATACATTGCGTGTATGGTTAGGCGCCACA	CGGTAGGACCCTACACATCC	TGTGGCGCCTAACCATACAC
Proteome	1	Cytoplasm	1/3-3	N/A	luxS	328	CGGTAGGACCCTACACATCCCAGGCATCCGAGAGGTCTGGGAATGCCTGATTCTGATCCTGCACTTTCAGCACGTCCATTGCGTGTATGGTTAGGCGCCACA	CGGTAGGACCCTACACATCC	TGTGGCGCCTAACCATACAC
Proteome	1	Cytoplasm	1/3-3	N/A	gshA	1022	CGGTAGGACCCTACACATCCCAGGCATCCGAGAGGTCTGGGAATGCCGAGGAATCGCACCTGCTGTTCATCTACACCATTGCGTGTATGGTTAGGCGCCACA	CGGTAGGACCCTACACATCC	TGTGGCGCCTAACCATACAC
Proteome	1	Cytoplasm	1/3-3	N/A	gshA	1140	CGGTAGGACCCTACACATCCCAGGCATCCGAGAGGTCTGGGAATGCGTCAGACCCGGTTTGCGACCTTCGAGGATCCATTGCGTGTATGGTTAGGCGCCACA	CGGTAGGACCCTACACATCC	TGTGGCGCCTAACCATACAC
Proteome	1	Cytoplasm	1/3-3	N/A	gshA	772	CGGTAGGACCCTACACATCCCAGGCATCCGAGAGGTCTGGGAATGCGATTGCCTGTTTAAGGCCCGCTACGTACTCCATTGCGTGTATGGTTAGGCGCCACA	CGGTAGGACCCTACACATCC	TGTGGCGCCTAACCATACAC
Proteome	1	Cytoplasm	1/3-3	N/A	gshA	543	CGGTAGGACCCTACACATCCCAGGCATCCGAGAGGTCTGGGAATGCCCGAAACGATAGTAATTGCGGATAACGCGGCATTGCGTGTATGGTTAGGCGCCACA	CGGTAGGACCCTACACATCC	TGTGGCGCCTAACCATACAC
Proteome	1	Cytoplasm	1/3-3	N/A	gshA	603	CGGTAGGACCCTACACATCCCAGGCATCCGAGAGGTCTGGGAATGCCCTTGCAGGAAAGAAGAACAAATCGCCGGACATTGCGTGTATGGTTAGGCGCCACA	CGGTAGGACCCTACACATCC	TGTGGCGCCTAACCATACAC
Proteome	1	Cytoplasm	1/3-3	N/A	gshA	1427	CGGTAGGACCCTACACATCCCAGGCATCCGAGAGGTCTGGGAATGCCTTCGCGCAGAATTTCCAGCGGCTCTTCACCATTGCGTGTATGGTTAGGCGCCACA	CGGTAGGACCCTACACATCC	TGTGGCGCCTAACCATACAC
Proteome	1	Cytoplasm	1/3-3	N/A	gshA	113	CGGTAGGACCCTACACATCCCAGGCATCCGAGAGGTCTGGGAATGCATGCTTCAGGATGACCTGTTGTTGCCAGTGCATTGCGTGTATGGTTAGGCGCCACA	CGGTAGGACCCTACACATCC	TGTGGCGCCTAACCATACAC
Proteome	1	Cytoplasm	1/3-3	N/A	yqaB	42	CGGTAGGACCCTACACATCCCAGGCATCCGAGAGGTCTGGGAATGCCGGTGCGTAGGCTCCGTATCCAGGATTGTGCATTGCGTGTATGGTTAGGCGCCACA	CGGTAGGACCCTACACATCC	TGTGGCGCCTAACCATACAC
Proteome	1	Cytoplasm	1/3-3	N/A	yqaB	83	CGGTAGGACCCTACACATCCCAGGCATCCGAGAGGTCTGGGAATGCACTGAAGACCGTAGTGCCCTAATACTTCGCCATTGCGTGTATGGTTAGGCGCCACA	CGGTAGGACCCTACACATCC	TGTGGCGCCTAACCATACAC
Proteome	1	Cytoplasm	1/3-3	N/A	alaS	323	CGGTAGGACCCTACACATCCCAGGCATCCGAGAGGTCTGGGAATGCCGCTGGTCAGCAGTTCCCATGCAAACTGAACATTGCGTGTATGGTTAGGCGCCACA	CGGTAGGACCCTACACATCC	TGTGGCGCCTAACCATACAC
Proteome	1	Cytoplasm	1/3-3	N/A	alaS	639	CGGTAGGACCCTACACATCCCAGGCATCCGAGAGGTCTGGGAATGCGCCTGGCGGTTGAACTGCATGAAGACGATGCATTGCGTGTATGGTTAGGCGCCACA	CGGTAGGACCCTACACATCC	TGTGGCGCCTAACCATACAC
Proteome	1	Cytoplasm	1/3-3	N/A	alaS	2450	CGGTAGGACCCTACACATCCCAGGCATCCGAGAGGTCTGGGAATGCTCACACGATCTGTGACGTCCTTAGATACGCCATTGCGTGTATGGTTAGGCGCCACA	CGGTAGGACCCTACACATCC	TGTGGCGCCTAACCATACAC
Proteome	1	Cytoplasm	1/3-3	N/A	alaS	2011	CGGTAGGACCCTACACATCCCAGGCATCCGAGAGGTCTGGGAATGCGAACAGACCAATATCACCAGTGCGGCTGGCCATTGCGTGTATGGTTAGGCGCCACA	CGGTAGGACCCTACACATCC	TGTGGCGCCTAACCATACAC
Proteome	1	Cytoplasm	1/3-3	N/A	alaS	1813	CGGTAGGACCCTACACATCCCAGGCATCCGAGAGGTCTGGGAATGCGTCTTCGACCGCACGAATCTCTTCTGGTTTCATTGCGTGTATGGTTAGGCGCCACA	CGGTAGGACCCTACACATCC	TGTGGCGCCTAACCATACAC
Proteome	1	Cytoplasm	1/3-3	N/A	alaS	1606	CGGTAGGACCCTACACATCCCAGGCATCCGAGAGGTCTGGGAATGCGCCCACTTTCAGAGAACCCGCAGCAAGTTTCATTGCGTGTATGGTTAGGCGCCACA	CGGTAGGACCCTACACATCC	TGTGGCGCCTAACCATACAC
Proteome	1	Cytoplasm	1/3-3	N/A	alaS	2601	CGGTAGGACCCTACACATCCCAGGCATCCGAGAGGTCTGGGAATGCTATTGCAATTTCGCGCTGACCCAGCCTTTCCATTGCGTGTATGGTTAGGCGCCACA	CGGTAGGACCCTACACATCC	TGTGGCGCCTAACCATACAC
Proteome	1	Cytoplasm	1/3-3	N/A	alaS	1890	CGGTAGGACCCTACACATCCCAGGCATCCGAGAGGTCTGGGAATGCCCTTTCGCTTTCGCCGCTTCGAGATCCATGCATTGCGTGTATGGTTAGGCGCCACA	CGGTAGGACCCTACACATCC	TGTGGCGCCTAACCATACAC
Proteome	1	Cytoplasm	1/3-3	N/A	alaS	2266	CGGTAGGACCCTACACATCCCAGGCATCCGAGAGGTCTGGGAATGCTGCCTTACTGGAAAGATTTGCGCTCTCCTGCATTGCGTGTATGGTTAGGCGCCACA	CGGTAGGACCCTACACATCC	TGTGGCGCCTAACCATACAC
Proteome	1	Cytoplasm	1/3-3	N/A	alaS	1465	CGGTAGGACCCTACACATCCCAGGCATCCGAGAGGTCTGGGAATGCGAATGGCGTTTGATCCAGCACGACCACAGCCATTGCGTGTATGGTTAGGCGCCACA	CGGTAGGACCCTACACATCC	TGTGGCGCCTAACCATACAC
Proteome	1	Cytoplasm	1/3-3	N/A	alaS	731	CGGTAGGACCCTACACATCCCAGGCATCCGAGAGGTCTGGGAATGCTAGAGTTAACGTGTTGCAGCACCGCAGCAACATTGCGTGTATGGTTAGGCGCCACA	CGGTAGGACCCTACACATCC	TGTGGCGCCTAACCATACAC
Proteome	1	Cytoplasm	1/3-3	N/A	alaS	468	CGGTAGGACCCTACACATCCCAGGCATCCGAGAGGTCTGGGAATGCGCGTATGGCGCACCTTTGTTATCGCCGATGCATTGCGTGTATGGTTAGGCGCCACA	CGGTAGGACCCTACACATCC	TGTGGCGCCTAACCATACAC
Proteome	1	Cytoplasm	1/3-3	N/A	alaS	384	CGGTAGGACCCTACACATCCCAGGCATCCGAGAGGTCTGGGAATGCTCGTCGTCGCTTTCATAGACGGTAACCCACCATTGCGTGTATGGTTAGGCGCCACA	CGGTAGGACCCTACACATCC	TGTGGCGCCTAACCATACAC
Proteome	1	Cytoplasm	1/3-3	N/A	alaS	1061	CGGTAGGACCCTACACATCCCAGGCATCCGAGAGGTCTGGGAATGCCTTCAGTCTTCAGCACCTGCTCAACCTGCGCATTGCGTGTATGGTTAGGCGCCACA	CGGTAGGACCCTACACATCC	TGTGGCGCCTAACCATACAC
Proteome	1	Cytoplasm	1/3-3	N/A	recA	127	CGGTAGGACCCTACACATCCCAGGCATCCGAGAGGTCTGGGAATGCAAGCGCGATATCCAGTGAAAGCGAACCGGTCATTGCGTGTATGGTTAGGCGCCACA	CGGTAGGACCCTACACATCC	TGTGGCGCCTAACCATACAC
Proteome	1	Cytoplasm	1/3-3	N/A	recA	603	CGGTAGGACCCTACACATCCCAGGCATCCGAGAGGTCTGGGAATGCGTAGTGGTTTCCGGGTTACCGAACATCACACATTGCGTGTATGGTTAGGCGCCACA	CGGTAGGACCCTACACATCC	TGTGGCGCCTAACCATACAC
Proteome	1	Cytoplasm	1/3-3	N/A	recA	867	CGGTAGGACCCTACACATCCCAGGCATCCGAGAGGTCTGGGAATGCATCTTCTCACCTTTGTAGCTGTACCACGCGCATTGCGTGTATGGTTAGGCGCCACA	CGGTAGGACCCTACACATCC	TGTGGCGCCTAACCATACAC
Proteome	1	Cytoplasm	1/3-3	N/A	recA	331	CGGTAGGACCCTACACATCCCAGGCATCCGAGAGGTCTGGGAATGCCGGCTGGGAGCACAGCAGGTTGTCGATATCCATTGCGTGTATGGTTAGGCGCCACA	CGGTAGGACCCTACACATCC	TGTGGCGCCTAACCATACAC
Proteome	1	Cytoplasm	1/3-3	N/A	recA	185	CGGTAGGACCCTACACATCCCAGGCATCCGAGAGGTCTGGGAATGCCGGAAGATTCCGGTCCGTAGATTTCGACGACATTGCGTGTATGGTTAGGCGCCACA	CGGTAGGACCCTACACATCC	TGTGGCGCCTAACCATACAC
Proteome	1	Cytoplasm	1/3-3	N/A	mutS	2266	CGGTAGGACCCTACACATCCCAGGCATCCGAGAGGTCTGGGAATGCGCCATCCTGCACGCTGTGCATAAAGGCAATCATTGCGTGTATGGTTAGGCGCCACA	CGGTAGGACCCTACACATCC	TGTGGCGCCTAACCATACAC
Proteome	1	Cytoplasm	1/3-3	N/A	mutS	326	CGGTAGGACCCTACACATCCCAGGCATCCGAGAGGTCTGGGAATGCTGGTGCCTGGCGTAACGATACGCACAACTTCATTGCGTGTATGGTTAGGCGCCACA	CGGTAGGACCCTACACATCC	TGTGGCGCCTAACCATACAC
Proteome	1	Cytoplasm	1/3-3	N/A	mutS	641	CGGTAGGACCCTACACATCCCAGGCATCCGAGAGGTCTGGGAATGCCGACCAGATCGCGGGTCCCAAATTGCAGATCATTGCGTGTATGGTTAGGCGCCACA	CGGTAGGACCCTACACATCC	TGTGGCGCCTAACCATACAC
Proteome	1	Cytoplasm	1/3-3	N/A	mutS	2417	CGGTAGGACCCTACACATCCCAGGCATCCGAGAGGTCTGGGAATGCGCAAAGACATTTGCGTACCATCCACTTGCGCATTGCGTGTATGGTTAGGCGCCACA	CGGTAGGACCCTACACATCC	TGTGGCGCCTAACCATACAC
Proteome	1	Cytoplasm	1/3-3	N/A	mutS	1229	CGGTAGGACCCTACACATCCCAGGCATCCGAGAGGTCTGGGAATGCGTACCAGCACCGGCGGTGTGTCGATGATTGCATTGCGTGTATGGTTAGGCGCCACA	CGGTAGGACCCTACACATCC	TGTGGCGCCTAACCATACAC
Proteome	1	Cytoplasm	1/3-3	N/A	mutS	1180	CGGTAGGACCCTACACATCCCAGGCATCCGAGAGGTCTGGGAATGCCAGCTCGGCAAACTCGCCCATCTTCTCACGCATTGCGTGTATGGTTAGGCGCCACA	CGGTAGGACCCTACACATCC	TGTGGCGCCTAACCATACAC
Proteome	1	Cytoplasm	1/3-3	N/A	mutS	1448	CGGTAGGACCCTACACATCCCAGGCATCCGAGAGGTCTGGGAATGCGGCGACGCATGTAGTTGATGGGTGCCAGATCATTGCGTGTATGGTTAGGCGCCACA	CGGTAGGACCCTACACATCC	TGTGGCGCCTAACCATACAC
Proteome	1	Cytoplasm	1/3-3	N/A	mutS	1413	CGGTAGGACCCTACACATCCCAGGCATCCGAGAGGTCTGGGAATGCTGCCCACGGCTGATTTGAATGTAGTAGCCGCATTGCGTGTATGGTTAGGCGCCACA	CGGTAGGACCCTACACATCC	TGTGGCGCCTAACCATACAC
Proteome	1	Cytoplasm	1/3-3	N/A	mutS	427	CGGTAGGACCCTACACATCCCAGGCATCCGAGAGGTCTGGGAATGCGGAACTGATATCCAGCGTCGCGTAGCCGAACATTGCGTGTATGGTTAGGCGCCACA	CGGTAGGACCCTACACATCC	TGTGGCGCCTAACCATACAC
Proteome	1	Cytoplasm	1/3-3	N/A	mutS	1334	CGGTAGGACCCTACACATCCCAGGCATCCGAGAGGTCTGGGAATGCGCTCGCGGACTTCCAGACGCTCCAGATAATCATTGCGTGTATGGTTAGGCGCCACA	CGGTAGGACCCTACACATCC	TGTGGCGCCTAACCATACAC
Proteome	1	Cytoplasm	1/3-3	N/A	mutS	827	CGGTAGGACCCTACACATCCCAGGCATCCGAGAGGTCTGGGAATGCCACCCGCCAGGTTCTGGGTGATTTCCAGATCATTGCGTGTATGGTTAGGCGCCACA	CGGTAGGACCCTACACATCC	TGTGGCGCCTAACCATACAC
Proteome	1	Cytoplasm	1/3-3	N/A	rpoS	536	CGGTAGGACCCTACACATCCCAGGCATCCGAGAGGTCTGGGAATGCGCTTATGGGACAACTCACGTGCGGTTCGCACATTGCGTGTATGGTTAGGCGCCACA	CGGTAGGACCCTACACATCC	TGTGGCGCCTAACCATACAC
Proteome	1	Cytoplasm	1/3-3	N/A	rpoS	344	CGGTAGGACCCTACACATCCCAGGCATCCGAGAGGTCTGGGAATGCGGTTGCCCTCTTCGATAAGGTCCAGCAACGCATTGCGTGTATGGTTAGGCGCCACA	CGGTAGGACCCTACACATCC	TGTGGCGCCTAACCATACAC
Proteome	1	Cytoplasm	1/3-3	N/A	rpoS	641	CGGTAGGACCCTACACATCCCAGGCATCCGAGAGGTCTGGGAATGCTGTCTACCGAGGTAATGCGCTCGTTAAGACCATTGCGTGTATGGTTAGGCGCCACA	CGGTAGGACCCTACACATCC	TGTGGCGCCTAACCATACAC
Proteome	1	Cytoplasm	1/3-3	N/A	rpoS	875	CGGTAGGACCCTACACATCCCAGGCATCCGAGAGGTCTGGGAATGCCACGTTCACGGGTGAGGCCAATTTCACGACCATTGCGTGTATGGTTAGGCGCCACA	CGGTAGGACCCTACACATCC	TGTGGCGCCTAACCATACAC
Proteome	1	Cytoplasm	1/3-3	N/A	rpoS	606	CGGTAGGACCCTACACATCCCAGGCATCCGAGAGGTCTGGGAATGCATACGGCTGACGTCATCAACTGGCTTATCCCATTGCGTGTATGGTTAGGCGCCACA	CGGTAGGACCCTACACATCC	TGTGGCGCCTAACCATACAC
Proteome	1	Cytoplasm	1/3-3	N/A	pcm	523	CGGTAGGACCCTACACATCCCAGGCATCCGAGAGGTCTGGGAATGCACGACGCACCCGTTTCAAATACTGGTGCTCCATTGCGTGTATGGTTAGGCGCCACA	CGGTAGGACCCTACACATCC	TGTGGCGCCTAACCATACAC
Proteome	1	Cytoplasm	1/3-3	N/A	pcm	424	CGGTAGGACCCTACACATCCCAGGCATCCGAGAGGTCTGGGAATGCCGGTGCCGCCGTAACAATGATAGCGTCAAACATTGCGTGTATGGTTAGGCGCCACA	CGGTAGGACCCTACACATCC	TGTGGCGCCTAACCATACAC
Proteome	1	Cytoplasm	1/3-3	N/A	pcm	201	CGGTAGGACCCTACACATCCCAGGCATCCGAGAGGTCTGGGAATGCGACTGCGGCGTCAGCTCGAGTAATTCGGTCCATTGCGTGTATGGTTAGGCGCCACA	CGGTAGGACCCTACACATCC	TGTGGCGCCTAACCATACAC
Proteome	1	Cytoplasm	1/3-3	N/A	truD	643	CGGTAGGACCCTACACATCCCAGGCATCCGAGAGGTCTGGGAATGCCGCATCGCCGTCAACAACTTGATTAACGTCCATTGCGTGTATGGTTAGGCGCCACA	CGGTAGGACCCTACACATCC	TGTGGCGCCTAACCATACAC
Proteome	1	Cytoplasm	1/3-3	N/A	truD	590	CGGTAGGACCCTACACATCCCAGGCATCCGAGAGGTCTGGGAATGCCAATCTGATTAAACAACGCACTGCGGGCTGCATTGCGTGTATGGTTAGGCGCCACA	CGGTAGGACCCTACACATCC	TGTGGCGCCTAACCATACAC
Proteome	1	Cytoplasm	1/3-3	N/A	truD	721	CGGTAGGACCCTACACATCCCAGGCATCCGAGAGGTCTGGGAATGCATCGTTGACGCGACGCTGTAATTCCGCCAGCATTGCGTGTATGGTTAGGCGCCACA	CGGTAGGACCCTACACATCC	TGTGGCGCCTAACCATACAC
Proteome	1	Cytoplasm	1/3-3	N/A	truD	108	CGGTAGGACCCTACACATCCCAGGCATCCGAGAGGTCTGGGAATGCACCAGAATATGCTCACCTTCACCATCAGGCCATTGCGTGTATGGTTAGGCGCCACA	CGGTAGGACCCTACACATCC	TGTGGCGCCTAACCATACAC
Proteome	1	Cytoplasm	1/3-3	N/A	ispF	318	CGGTAGGACCCTACACATCCCAGGCATCCGAGAGGTCTGGGAATGCATAAACACGCGCATTTGTGGAATGTGCGGCCATTGCGTGTATGGTTAGGCGCCACA	CGGTAGGACCCTACACATCC	TGTGGCGCCTAACCATACAC
Proteome	1	Cytoplasm	1/3-3	N/A	ispF	242	CGGTAGGACCCTACACATCCCAGGCATCCGAGAGGTCTGGGAATGCGGGTATAACCCTTCGCCTGAATACGACGCCCATTGCGTGTATGGTTAGGCGCCACA	CGGTAGGACCCTACACATCC	TGTGGCGCCTAACCATACAC
Proteome	1	Cytoplasm	1/3-3	N/A	ispD	594	CGGTAGGACCCTACACATCCCAGGCATCCGAGAGGTCTGGGAATGCCGGCCTTCGACCAACTGAGGATGGAATCCGCATTGCGTGTATGGTTAGGCGCCACA	CGGTAGGACCCTACACATCC	TGTGGCGCCTAACCATACAC
Proteome	1	Cytoplasm	1/3-3	N/A	ispD	636	CGGTAGGACCCTACACATCCCAGGCATCCGAGAGGTCTGGGAATGCAGTGCCAAATCTTCCGGGCGCGTGACTTTACATTGCGTGTATGGTTAGGCGCCACA	CGGTAGGACCCTACACATCC	TGTGGCGCCTAACCATACAC
Proteome	1	Cytoplasm	1/3-3	N/A	ispD	11	CGGTAGGACCCTACACATCCCAGGCATCCGAGAGGTCTGGGAATGCCCGGAACCACGGCGCAAACATCCAAATGAGCATTGCGTGTATGGTTAGGCGCCACA	CGGTAGGACCCTACACATCC	TGTGGCGCCTAACCATACAC
Proteome	1	Cytoplasm	1/3-3	N/A	queD	27	CGGTAGGACCCTACACATCCCAGGCATCCGAGAGGTCTGGGAATGCGGTAAGCGGTGAGCGGCTTCGAAGGTGAAACATTGCGTGTATGGTTAGGCGCCACA	CGGTAGGACCCTACACATCC	TGTGGCGCCTAACCATACAC
Proteome	1	Cytoplasm	1/3-3	N/A	relA	394	CGGTAGGACCCTACACATCCCAGGCATCCGAGAGGTCTGGGAATGCCGCCAATAACATCCGGCGAACGTTATCGACCATTGCGTGTATGGTTAGGCGCCACA	CGGTAGGACCCTACACATCC	TGTGGCGCCTAACCATACAC
Proteome	1	Cytoplasm	1/3-3	N/A	relA	1275	CGGTAGGACCCTACACATCCCAGGCATCCGAGAGGTCTGGGAATGCACATCACTGTGGATGTGGTAAGCGAAGTCCCATTGCGTGTATGGTTAGGCGCCACA	CGGTAGGACCCTACACATCC	TGTGGCGCCTAACCATACAC
Proteome	1	Cytoplasm	1/3-3	N/A	relA	1477	CGGTAGGACCCTACACATCCCAGGCATCCGAGAGGTCTGGGAATGCGTCACGGTCCTGTTTACGGAACCAGGCGTGCATTGCGTGTATGGTTAGGCGCCACA	CGGTAGGACCCTACACATCC	TGTGGCGCCTAACCATACAC
Proteome	1	Cytoplasm	1/3-3	N/A	relA	445	CGGTAGGACCCTACACATCCCAGGCATCCGAGAGGTCTGGGAATGCAGCAATACGCTCCGCCAGTTTGATGACTACCATTGCGTGTATGGTTAGGCGCCACA	CGGTAGGACCCTACACATCC	TGTGGCGCCTAACCATACAC
Proteome	1	Cytoplasm	1/3-3	N/A	relA	1434	CGGTAGGACCCTACACATCCCAGGCATCCGAGAGGTCTGGGAATGCCCACGGCTGGTTGTGACGTAACCGAGGTTTCATTGCGTGTATGGTTAGGCGCCACA	CGGTAGGACCCTACACATCC	TGTGGCGCCTAACCATACAC
Proteome	1	Cytoplasm	1/3-3	N/A	relA	1527	CGGTAGGACCCTACACATCCCAGGCATCCGAGAGGTCTGGGAATGCAGATGTTCCAGCTCGTCGTCAAGGATTTGCCATTGCGTGTATGGTTAGGCGCCACA	CGGTAGGACCCTACACATCC	TGTGGCGCCTAACCATACAC
Proteome	1	Cytoplasm	1/3-3	N/A	relA	713	CGGTAGGACCCTACACATCCCAGGCATCCGAGAGGTCTGGGAATGCCCGCTTTAACGCCTTCAGCTTTCATCTCAGCATTGCGTGTATGGTTAGGCGCCACA	CGGTAGGACCCTACACATCC	TGTGGCGCCTAACCATACAC
Proteome	1	Cytoplasm	1/3-3	N/A	relA	673	CGGTAGGACCCTACACATCCCAGGCATCCGAGAGGTCTGGGAATGCACCAACGAACTCTTCGATGTAGTGTTCGCGCATTGCGTGTATGGTTAGGCGCCACA	CGGTAGGACCCTACACATCC	TGTGGCGCCTAACCATACAC
Proteome	1	Cytoplasm	1/3-3	N/A	relA	1026	CGGTAGGACCCTACACATCCCAGGCATCCGAGAGGTCTGGGAATGCGCAACACCCAACTCTGCATCTTCATGCATCCATTGCGTGTATGGTTAGGCGCCACA	CGGTAGGACCCTACACATCC	TGTGGCGCCTAACCATACAC
Proteome	1	Cytoplasm	1/3-3	N/A	relA	1156	CGGTAGGACCCTACACATCCCAGGCATCCGAGAGGTCTGGGAATGCGTCGAGCATTTCGCCGGAATCAGCCATCTCCATTGCGTGTATGGTTAGGCGCCACA	CGGTAGGACCCTACACATCC	TGTGGCGCCTAACCATACAC
Proteome	1	Cytoplasm	1/3-3	N/A	truC	75	CGGTAGGACCCTACACATCCCAGGCATCCGAGAGGTCTGGGAATGCACCACTACTTTCTCGTCGCGATCCAGCCAGCATTGCGTGTATGGTTAGGCGCCACA	CGGTAGGACCCTACACATCC	TGTGGCGCCTAACCATACAC
Proteome	1	Cytoplasm	1/3-3	N/A	truC	297	CGGTAGGACCCTACACATCCCAGGCATCCGAGAGGTCTGGGAATGCTCCAGTTCTTCCACCAGTGGATAATCCAGCCATTGCGTGTATGGTTAGGCGCCACA	CGGTAGGACCCTACACATCC	TGTGGCGCCTAACCATACAC
Proteome	1	Cytoplasm	1/3-3	N/A	truC	505	CGGTAGGACCCTACACATCCCAGGCATCCGAGAGGTCTGGGAATGCATCGCCAATAATCGGATGACGCAAATGGGCCATTGCGTGTATGGTTAGGCGCCACA	CGGTAGGACCCTACACATCC	TGTGGCGCCTAACCATACAC
Proteome	1	Cytoplasm	1/3-3	N/A	queF	710	CGGTAGGACCCTACACATCCCAGGCATCCGAGAGGTCTGGGAATGCCTGGCTGGCAGAAGCGTAACAGGTCATTAACATTGCGTGTATGGTTAGGCGCCACA	CGGTAGGACCCTACACATCC	TGTGGCGCCTAACCATACAC
Proteome	1	Cytoplasm	1/3-3	N/A	queF	366	CGGTAGGACCCTACACATCCCAGGCATCCGAGAGGTCTGGGAATGCTATAACGCCACGCTAATCTTACCCTGAGCGCATTGCGTGTATGGTTAGGCGCCACA	CGGTAGGACCCTACACATCC	TGTGGCGCCTAACCATACAC
Proteome	1	Cytoplasm	1/3-3	N/A	queF	552	CGGTAGGACCCTACACATCCCAGGCATCCGAGAGGTCTGGGAATGCTGGGTGATCAGGCAGTTTGATTTCAGCAGGCATTGCGTGTATGGTTAGGCGCCACA	CGGTAGGACCCTACACATCC	TGTGGCGCCTAACCATACAC
Proteome	1	Cytoplasm	1/3-3	N/A	ygdH	1085	CGGTAGGACCCTACACATCCCAGGCATCCGAGAGGTCTGGGAATGCTAGCCATATTCTCGTGAGACGGCTCAAACGCATTGCGTGTATGGTTAGGCGCCACA	CGGTAGGACCCTACACATCC	TGTGGCGCCTAACCATACAC
Proteome	1	Cytoplasm	1/3-3	N/A	ygdH	318	CGGTAGGACCCTACACATCCCAGGCATCCGAGAGGTCTGGGAATGCCGAACGGTGTTATGGATTTGCCCGTAAACGCATTGCGTGTATGGTTAGGCGCCACA	CGGTAGGACCCTACACATCC	TGTGGCGCCTAACCATACAC
Proteome	1	Cytoplasm	1/3-3	N/A	ygdH	118	CGGTAGGACCCTACACATCCCAGGCATCCGAGAGGTCTGGGAATGCATCGGTCAAACTACCGGAGTTCAGTACGGCCATTGCGTGTATGGTTAGGCGCCACA	CGGTAGGACCCTACACATCC	TGTGGCGCCTAACCATACAC
Proteome	1	Cytoplasm	1/3-3	N/A	ygdH	958	CGGTAGGACCCTACACATCCCAGGCATCCGAGAGGTCTGGGAATGCCATCTGACGAGCGACTTCAGCGGCGTCATCCATTGCGTGTATGGTTAGGCGCCACA	CGGTAGGACCCTACACATCC	TGTGGCGCCTAACCATACAC
Proteome	1	Cytoplasm	1/3-3	N/A	ygdH	680	CGGTAGGACCCTACACATCCCAGGCATCCGAGAGGTCTGGGAATGCCTGGCATGATGATCAATTCGTTGACCAGCGCATTGCGTGTATGGTTAGGCGCCACA	CGGTAGGACCCTACACATCC	TGTGGCGCCTAACCATACAC
Proteome	1	Cytoplasm	1/3-3	N/A	sdaB	619	CGGTAGGACCCTACACATCCCAGGCATCCGAGAGGTCTGGGAATGCCATGACTTCCCAGACGTTCGCCAGGTGCTGCATTGCGTGTATGGTTAGGCGCCACA	CGGTAGGACCCTACACATCC	TGTGGCGCCTAACCATACAC
Proteome	1	Cytoplasm	1/3-3	N/A	sdaB	50	CGGTAGGACCCTACACATCCCAGGCATCCGAGAGGTCTGGGAATGCTACCCGCTTTCATTGGTCCAACGGTATGAGCATTGCGTGTATGGTTAGGCGCCACA	CGGTAGGACCCTACACATCC	TGTGGCGCCTAACCATACAC
Proteome	1	Cytoplasm	1/3-3	N/A	sdaB	797	CGGTAGGACCCTACACATCCCAGGCATCCGAGAGGTCTGGGAATGCCGTTCTCTTCGTTCACTGCCAGTGCAAACACATTGCGTGTATGGTTAGGCGCCACA	CGGTAGGACCCTACACATCC	TGTGGCGCCTAACCATACAC
Proteome	1	Cytoplasm	1/3-3	N/A	sdaB	879	CGGTAGGACCCTACACATCCCAGGCATCCGAGAGGTCTGGGAATGCAACTTGTCGTAGTACGCCAGAACTGCCGGGCATTGCGTGTATGGTTAGGCGCCACA	CGGTAGGACCCTACACATCC	TGTGGCGCCTAACCATACAC
Proteome	1	Cytoplasm	1/3-3	N/A	sdaB	398	CGGTAGGACCCTACACATCCCAGGCATCCGAGAGGTCTGGGAATGCAAGTCTGGCTGTAAACGACTTTATCGCCCGCATTGCGTGTATGGTTAGGCGCCACA	CGGTAGGACCCTACACATCC	TGTGGCGCCTAACCATACAC
Proteome	1	Cytoplasm	1/3-3	N/A	sdaB	949	CGGTAGGACCCTACACATCCCAGGCATCCGAGAGGTCTGGGAATGCATAAAGAGAACCAATGGCGCTGGCTACCAGCATTGCGTGTATGGTTAGGCGCCACA	CGGTAGGACCCTACACATCC	TGTGGCGCCTAACCATACAC
Proteome	1	Cytoplasm	1/3-3	N/A	rlmM	310	CGGTAGGACCCTACACATCCCAGGCATCCGAGAGGTCTGGGAATGCGCTTTCGTTGGTATCGGCAACTTCAACACGCATTGCGTGTATGGTTAGGCGCCACA	CGGTAGGACCCTACACATCC	TGTGGCGCCTAACCATACAC
Proteome	1	Cytoplasm	1/3-3	N/A	rlmM	563	CGGTAGGACCCTACACATCCCAGGCATCCGAGAGGTCTGGGAATGCCATGAAATGCCTCTTCCAGTTTGAGCGTGGCATTGCGTGTATGGTTAGGCGCCACA	CGGTAGGACCCTACACATCC	TGTGGCGCCTAACCATACAC
Proteome	1	Cytoplasm	1/3-3	N/A	rlmM	697	CGGTAGGACCCTACACATCCCAGGCATCCGAGAGGTCTGGGAATGCGCCGTTGTCGACGGAATAAACCCACATGTTCATTGCGTGTATGGTTAGGCGCCACA	CGGTAGGACCCTACACATCC	TGTGGCGCCTAACCATACAC
Proteome	1	Cytoplasm	1/3-3	N/A	rlmM	365	CGGTAGGACCCTACACATCCCAGGCATCCGAGAGGTCTGGGAATGCGCAAGGCAGCGCGTAGCGGAACAGTAAATTCATTGCGTGTATGGTTAGGCGCCACA	CGGTAGGACCCTACACATCC	TGTGGCGCCTAACCATACAC
Proteome	1	Cytoplasm	1/3-3	N/A	rlmM	598	CGGTAGGACCCTACACATCCCAGGCATCCGAGAGGTCTGGGAATGCCAGGCGTTCATCCCACTCATCCGCAGGAATCATTGCGTGTATGGTTAGGCGCCACA	CGGTAGGACCCTACACATCC	TGTGGCGCCTAACCATACAC
Proteome	1	Cytoplasm	1/3-3	N/A	csdE	350	CGGTAGGACCCTACACATCCCAGGCATCCGAGAGGTCTGGGAATGCCGCTAAGCTGCGCACGTAATCCCAGCTCATCATTGCGTGTATGGTTAGGCGCCACA	CGGTAGGACCCTACACATCC	TGTGGCGCCTAACCATACAC
Proteome	1	Cytoplasm	1/3-3	N/A	csdL	583	CGGTAGGACCCTACACATCCCAGGCATCCGAGAGGTCTGGGAATGCCACGCAATCCACGCCGAGCTTACCTTTACTCATTGCGTGTATGGTTAGGCGCCACA	CGGTAGGACCCTACACATCC	TGTGGCGCCTAACCATACAC
Proteome	1	Cytoplasm	1/3-3	N/A	csdL	217	CGGTAGGACCCTACACATCCCAGGCATCCGAGAGGTCTGGGAATGCCCCAACGTTATCGCGCAGGGCATGAATTTGCATTGCGTGTATGGTTAGGCGCCACA	CGGTAGGACCCTACACATCC	TGTGGCGCCTAACCATACAC
Proteome	1	Cytoplasm	1/3-3	N/A	csdL	6	CGGTAGGACCCTACACATCCCAGGCATCCGAGAGGTCTGGGAATGCCGCTGACGCCATGCATCACTAATTACCACACATTGCGTGTATGGTTAGGCGCCACA	CGGTAGGACCCTACACATCC	TGTGGCGCCTAACCATACAC
Proteome	1	Cytoplasm	1/3-3	N/A	thyA	671	CGGTAGGACCCTACACATCCCAGGCATCCGAGAGGTCTGGGAATGCGTTTGATAATCAACTTCGGCAGCGGACGCGCATTGCGTGTATGGTTAGGCGCCACA	CGGTAGGACCCTACACATCC	TGTGGCGCCTAACCATACAC
Proteome	1	Cytoplasm	1/3-3	N/A	thyA	147	CGGTAGGACCCTACACATCCCAGGCATCCGAGAGGTCTGGGAATGCAGTTCATGGATGATGGAACGCAGGTGGCAACATTGCGTGTATGGTTAGGCGCCACA	CGGTAGGACCCTACACATCC	TGTGGCGCCTAACCATACAC
Proteome	1	Cytoplasm	1/3-3	N/A	thyA	706	CGGTAGGACCCTACACATCCCAGGCATCCGAGAGGTCTGGGAATGCTTCGAAACGGTAGTCGAAGATGGATTCGGGCATTGCGTGTATGGTTAGGCGCCACA	CGGTAGGACCCTACACATCC	TGTGGCGCCTAACCATACAC
Proteome	1	Cytoplasm	1/3-3	N/A	ptsP	1600	CGGTAGGACCCTACACATCCCAGGCATCCGAGAGGTCTGGGAATGCCAGCATCGCCCGCACCTGGATCAAGAAGATCATTGCGTGTATGGTTAGGCGCCACA	CGGTAGGACCCTACACATCC	TGTGGCGCCTAACCATACAC
Proteome	1	Cytoplasm	1/3-3	N/A	ptsP	2186	CGGTAGGACCCTACACATCCCAGGCATCCGAGAGGTCTGGGAATGCCGCGACGCTCCATAAAGGCTGCAACCTGATCATTGCGTGTATGGTTAGGCGCCACA	CGGTAGGACCCTACACATCC	TGTGGCGCCTAACCATACAC
Proteome	1	Cytoplasm	1/3-3	N/A	ptsP	664	CGGTAGGACCCTACACATCCCAGGCATCCGAGAGGTCTGGGAATGCGGCAAAGCGTTTGCTGTAGCGGCGAAACTCCATTGCGTGTATGGTTAGGCGCCACA	CGGTAGGACCCTACACATCC	TGTGGCGCCTAACCATACAC
Proteome	1	Cytoplasm	1/3-3	N/A	ptsP	1126	CGGTAGGACCCTACACATCCCAGGCATCCGAGAGGTCTGGGAATGCGATCAGCGTCCTACGATGCAGCACCGAAGGCATTGCGTGTATGGTTAGGCGCCACA	CGGTAGGACCCTACACATCC	TGTGGCGCCTAACCATACAC
Proteome	1	Cytoplasm	1/3-3	N/A	ptsP	1025	CGGTAGGACCCTACACATCCCAGGCATCCGAGAGGTCTGGGAATGCCGCCATCTCGCACGACAACACCGACTAAGCCATTGCGTGTATGGTTAGGCGCCACA	CGGTAGGACCCTACACATCC	TGTGGCGCCTAACCATACAC
Proteome	1	Cytoplasm	1/3-3	N/A	ptsP	367	CGGTAGGACCCTACACATCCCAGGCATCCGAGAGGTCTGGGAATGCCAACTCTCGTTGCTGTACCACCAGTACACCCATTGCGTGTATGGTTAGGCGCCACA	CGGTAGGACCCTACACATCC	TGTGGCGCCTAACCATACAC
Proteome	1	Cytoplasm	1/3-3	N/A	ptsP	1689	CGGTAGGACCCTACACATCCCAGGCATCCGAGAGGTCTGGGAATGCTCAATCAGGCGGCGTGCTTCATCAACTTCACATTGCGTGTATGGTTAGGCGCCACA	CGGTAGGACCCTACACATCC	TGTGGCGCCTAACCATACAC
Proteome	1	Cytoplasm	1/3-3	N/A	ptsP	1314	CGGTAGGACCCTACACATCCCAGGCATCCGAGAGGTCTGGGAATGCTCATGTTCCGGGCTTAAACCAGCATTGAGCCATTGCGTGTATGGTTAGGCGCCACA	CGGTAGGACCCTACACATCC	TGTGGCGCCTAACCATACAC
Proteome	1	Cytoplasm	1/3-3	N/A	ptsP	1759	CGGTAGGACCCTACACATCCCAGGCATCCGAGAGGTCTGGGAATGCCAGCATGATGCCGATACGTGGTTTGGGAATCATTGCGTGTATGGTTAGGCGCCACA	CGGTAGGACCCTACACATCC	TGTGGCGCCTAACCATACAC
Proteome	1	Cytoplasm	1/3-3	N/A	ptsP	1864	CGGTAGGACCCTACACATCCCAGGCATCCGAGAGGTCTGGGAATGCGCGATCAACGGCCAGAATGTATTGAGTCAGCATTGCGTGTATGGTTAGGCGCCACA	CGGTAGGACCCTACACATCC	TGTGGCGCCTAACCATACAC
Proteome	1	Cytoplasm	1/3-3	N/A	rppH	17	CGGTAGGACCCTACACATCCCAGGCATCCGAGAGGTCTGGGAATGCAAATCACGATACCTACGTTTGGGCGGTAGCCATTGCGTGTATGGTTAGGCGCCACA	CGGTAGGACCCTACACATCC	TGTGGCGCCTAACCATACAC
Proteome	1	Cytoplasm	1/3-3	N/A	rppH	395	CGGTAGGACCCTACACATCCCAGGCATCCGAGAGGTCTGGGAATGCCACGTTTAAATGACACCACCTGTCTGACCGCATTGCGTGTATGGTTAGGCGCCACA	CGGTAGGACCCTACACATCC	TGTGGCGCCTAACCATACAC
Proteome	1	Cytoplasm	1/3-3	N/A	tas	144	CGGTAGGACCCTACACATCCCAGGCATCCGAGAGGTCTGGGAATGCCGCGGAGGTACTGGGTACATTTCGGCAACGCATTGCGTGTATGGTTAGGCGCCACA	CGGTAGGACCCTACACATCC	TGTGGCGCCTAACCATACAC
Proteome	1	Cytoplasm	1/3-3	N/A	tas	269	CGGTAGGACCCTACACATCCCAGGCATCCGAGAGGTCTGGGAATGCGGATGCCCTTGTCATTATTGCGCGACGGTCCATTGCGTGTATGGTTAGGCGCCACA	CGGTAGGACCCTACACATCC	TGTGGCGCCTAACCATACAC
Proteome	1	Cytoplasm	1/3-3	N/A	tas	544	CGGTAGGACCCTACACATCCCAGGCATCCGAGAGGTCTGGGAATGCATGCAGGTAGCGCATTACGCCAAATGCAGTCATTGCGTGTATGGTTAGGCGCCACA	CGGTAGGACCCTACACATCC	TGTGGCGCCTAACCATACAC
Proteome	1	Cytoplasm	1/3-3	N/A	tas	191	CGGTAGGACCCTACACATCCCAGGCATCCGAGAGGTCTGGGAATGCCCAGCCAGTTGCCGACGTAGGTTTCGGTTACATTGCGTGTATGGTTAGGCGCCACA	CGGTAGGACCCTACACATCC	TGTGGCGCCTAACCATACAC
Proteome	1	Cytoplasm	1/3-3	N/A	tas	342	CGGTAGGACCCTACACATCCCAGGCATCCGAGAGGTCTGGGAATGCTCAGTCTGTAGGCGCTTGAGGCTGTCATGCCATTGCGTGTATGGTTAGGCGCCACA	CGGTAGGACCCTACACATCC	TGTGGCGCCTAACCATACAC
Proteome	1	Cytoplasm	1/3-3	N/A	recJ	27	CGGTAGGACCCTACACATCCCAGGCATCCGAGAGGTCTGGGAATGCGGCAAGTCTGCCGTTTCATCGACTTCACGGCATTGCGTGTATGGTTAGGCGCCACA	CGGTAGGACCCTACACATCC	TGTGGCGCCTAACCATACAC
Proteome	1	Cytoplasm	1/3-3	N/A	recJ	957	CGGTAGGACCCTACACATCCCAGGCATCCGAGAGGTCTGGGAATGCCGCGTCTGGTTTAGCGCATCGAGTTCATTTCATTGCGTGTATGGTTAGGCGCCACA	CGGTAGGACCCTACACATCC	TGTGGCGCCTAACCATACAC
Proteome	1	Cytoplasm	1/3-3	N/A	recJ	1345	CGGTAGGACCCTACACATCCCAGGCATCCGAGAGGTCTGGGAATGCGTCCAGCCACTCAGTAACCAGTTCGCCAAACATTGCGTGTATGGTTAGGCGCCACA	CGGTAGGACCCTACACATCC	TGTGGCGCCTAACCATACAC
Proteome	1	Cytoplasm	1/3-3	N/A	recJ	1380	CGGTAGGACCCTACACATCCCAGGCATCCGAGAGGTCTGGGAATGCCCGTCTGATACCACTTCGCCTTGCAATAGCCATTGCGTGTATGGTTAGGCGCCACA	CGGTAGGACCCTACACATCC	TGTGGCGCCTAACCATACAC
Proteome	1	Cytoplasm	1/3-3	N/A	recJ	1547	CGGTAGGACCCTACACATCCCAGGCATCCGAGAGGTCTGGGAATGCCGCCGACCGGTTCGACCATCACCTTCAAATCATTGCGTGTATGGTTAGGCGCCACA	CGGTAGGACCCTACACATCC	TGTGGCGCCTAACCATACAC
Proteome	1	Cytoplasm	1/3-3	N/A	recJ	1182	CGGTAGGACCCTACACATCCCAGGCATCCGAGAGGTCTGGGAATGCTGAATGGAGCGACCGGAACCTTTCAGCGTACATTGCGTGTATGGTTAGGCGCCACA	CGGTAGGACCCTACACATCC	TGTGGCGCCTAACCATACAC
Proteome	1	Cytoplasm	1/3-3	N/A	recJ	1483	CGGTAGGACCCTACACATCCCAGGCATCCGAGAGGTCTGGGAATGCGAAATGACCGTCAAACAGCGGCTCCGGGAACATTGCGTGTATGGTTAGGCGCCACA	CGGTAGGACCCTACACATCC	TGTGGCGCCTAACCATACAC
Proteome	1	Cytoplasm	1/3-3	N/A	xerD	646	CGGTAGGACCCTACACATCCCAGGCATCCGAGAGGTCTGGGAATGCGTGCCAGAAGGTCTGTCGCGTCATCTGCTGCATTGCGTGTATGGTTAGGCGCCACA	CGGTAGGACCCTACACATCC	TGTGGCGCCTAACCATACAC
Proteome	1	Cytoplasm	1/3-3	N/A	xerD	425	CGGTAGGACCCTACACATCCCAGGCATCCGAGAGGTCTGGGAATGCGTTCAGAGACACGCAGCCCGGTAGCATACACATTGCGTGTATGGTTAGGCGCCACA	CGGTAGGACCCTACACATCC	TGTGGCGCCTAACCATACAC
Proteome	1	Cytoplasm	1/3-3	N/A	xerD	101	CGGTAGGACCCTACACATCCCAGGCATCCGAGAGGTCTGGGAATGCCGCGGTGATGCAACCACTCCACCATCATTGCATTGCGTGTATGGTTAGGCGCCACA	CGGTAGGACCCTACACATCC	TGTGGCGCCTAACCATACAC
Proteome	1	Cytoplasm	1/3-3	N/A	xerD	162	CGGTAGGACCCTACACATCCCAGGCATCCGAGAGGTCTGGGAATGCTCCAGCCGTTCTGCCAGTAATGCCTGCAAACATTGCGTGTATGGTTAGGCGCCACA	CGGTAGGACCCTACACATCC	TGTGGCGCCTAACCATACAC
Proteome	1	Cytoplasm	1/3-3	N/A	xerD	347	CGGTAGGACCCTACACATCCCAGGCATCCGAGAGGTCTGGGAATGCATGGTGCCTGTAATAAACGTTCGACCTGCGCATTGCGTGTATGGTTAGGCGCCACA	CGGTAGGACCCTACACATCC	TGTGGCGCCTAACCATACAC
Proteome	1	Cytoplasm	1/3-3	N/A	fldB	421	CGGTAGGACCCTACACATCCCAGGCATCCGAGAGGTCTGGGAATGCATACTGGTTAGTTTCATCCAGCGCCAGACCCATTGCGTGTATGGTTAGGCGCCACA	CGGTAGGACCCTACACATCC	TGTGGCGCCTAACCATACAC
Proteome	1	Cytoplasm	1/3-3	N/A	fldB	493	CGGTAGGACCCTACACATCCCAGGCATCCGAGAGGTCTGGGAATGCTCAGGCGTAATGCTCTGCCATTTCGTTGAGCATTGCGTGTATGGTTAGGCGCCACA	CGGTAGGACCCTACACATCC	TGTGGCGCCTAACCATACAC
Proteome	1	Cytoplasm	1/3-3	N/A	fldB	456	CGGTAGGACCCTACACATCCCAGGCATCCGAGAGGTCTGGGAATGCTCGCACCAGCTCTGAATACGCTCGTCGCTACATTGCGTGTATGGTTAGGCGCCACA	CGGTAGGACCCTACACATCC	TGTGGCGCCTAACCATACAC
Proteome	1	Cytoplasm	1/3-3	N/A	ygfY	41	CGGTAGGACCCTACACATCCCAGGCATCCGAGAGGTCTGGGAATGCTTGAAATATCGAGTTCGCGCATACCACGGCCATTGCGTGTATGGTTAGGCGCCACA	CGGTAGGACCCTACACATCC	TGTGGCGCCTAACCATACAC
Proteome	1	Cytoplasm	1/3-3	N/A	yqfB	173	CGGTAGGACCCTACACATCCCAGGCATCCGAGAGGTCTGGGAATGCCAGTCAGCGTATCCAGCGTTACGGTTGAGGCATTGCGTGTATGGTTAGGCGCCACA	CGGTAGGACCCTACACATCC	TGTGGCGCCTAACCATACAC
Proteome	1	Cytoplasm	1/3-3	N/A	bglA	1364	CGGTAGGACCCTACACATCCCAGGCATCCGAGAGGTCTGGGAATGCAGCTCTTCTTACGTGAACGCGACATATCGCCATTGCGTGTATGGTTAGGCGCCACA	CGGTAGGACCCTACACATCC	TGTGGCGCCTAACCATACAC
Proteome	1	Cytoplasm	1/3-3	N/A	bglA	315	CGGTAGGACCCTACACATCCCAGGCATCCGAGAGGTCTGGGAATGCTCGTAGAACTTCAGCCCTTCTTCGTTTGGCCATTGCGTGTATGGTTAGGCGCCACA	CGGTAGGACCCTACACATCC	TGTGGCGCCTAACCATACAC
Proteome	1	Cytoplasm	1/3-3	N/A	bglA	1100	CGGTAGGACCCTACACATCCCAGGCATCCGAGAGGTCTGGGAATGCCGACAATAAACAGCGGCCTCTGATAACGCTCATTGCGTGTATGGTTAGGCGCCACA	CGGTAGGACCCTACACATCC	TGTGGCGCCTAACCATACAC
Proteome	1	Cytoplasm	1/3-3	N/A	bglA	1243	CGGTAGGACCCTACACATCCCAGGCATCCGAGAGGTCTGGGAATGCCGGTGTGTAGCCCATCAGATCCACGCCATCCATTGCGTGTATGGTTAGGCGCCACA	CGGTAGGACCCTACACATCC	TGTGGCGCCTAACCATACAC
Proteome	1	Cytoplasm	1/3-3	N/A	bglA	748	CGGTAGGACCCTACACATCCCAGGCATCCGAGAGGTCTGGGAATGCGAACATCACATCGTCCGGGTTACAGGAGTACATTGCGTGTATGGTTAGGCGCCACA	CGGTAGGACCCTACACATCC	TGTGGCGCCTAACCATACAC
Proteome	1	Cytoplasm	1/3-3	N/A	bglA	853	CGGTAGGACCCTACACATCCCAGGCATCCGAGAGGTCTGGGAATGCGATGTTAAATCCGCGACGCTCCCACTCGTTCATTGCGTGTATGGTTAGGCGCCACA	CGGTAGGACCCTACACATCC	TGTGGCGCCTAACCATACAC
Proteome	1	Cytoplasm	1/3-3	N/A	visC	296	CGGTAGGACCCTACACATCCCAGGCATCCGAGAGGTCTGGGAATGCCAACGATATGCCCAAGATGGCTATAGCCCACATTGCGTGTATGGTTAGGCGCCACA	CGGTAGGACCCTACACATCC	TGTGGCGCCTAACCATACAC
Proteome	1	Cytoplasm	1/3-3	N/A	visC	209	CGGTAGGACCCTACACATCCCAGGCATCCGAGAGGTCTGGGAATGCCGTGATAACAGCTGGCCCTACGAGAGAGAACATTGCGTGTATGGTTAGGCGCCACA	CGGTAGGACCCTACACATCC	TGTGGCGCCTAACCATACAC
Proteome	1	Cytoplasm	1/3-3	N/A	visC	5	CGGTAGGACCCTACACATCCCAGGCATCCGAGAGGTCTGGGAATGCCGCCGCCAACAATGGCTACATCAACACTTTCATTGCGTGTATGGTTAGGCGCCACA	CGGTAGGACCCTACACATCC	TGTGGCGCCTAACCATACAC
Proteome	1	Cytoplasm	1/3-3	N/A	visC	998	CGGTAGGACCCTACACATCCCAGGCATCCGAGAGGTCTGGGAATGCCACTGTGCTTGCGGCTACGCTCATAGCGACCATTGCGTGTATGGTTAGGCGCCACA	CGGTAGGACCCTACACATCC	TGTGGCGCCTAACCATACAC
Proteome	1	Cytoplasm	1/3-3	N/A	visC	1170	CGGTAGGACCCTACACATCCCAGGCATCCGAGAGGTCTGGGAATGCCGCAGCCATTCAGGCAAATCGTTTAATCCCCATTGCGTGTATGGTTAGGCGCCACA	CGGTAGGACCCTACACATCC	TGTGGCGCCTAACCATACAC
Proteome	1	Cytoplasm	1/3-3	N/A	pepP	9	CGGTAGGACCCTACACATCCCAGGCATCCGAGAGGTCTGGGAATGCCGGCGACGCTGAAACTCTTGCCGGGATATCCATTGCGTGTATGGTTAGGCGCCACA	CGGTAGGACCCTACACATCC	TGTGGCGCCTAACCATACAC
Proteome	1	Cytoplasm	1/3-3	N/A	pepP	566	CGGTAGGACCCTACACATCCCAGGCATCCGAGAGGTCTGGGAATGCCCCGTGTATGTGCCATGGCGGTGATTTCTCCATTGCGTGTATGGTTAGGCGCCACA	CGGTAGGACCCTACACATCC	TGTGGCGCCTAACCATACAC
Proteome	1	Cytoplasm	1/3-3	N/A	pepP	92	CGGTAGGACCCTACACATCCCAGGCATCCGAGAGGTCTGGGAATGCCGCTGTCGGCGCTACGTGTTACTTCTGGTGCATTGCGTGTATGGTTAGGCGCCACA	CGGTAGGACCCTACACATCC	TGTGGCGCCTAACCATACAC
Proteome	1	Cytoplasm	1/3-3	N/A	pepP	227	CGGTAGGACCCTACACATCCCAGGCATCCGAGAGGTCTGGGAATGCCCGTCAGGTCGCGAACGCGGTTAAACAGAACATTGCGTGTATGGTTAGGCGCCACA	CGGTAGGACCCTACACATCC	TGTGGCGCCTAACCATACAC
Proteome	1	Cytoplasm	1/3-3	N/A	pepP	642	CGGTAGGACCCTACACATCCCAGGCATCCGAGAGGTCTGGGAATGCCCGTGGCGGTTAAATTCGTGGTGAATTTCGCATTGCGTGTATGGTTAGGCGCCACA	CGGTAGGACCCTACACATCC	TGTGGCGCCTAACCATACAC
Proteome	1	Cytoplasm	1/3-3	N/A	ygfB	164	CGGTAGGACCCTACACATCCCAGGCATCCGAGAGGTCTGGGAATGCCCAGCTCATGACCGAAAGCCATGCCTTCGTCATTGCGTGTATGGTTAGGCGCCACA	CGGTAGGACCCTACACATCC	TGTGGCGCCTAACCATACAC
Proteome	1	Cytoplasm	1/3-3	N/A	ygfB	327	CGGTAGGACCCTACACATCCCAGGCATCCGAGAGGTCTGGGAATGCGTAACGCCAAGACCAAGCAGGAAGTGATTGCATTGCGTGTATGGTTAGGCGCCACA	CGGTAGGACCCTACACATCC	TGTGGCGCCTAACCATACAC
Proteome	1	Cytoplasm	1/3-3	N/A	ygfB	520	CGGTAGGACCCTACACATCCCAGGCATCCGAGAGGTCTGGGAATGCCGCGGTCGGTTGCGGATGAGTAAAGGTGTCCATTGCGTGTATGGTTAGGCGCCACA	CGGTAGGACCCTACACATCC	TGTGGCGCCTAACCATACAC
Proteome	1	Cytoplasm	1/3-3	N/A	epd	634	CGGTAGGACCCTACACATCCCAGGCATCCGAGAGGTCTGGGAATGCTCGTGTGATACCGGCGGCCAGTTTAGTATCCATTGCGTGTATGGTTAGGCGCCACA	CGGTAGGACCCTACACATCC	TGTGGCGCCTAACCATACAC
Proteome	1	Cytoplasm	1/3-3	N/A	epd	14	CGGTAGGACCCTACACATCCCAGGCATCCGAGAGGTCTGGGAATGCGCCCGATGCGACCGAAGCCATTTATCGCTACATTGCGTGTATGGTTAGGCGCCACA	CGGTAGGACCCTACACATCC	TGTGGCGCCTAACCATACAC
Proteome	1	Cytoplasm	1/3-3	N/A	epd	693	CGGTAGGACCCTACACATCCCAGGCATCCGAGAGGTCTGGGAATGCTTTATGGTTGGCACACGTACCGCAATCGCTCATTGCGTGTATGGTTAGGCGCCACA	CGGTAGGACCCTACACATCC	TGTGGCGCCTAACCATACAC
Proteome	1	Cytoplasm	1/3-3	N/A	epd	227	CGGTAGGACCCTACACATCCCAGGCATCCGAGAGGTCTGGGAATGCGCGATTGCAGTGAACGTTCATGCAATACGCCATTGCGTGTATGGTTAGGCGCCACA	CGGTAGGACCCTACACATCC	TGTGGCGCCTAACCATACAC
Proteome	1	Cytoplasm	1/3-3	N/A	tktA	1751	CGGTAGGACCCTACACATCCCAGGCATCCGAGAGGTCTGGGAATGCCATCCTGCTTGTCAAATGCGTCGGTAGACGCATTGCGTGTATGGTTAGGCGCCACA	CGGTAGGACCCTACACATCC	TGTGGCGCCTAACCATACAC
Proteome	1	Cytoplasm	1/3-3	N/A	tktA	1786	CGGTAGGACCCTACACATCCCAGGCATCCGAGAGGTCTGGGAATGCAACCGCTTTCGGCAGTACGGATTCACGGTACATTGCGTGTATGGTTAGGCGCCACA	CGGTAGGACCCTACACATCC	TGTGGCGCCTAACCATACAC
Proteome	1	Cytoplasm	1/3-3	N/A	tktA	305	CGGTAGGACCCTACACATCCCAGGCATCCGAGAGGTCTGGGAATGCTGGTTTCCACACCAGCGGTGTAACCCACTTCATTGCGTGTATGGTTAGGCGCCACA	CGGTAGGACCCTACACATCC	TGTGGCGCCTAACCATACAC
Proteome	1	Cytoplasm	1/3-3	N/A	tktA	1183	CGGTAGGACCCTACACATCCCAGGCATCCGAGAGGTCTGGGAATGCGTAGTTACCCGCAGCATCTTCGTTGATTGCCATTGCGTGTATGGTTAGGCGCCACA	CGGTAGGACCCTACACATCC	TGTGGCGCCTAACCATACAC
Proteome	1	Cytoplasm	1/3-3	N/A	tktA	995	CGGTAGGACCCTACACATCCCAGGCATCCGAGAGGTCTGGGAATGCTCGCTTTAGCGTCGAAGTCAGACGGCATTTCATTGCGTGTATGGTTAGGCGCCACA	CGGTAGGACCCTACACATCC	TGTGGCGCCTAACCATACAC
Proteome	1	Cytoplasm	1/3-3	N/A	tktA	1821	CGGTAGGACCCTACACATCCCAGGCATCCGAGAGGTCTGGGAATGCTCAGCAATACCCGCTTCTACAGCAACGCGTCATTGCGTGTATGGTTAGGCGCCACA	CGGTAGGACCCTACACATCC	TGTGGCGCCTAACCATACAC
Proteome	1	Cytoplasm	1/3-3	N/A	tktA	1856	CGGTAGGACCCTACACATCCCAGGCATCCGAGAGGTCTGGGAATGCTAGCACCGTTCAGGCCAACATACTTGTACCCATTGCGTGTATGGTTAGGCGCCACA	CGGTAGGACCCTACACATCC	TGTGGCGCCTAACCATACAC
Proteome	1	Cytoplasm	1/3-3	N/A	tktA	630	CGGTAGGACCCTACACATCCCAGGCATCCGAGAGGTCTGGGAATGCTCATGACCGTCGATGTCGCGAATAACGTGCCATTGCGTGTATGGTTAGGCGCCACA	CGGTAGGACCCTACACATCC	TGTGGCGCCTAACCATACAC
Proteome	1	Cytoplasm	1/3-3	N/A	tktA	18	CGGTAGGACCCTACACATCCCAGGCATCCGAGAGGTCTGGGAATGCATGCTCAGCGCACGAATAGCATTGGCAAGCCATTGCGTGTATGGTTAGGCGCCACA	CGGTAGGACCCTACACATCC	TGTGGCGCCTAACCATACAC
Proteome	1	Cytoplasm	1/3-3	N/A	speB	432	CGGTAGGACCCTACACATCCCAGGCATCCGAGAGGTCTGGGAATGCGTATCGGTGTGGGCGTCAAAGTGTACCAGCCATTGCGTGTATGGTTAGGCGCCACA	CGGTAGGACCCTACACATCC	TGTGGCGCCTAACCATACAC
Proteome	1	Cytoplasm	1/3-3	N/A	speB	839	CGGTAGGACCCTACACATCCCAGGCATCCGAGAGGTCTGGGAATGCCCGCTGCCAGAGCAGTGATTTCCGACTGATCATTGCGTGTATGGTTAGGCGCCACA	CGGTAGGACCCTACACATCC	TGTGGCGCCTAACCATACAC
Proteome	1	Cytoplasm	1/3-3	N/A	speB	877	CGGTAGGACCCTACACATCCCAGGCATCCGAGAGGTCTGGGAATGCCGCCGCCTGAATATACAGCATTTCCAGCGCCATTGCGTGTATGGTTAGGCGCCACA	CGGTAGGACCCTACACATCC	TGTGGCGCCTAACCATACAC
Proteome	1	Cytoplasm	1/3-3	N/A	speB	762	CGGTAGGACCCTACACATCCCAGGCATCCGAGAGGTCTGGGAATGCTCTTTCAGGCCGCGTACCAGTTTAATAGCGCATTGCGTGTATGGTTAGGCGCCACA	CGGTAGGACCCTACACATCC	TGTGGCGCCTAACCATACAC
Proteome	1	Cytoplasm	1/3-3	N/A	rsmE	701	CGGTAGGACCCTACACATCCCAGGCATCCGAGAGGTCTGGGAATGCAGCCCAAATCGCCAAATCGTACTTGTAGCGCATTGCGTGTATGGTTAGGCGCCACA	CGGTAGGACCCTACACATCC	TGTGGCGCCTAACCATACAC
Proteome	1	Cytoplasm	1/3-3	N/A	rsmE	58	CGGTAGGACCCTACACATCCCAGGCATCCGAGAGGTCTGGGAATGCCCCGATATGGTTGGCGGCATCTTCGCAAAGCATTGCGTGTATGGTTAGGCGCCACA	CGGTAGGACCCTACACATCC	TGTGGCGCCTAACCATACAC
Proteome	1	Cytoplasm	1/3-3	N/A	rsmE	145	CGGTAGGACCCTACACATCCCAGGCATCCGAGAGGTCTGGGAATGCGCTGGCGCTGGTAATTTCGGCGTCAAAGACCATTGCGTGTATGGTTAGGCGCCACA	CGGTAGGACCCTACACATCC	TGTGGCGCCTAACCATACAC
Proteome	1	Cytoplasm	1/3-3	N/A	rsmE	191	CGGTAGGACCCTACACATCCCAGGCATCCGAGAGGTCTGGGAATGCGATCGTCGATCTGGCCTTCCAGCACCTTCACATTGCGTGTATGGTTAGGCGCCACA	CGGTAGGACCCTACACATCC	TGTGGCGCCTAACCATACAC
Proteome	1	Cytoplasm	1/3-3	N/A	gshB	612	CGGTAGGACCCTACACATCCCAGGCATCCGAGAGGTCTGGGAATGCACCACCAGCACGCGTTTGTCGCCATCTTTACATTGCGTGTATGGTTAGGCGCCACA	CGGTAGGACCCTACACATCC	TGTGGCGCCTAACCATACAC
Proteome	1	Cytoplasm	1/3-3	N/A	gshB	328	CGGTAGGACCCTACACATCCCAGGCATCCGAGAGGTCTGGGAATGCCAGGCTCTGCGGCTTGTTAACGATCAGCGTCATTGCGTGTATGGTTAGGCGCCACA	CGGTAGGACCCTACACATCC	TGTGGCGCCTAACCATACAC
Proteome	1	Cytoplasm	1/3-3	N/A	gshB	167	CGGTAGGACCCTACACATCCCAGGCATCCGAGAGGTCTGGGAATGCACTCTTCGTAGTTCTGCTTCACGTTCAGCGCATTGCGTGTATGGTTAGGCGCCACA	CGGTAGGACCCTACACATCC	TGTGGCGCCTAACCATACAC
Proteome	1	Cytoplasm	1/3-3	N/A	gshB	878	CGGTAGGACCCTACACATCCCAGGCATCCGAGAGGTCTGGGAATGCCGGTGATCGACACCGGAAACTCTGCTTCAACATTGCGTGTATGGTTAGGCGCCACA	CGGTAGGACCCTACACATCC	TGTGGCGCCTAACCATACAC
Proteome	1	Cytoplasm	1/3-3	N/A	yqgF	228	CGGTAGGACCCTACACATCCCAGGCATCCGAGAGGTCTGGGAATGCCGGCCATGAATACGGTTGGCAAATTTACGCCATTGCGTGTATGGTTAGGCGCCACA	CGGTAGGACCCTACACATCC	TGTGGCGCCTAACCATACAC
Proteome	1	Cytoplasm	1/3-3	N/A	yqgF	263	CGGTAGGACCCTACACATCCCAGGCATCCGAGAGGTCTGGGAATGCGACGCTCGTCATGGAGCTTTACTTCAACACCATTGCGTGTATGGTTAGGCGCCACA	CGGTAGGACCCTACACATCC	TGTGGCGCCTAACCATACAC
Proteome	1	Cytoplasm	1/3-3	N/A	yggS	644	CGGTAGGACCCTACACATCCCAGGCATCCGAGAGGTCTGGGAATGCTTGCAGTGCCGATACGAACCATCGTGCTACCATTGCGTGTATGGTTAGGCGCCACA	CGGTAGGACCCTACACATCC	TGTGGCGCCTAACCATACAC
Proteome	1	Cytoplasm	1/3-3	N/A	yggS	500	CGGTAGGACCCTACACATCCCAGGCATCCGAGAGGTCTGGGAATGCACTGCCTTACATATTCTGACTCAGGCGCAGCATTGCGTGTATGGTTAGGCGCCACA	CGGTAGGACCCTACACATCC	TGTGGCGCCTAACCATACAC
Proteome	1	Cytoplasm	1/3-3	N/A	rdgB	538	CGGTAGGACCCTACACATCCCAGGCATCCGAGAGGTCTGGGAATGCCAGTTTCAACGCCTGACCACGGTGGGAAATCATTGCGTGTATGGTTAGGCGCCACA	CGGTAGGACCCTACACATCC	TGTGGCGCCTAACCATACAC
Proteome	1	Cytoplasm	1/3-3	N/A	rdgB	369	CGGTAGGACCCTACACATCCCAGGCATCCGAGAGGTCTGGGAATGCGGAGTGGGATCTTCCGCGTGACGCAGATATCATTGCGTGTATGGTTAGGCGCCACA	CGGTAGGACCCTACACATCC	TGTGGCGCCTAACCATACAC
Proteome	1	Cytoplasm	1/3-3	N/A	yggW	899	CGGTAGGACCCTACACATCCCAGGCATCCGAGAGGTCTGGGAATGCCAAACGGCTTATCTGTGGCTTCGACATCACCATTGCGTGTATGGTTAGGCGCCACA	CGGTAGGACCCTACACATCC	TGTGGCGCCTAACCATACAC
Proteome	1	Cytoplasm	1/3-3	N/A	yggW	1034	CGGTAGGACCCTACACATCCCAGGCATCCGAGAGGTCTGGGAATGCCACATTCGGTGAGATAACCCTGGGCAATCGCATTGCGTGTATGGTTAGGCGCCACA	CGGTAGGACCCTACACATCC	TGTGGCGCCTAACCATACAC
Proteome	1	Cytoplasm	1/3-3	N/A	yggW	159	CGGTAGGACCCTACACATCCCAGGCATCCGAGAGGTCTGGGAATGCAAGATTGTCTTTACTTCACGGCCCTGAGCGCATTGCGTGTATGGTTAGGCGCCACA	CGGTAGGACCCTACACATCC	TGTGGCGCCTAACCATACAC
Proteome	1	Cytoplasm	1/3-3	N/A	yggW	351	CGGTAGGACCCTACACATCCCAGGCATCCGAGAGGTCTGGGAATGCCTCTGCACACCAATAGAGATGCGGTTCACACATTGCGTGTATGGTTAGGCGCCACA	CGGTAGGACCCTACACATCC	TGTGGCGCCTAACCATACAC
Proteome	1	Cytoplasm	1/3-3	N/A	yggW	935	CGGTAGGACCCTACACATCCCAGGCATCCGAGAGGTCTGGGAATGCCGGCCTCCAGCAGACGGAAGCGATTCATAACATTGCGTGTATGGTTAGGCGCCACA	CGGTAGGACCCTACACATCC	TGTGGCGCCTAACCATACAC
Proteome	1	Cytoplasm	1/3-3	N/A	yggL	199	CGGTAGGACCCTACACATCCCAGGCATCCGAGAGGTCTGGGAATGCTTTGCCGATTTCCTGCATGCAGATCAGACCCATTGCGTGTATGGTTAGGCGCCACA	CGGTAGGACCCTACACATCC	TGTGGCGCCTAACCATACAC
Proteome	1	Cytoplasm	1/3-3	N/A	trmI	352	CGGTAGGACCCTACACATCCCAGGCATCCGAGAGGTCTGGGAATGCATGCAGCACTTCAACCGCATCGTGACACATCATTGCGTGTATGGTTAGGCGCCACA	CGGTAGGACCCTACACATCC	TGTGGCGCCTAACCATACAC
Proteome	1	Cytoplasm	1/3-3	N/A	trmI	430	CGGTAGGACCCTACACATCCCAGGCATCCGAGAGGTCTGGGAATGCTTTATTATGGCGCGCTTTGTGCCACGGGTCCATTGCGTGTATGGTTAGGCGCCACA	CGGTAGGACCCTACACATCC	TGTGGCGCCTAACCATACAC
Proteome	1	Cytoplasm	1/3-3	N/A	mutY	114	CGGTAGGACCCTACACATCCCAGGCATCCGAGAGGTCTGGGAATGCACGGTCGCAACCTGAGTTTGTTGCAACATCCATTGCGTGTATGGTTAGGCGCCACA	CGGTAGGACCCTACACATCC	TGTGGCGCCTAACCATACAC
Proteome	1	Cytoplasm	1/3-3	N/A	mutY	1016	CGGTAGGACCCTACACATCCCAGGCATCCGAGAGGTCTGGGAATGCGCGCGCCAGTGCGTAACTGCTGTAACAAACCATTGCGTGTATGGTTAGGCGCCACA	CGGTAGGACCCTACACATCC	TGTGGCGCCTAACCATACAC
Proteome	1	Cytoplasm	1/3-3	N/A	mutY	866	CGGTAGGACCCTACACATCCCAGGCATCCGAGAGGTCTGGGAATGCAGTGGAAATGGCTGAAGGTATGCCGAAACGCATTGCGTGTATGGTTAGGCGCCACA	CGGTAGGACCCTACACATCC	TGTGGCGCCTAACCATACAC
Proteome	1	Cytoplasm	1/3-3	N/A	mutY	79	CGGTAGGACCCTACACATCCCAGGCATCCGAGAGGTCTGGGAATGCTGAGAGCCATACTTTGTAGGGCGTCTTGTCCATTGCGTGTATGGTTAGGCGCCACA	CGGTAGGACCCTACACATCC	TGTGGCGCCTAACCATACAC
Proteome	1	Cytoplasm	1/3-3	N/A	yqhD	920	CGGTAGGACCCTACACATCCCAGGCATCCGAGAGGTCTGGGAATGCCTTCAGTGATGTTCCAGACGCGTTCAGCATCATTGCGTGTATGGTTAGGCGCCACA	CGGTAGGACCCTACACATCC	TGTGGCGCCTAACCATACAC
Proteome	1	Cytoplasm	1/3-3	N/A	yqhD	180	CGGTAGGACCCTACACATCCCAGGCATCCGAGAGGTCTGGGAATGCGCCGGGTTTGGCTCAATACCGCCAAATTCCCATTGCGTGTATGGTTAGGCGCCACA	CGGTAGGACCCTACACATCC	TGTGGCGCCTAACCATACAC
Proteome	1	Cytoplasm	1/3-3	N/A	yqhD	532	CGGTAGGACCCTACACATCCCAGGCATCCGAGAGGTCTGGGAATGCCTGACGCGGCGGCAGGGTGTAGGTATAAACCATTGCGTGTATGGTTAGGCGCCACA	CGGTAGGACCCTACACATCC	TGTGGCGCCTAACCATACAC
Proteome	1	Cytoplasm	1/3-3	N/A	yqhD	815	CGGTAGGACCCTACACATCCCAGGCATCCGAGAGGTCTGGGAATGCCGTGATCCAGACCGTGCATCGCAGTCAGTTCATTGCGTGTATGGTTAGGCGCCACA	CGGTAGGACCCTACACATCC	TGTGGCGCCTAACCATACAC
Proteome	1	Cytoplasm	1/3-3	N/A	yqhD	250	CGGTAGGACCCTACACATCCCAGGCATCCGAGAGGTCTGGGAATGCGCCAACCGCCAGCAGGAAAGTCACTTTCTGCATTGCGTGTATGGTTAGGCGCCACA	CGGTAGGACCCTACACATCC	TGTGGCGCCTAACCATACAC
Proteome	1	Cytoplasm	1/3-3	N/A	ygiQ	1490	CGGTAGGACCCTACACATCCCAGGCATCCGAGAGGTCTGGGAATGCAGCGCGGATCTTCTACGGCTATGTCATAACCATTGCGTGTATGGTTAGGCGCCACA	CGGTAGGACCCTACACATCC	TGTGGCGCCTAACCATACAC
Proteome	1	Cytoplasm	1/3-3	N/A	ygiQ	1397	CGGTAGGACCCTACACATCCCAGGCATCCGAGAGGTCTGGGAATGCTGATCGTTGGTTCGTGGTTCGTGTCCATGTCATTGCGTGTATGGTTAGGCGCCACA	CGGTAGGACCCTACACATCC	TGTGGCGCCTAACCATACAC
Proteome	1	Cytoplasm	1/3-3	N/A	ygiQ	517	CGGTAGGACCCTACACATCCCAGGCATCCGAGAGGTCTGGGAATGCGGAACGGCGCACGGTATCGGACCAGTAATCCATTGCGTGTATGGTTAGGCGCCACA	CGGTAGGACCCTACACATCC	TGTGGCGCCTAACCATACAC
Proteome	1	Cytoplasm	1/3-3	N/A	ygiQ	1101	CGGTAGGACCCTACACATCCCAGGCATCCGAGAGGTCTGGGAATGCCGGATCATTTCGTAAGCCGGAATACGGGCACATTGCGTGTATGGTTAGGCGCCACA	CGGTAGGACCCTACACATCC	TGTGGCGCCTAACCATACAC
Proteome	1	Cytoplasm	1/3-3	N/A	ygiQ	1201	CGGTAGGACCCTACACATCCCAGGCATCCGAGAGGTCTGGGAATGCCGAATCTTCGGAACGGCTCTGAATAATGCGCATTGCGTGTATGGTTAGGCGCCACA	CGGTAGGACCCTACACATCC	TGTGGCGCCTAACCATACAC
Proteome	1	Cytoplasm	1/3-3	N/A	ygiQ	568	CGGTAGGACCCTACACATCCCAGGCATCCGAGAGGTCTGGGAATGCACGCTCACCGTTACCAAACATCAGCATGTCCATTGCGTGTATGGTTAGGCGCCACA	CGGTAGGACCCTACACATCC	TGTGGCGCCTAACCATACAC
Proteome	1	Cytoplasm	1/3-3	N/A	ygiQ	1999	CGGTAGGACCCTACACATCCCAGGCATCCGAGAGGTCTGGGAATGCCACTAAGCAATCGCGACGGCTGCCAATCAGCATTGCGTGTATGGTTAGGCGCCACA	CGGTAGGACCCTACACATCC	TGTGGCGCCTAACCATACAC
Proteome	1	Cytoplasm	1/3-3	N/A	ygiQ	666	CGGTAGGACCCTACACATCCCAGGCATCCGAGAGGTCTGGGAATGCGGCAGCGCCTCTTTCACGATAATCGCGGTACATTGCGTGTATGGTTAGGCGCCACA	CGGTAGGACCCTACACATCC	TGTGGCGCCTAACCATACAC
Proteome	1	Cytoplasm	1/3-3	N/A	ygiQ	937	CGGTAGGACCCTACACATCCCAGGCATCCGAGAGGTCTGGGAATGCACAGCCTGGGTTGGTTTCGTGGTGCAGAATCATTGCGTGTATGGTTAGGCGCCACA	CGGTAGGACCCTACACATCC	TGTGGCGCCTAACCATACAC
Proteome	1	Cytoplasm	1/3-3	N/A	ygiQ	2078	CGGTAGGACCCTACACATCCCAGGCATCCGAGAGGTCTGGGAATGCGCGTATGTTTCGTCAACGCCGGACGGGTATCATTGCGTGTATGGTTAGGCGCCACA	CGGTAGGACCCTACACATCC	TGTGGCGCCTAACCATACAC
Proteome	1	Cytoplasm	1/3-3	N/A	ygiN	27	CGGTAGGACCCTACACATCCCAGGCATCCGAGAGGTCTGGGAATGCGCCTGACGGTGATGTTGACCAGGACGAGTACATTGCGTGTATGGTTAGGCGCCACA	CGGTAGGACCCTACACATCC	TGTGGCGCCTAACCATACAC
Proteome	1	Cytoplasm	1/3-3	N/A	parE	1420	CGGTAGGACCCTACACATCCCAGGCATCCGAGAGGTCTGGGAATGCGCCATAACGAAGCTGGCTCAGATCGTCGCTCATTGCGTGTATGGTTAGGCGCCACA	CGGTAGGACCCTACACATCC	TGTGGCGCCTAACCATACAC
Proteome	1	Cytoplasm	1/3-3	N/A	parE	999	CGGTAGGACCCTACACATCCCAGGCATCCGAGAGGTCTGGGAATGCGCGCATTGACGCGAAGAGAGACGCTCTTTCCATTGCGTGTATGGTTAGGCGCCACA	CGGTAGGACCCTACACATCC	TGTGGCGCCTAACCATACAC
Proteome	1	Cytoplasm	1/3-3	N/A	parE	1540	CGGTAGGACCCTACACATCCCAGGCATCCGAGAGGTCTGGGAATGCCAGTGCGACGTAAACGTGACCGTGTTTCACCATTGCGTGTATGGTTAGGCGCCACA	CGGTAGGACCCTACACATCC	TGTGGCGCCTAACCATACAC
Proteome	1	Cytoplasm	1/3-3	N/A	parE	1348	CGGTAGGACCCTACACATCCCAGGCATCCGAGAGGTCTGGGAATGCCTGCGAAGCCAGCACTTCGTCGGAAGAGACCATTGCGTGTATGGTTAGGCGCCACA	CGGTAGGACCCTACACATCC	TGTGGCGCCTAACCATACAC
Proteome	1	Cytoplasm	1/3-3	N/A	parE	896	CGGTAGGACCCTACACATCCCAGGCATCCGAGAGGTCTGGGAATGCCCGACAGCTTTACACCGCGCGGCAGAATATCATTGCGTGTATGGTTAGGCGCCACA	CGGTAGGACCCTACACATCC	TGTGGCGCCTAACCATACAC
Proteome	1	Cytoplasm	1/3-3	N/A	parE	735	CGGTAGGACCCTACACATCCCAGGCATCCGAGAGGTCTGGGAATGCCACAGTAGCGCCCAGTCCACAGCTTCAGTACATTGCGTGTATGGTTAGGCGCCACA	CGGTAGGACCCTACACATCC	TGTGGCGCCTAACCATACAC
Proteome	1	Cytoplasm	1/3-3	N/A	parE	1305	CGGTAGGACCCTACACATCCCAGGCATCCGAGAGGTCTGGGAATGCAGGATCTTACCTTTCAGTGGCATGATCGCCCATTGCGTGTATGGTTAGGCGCCACA	CGGTAGGACCCTACACATCC	TGTGGCGCCTAACCATACAC
Proteome	1	Cytoplasm	1/3-3	N/A	parE	628	CGGTAGGACCCTACACATCCCAGGCATCCGAGAGGTCTGGGAATGCCAGACCGTCCTGATAGCACCAGCGTTGTTCCATTGCGTGTATGGTTAGGCGCCACA	CGGTAGGACCCTACACATCC	TGTGGCGCCTAACCATACAC
Proteome	1	Cytoplasm	1/3-3	N/A	yqiA	437	CGGTAGGACCCTACACATCCCAGGCATCCGAGAGGTCTGGGAATGCCCGCCTGGCGGTAATCCAGCACTTCATCTCCATTGCGTGTATGGTTAGGCGCCACA	CGGTAGGACCCTACACATCC	TGTGGCGCCTAACCATACAC
Proteome	1	Cytoplasm	1/3-3	N/A	yqiA	145	CGGTAGGACCCTACACATCCCAGGCATCCGAGAGGTCTGGGAATGCATGTTCCAGGACAATGGATTCCAGCAGCTCCATTGCGTGTATGGTTAGGCGCCACA	CGGTAGGACCCTACACATCC	TGTGGCGCCTAACCATACAC
Proteome	1	Cytoplasm	1/3-3	N/A	cpdA	206	CGGTAGGACCCTACACATCCCAGGCATCCGAGAGGTCTGGGAATGCCAGCGAAATGCTGATAGGCCGCAGAGGATTCATTGCGTGTATGGTTAGGCGCCACA	CGGTAGGACCCTACACATCC	TGTGGCGCCTAACCATACAC
Proteome	1	Cytoplasm	1/3-3	N/A	cpdA	373	CGGTAGGACCCTACACATCCCAGGCATCCGAGAGGTCTGGGAATGCCACGCCAAACACCTGGCTATCCAGCAACAGCATTGCGTGTATGGTTAGGCGCCACA	CGGTAGGACCCTACACATCC	TGTGGCGCCTAACCATACAC
Proteome	1	Cytoplasm	1/3-3	N/A	cpdA	742	CGGTAGGACCCTACACATCCCAGGCATCCGAGAGGTCTGGGAATGCCTCGGTGGTCAGCGTGCCATCAGCATGTAACATTGCGTGTATGGTTAGGCGCCACA	CGGTAGGACCCTACACATCC	TGTGGCGCCTAACCATACAC
Proteome	1	Cytoplasm	1/3-3	N/A	cpdA	302	CGGTAGGACCCTACACATCCCAGGCATCCGAGAGGTCTGGGAATGCAGATACCCGCATCCTGTAACGCGCTGTACACATTGCGTGTATGGTTAGGCGCCACA	CGGTAGGACCCTACACATCC	TGTGGCGCCTAACCATACAC
Proteome	1	Cytoplasm	1/3-3	N/A	ygiC	367	CGGTAGGACCCTACACATCCCAGGCATCCGAGAGGTCTGGGAATGCCCACTGAAAGAACGCCGCCTCGTATAGTGACATTGCGTGTATGGTTAGGCGCCACA	CGGTAGGACCCTACACATCC	TGTGGCGCCTAACCATACAC
Proteome	1	Cytoplasm	1/3-3	N/A	ygiC	510	CGGTAGGACCCTACACATCCCAGGCATCCGAGAGGTCTGGGAATGCCGACAGCAGGTGAGATGCAGCAACTGGAAGCATTGCGTGTATGGTTAGGCGCCACA	CGGTAGGACCCTACACATCC	TGTGGCGCCTAACCATACAC
Proteome	1	Cytoplasm	1/3-3	N/A	ygiC	36	CGGTAGGACCCTACACATCCCAGGCATCCGAGAGGTCTGGGAATGCTTGAAACCGTATTCGTGGGCTTTCTCACGCCATTGCGTGTATGGTTAGGCGCCACA	CGGTAGGACCCTACACATCC	TGTGGCGCCTAACCATACAC
Proteome	1	Cytoplasm	1/3-3	N/A	ygiC	279	CGGTAGGACCCTACACATCCCAGGCATCCGAGAGGTCTGGGAATGCAGATCAAGACGCGAATAAAGCGATGGCTGGCATTGCGTGTATGGTTAGGCGCCACA	CGGTAGGACCCTACACATCC	TGTGGCGCCTAACCATACAC
Proteome	1	Cytoplasm	1/3-3	N/A	ygiC	437	CGGTAGGACCCTACACATCCCAGGCATCCGAGAGGTCTGGGAATGCCTTGCAGACTGTTAAACTGGTCGCTGCCCTCATTGCGTGTATGGTTAGGCGCCACA	CGGTAGGACCCTACACATCC	TGTGGCGCCTAACCATACAC
Proteome	1	Cytoplasm	1/3-3	N/A	ribB	441	CGGTAGGACCCTACACATCCCAGGCATCCGAGAGGTCTGGGAATGCGTTGCTTCAGTATGACCGCCACGCGTCAGTCATTGCGTGTATGGTTAGGCGCCACA	CGGTAGGACCCTACACATCC	TGTGGCGCCTAACCATACAC
Proteome	1	Cytoplasm	1/3-3	N/A	ribB	590	CGGTAGGACCCTACACATCCCAGGCATCCGAGAGGTCTGGGAATGCCCACCAGGTCTTCAATAGTCACGAGCGCCACATTGCGTGTATGGTTAGGCGCCACA	CGGTAGGACCCTACACATCC	TGTGGCGCCTAACCATACAC
Proteome	1	Cytoplasm	1/3-3	N/A	ribB	625	CGGTAGGACCCTACACATCCCAGGCATCCGAGAGGTCTGGGAATGCTCAGCTGGCTTTACGCTCATGTGCCTGACGCATTGCGTGTATGGTTAGGCGCCACA	CGGTAGGACCCTACACATCC	TGTGGCGCCTAACCATACAC
Proteome	1	Cytoplasm	1/3-3	N/A	yqiC	144	CGGTAGGACCCTACACATCCCAGGCATCCGAGAGGTCTGGGAATGCACTTGCGTTTGGACGTCGAACTCTTCACGGCATTGCGTGTATGGTTAGGCGCCACA	CGGTAGGACCCTACACATCC	TGTGGCGCCTAACCATACAC
Proteome	1	Cytoplasm	1/3-3	N/A	rfaE	1223	CGGTAGGACCCTACACATCCCAGGCATCCGAGAGGTCTGGGAATGCGCGGCGTGTCCTCTTCAAACGACACTACCCCATTGCGTGTATGGTTAGGCGCCACA	CGGTAGGACCCTACACATCC	TGTGGCGCCTAACCATACAC
Proteome	1	Cytoplasm	1/3-3	N/A	rfaE	728	CGGTAGGACCCTACACATCCCAGGCATCCGAGAGGTCTGGGAATGCCTTGGGTTGGCATATGCAGCGGCGCTTTACCATTGCGTGTATGGTTAGGCGCCACA	CGGTAGGACCCTACACATCC	TGTGGCGCCTAACCATACAC
Proteome	1	Cytoplasm	1/3-3	N/A	rfaE	127	CGGTAGGACCCTACACATCCCAGGCATCCGAGAGGTCTGGGAATGCGCCGCCCGGACGTTCTTCGATGGTATTCACCATTGCGTGTATGGTTAGGCGCCACA	CGGTAGGACCCTACACATCC	TGTGGCGCCTAACCATACAC
Proteome	1	Cytoplasm	1/3-3	N/A	rfaE	259	CGGTAGGACCCTACACATCCCAGGCATCCGAGAGGTCTGGGAATGCAACGAAGTCGCATTTGACGTTGACGTCGGCCATTGCGTGTATGGTTAGGCGCCACA	CGGTAGGACCCTACACATCC	TGTGGCGCCTAACCATACAC
Proteome	1	Cytoplasm	1/3-3	N/A	rfaE	841	CGGTAGGACCCTACACATCCCAGGCATCCGAGAGGTCTGGGAATGCCGCCGCATTGGCAAAGAAGCAGGCTTCTTCCATTGCGTGTATGGTTAGGCGCCACA	CGGTAGGACCCTACACATCC	TGTGGCGCCTAACCATACAC
Proteome	1	Cytoplasm	1/3-3	N/A	rfaE	1110	CGGTAGGACCCTACACATCCCAGGCATCCGAGAGGTCTGGGAATGCGTGGAGGCATCGCTGTTGACGGCAACAATCCATTGCGTGTATGGTTAGGCGCCACA	CGGTAGGACCCTACACATCC	TGTGGCGCCTAACCATACAC
Proteome	1	Cytoplasm	1/3-3	N/A	rfaE	618	CGGTAGGACCCTACACATCCCAGGCATCCGAGAGGTCTGGGAATGCCCGCGCTCAACAATCTCTTCTTCGGTCTTACATTGCGTGTATGGTTAGGCGCCACA	CGGTAGGACCCTACACATCC	TGTGGCGCCTAACCATACAC
Proteome	1	Cytoplasm	1/3-3	N/A	cca	618	CGGTAGGACCCTACACATCCCAGGCATCCGAGAGGTCTGGGAATGCACGCCAAACAGTGCGTCAATTTCCGGGAATCATTGCGTGTATGGTTAGGCGCCACA	CGGTAGGACCCTACACATCC	TGTGGCGCCTAACCATACAC
Proteome	1	Cytoplasm	1/3-3	N/A	cca	531	CGGTAGGACCCTACACATCCCAGGCATCCGAGAGGTCTGGGAATGCGTGGTGAGGGCGCTTTCCGTCTCTTTCCATCATTGCGTGTATGGTTAGGCGCCACA	CGGTAGGACCCTACACATCC	TGTGGCGCCTAACCATACAC
Proteome	1	Cytoplasm	1/3-3	N/A	cca	464	CGGTAGGACCCTACACATCCCAGGCATCCGAGAGGTCTGGGAATGCGGGTCATCTCGCGCATCAACGCCAGAGTTTCATTGCGTGTATGGTTAGGCGCCACA	CGGTAGGACCCTACACATCC	TGTGGCGCCTAACCATACAC
Proteome	1	Cytoplasm	1/3-3	N/A	cca	16	CGGTAGGACCCTACACATCCCAGGCATCCGAGAGGTCTGGGAATGCTAACAATGCATCCCGAACAGCACCACCGACCATTGCGTGTATGGTTAGGCGCCACA	CGGTAGGACCCTACACATCC	TGTGGCGCCTAACCATACAC
Proteome	1	Cytoplasm	1/3-3	N/A	cca	1150	CGGTAGGACCCTACACATCCCAGGCATCCGAGAGGTCTGGGAATGCGGTCAGCTCCTCGCGAATCTCCACACCTTTCATTGCGTGTATGGTTAGGCGCCACA	CGGTAGGACCCTACACATCC	TGTGGCGCCTAACCATACAC
Proteome	1	Cytoplasm	1/3-3	N/A	dnaG	338	CGGTAGGACCCTACACATCCCAGGCATCCGAGAGGTCTGGGAATGCGACCGTCCATCAACTGATAAAGCGTTTGCCCATTGCGTGTATGGTTAGGCGCCACA	CGGTAGGACCCTACACATCC	TGTGGCGCCTAACCATACAC
Proteome	1	Cytoplasm	1/3-3	N/A	dnaG	780	CGGTAGGACCCTACACATCCCAGGCATCCGAGAGGTCTGGGAATGCACGTCCATATAGCCTTCGACCACAAGCAGACATTGCGTGTATGGTTAGGCGCCACA	CGGTAGGACCCTACACATCC	TGTGGCGCCTAACCATACAC
Proteome	1	Cytoplasm	1/3-3	N/A	dnaG	1470	CGGTAGGACCCTACACATCCCAGGCATCCGAGAGGTCTGGGAATGCGTGGTCAGACCTGGCTGGGAGAGACAAGTGCATTGCGTGTATGGTTAGGCGCCACA	CGGTAGGACCCTACACATCC	TGTGGCGCCTAACCATACAC
Proteome	1	Cytoplasm	1/3-3	N/A	dnaG	1638	CGGTAGGACCCTACACATCCCAGGCATCCGAGAGGTCTGGGAATGCGCGATTAACTCTTCCTGGCGCAGTTCAAGCCATTGCGTGTATGGTTAGGCGCCACA	CGGTAGGACCCTACACATCC	TGTGGCGCCTAACCATACAC
Proteome	1	Cytoplasm	1/3-3	N/A	dnaG	447	CGGTAGGACCCTACACATCCCAGGCATCCGAGAGGTCTGGGAATGCCCAATCGCAAAGCGAGCGATAACCTCGTGGCATTGCGTGTATGGTTAGGCGCCACA	CGGTAGGACCCTACACATCC	TGTGGCGCCTAACCATACAC
Proteome	1	Cytoplasm	1/3-3	N/A	dnaG	815	CGGTAGGACCCTACACATCCCAGGCATCCGAGAGGTCTGGGAATGCCGGCGTAATTAATGCCGTATTGCGCCAGCGCATTGCGTGTATGGTTAGGCGCCACA	CGGTAGGACCCTACACATCC	TGTGGCGCCTAACCATACAC
Proteome	1	Cytoplasm	1/3-3	N/A	dnaG	1594	CGGTAGGACCCTACACATCCCAGGCATCCGAGAGGTCTGGGAATGCATGGTTGAGTGAGTCGGTGAAGGTTTGCTCCATTGCGTGTATGGTTAGGCGCCACA	CGGTAGGACCCTACACATCC	TGTGGCGCCTAACCATACAC
Proteome	1	Cytoplasm	1/3-3	N/A	rlmG	1015	CGGTAGGACCCTACACATCCCAGGCATCCGAGAGGTCTGGGAATGCATGGAAGTAATCCAGGTGACGGTTGGCAACCATTGCGTGTATGGTTAGGCGCCACA	CGGTAGGACCCTACACATCC	TGTGGCGCCTAACCATACAC
Proteome	1	Cytoplasm	1/3-3	N/A	rlmG	713	CGGTAGGACCCTACACATCCCAGGCATCCGAGAGGTCTGGGAATGCCAAGCAGCGTCAGACCAATAACGCCATTACCATTGCGTGTATGGTTAGGCGCCACA	CGGTAGGACCCTACACATCC	TGTGGCGCCTAACCATACAC
Proteome	1	Cytoplasm	1/3-3	N/A	rlmG	1103	CGGTAGGACCCTACACATCCCAGGCATCCGAGAGGTCTGGGAATGCGACGACGTCCCAGCTTCACCGCTTTCAGTACATTGCGTGTATGGTTAGGCGCCACA	CGGTAGGACCCTACACATCC	TGTGGCGCCTAACCATACAC
Proteome	1	Cytoplasm	1/3-3	N/A	rlmG	800	CGGTAGGACCCTACACATCCCAGGCATCCGAGAGGTCTGGGAATGCGCATGTTGGTTTCAACGTTCAAACGGCTGGCATTGCGTGTATGGTTAGGCGCCACA	CGGTAGGACCCTACACATCC	TGTGGCGCCTAACCATACAC
Proteome	1	Cytoplasm	1/3-3	N/A	rlmG	650	CGGTAGGACCCTACACATCCCAGGCATCCGAGAGGTCTGGGAATGCTCTCTGGCAGATGTTGCATAAAGAAGCGCGCATTGCGTGTATGGTTAGGCGCCACA	CGGTAGGACCCTACACATCC	TGTGGCGCCTAACCATACAC
Proteome	1	Cytoplasm	1/3-3	N/A	rlmG	402	CGGTAGGACCCTACACATCCCAGGCATCCGAGAGGTCTGGGAATGCGCCTTGGCACCGGCAATAATACGTGTATCCCATTGCGTGTATGGTTAGGCGCCACA	CGGTAGGACCCTACACATCC	TGTGGCGCCTAACCATACAC
Proteome	1	Cytoplasm	1/3-3	N/A	exuR	430	CGGTAGGACCCTACACATCCCAGGCATCCGAGAGGTCTGGGAATGCCGCCAGAGCGACCTGAATGTGGAACTGCAACATTGCGTGTATGGTTAGGCGCCACA	CGGTAGGACCCTACACATCC	TGTGGCGCCTAACCATACAC
Proteome	1	Cytoplasm	1/3-3	N/A	exuR	499	CGGTAGGACCCTACACATCCCAGGCATCCGAGAGGTCTGGGAATGCCCAGTACGGGTTATGACTACGCTGGGTCCACATTGCGTGTATGGTTAGGCGCCACA	CGGTAGGACCCTACACATCC	TGTGGCGCCTAACCATACAC
Proteome	1	Cytoplasm	1/3-3	N/A	exuR	584	CGGTAGGACCCTACACATCCCAGGCATCCGAGAGGTCTGGGAATGCTGCGAATCAGCGCCTTGAGGATTTGATCGTCATTGCGTGTATGGTTAGGCGCCACA	CGGTAGGACCCTACACATCC	TGTGGCGCCTAACCATACAC
Proteome	1	Cytoplasm	1/3-3	N/A	exuR	701	CGGTAGGACCCTACACATCCCAGGCATCCGAGAGGTCTGGGAATGCCGGCGAATAGATAGCGGTCGGCATTGAACTCATTGCGTGTATGGTTAGGCGCCACA	CGGTAGGACCCTACACATCC	TGTGGCGCCTAACCATACAC
Proteome	1	Cytoplasm	1/3-3	N/A	agaR	382	CGGTAGGACCCTACACATCCCAGGCATCCGAGAGGTCTGGGAATGCACCGTTGGTCATCGCAATTACGTCAGTGTGCATTGCGTGTATGGTTAGGCGCCACA	CGGTAGGACCCTACACATCC	TGTGGCGCCTAACCATACAC
Proteome	1	Cytoplasm	1/3-3	N/A	agaR	99	CGGTAGGACCCTACACATCCCAGGCATCCGAGAGGTCTGGGAATGCACGCCATACAATGCCGACAGATCGTTAACCCATTGCGTGTATGGTTAGGCGCCACA	CGGTAGGACCCTACACATCC	TGTGGCGCCTAACCATACAC
Proteome	1	Cytoplasm	1/3-3	N/A	agaR	749	CGGTAGGACCCTACACATCCCAGGCATCCGAGAGGTCTGGGAATGCCCTTTCGCAGTCCTTCCAGGCTATCCGCAGCATTGCGTGTATGGTTAGGCGCCACA	CGGTAGGACCCTACACATCC	TGTGGCGCCTAACCATACAC
Proteome	1	Cytoplasm	1/3-3	N/A	diaA	337	CGGTAGGACCCTACACATCCCAGGCATCCGAGAGGTCTGGGAATGCGCTGTTGCCACGGGTGGAAATGGCTAACAACATTGCGTGTATGGTTAGGCGCCACA	CGGTAGGACCCTACACATCC	TGTGGCGCCTAACCATACAC
Proteome	1	Cytoplasm	1/3-3	N/A	diaA	178	CGGTAGGACCCTACACATCCCAGGCATCCGAGAGGTCTGGGAATGCCGTTTCGAAACGGTTGATCATGCTGGCAGCCATTGCGTGTATGGTTAGGCGCCACA	CGGTAGGACCCTACACATCC	TGTGGCGCCTAACCATACAC
Proteome	1	Cytoplasm	1/3-3	N/A	yhbS	430	CGGTAGGACCCTACACATCCCAGGCATCCGAGAGGTCTGGGAATGCGCCATTCAGCGCGTCATCCGCTAAACGATGCATTGCGTGTATGGTTAGGCGCCACA	CGGTAGGACCCTACACATCC	TGTGGCGCCTAACCATACAC
Proteome	1	Cytoplasm	1/3-3	N/A	yhbS	96	CGGTAGGACCCTACACATCCCAGGCATCCGAGAGGTCTGGGAATGCAGCGTCAGAAAGCCATCTTCACGCAGATCGCATTGCGTGTATGGTTAGGCGCCACA	CGGTAGGACCCTACACATCC	TGTGGCGCCTAACCATACAC
Proteome	1	Cytoplasm	1/3-3	N/A	truB	495	CGGTAGGACCCTACACATCCCAGGCATCCGAGAGGTCTGGGAATGCGAGCAGTGAATTTCCAGCTCCAGCTCATTGCATTGCGTGTATGGTTAGGCGCCACA	CGGTAGGACCCTACACATCC	TGTGGCGCCTAACCATACAC
Proteome	1	Cytoplasm	1/3-3	N/A	truB	296	CGGTAGGACCCTACACATCCCAGGCATCCGAGAGGTCTGGGAATGCCCAGCTGCTCTGCGCTAAAGGTTACCGGACCATTGCGTGTATGGTTAGGCGCCACA	CGGTAGGACCCTACACATCC	TGTGGCGCCTAACCATACAC
Proteome	1	Cytoplasm	1/3-3	N/A	truB	879	CGGTAGGACCCTACACATCCCAGGCATCCGAGAGGTCTGGGAATGCACGCGGCCTTCATCGTCAATTTCGCCCATACATTGCGTGTATGGTTAGGCGCCACA	CGGTAGGACCCTACACATCC	TGTGGCGCCTAACCATACAC
Proteome	1	Cytoplasm	1/3-3	N/A	truB	104	CGGTAGGACCCTACACATCCCAGGCATCCGAGAGGTCTGGGAATGCCGGTATGCCCGGCACGGTTGGCGTTATATACATTGCGTGTATGGTTAGGCGCCACA	CGGTAGGACCCTACACATCC	TGTGGCGCCTAACCATACAC
Proteome	1	Cytoplasm	1/3-3	N/A	rbfA	121	CGGTAGGACCCTACACATCCCAGGCATCCGAGAGGTCTGGGAATGCGGCATACGCCAGGTCGCGAGACATTTCGACCATTGCGTGTATGGTTAGGCGCCACA	CGGTAGGACCCTACACATCC	TGTGGCGCCTAACCATACAC
Proteome	1	Cytoplasm	1/3-3	N/A	rbfA	82	CGGTAGGACCCTACACATCCCAGGCATCCGAGAGGTCTGGGAATGCGGTGGTCATCATGCCCAGGCGAGGATCTTTCATTGCGTGTATGGTTAGGCGCCACA	CGGTAGGACCCTACACATCC	TGTGGCGCCTAACCATACAC
Proteome	1	Cytoplasm	1/3-3	N/A	glmM	792	CGGTAGGACCCTACACATCCCAGGCATCCGAGAGGTCTGGGAATGCCCCTGACGAAGACCTTCACGCGCGATGATACATTGCGTGTATGGTTAGGCGCCACA	CGGTAGGACCCTACACATCC	TGTGGCGCCTAACCATACAC
Proteome	1	Cytoplasm	1/3-3	N/A	glmM	498	CGGTAGGACCCTACACATCCCAGGCATCCGAGAGGTCTGGGAATGCTTCAGTTCACTGAGGCTAAGTTCGTTCGGGCATTGCGTGTATGGTTAGGCGCCACA	CGGTAGGACCCTACACATCC	TGTGGCGCCTAACCATACAC
Proteome	1	Cytoplasm	1/3-3	N/A	glmM	973	CGGTAGGACCCTACACATCCCAGGCATCCGAGAGGTCTGGGAATGCATCCAGCAGGATCACATGACCGGAATTCTCCATTGCGTGTATGGTTAGGCGCCACA	CGGTAGGACCCTACACATCC	TGTGGCGCCTAACCATACAC
Proteome	1	Cytoplasm	1/3-3	N/A	glmM	1256	CGGTAGGACCCTACACATCCCAGGCATCCGAGAGGTCTGGGAATGCCTTCGTCTTCGCCTTCCACCATCACGCGAACATTGCGTGTATGGTTAGGCGCCACA	CGGTAGGACCCTACACATCC	TGTGGCGCCTAACCATACAC
Proteome	1	Cytoplasm	1/3-3	N/A	glmM	1173	CGGTAGGACCCTACACATCCCAGGCATCCGAGAGGTCTGGGAATGCGCAGCTTCAACCTCTGCGGTCACGGCTTTACATTGCGTGTATGGTTAGGCGCCACA	CGGTAGGACCCTACACATCC	TGTGGCGCCTAACCATACAC
Proteome	1	Cytoplasm	1/3-3	N/A	folP	157	CGGTAGGACCCTACACATCCCAGGCATCCGAGAGGTCTGGGAATGCCGTGGACTCGCCACCAACGTCAATGATCGTCATTGCGTGTATGGTTAGGCGCCACA	CGGTAGGACCCTACACATCC	TGTGGCGCCTAACCATACAC
Proteome	1	Cytoplasm	1/3-3	N/A	folP	107	CGGTAGGACCCTACACATCCCAGGCATCCGAGAGGTCTGGGAATGCGATTCGCATGTTTCACCGCATCTATCAGCGCATTGCGTGTATGGTTAGGCGCCACA	CGGTAGGACCCTACACATCC	TGTGGCGCCTAACCATACAC
Proteome	1	Cytoplasm	1/3-3	N/A	folP	395	CGGTAGGACCCTACACATCCCAGGCATCCGAGAGGTCTGGGAATGCGCATATGCATCAGACAAACCGGTAAACCGGCATTGCGTGTATGGTTAGGCGCCACA	CGGTAGGACCCTACACATCC	TGTGGCGCCTAACCATACAC
Proteome	1	Cytoplasm	1/3-3	N/A	folP	782	CGGTAGGACCCTACACATCCCAGGCATCCGAGAGGTCTGGGAATGCCTTCCACCACCCGCATCGCTTCTACGGTTTCATTGCGTGTATGGTTAGGCGCCACA	CGGTAGGACCCTACACATCC	TGTGGCGCCTAACCATACAC
Proteome	1	Cytoplasm	1/3-3	N/A	rlmE	450	CGGTAGGACCCTACACATCCCAGGCATCCGAGAGGTCTGGGAATGCCTGCCACCTGGCGCTAATACATCACGACACCATTGCGTGTATGGTTAGGCGCCACA	CGGTAGGACCCTACACATCC	TGTGGCGCCTAACCATACAC
Proteome	1	Cytoplasm	1/3-3	N/A	rlmE	527	CGGTAGGACCCTACACATCCCAGGCATCCGAGAGGTCTGGGAATGCTGACCTTCGTAAACAGGGAGCGAATTTCCCCATTGCGTGTATGGTTAGGCGCCACA	CGGTAGGACCCTACACATCC	TGTGGCGCCTAACCATACAC
Proteome	1	Cytoplasm	1/3-3	N/A	rlmE	156	CGGTAGGACCCTACACATCCCAGGCATCCGAGAGGTCTGGGAATGCGGAGCAGCACCAAGGTCGACAACCGTCATTCATTGCGTGTATGGTTAGGCGCCACA	CGGTAGGACCCTACACATCC	TGTGGCGCCTAACCATACAC
Proteome	1	Cytoplasm	1/3-3	N/A	greA	5	CGGTAGGACCCTACACATCCCAGGCATCCGAGAGGTCTGGGAATGCCAGCGCCGCGTAAGGTCATCGGAATAGCTTCATTGCGTGTATGGTTAGGCGCCACA	CGGTAGGACCCTACACATCC	TGTGGCGCCTAACCATACAC
Proteome	1	Cytoplasm	1/3-3	N/A	greA	205	CGGTAGGACCCTACACATCCCAGGCATCCGAGAGGTCTGGGAATGCGGTGACATCAATCACCTGCGCGTTCGACAGCATTGCGTGTATGGTTAGGCGCCACA	CGGTAGGACCCTACACATCC	TGTGGCGCCTAACCATACAC
Proteome	1	Cytoplasm	1/3-3	N/A	obgE	1131	CGGTAGGACCCTACACATCCCAGGCATCCGAGAGGTCTGGGAATGCATGAACTCAACGCCTTCTTCGTCGTCTTCGCATTGCGTGTATGGTTAGGCGCCACA	CGGTAGGACCCTACACATCC	TGTGGCGCCTAACCATACAC
Proteome	1	Cytoplasm	1/3-3	N/A	obgE	228	CGGTAGGACCCTACACATCCCAGGCATCCGAGAGGTCTGGGAATGCACGTCTTTACCGCGCTTACCGGTACAGTCGCATTGCGTGTATGGTTAGGCGCCACA	CGGTAGGACCCTACACATCC	TGTGGCGCCTAACCATACAC
Proteome	1	Cytoplasm	1/3-3	N/A	obgE	902	CGGTAGGACCCTACACATCCCAGGCATCCGAGAGGTCTGGGAATGCAATATTTATCTTCCCAGCCCAGCGCCTCAGCATTGCGTGTATGGTTAGGCGCCACA	CGGTAGGACCCTACACATCC	TGTGGCGCCTAACCATACAC
Proteome	1	Cytoplasm	1/3-3	N/A	obgE	1019	CGGTAGGACCCTACACATCCCAGGCATCCGAGAGGTCTGGGAATGCCGACTTTCTCTGGCTGTTTCGCTTCTTCAGCATTGCGTGTATGGTTAGGCGCCACA	CGGTAGGACCCTACACATCC	TGTGGCGCCTAACCATACAC
Proteome	1	Cytoplasm	1/3-3	N/A	obgE	465	CGGTAGGACCCTACACATCCCAGGCATCCGAGAGGTCTGGGAATGCAACATACCGACGTCAGCCAGCAGCATCAGCCATTGCGTGTATGGTTAGGCGCCACA	CGGTAGGACCCTACACATCC	TGTGGCGCCTAACCATACAC
Proteome	1	Cytoplasm	1/3-3	N/A	ispB	250	CGGTAGGACCCTACACATCCCAGGCATCCGAGAGGTCTGGGAATGCGCGCATATCTGATTCATCCACAACGTCGTCCATTGCGTGTATGGTTAGGCGCCACA	CGGTAGGACCCTACACATCC	TGTGGCGCCTAACCATACAC
Proteome	1	Cytoplasm	1/3-3	N/A	ispB	442	CGGTAGGACCCTACACATCCCAGGCATCCGAGAGGTCTGGGAATGCGTCCGGATCGTTAACGTTCATCAGTTGCAGCATTGCGTGTATGGTTAGGCGCCACA	CGGTAGGACCCTACACATCC	TGTGGCGCCTAACCATACAC
Proteome	1	Cytoplasm	1/3-3	N/A	ispB	27	CGGTAGGACCCTACACATCCCAGGCATCCGAGAGGTCTGGGAATGCGCATTAACACCCGCCATATCTTGCGCGGTTCATTGCGTGTATGGTTAGGCGCCACA	CGGTAGGACCCTACACATCC	TGTGGCGCCTAACCATACAC
Proteome	1	Cytoplasm	1/3-3	N/A	ispB	761	CGGTAGGACCCTACACATCCCAGGCATCCGAGAGGTCTGGGAATGCCGTTACCCTGTTCGATGGCGGTACGGATCACATTGCGTGTATGGTTAGGCGCCACA	CGGTAGGACCCTACACATCC	TGTGGCGCCTAACCATACAC
Proteome	1	Cytoplasm	1/3-3	N/A	ispB	572	CGGTAGGACCCTACACATCCCAGGCATCCGAGAGGTCTGGGAATGCGCCCATAATCCTGCAGGCCTTTCTCCTCCTCATTGCGTGTATGGTTAGGCGCCACA	CGGTAGGACCCTACACATCC	TGTGGCGCCTAACCATACAC
Proteome	1	Cytoplasm	1/3-3	N/A	murA	326	CGGTAGGACCCTACACATCCCAGGCATCCGAGAGGTCTGGGAATGCCACCGATCGTACAACCGCCAGGTAGTGAAACATTGCGTGTATGGTTAGGCGCCACA	CGGTAGGACCCTACACATCC	TGTGGCGCCTAACCATACAC
Proteome	1	Cytoplasm	1/3-3	N/A	murA	399	CGGTAGGACCCTACACATCCCAGGCATCCGAGAGGTCTGGGAATGCACGTAACCTTCTTCCAGTTTGATGGTCGCGCATTGCGTGTATGGTTAGGCGCCACA	CGGTAGGACCCTACACATCC	TGTGGCGCCTAACCATACAC
Proteome	1	Cytoplasm	1/3-3	N/A	murA	472	CGGTAGGACCCTACACATCCCAGGCATCCGAGAGGTCTGGGAATGCCACCGTTGCGCCAACGCTGACTTTATCCATCATTGCGTGTATGGTTAGGCGCCACA	CGGTAGGACCCTACACATCC	TGTGGCGCCTAACCATACAC
Proteome	1	Cytoplasm	1/3-3	N/A	murA	361	CGGTAGGACCCTACACATCCCAGGCATCCGAGAGGTCTGGGAATGCTTCGAGGCCAGAAATGTGTAGATCAACCGGCATTGCGTGTATGGTTAGGCGCCACA	CGGTAGGACCCTACACATCC	TGTGGCGCCTAACCATACAC
Proteome	1	Cytoplasm	1/3-3	N/A	murA	579	CGGTAGGACCCTACACATCCCAGGCATCCGAGAGGTCTGGGAATGCGCACCCAGCGTAATCAGGAAGTTCGCGGTACATTGCGTGTATGGTTAGGCGCCACA	CGGTAGGACCCTACACATCC	TGTGGCGCCTAACCATACAC
Proteome	1	Cytoplasm	1/3-3	N/A	murA	826	CGGTAGGACCCTACACATCCCAGGCATCCGAGAGGTCTGGGAATGCATGCATATCCAGGCTAATCCAGTCTTCGCCCATTGCGTGTATGGTTAGGCGCCACA	CGGTAGGACCCTACACATCC	TGTGGCGCCTAACCATACAC
Proteome	1	Cytoplasm	1/3-3	N/A	kdsD	595	CGGTAGGACCCTACACATCCCAGGCATCCGAGAGGTCTGGGAATGCATCGTTTACGCGCAGCAGAAGTTTACGACCCATTGCGTGTATGGTTAGGCGCCACA	CGGTAGGACCCTACACATCC	TGTGGCGCCTAACCATACAC
Proteome	1	Cytoplasm	1/3-3	N/A	kdsD	335	CGGTAGGACCCTACACATCCCAGGCATCCGAGAGGTCTGGGAATGCGACGCTTAAGCACTGGAATTAAGGCCGTGACATTGCGTGTATGGTTAGGCGCCACA	CGGTAGGACCCTACACATCC	TGTGGCGCCTAACCATACAC
Proteome	1	Cytoplasm	1/3-3	N/A	kdsD	370	CGGTAGGACCCTACACATCCCAGGCATCCGAGAGGTCTGGGAATGCCGGGCGACCGGTGATGCAGATTAACGGTACCATTGCGTGTATGGTTAGGCGCCACA	CGGTAGGACCCTACACATCC	TGTGGCGCCTAACCATACAC
Proteome	1	Cytoplasm	1/3-3	N/A	kdsC	498	CGGTAGGACCCTACACATCCCAGGCATCCGAGAGGTCTGGGAATGCGCCAGGAGTAATAAGTCGCAAACTTCGCGCCATTGCGTGTATGGTTAGGCGCCACA	CGGTAGGACCCTACACATCC	TGTGGCGCCTAACCATACAC
Proteome	1	Cytoplasm	1/3-3	N/A	kdsC	191	CGGTAGGACCCTACACATCCCAGGCATCCGAGAGGTCTGGGAATGCTAGCGACTTCAATATCAGAGGTGAGCGCACCATTGCGTGTATGGTTAGGCGCCACA	CGGTAGGACCCTACACATCC	TGTGGCGCCTAACCATACAC
Proteome	1	Cytoplasm	1/3-3	N/A	rpoN	296	CGGTAGGACCCTACACATCCCAGGCATCCGAGAGGTCTGGGAATGCGCTCGTCGTCAATGTAGTCACCGCTGGTGCCATTGCGTGTATGGTTAGGCGCCACA	CGGTAGGACCCTACACATCC	TGTGGCGCCTAACCATACAC
Proteome	1	Cytoplasm	1/3-3	N/A	rpoN	846	CGGTAGGACCCTACACATCCCAGGCATCCGAGAGGTCTGGGAATGCTCACTGTTGAGTTCTACCGTCCAGTGACCGCATTGCGTGTATGGTTAGGCGCCACA	CGGTAGGACCCTACACATCC	TGTGGCGCCTAACCATACAC
Proteome	1	Cytoplasm	1/3-3	N/A	rpoN	1130	CGGTAGGACCCTACACATCCCAGGCATCCGAGAGGTCTGGGAATGCGCGTGGTCACGCGAGATATCGTCGATTCATCATTGCGTGTATGGTTAGGCGCCACA	CGGTAGGACCCTACACATCC	TGTGGCGCCTAACCATACAC
Proteome	1	Cytoplasm	1/3-3	N/A	rpoN	331	CGGTAGGACCCTACACATCCCAGGCATCCGAGAGGTCTGGGAATGCCAAGGTCTGCGTCGTTTCGCCCTGGTAGACCATTGCGTGTATGGTTAGGCGCCACA	CGGTAGGACCCTACACATCC	TGTGGCGCCTAACCATACAC
Proteome	1	Cytoplasm	1/3-3	N/A	rpoN	1302	CGGTAGGACCCTACACATCCCAGGCATCCGAGAGGTCTGGGAATGCGAGGTTAACTTGCTGTCGCTCAACGGTTTCCATTGCGTGTATGGTTAGGCGCCACA	CGGTAGGACCCTACACATCC	TGTGGCGCCTAACCATACAC
Proteome	1	Cytoplasm	1/3-3	N/A	rpoN	45	CGGTAGGACCCTACACATCCCAGGCATCCGAGAGGTCTGGGAATGCAGACGAATTGCCTGTTGGAGCTGTGGCGTCCATTGCGTGTATGGTTAGGCGCCACA	CGGTAGGACCCTACACATCC	TGTGGCGCCTAACCATACAC
Proteome	1	Cytoplasm	1/3-3	N/A	rpoN	603	CGGTAGGACCCTACACATCCCAGGCATCCGAGAGGTCTGGGAATGCGGCGTGGTCTTATCGAATTGGGAGAGTTGGCATTGCGTGTATGGTTAGGCGCCACA	CGGTAGGACCCTACACATCC	TGTGGCGCCTAACCATACAC
Proteome	1	Cytoplasm	1/3-3	N/A	rpoN	711	CGGTAGGACCCTACACATCCCAGGCATCCGAGAGGTCTGGGAATGCTTCAGCACATCTTCTTTCAGACGCGTGACGCATTGCGTGTATGGTTAGGCGCCACA	CGGTAGGACCCTACACATCC	TGTGGCGCCTAACCATACAC
Proteome	1	Cytoplasm	1/3-3	N/A	hpf	167	CGGTAGGACCCTACACATCCCAGGCATCCGAGAGGTCTGGGAATGCCCGCGCTGGCATGAATTTCACCACCGTTTACATTGCGTGTATGGTTAGGCGCCACA	CGGTAGGACCCTACACATCC	TGTGGCGCCTAACCATACAC
Proteome	1	Cytoplasm	1/3-3	N/A	ptsN	37	CGGTAGGACCCTACACATCCCAGGCATCCGAGAGGTCTGGGAATGCGCGGCTTCGCGTACATTCCCTGTTAAGAACCATTGCGTGTATGGTTAGGCGCCACA	CGGTAGGACCCTACACATCC	TGTGGCGCCTAACCATACAC
Proteome	1	Cytoplasm	1/3-3	N/A	ptsN	102	CGGTAGGACCCTACACATCCCAGGCATCCGAGAGGTCTGGGAATGCCTAAGTTGTTTCGCCGCCAGCTCGCTGATGCATTGCGTGTATGGTTAGGCGCCACA	CGGTAGGACCCTACACATCC	TGTGGCGCCTAACCATACAC
Proteome	1	Cytoplasm	1/3-3	N/A	npr	122	CGGTAGGACCCTACACATCCCAGGCATCCGAGAGGTCTGGGAATGCCAATAACGCTGTTGGCTTCAGCCTCGGTGCCATTGCGTGTATGGTTAGGCGCCACA	CGGTAGGACCCTACACATCC	TGTGGCGCCTAACCATACAC
Proteome	1	Cytoplasm	1/3-3	N/A	yrbL	30	CGGTAGGACCCTACACATCCCAGGCATCCGAGAGGTCTGGGAATGCGCATAACATTTCCGATGTCTTCCGGTGCCCCATTGCGTGTATGGTTAGGCGCCACA	CGGTAGGACCCTACACATCC	TGTGGCGCCTAACCATACAC
Proteome	1	Cytoplasm	1/3-3	N/A	yrbL	141	CGGTAGGACCCTACACATCCCAGGCATCCGAGAGGTCTGGGAATGCAACCGGCGACCAAGATGCGCGTAGTACTTTCATTGCGTGTATGGTTAGGCGCCACA	CGGTAGGACCCTACACATCC	TGTGGCGCCTAACCATACAC
Proteome	1	Cytoplasm	1/3-3	N/A	yrbL	445	CGGTAGGACCCTACACATCCCAGGCATCCGAGAGGTCTGGGAATGCTGTGCTTTCACCAATGTTGTCGCAGACGACCATTGCGTGTATGGTTAGGCGCCACA	CGGTAGGACCCTACACATCC	TGTGGCGCCTAACCATACAC
Proteome	1	Cytoplasm	1/3-3	N/A	gltB	524	CGGTAGGACCCTACACATCCCAGGCATCCGAGAGGTCTGGGAATGCTGTTCACCAGATTCGACAGGCTACAGACGTCATTGCGTGTATGGTTAGGCGCCACA	CGGTAGGACCCTACACATCC	TGTGGCGCCTAACCATACAC
Proteome	1	Cytoplasm	1/3-3	N/A	gltB	1399	CGGTAGGACCCTACACATCCCAGGCATCCGAGAGGTCTGGGAATGCGCCCAGTACGCGAATTACGGAGTCCAGCTCCATTGCGTGTATGGTTAGGCGCCACA	CGGTAGGACCCTACACATCC	TGTGGCGCCTAACCATACAC
Proteome	1	Cytoplasm	1/3-3	N/A	gltB	3917	CGGTAGGACCCTACACATCCCAGGCATCCGAGAGGTCTGGGAATGCCGGAACCAACCGGAGGACGAATGGCGATTACATTGCGTGTATGGTTAGGCGCCACA	CGGTAGGACCCTACACATCC	TGTGGCGCCTAACCATACAC
Proteome	1	Cytoplasm	1/3-3	N/A	gltB	77	CGGTAGGACCCTACACATCCCAGGCATCCGAGAGGTCTGGGAATGCGTGCGTGTATTGCAGTACGCACTACCTTGTCATTGCGTGTATGGTTAGGCGCCACA	CGGTAGGACCCTACACATCC	TGTGGCGCCTAACCATACAC
Proteome	1	Cytoplasm	1/3-3	N/A	gltB	2422	CGGTAGGACCCTACACATCCCAGGCATCCGAGAGGTCTGGGAATGCTTCCTGATAGTCGCTGTACTCGCCGCTTTGCATTGCGTGTATGGTTAGGCGCCACA	CGGTAGGACCCTACACATCC	TGTGGCGCCTAACCATACAC
Proteome	1	Cytoplasm	1/3-3	N/A	gltB	844	CGGTAGGACCCTACACATCCCAGGCATCCGAGAGGTCTGGGAATGCCAGCAGCAGTTCCAGCATGTTATCCATCGACATTGCGTGTATGGTTAGGCGCCACA	CGGTAGGACCCTACACATCC	TGTGGCGCCTAACCATACAC
Proteome	1	Cytoplasm	1/3-3	N/A	gltB	3795	CGGTAGGACCCTACACATCCCAGGCATCCGAGAGGTCTGGGAATGCCCTGCGGTGCCGTTGAAGTACGCTTTGATACATTGCGTGTATGGTTAGGCGCCACA	CGGTAGGACCCTACACATCC	TGTGGCGCCTAACCATACAC
Proteome	1	Cytoplasm	1/3-3	N/A	gltB	2963	CGGTAGGACCCTACACATCCCAGGCATCCGAGAGGTCTGGGAATGCCGGAGATCATCGCTTTCGGGTTAACCTGCTCATTGCGTGTATGGTTAGGCGCCACA	CGGTAGGACCCTACACATCC	TGTGGCGCCTAACCATACAC
Proteome	1	Cytoplasm	1/3-3	N/A	gltB	2457	CGGTAGGACCCTACACATCCCAGGCATCCGAGAGGTCTGGGAATGCGTGGTTGCCGGACGCTCATTAACCAGCTTCCATTGCGTGTATGGTTAGGCGCCACA	CGGTAGGACCCTACACATCC	TGTGGCGCCTAACCATACAC
Proteome	1	Cytoplasm	1/3-3	N/A	gltB	2172	CGGTAGGACCCTACACATCCCAGGCATCCGAGAGGTCTGGGAATGCACCGCTTCAAACAGTTTCGAGCAGCGGTAACATTGCGTGTATGGTTAGGCGCCACA	CGGTAGGACCCTACACATCC	TGTGGCGCCTAACCATACAC
Proteome	1	Cytoplasm	1/3-3	N/A	gltB	4290	CGGTAGGACCCTACACATCCCAGGCATCCGAGAGGTCTGGGAATGCGAGCCGGTATGCTGCACATGCTCGGTGATACATTGCGTGTATGGTTAGGCGCCACA	CGGTAGGACCCTACACATCC	TGTGGCGCCTAACCATACAC
Proteome	1	Cytoplasm	1/3-3	N/A	gltB	2022	CGGTAGGACCCTACACATCCCAGGCATCCGAGAGGTCTGGGAATGCCGGCCCAGCGTTTCATAGGCAAGGTATGGACATTGCGTGTATGGTTAGGCGCCACA	CGGTAGGACCCTACACATCC	TGTGGCGCCTAACCATACAC
Proteome	1	Cytoplasm	1/3-3	N/A	gltB	3107	CGGTAGGACCCTACACATCCCAGGCATCCGAGAGGTCTGGGAATGCCCCACGGACAGCCTGCGTATTTCACCGATGCATTGCGTGTATGGTTAGGCGCCACA	CGGTAGGACCCTACACATCC	TGTGGCGCCTAACCATACAC
Proteome	1	Cytoplasm	1/3-3	N/A	gltB	2656	CGGTAGGACCCTACACATCCCAGGCATCCGAGAGGTCTGGGAATGCGTCTTCGCCGCCTTCACCGGAGTTCGAATTCATTGCGTGTATGGTTAGGCGCCACA	CGGTAGGACCCTACACATCC	TGTGGCGCCTAACCATACAC
Proteome	1	Cytoplasm	1/3-3	N/A	gltB	2208	CGGTAGGACCCTACACATCCCAGGCATCCGAGAGGTCTGGGAATGCTGGAAGCACAGGCCCACTACATCATCGTGTCATTGCGTGTATGGTTAGGCGCCACA	CGGTAGGACCCTACACATCC	TGTGGCGCCTAACCATACAC
Proteome	1	Cytoplasm	1/3-3	N/A	gltB	3057	CGGTAGGACCCTACACATCCCAGGCATCCGAGAGGTCTGGGAATGCCCGCCGTCATAGCCTGCGATGGTGATCAAGCATTGCGTGTATGGTTAGGCGCCACA	CGGTAGGACCCTACACATCC	TGTGGCGCCTAACCATACAC
Proteome	1	Cytoplasm	1/3-3	N/A	gltB	1528	CGGTAGGACCCTACACATCCCAGGCATCCGAGAGGTCTGGGAATGCGTCGATTGGCGGGTTAGTCACCTGGGCAAACATTGCGTGTATGGTTAGGCGCCACA	CGGTAGGACCCTACACATCC	TGTGGCGCCTAACCATACAC
Proteome	1	Cytoplasm	1/3-3	N/A	gltB	809	CGGTAGGACCCTACACATCCCAGGCATCCGAGAGGTCTGGGAATGCAGTCAGAGCCGGTTTCGTTGACGAACGGTGCATTGCGTGTATGGTTAGGCGCCACA	CGGTAGGACCCTACACATCC	TGTGGCGCCTAACCATACAC
Proteome	1	Cytoplasm	1/3-3	N/A	gltB	3742	CGGTAGGACCCTACACATCCCAGGCATCCGAGAGGTCTGGGAATGCGCCGTGCGTCTGGGCGATATAGCCTGAAAGCATTGCGTGTATGGTTAGGCGCCACA	CGGTAGGACCCTACACATCC	TGTGGCGCCTAACCATACAC
Proteome	1	Cytoplasm	1/3-3	N/A	gltB	4220	CGGTAGGACCCTACACATCCCAGGCATCCGAGAGGTCTGGGAATGCCGCTTAAGACCTCGACCAGTTCCGGGTTAACATTGCGTGTATGGTTAGGCGCCACA	CGGTAGGACCCTACACATCC	TGTGGCGCCTAACCATACAC
Proteome	1	Cytoplasm	1/3-3	N/A	gltD	43	CGGTAGGACCCTACACATCCCAGGCATCCGAGAGGTCTGGGAATGCGCGGATCTTCAGCGGTTTCTTTGGCGGATCCATTGCGTGTATGGTTAGGCGCCACA	CGGTAGGACCCTACACATCC	TGTGGCGCCTAACCATACAC
Proteome	1	Cytoplasm	1/3-3	N/A	gltD	675	CGGTAGGACCCTACACATCCCAGGCATCCGAGAGGTCTGGGAATGCACGGCATCGTAATCACTCAGCAGATCGTCCCATTGCGTGTATGGTTAGGCGCCACA	CGGTAGGACCCTACACATCC	TGTGGCGCCTAACCATACAC
Proteome	1	Cytoplasm	1/3-3	N/A	gltD	640	CGGTAGGACCCTACACATCCCAGGCATCCGAGAGGTCTGGGAATGCTACGTCGCGGCCCACTTCGGTATTGAGTTTCATTGCGTGTATGGTTAGGCGCCACA	CGGTAGGACCCTACACATCC	TGTGGCGCCTAACCATACAC
Proteome	1	Cytoplasm	1/3-3	N/A	gltD	1054	CGGTAGGACCCTACACATCCCAGGCATCCGAGAGGTCTGGGAATGCGCCGCTGACTTTGCCGTTACCGTTCACTTCCATTGCGTGTATGGTTAGGCGCCACA	CGGTAGGACCCTACACATCC	TGTGGCGCCTAACCATACAC
Proteome	1	Cytoplasm	1/3-3	N/A	gltD	518	CGGTAGGACCCTACACATCCCAGGCATCCGAGAGGTCTGGGAATGCCGCCAATTTCTGGATGACGGTCGAAGACAACATTGCGTGTATGGTTAGGCGCCACA	CGGTAGGACCCTACACATCC	TGTGGCGCCTAACCATACAC
Proteome	1	Cytoplasm	1/3-3	N/A	gltD	554	CGGTAGGACCCTACACATCCCAGGCATCCGAGAGGTCTGGGAATGCCCAGCTTGAAGGCCGGAATACCGAAGGTCACATTGCGTGTATGGTTAGGCGCCACA	CGGTAGGACCCTACACATCC	TGTGGCGCCTAACCATACAC
Proteome	1	Cytoplasm	1/3-3	N/A	argR	336	CGGTAGGACCCTACACATCCCAGGCATCCGAGAGGTCTGGGAATGCAGAATACCTTCTGCTTTGCCCAGTGAGTCCCATTGCGTGTATGGTTAGGCGCCACA	CGGTAGGACCCTACACATCC	TGTGGCGCCTAACCATACAC
Proteome	1	Cytoplasm	1/3-3	N/A	argR	412	CGGTAGGACCCTACACATCCCAGGCATCCGAGAGGTCTGGGAATGCCGCTTCGTACAGGTCTTTGACTGTGAAACCCATTGCGTGTATGGTTAGGCGCCACA	CGGTAGGACCCTACACATCC	TGTGGCGCCTAACCATACAC
Proteome	1	Cytoplasm	1/3-3	N/A	tldD	355	CGGTAGGACCCTACACATCCCAGGCATCCGAGAGGTCTGGGAATGCGCTTTGCAGCGGATCTACCGAGGTATACAACATTGCGTGTATGGTTAGGCGCCACA	CGGTAGGACCCTACACATCC	TGTGGCGCCTAACCATACAC
Proteome	1	Cytoplasm	1/3-3	N/A	tldD	178	CGGTAGGACCCTACACATCCCAGGCATCCGAGAGGTCTGGGAATGCACGCACACCAACGCCCTGATCGATGTTGTACATTGCGTGTATGGTTAGGCGCCACA	CGGTAGGACCCTACACATCC	TGTGGCGCCTAACCATACAC
Proteome	1	Cytoplasm	1/3-3	N/A	tldD	919	CGGTAGGACCCTACACATCCCAGGCATCCGAGAGGTCTGGGAATGCCGTACCTTCGTCATCAATCGCCACCGAACCCATTGCGTGTATGGTTAGGCGCCACA	CGGTAGGACCCTACACATCC	TGTGGCGCCTAACCATACAC
Proteome	1	Cytoplasm	1/3-3	N/A	tldD	1261	CGGTAGGACCCTACACATCCCAGGCATCCGAGAGGTCTGGGAATGCGGAACCAATCAACGTTGCGCCTTTCACCGGCATTGCGTGTATGGTTAGGCGCCACA	CGGTAGGACCCTACACATCC	TGTGGCGCCTAACCATACAC
Proteome	1	Cytoplasm	1/3-3	N/A	tldD	706	CGGTAGGACCCTACACATCCCAGGCATCCGAGAGGTCTGGGAATGCCGCTGGTGCAGCAACGGCAGAAAGATTGACCATTGCGTGTATGGTTAGGCGCCACA	CGGTAGGACCCTACACATCC	TGTGGCGCCTAACCATACAC
Proteome	1	Cytoplasm	1/3-3	N/A	tldD	992	CGGTAGGACCCTACACATCCCAGGCATCCGAGAGGTCTGGGAATGCAACGCGCGTTGAGTTTATCCTGCATGTAGCCATTGCGTGTATGGTTAGGCGCCACA	CGGTAGGACCCTACACATCC	TGTGGCGCCTAACCATACAC
Proteome	1	Cytoplasm	1/3-3	N/A	rng	929	CGGTAGGACCCTACACATCCCAGGCATCCGAGAGGTCTGGGAATGCTGGTGTCGTCCAGATTGCGATGACCGACAACATTGCGTGTATGGTTAGGCGCCACA	CGGTAGGACCCTACACATCC	TGTGGCGCCTAACCATACAC
Proteome	1	Cytoplasm	1/3-3	N/A	rng	655	CGGTAGGACCCTACACATCCCAGGCATCCGAGAGGTCTGGGAATGCCAGTTCGGCATCGGCGAAATCACGCAGAACCATTGCGTGTATGGTTAGGCGCCACA	CGGTAGGACCCTACACATCC	TGTGGCGCCTAACCATACAC
Proteome	1	Cytoplasm	1/3-3	N/A	rng	1364	CGGTAGGACCCTACACATCCCAGGCATCCGAGAGGTCTGGGAATGCTTTCCACTTCCGCCAGCGAGTGTGACTCTTCATTGCGTGTATGGTTAGGCGCCACA	CGGTAGGACCCTACACATCC	TGTGGCGCCTAACCATACAC
Proteome	1	Cytoplasm	1/3-3	N/A	rng	373	CGGTAGGACCCTACACATCCCAGGCATCCGAGAGGTCTGGGAATGCTGGCATAAACACCAGATAGCGAGAAGGGAGCATTGCGTGTATGGTTAGGCGCCACA	CGGTAGGACCCTACACATCC	TGTGGCGCCTAACCATACAC
Proteome	1	Cytoplasm	1/3-3	N/A	rng	617	CGGTAGGACCCTACACATCCCAGGCATCCGAGAGGTCTGGGAATGCCCAGCGCCAGTTCGCCGTACAGCTGATAACCATTGCGTGTATGGTTAGGCGCCACA	CGGTAGGACCCTACACATCC	TGTGGCGCCTAACCATACAC
Proteome	1	Cytoplasm	1/3-3	N/A	rng	98	CGGTAGGACCCTACACATCCCAGGCATCCGAGAGGTCTGGGAATGCTGTAGATATTGCCTACTATTCCGCGTCGCGCATTGCGTGTATGGTTAGGCGCCACA	CGGTAGGACCCTACACATCC	TGTGGCGCCTAACCATACAC
Proteome	1	Cytoplasm	1/3-3	N/A	yhdE	298	CGGTAGGACCCTACACATCCCAGGCATCCGAGAGGTCTGGGAATGCCAACGCCACTGCTGTCATCACCTGATGGGTCATTGCGTGTATGGTTAGGCGCCACA	CGGTAGGACCCTACACATCC	TGTGGCGCCTAACCATACAC
Proteome	1	Cytoplasm	1/3-3	N/A	yhdE	382	CGGTAGGACCCTACACATCCCAGGCATCCGAGAGGTCTGGGAATGCATAGCCCGCGATGTCTTCGTCTGTTAACGTCATTGCGTGTATGGTTAGGCGCCACA	CGGTAGGACCCTACACATCC	TGTGGCGCCTAACCATACAC
Proteome	1	Cytoplasm	1/3-3	N/A	yhdE	222	CGGTAGGACCCTACACATCCCAGGCATCCGAGAGGTCTGGGAATGCCGCGGTTTCTCCAGCACTTCTCCGTTCAGGCATTGCGTGTATGGTTAGGCGCCACA	CGGTAGGACCCTACACATCC	TGTGGCGCCTAACCATACAC
Proteome	1	Cytoplasm	1/3-3	N/A	prmA	378	CGGTAGGACCCTACACATCCCAGGCATCCGAGAGGTCTGGGAATGCGCCAGCCCTGGATCTAACATCACGTTGACGCATTGCGTGTATGGTTAGGCGCCACA	CGGTAGGACCCTACACATCC	TGTGGCGCCTAACCATACAC
Proteome	1	Cytoplasm	1/3-3	N/A	prmA	299	CGGTAGGACCCTACACATCCCAGGCATCCGAGAGGTCTGGGAATGCCACCAAAGCGCATCGGGTGGAAATTATCCACATTGCGTGTATGGTTAGGCGCCACA	CGGTAGGACCCTACACATCC	TGTGGCGCCTAACCATACAC
Proteome	1	Cytoplasm	1/3-3	N/A	prmA	806	CGGTAGGACCCTACACATCCCAGGCATCCGAGAGGTCTGGGAATGCCCGGGTCCAGTGCGAAGCTATCGGCATAAGCATTGCGTGTATGGTTAGGCGCCACA	CGGTAGGACCCTACACATCC	TGTGGCGCCTAACCATACAC
Proteome	1	Cytoplasm	1/3-3	N/A	prmA	63	CGGTAGGACCCTACACATCCCAGGCATCCGAGAGGTCTGGGAATGCGTGATAGAAACGGCACCCGCTTCCATCAGCCATTGCGTGTATGGTTAGGCGCCACA	CGGTAGGACCCTACACATCC	TGTGGCGCCTAACCATACAC
Proteome	1	Cytoplasm	1/3-3	N/A	aroE	508	CGGTAGGACCCTACACATCCCAGGCATCCGAGAGGTCTGGGAATGCATGACCTTCCAGTTCGTCCATACTCAACGCCATTGCGTGTATGGTTAGGCGCCACA	CGGTAGGACCCTACACATCC	TGTGGCGCCTAACCATACAC
Proteome	1	Cytoplasm	1/3-3	N/A	aroE	790	CGGTAGGACCCTACACATCCCAGGCATCCGAGAGGTCTGGGAATGCTCACGCGGACAATTCCTCCTGCAATTGCTTCATTGCGTGTATGGTTAGGCGCCACA	CGGTAGGACCCTACACATCC	TGTGGCGCCTAACCATACAC
Proteome	1	Cytoplasm	1/3-3	N/A	aroE	277	CGGTAGGACCCTACACATCCCAGGCATCCGAGAGGTCTGGGAATGCATCGGTATTGTCACCCAGCAGGCGTCCATCCATTGCGTGTATGGTTAGGCGCCACA	CGGTAGGACCCTACACATCC	TGTGGCGCCTAACCATACAC
Proteome	1	Cytoplasm	1/3-3	N/A	aroE	562	CGGTAGGACCCTACACATCCCAGGCATCCGAGAGGTCTGGGAATGCCGGAATATCACCACTGATGCCACTGGATGTCATTGCGTGTATGGTTAGGCGCCACA	CGGTAGGACCCTACACATCC	TGTGGCGCCTAACCATACAC
Proteome	1	Cytoplasm	1/3-3	N/A	yrdD	63	CGGTAGGACCCTACACATCCCAGGCATCCGAGAGGTCTGGGAATGCGGACCGTGTTTCCCGGATCGAATAACCAGTCATTGCGTGTATGGTTAGGCGCCACA	CGGTAGGACCCTACACATCC	TGTGGCGCCTAACCATACAC
Proteome	1	Cytoplasm	1/3-3	N/A	yrdD	388	CGGTAGGACCCTACACATCCCAGGCATCCGAGAGGTCTGGGAATGCGTTAATGGCAAATTGACACTCCGGGTAGCGCATTGCGTGTATGGTTAGGCGCCACA	CGGTAGGACCCTACACATCC	TGTGGCGCCTAACCATACAC
Proteome	1	Cytoplasm	1/3-3	N/A	smg	155	CGGTAGGACCCTACACATCCCAGGCATCCGAGAGGTCTGGGAATGCGCATCGGTTCTGCCAACCCTTCCTGATAATCATTGCGTGTATGGTTAGGCGCCACA	CGGTAGGACCCTACACATCC	TGTGGCGCCTAACCATACAC
Proteome	1	Cytoplasm	1/3-3	N/A	smg	383	CGGTAGGACCCTACACATCCCAGGCATCCGAGAGGTCTGGGAATGCCGCAGCCCGGAATATTGAACAACACCATCACATTGCGTGTATGGTTAGGCGCCACA	CGGTAGGACCCTACACATCC	TGTGGCGCCTAACCATACAC
Proteome	1	Cytoplasm	1/3-3	N/A	def	143	CGGTAGGACCCTACACATCCCAGGCATCCGAGAGGTCTGGGAATGCTACGTTGATGGATATCAACCTGGGTTGCCGCATTGCGTGTATGGTTAGGCGCCACA	CGGTAGGACCCTACACATCC	TGTGGCGCCTAACCATACAC
Proteome	1	Cytoplasm	1/3-3	N/A	fmt	494	CGGTAGGACCCTACACATCCCAGGCATCCGAGAGGTCTGGGAATGCGCTCTGCCAGCTTGTCGTACAGCGTACCACCATTGCGTGTATGGTTAGGCGCCACA	CGGTAGGACCCTACACATCC	TGTGGCGCCTAACCATACAC
Proteome	1	Cytoplasm	1/3-3	N/A	fmt	83	CGGTAGGACCCTACACATCCCAGGCATCCGAGAGGTCTGGGAATGCCTGGCTGGGTGAACACGCCAACGACGTTATCATTGCGTGTATGGTTAGGCGCCACA	CGGTAGGACCCTACACATCC	TGTGGCGCCTAACCATACAC
Proteome	1	Cytoplasm	1/3-3	N/A	fmt	238	CGGTAGGACCCTACACATCCCAGGCATCCGAGAGGTCTGGGAATGCGACGACGACCATAACATCAGCCTGCAGTTCCATTGCGTGTATGGTTAGGCGCCACA	CGGTAGGACCCTACACATCC	TGTGGCGCCTAACCATACAC
Proteome	1	Cytoplasm	1/3-3	N/A	fmt	459	CGGTAGGACCCTACACATCCCAGGCATCCGAGAGGTCTGGGAATGCTCTTCTGCAGTAATCGGGCAGGAGAGCTTACATTGCGTGTATGGTTAGGCGCCACA	CGGTAGGACCCTACACATCC	TGTGGCGCCTAACCATACAC
Proteome	1	Cytoplasm	1/3-3	N/A	fmt	837	CGGTAGGACCCTACACATCCCAGGCATCCGAGAGGTCTGGGAATGCGGTTGTAACGAGAGCAGGTTCAGGATGCCACATTGCGTGTATGGTTAGGCGCCACA	CGGTAGGACCCTACACATCC	TGTGGCGCCTAACCATACAC
Proteome	1	Cytoplasm	1/3-3	N/A	rsmB	840	CGGTAGGACCCTACACATCCCAGGCATCCGAGAGGTCTGGGAATGCAAATTGTCGTAAACCCGAGAGAGGCGCTGTCATTGCGTGTATGGTTAGGCGCCACA	CGGTAGGACCCTACACATCC	TGTGGCGCCTAACCATACAC
Proteome	1	Cytoplasm	1/3-3	N/A	rsmB	135	CGGTAGGACCCTACACATCCCAGGCATCCGAGAGGTCTGGGAATGCAGCGTACGCAGTACGCCAAAGCACAACTCTCATTGCGTGTATGGTTAGGCGCCACA	CGGTAGGACCCTACACATCC	TGTGGCGCCTAACCATACAC
Proteome	1	Cytoplasm	1/3-3	N/A	rsmB	1199	CGGTAGGACCCTACACATCCCAGGCATCCGAGAGGTCTGGGAATGCGTTTACCCGGTTGCTCTGGTGTTCCTGTTTCATTGCGTGTATGGTTAGGCGCCACA	CGGTAGGACCCTACACATCC	TGTGGCGCCTAACCATACAC
Proteome	1	Cytoplasm	1/3-3	N/A	rsmB	924	CGGTAGGACCCTACACATCCCAGGCATCCGAGAGGTCTGGGAATGCCGATCAAACTGTTGCTCGCCACACCATTGACATTGCGTGTATGGTTAGGCGCCACA	CGGTAGGACCCTACACATCC	TGTGGCGCCTAACCATACAC
Proteome	1	Cytoplasm	1/3-3	N/A	rsmB	636	CGGTAGGACCCTACACATCCCAGGCATCCGAGAGGTCTGGGAATGCCCAGGTAGCGCATGAACAGGTGCAGGTGTTCATTGCGTGTATGGTTAGGCGCCACA	CGGTAGGACCCTACACATCC	TGTGGCGCCTAACCATACAC
Proteome	1	Cytoplasm	1/3-3	N/A	rsmB	983	CGGTAGGACCCTACACATCCCAGGCATCCGAGAGGTCTGGGAATGCTAATATCTGGATGGCGACGAATCACACCGGCATTGCGTGTATGGTTAGGCGCCACA	CGGTAGGACCCTACACATCC	TGTGGCGCCTAACCATACAC
Proteome	1	Cytoplasm	1/3-3	N/A	tusD	223	CGGTAGGACCCTACACATCCCAGGCATCCGAGAGGTCTGGGAATGCGCGTAATGCTGCCGCTACGCAGATATTCAGCATTGCGTGTATGGTTAGGCGCCACA	CGGTAGGACCCTACACATCC	TGTGGCGCCTAACCATACAC
Proteome	1	Cytoplasm	1/3-3	N/A	tusD	258	CGGTAGGACCCTACACATCCCAGGCATCCGAGAGGTCTGGGAATGCAGTCTTCCGGCCTCCGTTTCATCAACAACGCATTGCGTGTATGGTTAGGCGCCACA	CGGTAGGACCCTACACATCC	TGTGGCGCCTAACCATACAC
Proteome	1	Cytoplasm	1/3-3	N/A	yheO	119	CGGTAGGACCCTACACATCCCAGGCATCCGAGAGGTCTGGGAATGCCGATTTCACAGTGGGAGCCAATAAGCATCGCATTGCGTGTATGGTTAGGCGCCACA	CGGTAGGACCCTACACATCC	TGTGGCGCCTAACCATACAC
Proteome	1	Cytoplasm	1/3-3	N/A	yheO	271	CGGTAGGACCCTACACATCCCAGGCATCCGAGAGGTCTGGGAATGCGTAGCATTTAGAAACGCTGCTATCCGCTCCCATTGCGTGTATGGTTAGGCGCCACA	CGGTAGGACCCTACACATCC	TGTGGCGCCTAACCATACAC
Proteome	1	Cytoplasm	1/3-3	N/A	yheO	201	CGGTAGGACCCTACACATCCCAGGCATCCGAGAGGTCTGGGAATGCGGCGAACCAATCTTCCGGCCTGTATGTTCACATTGCGTGTATGGTTAGGCGCCACA	CGGTAGGACCCTACACATCC	TGTGGCGCCTAACCATACAC
Proteome	1	Cytoplasm	1/3-3	N/A	yheS	1407	CGGTAGGACCCTACACATCCCAGGCATCCGAGAGGTCTGGGAATGCGCGCCTTCAAACTCGATTAATGCTTCGGTGCATTGCGTGTATGGTTAGGCGCCACA	CGGTAGGACCCTACACATCC	TGTGGCGCCTAACCATACAC
Proteome	1	Cytoplasm	1/3-3	N/A	yheS	536	CGGTAGGACCCTACACATCCCAGGCATCCGAGAGGTCTGGGAATGCCCAGCCAGATAACGGCATCGAGATCGAGGTCATTGCGTGTATGGTTAGGCGCCACA	CGGTAGGACCCTACACATCC	TGTGGCGCCTAACCATACAC
Proteome	1	Cytoplasm	1/3-3	N/A	yheS	1772	CGGTAGGACCCTACACATCCCAGGCATCCGAGAGGTCTGGGAATGCCGGTCAACTCCGCTTTACGGCTCTGGTCATCATTGCGTGTATGGTTAGGCGCCACA	CGGTAGGACCCTACACATCC	TGTGGCGCCTAACCATACAC
Proteome	1	Cytoplasm	1/3-3	N/A	yheS	359	CGGTAGGACCCTACACATCCCAGGCATCCGAGAGGTCTGGGAATGCCAGCACGGGAGCGAATACTCCATGCGTCAACATTGCGTGTATGGTTAGGCGCCACA	CGGTAGGACCCTACACATCC	TGTGGCGCCTAACCATACAC
Proteome	1	Cytoplasm	1/3-3	N/A	yheS	292	CGGTAGGACCCTACACATCCCAGGCATCCGAGAGGTCTGGGAATGCCCCGTCGTTACGTTCGTTGGCGTCGTGTAGCATTGCGTGTATGGTTAGGCGCCACA	CGGTAGGACCCTACACATCC	TGTGGCGCCTAACCATACAC
Proteome	1	Cytoplasm	1/3-3	N/A	yheS	1078	CGGTAGGACCCTACACATCCCAGGCATCCGAGAGGTCTGGGAATGCAATTTCACCGCTGACTGGCGCAAGTTCACCCATTGCGTGTATGGTTAGGCGCCACA	CGGTAGGACCCTACACATCC	TGTGGCGCCTAACCATACAC
Proteome	1	Cytoplasm	1/3-3	N/A	yheS	879	CGGTAGGACCCTACACATCCCAGGCATCCGAGAGGTCTGGGAATGCCGGAAGCTAAAGCGGAACGGGTTGTCGACGCATTGCGTGTATGGTTAGGCGCCACA	CGGTAGGACCCTACACATCC	TGTGGCGCCTAACCATACAC
Proteome	1	Cytoplasm	1/3-3	N/A	yheS	417	CGGTAGGACCCTACACATCCCAGGCATCCGAGAGGTCTGGGAATGCTCACTTACCGGGCGCTCCAGTTGTTCATTGCATTGCGTGTATGGTTAGGCGCCACA	CGGTAGGACCCTACACATCC	TGTGGCGCCTAACCATACAC
Proteome	1	Cytoplasm	1/3-3	N/A	yheT	244	CGGTAGGACCCTACACATCCCAGGCATCCGAGAGGTCTGGGAATGCGTGGGCGTAAGGGCTGTTGAGACTGCCTTCCATTGCGTGTATGGTTAGGCGCCACA	CGGTAGGACCCTACACATCC	TGTGGCGCCTAACCATACAC
Proteome	1	Cytoplasm	1/3-3	N/A	yheT	467	CGGTAGGACCCTACACATCCCAGGCATCCGAGAGGTCTGGGAATGCCCTTTGCCAGCAAACAGGCCAGCATATTACCATTGCGTGTATGGTTAGGCGCCACA	CGGTAGGACCCTACACATCC	TGTGGCGCCTAACCATACAC
Proteome	1	Cytoplasm	1/3-3	N/A	yheT	101	CGGTAGGACCCTACACATCCCAGGCATCCGAGAGGTCTGGGAATGCTGAATTTCACCTGACGACGAAACAGACGCGCATTGCGTGTATGGTTAGGCGCCACA	CGGTAGGACCCTACACATCC	TGTGGCGCCTAACCATACAC
Proteome	1	Cytoplasm	1/3-3	N/A	yheT	15	CGGTAGGACCCTACACATCCCAGGCATCCGAGAGGTCTGGGAATGCCTGCTGCTGAATTCATTGGCATCGGTCGTCCATTGCGTGTATGGTTAGGCGCCACA	CGGTAGGACCCTACACATCC	TGTGGCGCCTAACCATACAC
Proteome	1	Cytoplasm	1/3-3	N/A	yheT	948	CGGTAGGACCCTACACATCCCAGGCATCCGAGAGGTCTGGGAATGCCGTGACTCCAGCCACATTTGCGGATGAAGTCATTGCGTGTATGGTTAGGCGCCACA	CGGTAGGACCCTACACATCC	TGTGGCGCCTAACCATACAC
Proteome	1	Cytoplasm	1/3-3	N/A	yhfA	140	CGGTAGGACCCTACACATCCCAGGCATCCGAGAGGTCTGGGAATGCGCAGGATCGAAACCACATCGATGGCACTGCCATTGCGTGTATGGTTAGGCGCCACA	CGGTAGGACCCTACACATCC	TGTGGCGCCTAACCATACAC
Proteome	1	Cytoplasm	1/3-3	N/A	yhfA	6	CGGTAGGACCCTACACATCCCAGGCATCCGAGAGGTCTGGGAATGCGTTAACCCTTCGACCCACTTCACTCGCGCTCATTGCGTGTATGGTTAGGCGCCACA	CGGTAGGACCCTACACATCC	TGTGGCGCCTAACCATACAC
Proteome	1	Cytoplasm	1/3-3	N/A	crp	469	CGGTAGGACCCTACACATCCCAGGCATCCGAGAGGTCTGGGAATGCGATTTGCATACCGTCCGGGTGAGTCATAGCCATTGCGTGTATGGTTAGGCGCCACA	CGGTAGGACCCTACACATCC	TGTGGCGCCTAACCATACAC
Proteome	1	Cytoplasm	1/3-3	N/A	crp	513	CGGTAGGACCCTACACATCCCAGGCATCCGAGAGGTCTGGGAATGCCGAGAACAGCCGACAATCTGACCAATTTCCCATTGCGTGTATGGTTAGGCGCCACA	CGGTAGGACCCTACACATCC	TGTGGCGCCTAACCATACAC
Proteome	1	Cytoplasm	1/3-3	N/A	trpS	394	CGGTAGGACCCTACACATCCCAGGCATCCGAGAGGTCTGGGAATGCAGTTTGATACAGCAGGATGTCCGCTGCCATCATTGCGTGTATGGTTAGGCGCCACA	CGGTAGGACCCTACACATCC	TGTGGCGCCTAACCATACAC
Proteome	1	Cytoplasm	1/3-3	N/A	trpS	193	CGGTAGGACCCTACACATCCCAGGCATCCGAGAGGTCTGGGAATGCAGGATCGATACCACAAGCCAGATACAAGGCCATTGCGTGTATGGTTAGGCGCCACA	CGGTAGGACCCTACACATCC	TGTGGCGCCTAACCATACAC
Proteome	1	Cytoplasm	1/3-3	N/A	trpS	574	CGGTAGGACCCTACACATCCCAGGCATCCGAGAGGTCTGGGAATGCATCGTCAGACTTGGACATCTTCTTGGTCGGCATTGCGTGTATGGTTAGGCGCCACA	CGGTAGGACCCTACACATCC	TGTGGCGCCTAACCATACAC
Proteome	1	Cytoplasm	1/3-3	N/A	trpS	624	CGGTAGGACCCTACACATCCCAGGCATCCGAGAGGTCTGGGAATGCTTCACTACCGATTTCGGATCTTCCAGCAGGCATTGCGTGTATGGTTAGGCGCCACA	CGGTAGGACCCTACACATCC	TGTGGCGCCTAACCATACAC
Proteome	1	Cytoplasm	1/3-3	N/A	trpS	298	CGGTAGGACCCTACACATCCCAGGCATCCGAGAGGTCTGGGAATGCCTGCGTCATGCGACTCAGTTCGCCGAAGTACATTGCGTGTATGGTTAGGCGCCACA	CGGTAGGACCCTACACATCC	TGTGGCGCCTAACCATACAC
Proteome	1	Cytoplasm	1/3-3	N/A	gph	518	CGGTAGGACCCTACACATCCCAGGCATCCGAGAGGTCTGGGAATGCCAATTCCCATCCGCTCAGCCACCAGTAACACATTGCGTGTATGGTTAGGCGCCACA	CGGTAGGACCCTACACATCC	TGTGGCGCCTAACCATACAC
Proteome	1	Cytoplasm	1/3-3	N/A	gph	702	CGGTAGGACCCTACACATCCCAGGCATCCGAGAGGTCTGGGAATGCCTATGCGGAAGCCCTAATGCGGGCAGAAGGCATTGCGTGTATGGTTAGGCGCCACA	CGGTAGGACCCTACACATCC	TGTGGCGCCTAACCATACAC
Proteome	1	Cytoplasm	1/3-3	N/A	gph	654	CGGTAGGACCCTACACATCCCAGGCATCCGAGAGGTCTGGGAATGCATTACATCAGGCTGGCTGAGATCGATAGCCCATTGCGTGTATGGTTAGGCGCCACA	CGGTAGGACCCTACACATCC	TGTGGCGCCTAACCATACAC
Proteome	1	Cytoplasm	1/3-3	N/A	rpe	645	CGGTAGGACCCTACACATCCCAGGCATCCGAGAGGTCTGGGAATGCTCATGACTTACCTTTGCCAGTTCACTGCGCCATTGCGTGTATGGTTAGGCGCCACA	CGGTAGGACCCTACACATCC	TGTGGCGCCTAACCATACAC
Proteome	1	Cytoplasm	1/3-3	N/A	rpe	146	CGGTAGGACCCTACACATCCCAGGCATCCGAGAGGTCTGGGAATGCAGTTACGCAAGGATTTCAGCACCATTGGCCCATTGCGTGTATGGTTAGGCGCCACA	CGGTAGGACCCTACACATCC	TGTGGCGCCTAACCATACAC
Proteome	1	Cytoplasm	1/3-3	N/A	rpe	256	CGGTAGGACCCTACACATCCCAGGCATCCGAGAGGTCTGGGAATGCGGCTTCTGGATGAAAGGTAATGATGCTGGCCATTGCGTGTATGGTTAGGCGCCACA	CGGTAGGACCCTACACATCC	TGTGGCGCCTAACCATACAC
Proteome	1	Cytoplasm	1/3-3	N/A	dam	428	CGGTAGGACCCTACACATCCCAGGCATCCGAGAGGTCTGGGAATGCCAGCGAAGTGATACAACTCTGCTTCCGGGACATTGCGTGTATGGTTAGGCGCCACA	CGGTAGGACCCTACACATCC	TGTGGCGCCTAACCATACAC
Proteome	1	Cytoplasm	1/3-3	N/A	dam	535	CGGTAGGACCCTACACATCCCAGGCATCCGAGAGGTCTGGGAATGCAGACAGCGGTGCATAAGGCGGATCGCAATACATTGCGTGTATGGTTAGGCGCCACA	CGGTAGGACCCTACACATCC	TGTGGCGCCTAACCATACAC
Proteome	1	Cytoplasm	1/3-3	N/A	dam	481	CGGTAGGACCCTACACATCCCAGGCATCCGAGAGGTCTGGGAATGCCGCCATGCTATCGGCGTAAGACTCACAATACATTGCGTGTATGGTTAGGCGCCACA	CGGTAGGACCCTACACATCC	TGTGGCGCCTAACCATACAC
Proteome	1	Cytoplasm	1/3-3	N/A	dam	738	CGGTAGGACCCTACACATCCCAGGCATCCGAGAGGTCTGGGAATGCCCGCCGTTGCTGCTTATACTGCGTCGAACTCATTGCGTGTATGGTTAGGCGCCACA	CGGTAGGACCCTACACATCC	TGTGGCGCCTAACCATACAC
Proteome	1	Cytoplasm	1/3-3	N/A	aroB	787	CGGTAGGACCCTACACATCCCAGGCATCCGAGAGGTCTGGGAATGCCATACCCGCAGCGACCGCTTCACCATGTAACATTGCGTGTATGGTTAGGCGCCACA	CGGTAGGACCCTACACATCC	TGTGGCGCCTAACCATACAC
Proteome	1	Cytoplasm	1/3-3	N/A	aroB	80	CGGTAGGACCCTACACATCCCAGGCATCCGAGAGGTCTGGGAATGCCCTGCTCGCCCGATTTCAGCGGTAAGAATGCATTGCGTGTATGGTTAGGCGCCACA	CGGTAGGACCCTACACATCC	TGTGGCGCCTAACCATACAC
Proteome	1	Cytoplasm	1/3-3	N/A	aroB	839	CGGTAGGACCCTACACATCCCAGGCATCCGAGAGGTCTGGGAATGCTTTCGGCAGAACTAAACTGCCCGAGACGTTCATTGCGTGTATGGTTAGGCGCCACA	CGGTAGGACCCTACACATCC	TGTGGCGCCTAACCATACAC
Proteome	1	Cytoplasm	1/3-3	N/A	aroB	354	CGGTAGGACCCTACACATCCCAGGCATCCGAGAGGTCTGGGAATGCGGGACTTGAATGAAACGGACACCGCGCTGACATTGCGTGTATGGTTAGGCGCCACA	CGGTAGGACCCTACACATCC	TGTGGCGCCTAACCATACAC
Proteome	1	Cytoplasm	1/3-3	N/A	aroB	1017	CGGTAGGACCCTACACATCCCAGGCATCCGAGAGGTCTGGGAATGCTGCGAAACGCCGCTGCGAACTTCACTCTTACATTGCGTGTATGGTTAGGCGCCACA	CGGTAGGACCCTACACATCC	TGTGGCGCCTAACCATACAC
Proteome	1	Cytoplasm	1/3-3	N/A	nudE	182	CGGTAGGACCCTACACATCCCAGGCATCCGAGAGGTCTGGGAATGCCAGTTCCCACTGCGTATTCGCGGATCAGGACATTGCGTGTATGGTTAGGCGCCACA	CGGTAGGACCCTACACATCC	TGTGGCGCCTAACCATACAC
Proteome	1	Cytoplasm	1/3-3	N/A	nudE	294	CGGTAGGACCCTACACATCCCAGGCATCCGAGAGGTCTGGGAATGCGTCAGATCGTTCGCTCCAAATCCAACCTCTCATTGCGTGTATGGTTAGGCGCCACA	CGGTAGGACCCTACACATCC	TGTGGCGCCTAACCATACAC
Proteome	1	Cytoplasm	1/3-3	N/A	yrfG	304	CGGTAGGACCCTACACATCCCAGGCATCCGAGAGGTCTGGGAATGCCTGCTTACCGCTGGCTTTCAGTGCCTCAAGCATTGCGTGTATGGTTAGGCGCCACA	CGGTAGGACCCTACACATCC	TGTGGCGCCTAACCATACAC
Proteome	1	Cytoplasm	1/3-3	N/A	yrfG	622	CGGTAGGACCCTACACATCCCAGGCATCCGAGAGGTCTGGGAATGCCAGGCGGCGGTAGTCATTCAGTGACGGATGCATTGCGTGTATGGTTAGGCGCCACA	CGGTAGGACCCTACACATCC	TGTGGCGCCTAACCATACAC
Proteome	1	Cytoplasm	1/3-3	N/A	yrfG	550	CGGTAGGACCCTACACATCCCAGGCATCCGAGAGGTCTGGGAATGCCACGCCGAGGCAGTAACGAATACCAAATTGCATTGCGTGTATGGTTAGGCGCCACA	CGGTAGGACCCTACACATCC	TGTGGCGCCTAACCATACAC
Proteome	1	Cytoplasm	1/3-3	N/A	hslR	27	CGGTAGGACCCTACACATCCCAGGCATCCGAGAGGTCTGGGAATGCCGGGCAGCCCATAGCCATTTATCCAGTCGACATTGCGTGTATGGTTAGGCGCCACA	CGGTAGGACCCTACACATCC	TGTGGCGCCTAACCATACAC
Proteome	1	Cytoplasm	1/3-3	N/A	hslR	94	CGGTAGGACCCTACACATCCCAGGCATCCGAGAGGTCTGGGAATGCCTGCCCGTTGTAATGCACCTTACCGCCTTCCATTGCGTGTATGGTTAGGCGCCACA	CGGTAGGACCCTACACATCC	TGTGGCGCCTAACCATACAC
Proteome	1	Cytoplasm	1/3-3	N/A	hslO	500	CGGTAGGACCCTACACATCCCAGGCATCCGAGAGGTCTGGGAATGCCAGGCATTACCTGCAACAACATACCGCCTGCATTGCGTGTATGGTTAGGCGCCACA	CGGTAGGACCCTACACATCC	TGTGGCGCCTAACCATACAC
Proteome	1	Cytoplasm	1/3-3	N/A	hslO	556	CGGTAGGACCCTACACATCCCAGGCATCCGAGAGGTCTGGGAATGCGATGGTTTCGGTTAGCGTCGCCAGGTGGTCCATTGCGTGTATGGTTAGGCGCCACA	CGGTAGGACCCTACACATCC	TGTGGCGCCTAACCATACAC
Proteome	1	Cytoplasm	1/3-3	N/A	hslO	159	CGGTAGGACCCTACACATCCCAGGCATCCGAGAGGTCTGGGAATGCCCATCAAACTTCAGCGTAGCGGTTAACAGGCATTGCGTGTATGGTTAGGCGCCACA	CGGTAGGACCCTACACATCC	TGTGGCGCCTAACCATACAC
Proteome	1	Cytoplasm	1/3-3	N/A	hslO	94	CGGTAGGACCCTACACATCCCAGGCATCCGAGAGGTCTGGGAATGCAACGGGCTGCGGATAATCGTGGTTCTCAAGCATTGCGTGTATGGTTAGGCGCCACA	CGGTAGGACCCTACACATCC	TGTGGCGCCTAACCATACAC
Proteome	1	Cytoplasm	1/3-3	N/A	pck	579	CGGTAGGACCCTACACATCCCAGGCATCCGAGAGGTCTGGGAATGCCCAATCAGCTGCATGCGCTCGGTCAGGTTACATTGCGTGTATGGTTAGGCGCCACA	CGGTAGGACCCTACACATCC	TGTGGCGCCTAACCATACAC
Proteome	1	Cytoplasm	1/3-3	N/A	pck	399	CGGTAGGACCCTACACATCCCAGGCATCCGAGAGGTCTGGGAATGCCAGGCCACTTCGGTGATGAAACGGACGGAACATTGCGTGTATGGTTAGGCGCCACA	CGGTAGGACCCTACACATCC	TGTGGCGCCTAACCATACAC
Proteome	1	Cytoplasm	1/3-3	N/A	pck	109	CGGTAGGACCCTACACATCCCAGGCATCCGAGAGGTCTGGGAATGCGCGCTCATAACCTGTCAGGCTCGGATCGAGCATTGCGTGTATGGTTAGGCGCCACA	CGGTAGGACCCTACACATCC	TGTGGCGCCTAACCATACAC
Proteome	1	Cytoplasm	1/3-3	N/A	pck	299	CGGTAGGACCCTACACATCCCAGGCATCCGAGAGGTCTGGGAATGCTCACCAGGCCTTTCAGATGCTGCCAGGTTTCATTGCGTGTATGGTTAGGCGCCACA	CGGTAGGACCCTACACATCC	TGTGGCGCCTAACCATACAC
Proteome	1	Cytoplasm	1/3-3	N/A	pck	533	CGGTAGGACCCTACACATCCCAGGCATCCGAGAGGTCTGGGAATGCCGGAGTTGAGACCCTGTTCTTTCCACTGCGCATTGCGTGTATGGTTAGGCGCCACA	CGGTAGGACCCTACACATCC	TGTGGCGCCTAACCATACAC
Proteome	1	Cytoplasm	1/3-3	N/A	pck	498	CGGTAGGACCCTACACATCCCAGGCATCCGAGAGGTCTGGGAATGCGTGCACTTCGCGCCGTTCATAACGATAAAGCATTGCGTGTATGGTTAGGCGCCACA	CGGTAGGACCCTACACATCC	TGTGGCGCCTAACCATACAC
Proteome	1	Cytoplasm	1/3-3	N/A	pck	1387	CGGTAGGACCCTACACATCCCAGGCATCCGAGAGGTCTGGGAATGCGGTTTCTGCATTATCCAGCGAACCGTTGAGCATTGCGTGTATGGTTAGGCGCCACA	CGGTAGGACCCTACACATCC	TGTGGCGCCTAACCATACAC
Proteome	1	Cytoplasm	1/3-3	N/A	pck	251	CGGTAGGACCCTACACATCCCAGGCATCCGAGAGGTCTGGGAATGCTGTCGTTCTTACCTTTGCCTTTGTCTGCCCCATTGCGTGTATGGTTAGGCGCCACA	CGGTAGGACCCTACACATCC	TGTGGCGCCTAACCATACAC
Proteome	1	Cytoplasm	1/3-3	N/A	ompR	597	CGGTAGGACCCTACACATCCCAGGCATCCGAGAGGTCTGGGAATGCCGCAGACGCGAAATCTGCACGTCGATGGAGCATTGCGTGTATGGTTAGGCGCCACA	CGGTAGGACCCTACACATCC	TGTGGCGCCTAACCATACAC
Proteome	1	Cytoplasm	1/3-3	N/A	ompR	497	CGGTAGGACCCTACACATCCCAGGCATCCGAGAGGTCTGGGAATGCGATGGCTGACCAGTGCCTTCAGTACCGCAACATTGCGTGTATGGTTAGGCGCCACA	CGGTAGGACCCTACACATCC	TGTGGCGCCTAACCATACAC
Proteome	1	Cytoplasm	1/3-3	N/A	ompR	397	CGGTAGGACCCTACACATCCCAGGCATCCGAGAGGTCTGGGAATGCCTTACCGAAAGCAATTACCGCCTCTTCCTGCATTGCGTGTATGGTTAGGCGCCACA	CGGTAGGACCCTACACATCC	TGTGGCGCCTAACCATACAC
Proteome	1	Cytoplasm	1/3-3	N/A	ompR	647	CGGTAGGACCCTACACATCCCAGGCATCCGAGAGGTCTGGGAATGCAGACGGTCTGAATGTAACGCGGATGCGCTGCATTGCGTGTATGGTTAGGCGCCACA	CGGTAGGACCCTACACATCC	TGTGGCGCCTAACCATACAC
Proteome	1	Cytoplasm	1/3-3	N/A	yhgF	89	CGGTAGGACCCTACACATCCCAGGCATCCGAGAGGTCTGGGAATGCAACGTGCGATAAACGGCACGGTATTCCCTTCATTGCGTGTATGGTTAGGCGCCACA	CGGTAGGACCCTACACATCC	TGTGGCGCCTAACCATACAC
Proteome	1	Cytoplasm	1/3-3	N/A	yhgF	574	CGGTAGGACCCTACACATCCCAGGCATCCGAGAGGTCTGGGAATGCTTCCTCTTCTTTACCGCTCACCACCGTAGACATTGCGTGTATGGTTAGGCGCCACA	CGGTAGGACCCTACACATCC	TGTGGCGCCTAACCATACAC
Proteome	1	Cytoplasm	1/3-3	N/A	yhgF	445	CGGTAGGACCCTACACATCCCAGGCATCCGAGAGGTCTGGGAATGCCGCGGCTTTGGTATCTGCCACGCCTTTATCCATTGCGTGTATGGTTAGGCGCCACA	CGGTAGGACCCTACACATCC	TGTGGCGCCTAACCATACAC
Proteome	1	Cytoplasm	1/3-3	N/A	yhgF	346	CGGTAGGACCCTACACATCCCAGGCATCCGAGAGGTCTGGGAATGCCGGCTCAAGCCCTGCTTCAATGGCGATTTGCATTGCGTGTATGGTTAGGCGCCACA	CGGTAGGACCCTACACATCC	TGTGGCGCCTAACCATACAC
Proteome	1	Cytoplasm	1/3-3	N/A	yhgF	24	CGGTAGGACCCTACACATCCCAGGCATCCGAGAGGTCTGGGAATGCGGGCGCGCCTGAATTTCACCCGCAATAATGCATTGCGTGTATGGTTAGGCGCCACA	CGGTAGGACCCTACACATCC	TGTGGCGCCTAACCATACAC
Proteome	1	Cytoplasm	1/3-3	N/A	yhgF	1956	CGGTAGGACCCTACACATCCCAGGCATCCGAGAGGTCTGGGAATGCGTGACGTTGGTCACTGCGCCTTCGAGGATCCATTGCGTGTATGGTTAGGCGCCACA	CGGTAGGACCCTACACATCC	TGTGGCGCCTAACCATACAC
Proteome	1	Cytoplasm	1/3-3	N/A	yhgF	1498	CGGTAGGACCCTACACATCCCAGGCATCCGAGAGGTCTGGGAATGCCACGCGGGTTAACAGCGGAACAGAAGCAGTCATTGCGTGTATGGTTAGGCGCCACA	CGGTAGGACCCTACACATCC	TGTGGCGCCTAACCATACAC
Proteome	1	Cytoplasm	1/3-3	N/A	yhgF	1048	CGGTAGGACCCTACACATCCCAGGCATCCGAGAGGTCTGGGAATGCCGGGTAAATGGTGTCGGTCGCCACCAGTTTCATTGCGTGTATGGTTAGGCGCCACA	CGGTAGGACCCTACACATCC	TGTGGCGCCTAACCATACAC
Proteome	1	Cytoplasm	1/3-3	N/A	yhgF	2106	CGGTAGGACCCTACACATCCCAGGCATCCGAGAGGTCTGGGAATGCCGCTGAAGATCCACTTCCAGCACTTTCACCCATTGCGTGTATGGTTAGGCGCCACA	CGGTAGGACCCTACACATCC	TGTGGCGCCTAACCATACAC
Proteome	1	Cytoplasm	1/3-3	N/A	yhgF	1409	CGGTAGGACCCTACACATCCCAGGCATCCGAGAGGTCTGGGAATGCCCAGTTGCGTCTGGCTGACGTCATGCTGATCATTGCGTGTATGGTTAGGCGCCACA	CGGTAGGACCCTACACATCC	TGTGGCGCCTAACCATACAC
Proteome	1	Cytoplasm	1/3-3	N/A	gntX	295	CGGTAGGACCCTACACATCCCAGGCATCCGAGAGGTCTGGGAATGCGGTGGTGCGACGAGCGTGTAAGACTTCCAACATTGCGTGTATGGTTAGGCGCCACA	CGGTAGGACCCTACACATCC	TGTGGCGCCTAACCATACAC
Proteome	1	Cytoplasm	1/3-3	N/A	gntX	655	CGGTAGGACCCTACACATCCCAGGCATCCGAGAGGTCTGGGAATGCCTACAAGGTTCGACAAAGGCACCAGACCTGCATTGCGTGTATGGTTAGGCGCCACA	CGGTAGGACCCTACACATCC	TGTGGCGCCTAACCATACAC
Proteome	1	Cytoplasm	1/3-3	N/A	gntX	409	CGGTAGGACCCTACACATCCCAGGCATCCGAGAGGTCTGGGAATGCGTGCAACCAGCGTGATAACGGCTGACACAGCATTGCGTGTATGGTTAGGCGCCACA	CGGTAGGACCCTACACATCC	TGTGGCGCCTAACCATACAC
Proteome	1	Cytoplasm	1/3-3	N/A	nfuA	546	CGGTAGGACCCTACACATCCCAGGCATCCGAGAGGTCTGGGAATGCTAGTAGTAGGAGTGTTCGCCGCGCTGGTGTCATTGCGTGTATGGTTAGGCGCCACA	CGGTAGGACCCTACACATCC	TGTGGCGCCTAACCATACAC
Proteome	1	Cytoplasm	1/3-3	N/A	nfuA	207	CGGTAGGACCCTACACATCCCAGGCATCCGAGAGGTCTGGGAATGCTCGATCTCTGCATCTTCCAGGTATGGTGCGCATTGCGTGTATGGTTAGGCGCCACA	CGGTAGGACCCTACACATCC	TGTGGCGCCTAACCATACAC
Proteome	1	Cytoplasm	1/3-3	N/A	nfuA	172	CGGTAGGACCCTACACATCCCAGGCATCCGAGAGGTCTGGGAATGCCTCATCAACATACGCGGTCAGCAGGTCAAACATTGCGTGTATGGTTAGGCGCCACA	CGGTAGGACCCTACACATCC	TGTGGCGCCTAACCATACAC
Proteome	1	Cytoplasm	1/3-3	N/A	glpR	102	CGGTAGGACCCTACACATCCCAGGCATCCGAGAGGTCTGGGAATGCGCCAGCTCATTGAGGTCGCGGCGAATAGTCCATTGCGTGTATGGTTAGGCGCCACA	CGGTAGGACCCTACACATCC	TGTGGCGCCTAACCATACAC
Proteome	1	Cytoplasm	1/3-3	N/A	glpR	730	CGGTAGGACCCTACACATCCCAGGCATCCGAGAGGTCTGGGAATGCTCAGCACAGCTCCAGTTGAATATGGTGGTCCATTGCGTGTATGGTTAGGCGCCACA	CGGTAGGACCCTACACATCC	TGTGGCGCCTAACCATACAC
Proteome	1	Cytoplasm	1/3-3	N/A	glpE	120	CGGTAGGACCCTACACATCCCAGGCATCCGAGAGGTCTGGGAATGCGCGCCCAGCGTGTCGTTGGTTAAATGGAAACATTGCGTGTATGGTTAGGCGCCACA	CGGTAGGACCCTACACATCC	TGTGGCGCCTAACCATACAC
Proteome	1	Cytoplasm	1/3-3	N/A	asd	215	CGGTAGGACCCTACACATCCCAGGCATCCGAGAGGTCTGGGAATGCAGATTTCGTTGGTATAATCGCCGCCCTGACCATTGCGTGTATGGTTAGGCGCCACA	CGGTAGGACCCTACACATCC	TGTGGCGCCTAACCATACAC
Proteome	1	Cytoplasm	1/3-3	N/A	asd	545	CGGTAGGACCCTACACATCCCAGGCATCCGAGAGGTCTGGGAATGCTCGCGAGTTCATCTGCCACATGGCCATACACATTGCGTGTATGGTTAGGCGCCACA	CGGTAGGACCCTACACATCC	TGTGGCGCCTAACCATACAC
Proteome	1	Cytoplasm	1/3-3	N/A	asd	1018	CGGTAGGACCCTACACATCCCAGGCATCCGAGAGGTCTGGGAATGCGTCGCCCACGGTAAAGGCTGACAGGAACTCCATTGCGTGTATGGTTAGGCGCCACA	CGGTAGGACCCTACACATCC	TGTGGCGCCTAACCATACAC
Proteome	1	Cytoplasm	1/3-3	N/A	asd	459	CGGTAGGACCCTACACATCCCAGGCATCCGAGAGGTCTGGGAATGCGCCTGGTAGGTTGCAACGGACACCCAATCACATTGCGTGTATGGTTAGGCGCCACA	CGGTAGGACCCTACACATCC	TGTGGCGCCTAACCATACAC
Proteome	1	Cytoplasm	1/3-3	N/A	asd	983	CGGTAGGACCCTACACATCCCAGGCATCCGAGAGGTCTGGGAATGCCCATATTCAGCTTACGCAGGCGGCCTACCGCATTGCGTGTATGGTTAGGCGCCACA	CGGTAGGACCCTACACATCC	TGTGGCGCCTAACCATACAC
Proteome	1	Cytoplasm	1/3-3	N/A	gntR	730	CGGTAGGACCCTACACATCCCAGGCATCCGAGAGGTCTGGGAATGCGCCGACCGCCAGGTCATCATTCGTACAGAACATTGCGTGTATGGTTAGGCGCCACA	CGGTAGGACCCTACACATCC	TGTGGCGCCTAACCATACAC
Proteome	1	Cytoplasm	1/3-3	N/A	gntR	965	CGGTAGGACCCTACACATCCCAGGCATCCGAGAGGTCTGGGAATGCAAATAGATCCGCCCGGTGACAAGGTGAAACCATTGCGTGTATGGTTAGGCGCCACA	CGGTAGGACCCTACACATCC	TGTGGCGCCTAACCATACAC
Proteome	1	Cytoplasm	1/3-3	N/A	gntR	397	CGGTAGGACCCTACACATCCCAGGCATCCGAGAGGTCTGGGAATGCACCCGCCACTTCAATCATCTTTAAGGTGCGCATTGCGTGTATGGTTAGGCGCCACA	CGGTAGGACCCTACACATCC	TGTGGCGCCTAACCATACAC
Proteome	1	Cytoplasm	1/3-3	N/A	gntR	672	CGGTAGGACCCTACACATCCCAGGCATCCGAGAGGTCTGGGAATGCCGCGCCTGGCGAATCAGTTCAATACCGGAACATTGCGTGTATGGTTAGGCGCCACA	CGGTAGGACCCTACACATCC	TGTGGCGCCTAACCATACAC
Proteome	1	Cytoplasm	1/3-3	N/A	gntR	487	CGGTAGGACCCTACACATCCCAGGCATCCGAGAGGTCTGGGAATGCGGTCATCTGGCGTGCTGCTTCAAAGTTATCCATTGCGTGTATGGTTAGGCGCCACA	CGGTAGGACCCTACACATCC	TGTGGCGCCTAACCATACAC
Proteome	1	Cytoplasm	1/3-3	N/A	yhhX	121	CGGTAGGACCCTACACATCCCAGGCATCCGAGAGGTCTGGGAATGCATGGGAATAAATGGGAGCCTGTTCTTCCGGCATTGCGTGTATGGTTAGGCGCCACA	CGGTAGGACCCTACACATCC	TGTGGCGCCTAACCATACAC
Proteome	1	Cytoplasm	1/3-3	N/A	yhhX	613	CGGTAGGACCCTACACATCCCAGGCATCCGAGAGGTCTGGGAATGCCAGTTGCGCTTCAAAGGTGTCGTCAGGATTCATTGCGTGTATGGTTAGGCGCCACA	CGGTAGGACCCTACACATCC	TGTGGCGCCTAACCATACAC
Proteome	1	Cytoplasm	1/3-3	N/A	yhhX	419	CGGTAGGACCCTACACATCCCAGGCATCCGAGAGGTCTGGGAATGCCCACTTCAACAATCTCTCCCAACTTGCCACCATTGCGTGTATGGTTAGGCGCCACA	CGGTAGGACCCTACACATCC	TGTGGCGCCTAACCATACAC
Proteome	1	Cytoplasm	1/3-3	N/A	yhhX	825	CGGTAGGACCCTACACATCCCAGGCATCCGAGAGGTCTGGGAATGCACGCCCTCGTCATTGACATACTCCAGCACACATTGCGTGTATGGTTAGGCGCCACA	CGGTAGGACCCTACACATCC	TGTGGCGCCTAACCATACAC
Proteome	1	Cytoplasm	1/3-3	N/A	yhhX	50	CGGTAGGACCCTACACATCCCAGGCATCCGAGAGGTCTGGGAATGCCCTTGCGGTTAAGTACATACGGCAGATGGTCATTGCGTGTATGGTTAGGCGCCACA	CGGTAGGACCCTACACATCC	TGTGGCGCCTAACCATACAC
Proteome	1	Cytoplasm	1/3-3	N/A	rpoH	502	CGGTAGGACCCTACACATCCCAGGCATCCGAGAGGTCTGGGAATGCTGCCGCCATACGTGATTCCATCTCACGTACCATTGCGTGTATGGTTAGGCGCCACA	CGGTAGGACCCTACACATCC	TGTGGCGCCTAACCATACAC
Proteome	1	Cytoplasm	1/3-3	N/A	rpoH	537	CGGTAGGACCCTACACATCCCAGGCATCCGAGAGGTCTGGGAATGCTCGTCGTCGGAAGACAGGTCAAAGGTCATGCATTGCGTGTATGGTTAGGCGCCACA	CGGTAGGACCCTACACATCC	TGTGGCGCCTAACCATACAC
Proteome	1	Cytoplasm	1/3-3	N/A	rpoH	220	CGGTAGGACCCTACACATCCCAGGCATCCGAGAGGTCTGGGAATGCGTTACCTTCCTGAATCAAATCCGCCTGTGGCATTGCGTGTATGGTTAGGCGCCACA	CGGTAGGACCCTACACATCC	TGTGGCGCCTAACCATACAC
Proteome	1	Cytoplasm	1/3-3	N/A	rpoH	121	CGGTAGGACCCTACACATCCCAGGCATCCGAGAGGTCTGGGAATGCAGCTGCTTCCAGATCGCCATGGTAATGCAGCATTGCGTGTATGGTTAGGCGCCACA	CGGTAGGACCCTACACATCC	TGTGGCGCCTAACCATACAC
Proteome	1	Cytoplasm	1/3-3	N/A	rsmD	67	CGGTAGGACCCTACACATCCCAGGCATCCGAGAGGTCTGGGAATGCCAGACCTGGGCTATCAGGAACCGGGAGTTTCATTGCGTGTATGGTTAGGCGCCACA	CGGTAGGACCCTACACATCC	TGTGGCGCCTAACCATACAC
Proteome	1	Cytoplasm	1/3-3	N/A	rsmD	446	CGGTAGGACCCTACACATCCCAGGCATCCGAGAGGTCTGGGAATGCCGCTTTCGACATAAATCAGGGCTTCGTCAGCATTGCGTGTATGGTTAGGCGCCACA	CGGTAGGACCCTACACATCC	TGTGGCGCCTAACCATACAC
Proteome	1	Cytoplasm	1/3-3	N/A	rsmD	154	CGGTAGGACCCTACACATCCCAGGCATCCGAGAGGTCTGGGAATGCGGCGAAGCAATCCAGACATTGGGCGTCAACCATTGCGTGTATGGTTAGGCGCCACA	CGGTAGGACCCTACACATCC	TGTGGCGCCTAACCATACAC
Proteome	1	Cytoplasm	1/3-3	N/A	tusA	193	CGGTAGGACCCTACACATCCCAGGCATCCGAGAGGTCTGGGAATGCACGATAAGGCAGTCCATCCGTCTCTTTAGCCATTGCGTGTATGGTTAGGCGCCACA	CGGTAGGACCCTACACATCC	TGTGGCGCCTAACCATACAC
Proteome	1	Cytoplasm	1/3-3	N/A	uspA	197	CGGTAGGACCCTACACATCCCAGGCATCCGAGAGGTCTGGGAATGCTAGTGGAAAGCTCGGTCAGTGCATGATGTGCATTGCGTGTATGGTTAGGCGCCACA	CGGTAGGACCCTACACATCC	TGTGGCGCCTAACCATACAC
Proteome	1	Cytoplasm	1/3-3	N/A	uspA	403	CGGTAGGACCCTACACATCCCAGGCATCCGAGAGGTCTGGGAATGCTTCTTCTTCGTCGCGCAGCGGAACAATCAGCATTGCGTGTATGGTTAGGCGCCACA	CGGTAGGACCCTACACATCC	TGTGGCGCCTAACCATACAC
Proteome	1	Cytoplasm	1/3-3	N/A	prlC	1487	CGGTAGGACCCTACACATCCCAGGCATCCGAGAGGTCTGGGAATGCCCATAAACTGACTCGGCAGTTCGACCGCATCATTGCGTGTATGGTTAGGCGCCACA	CGGTAGGACCCTACACATCC	TGTGGCGCCTAACCATACAC
Proteome	1	Cytoplasm	1/3-3	N/A	prlC	945	CGGTAGGACCCTACACATCCCAGGCATCCGAGAGGTCTGGGAATGCCCAAATTCGGCTTTGGCAAAGGCACGCAATCATTGCGTGTATGGTTAGGCGCCACA	CGGTAGGACCCTACACATCC	TGTGGCGCCTAACCATACAC
Proteome	1	Cytoplasm	1/3-3	N/A	prlC	1408	CGGTAGGACCCTACACATCCCAGGCATCCGAGAGGTCTGGGAATGCCAGCATATGGTGCAGGCCGTGACCGAACTCCATTGCGTGTATGGTTAGGCGCCACA	CGGTAGGACCCTACACATCC	TGTGGCGCCTAACCATACAC
Proteome	1	Cytoplasm	1/3-3	N/A	prlC	530	CGGTAGGACCCTACACATCCCAGGCATCCGAGAGGTCTGGGAATGCGCTCCGCTTCGTCGGTAACGAGTTTGGTCCCATTGCGTGTATGGTTAGGCGCCACA	CGGTAGGACCCTACACATCC	TGTGGCGCCTAACCATACAC
Proteome	1	Cytoplasm	1/3-3	N/A	prlC	313	CGGTAGGACCCTACACATCCCAGGCATCCGAGAGGTCTGGGAATGCGCGCAGGTCGCGATACGCTTTATACAGCCCCATTGCGTGTATGGTTAGGCGCCACA	CGGTAGGACCCTACACATCC	TGTGGCGCCTAACCATACAC
Proteome	1	Cytoplasm	1/3-3	N/A	prlC	1928	CGGTAGGACCCTACACATCCCAGGCATCCGAGAGGTCTGGGAATGCCTGAACCGCCACGGCTCAGAATGTTGTCGACATTGCGTGTATGGTTAGGCGCCACA	CGGTAGGACCCTACACATCC	TGTGGCGCCTAACCATACAC
Proteome	1	Cytoplasm	1/3-3	N/A	prlC	2014	CGGTAGGACCCTACACATCCCAGGCATCCGAGAGGTCTGGGAATGCTCAGCCCTTAATGCCGTAATGCTCCAGCATCATTGCGTGTATGGTTAGGCGCCACA	CGGTAGGACCCTACACATCC	TGTGGCGCCTAACCATACAC
Proteome	1	Cytoplasm	1/3-3	N/A	prlC	876	CGGTAGGACCCTACACATCCCAGGCATCCGAGAGGTCTGGGAATGCGCCAGATCGGTTAAGAAATCCAGCACCTGCCATTGCGTGTATGGTTAGGCGCCACA	CGGTAGGACCCTACACATCC	TGTGGCGCCTAACCATACAC
Proteome	1	Cytoplasm	1/3-3	N/A	prlC	1044	CGGTAGGACCCTACACATCCCAGGCATCCGAGAGGTCTGGGAATGCGGGAAGTACGGACGCAGCTGTTCGTCACTGCATTGCGTGTATGGTTAGGCGCCACA	CGGTAGGACCCTACACATCC	TGTGGCGCCTAACCATACAC
Proteome	1	Cytoplasm	1/3-3	N/A	prlC	278	CGGTAGGACCCTACACATCCCAGGCATCCGAGAGGTCTGGGAATGCGTTGCCCTACCCAGGTGCTGTATTCCGACACATTGCGTGTATGGTTAGGCGCCACA	CGGTAGGACCCTACACATCC	TGTGGCGCCTAACCATACAC
Proteome	1	Cytoplasm	1/3-3	N/A	yhiR	389	CGGTAGGACCCTACACATCCCAGGCATCCGAGAGGTCTGGGAATGCCGACACGCGCACGGCTATCTTTCTGAAATTCATTGCGTGTATGGTTAGGCGCCACA	CGGTAGGACCCTACACATCC	TGTGGCGCCTAACCATACAC
Proteome	1	Cytoplasm	1/3-3	N/A	yhiR	65	CGGTAGGACCCTACACATCCCAGGCATCCGAGAGGTCTGGGAATGCTCTCTTTCAGCGACTCGATGATCAGGCTCTCATTGCGTGTATGGTTAGGCGCCACA	CGGTAGGACCCTACACATCC	TGTGGCGCCTAACCATACAC
Proteome	1	Cytoplasm	1/3-3	N/A	yhiR	181	CGGTAGGACCCTACACATCCCAGGCATCCGAGAGGTCTGGGAATGCCTGCCAGATACGGGCGATGCCTTCGAGATACATTGCGTGTATGGTTAGGCGCCACA	CGGTAGGACCCTACACATCC	TGTGGCGCCTAACCATACAC
Proteome	1	Cytoplasm	1/3-3	N/A	yhiR	431	CGGTAGGACCCTACACATCCCAGGCATCCGAGAGGTCTGGGAATGCGCGGCAGTTTGGCCTTAAGCTGCTGGAAACCATTGCGTGTATGGTTAGGCGCCACA	CGGTAGGACCCTACACATCC	TGTGGCGCCTAACCATACAC
[truncated: 13,610 more rows]
