# Supplementary material for: Spatial organization shapes the turnover of a bacterial transcriptome
Source: eLife. 2016 May 20;5:e13065. doi: 10.7554/eLife.13065 (PMC4874777; doi:10.7554/eLife.13065)
Supplement: Supplementary file 2. — ‘Gene name’ is the name of the gene from which the signal peptide was derived. ‘Signal-peptide type’ specifies whether the signal peptide is a SRP, SecB, or cytoplasmic control peptide. ‘Encoding’ specifies the type of the encoding of the signal peptide. Native indicates that the nucleotide sequence is the native E. coli sequence; Synthetic indicates that the native E. coli codons have been exchanged at random with synonymous codons; and ‘No translation’ indicates that the first two codons, including the start codon, of the native E. coli sequence have been replaced with stop codons. ‘Oligo sequence’ specifies the sequence of the oligonucleotide used to create the specific fusion. DOI: http://dx.doi.org/10.7554/eLife.13065.023 [file elife-13065-supp2.xlsx]

## Sheet: signal peptide inserts
Gene name	Signal-peptide type	Encoding	Oligo sequence
aaeB	SRP	Native	CCGAATTCATTAAAGAGGAGAAAGGTACCATGAACCAACATATTCGCTTTGCGGTAAAACTGGCGACCGCCATTGTACTGGCGCTGTTTGTTGGCTTTCACTTCCAGCTGGAAACGCCAGGTGGATCCGGCGGTTCT
aaeX	SRP	Native	CCGAATTCATTAAAGAGGAGAAAGGTACCATGCTGTTTCCCGTTATCGTGGTGTTTGGGCTGTCCTTCCCACCGATATTTTTTGAATTGCTTTTATCACTGGCGATTTTCTGGCTGGTGGGTGGATCCGGCGGTTCT
abgT	SRP	Native	CCGAATTCATTAAAGAGGAGAAAGGTACCATGGTTCCCCATCCTTTTCTGCTCTTTATCTATTTGATTATCGTACTCATGGTGACGACGGCAATTTTGTCGGCCTTTGGCGTCAGTGCGGGTGGATCCGGCGGTTCT
abrB	SRP	Native	CCGAATTCATTAAAGAGGAGAAAGGTACCATGCTTTCTATTGGTTTCCTCGCGGTACATCTCCCGGCGGCGCTATTACTTGGGCCGATGATCGCCGGGATCATCTTTAGTATGCGCGGAGGTGGATCCGGCGGTTCT
acrB	SRP	Native	CCGAATTCATTAAAGAGGAGAAAGGTACCATGATCGATCGCCCGATTTTTGCGTGGGTGATCGCCATTATCATCATGTTGGCAGGGGGGCTGGCGATCCTCAAACTGCCGGTGGCGCAAGGTGGATCCGGCGGTTCT
acrD	SRP	Native	CCGAATTCATTAAAGAGGAGAAAGGTACCATGATTGATCGCCCCATTTTTGCCTGGGTGCTGGCAATCCTGTTGTGTCTGACAGGTACCCTGGCGATTTTTTCATTGCCCGTTGAACAAGGTGGATCCGGCGGTTCT
acrF	SRP	Native	CCGAATTCATTAAAGAGGAGAAAGGTACCATGCGACGACCGATATTTGCATGGGTGCTGGCCATTATTCTGATGATGGCGGGCGCACTGGCGATCCTACAATTGCCCGTCGCTCAGTATGGTGGATCCGGCGGTTCT
actP	SRP	Native	CCGAATTCATTAAAGAGGAGAAAGGTACCATGCAGCCAACGAACTGGCAGGCGATTATTATGTTCCTGATTTTCGTCGTGTTTACGCTCGGCATTACCTACTGGGCATCAAAACGCGTAGGTGGATCCGGCGGTTCT
adiC	SRP	Native	CCGAATTCATTAAAGAGGAGAAAGGTACCATGGATGCTCACAAAGTGGGCTTAATCCCCGTCACCCTGATGGTGTCGGGGAATATTATGGGGTCAGGTGTTTTTCTGTTACCTGCAAACGGTGGATCCGGCGGTTCT
adrA	SRP	Native	CCGAATTCATTAAAGAGGAGAAAGGTACCATGTTCGCCCGTCGCGTCAGACTACCCCGTGCGGTTGGCCTGGCTGGCATGTTCTTACCGATTGCTTCAACGCTGGTTTCACACCCGCCGGGTGGATCCGGCGGTTCT
afuB	SRP	Native	CCGAATTCATTAAAGAGGAGAAAGGTACCGGCCTGCGCCCGGCGATCCTCTCGGCGCTGATTTACAGCTTTGTGCGCGCCATTACCACCGTCAGCGCCATTGTGTTCCTCGTCACGCCGGGTGGATCCGGCGGTTCT
agaC	SRP	Native	CCGAATTCATTAAAGAGGAGAAAGGTACCATGCATGAAATAACCCTACTTCAGGGATTATCCCTGGCGGCGTTAGTTTTTGTTCTGGGGATTGATTTTTGGCTGGAAGCCTTATTTTTAGGTGGATCCGGCGGTTCT
agaD	SRP	Native	CCGAATTCATTAAAGAGGAGAAAGGTACCATGCTCAAAGTGGCACTGTTTGGCCCAATCGCCGGGATTGGCGATGCGATTTTCTGGTTTACTTTGTTGCCGATTATGGCGGGAATTTGCGGTGGATCCGGCGGTTCT
agaW	SRP	Native	CCGAATTCATTAAAGAGGAGAAAGGTACCATGGAAATCAGCCTGTTGCAGGCATTTGCGTTGGGCATTATCGCCTTTATCGCTGGCCTGGATATGTTTAACGGCCTAACCCATATGCACGGTGGATCCGGCGGTTCT
alaE	SRP	Native	CCGAATTCATTAAAGAGGAGAAAGGTACCATGGTTGCAGATACGTTCGCGATGGTTGTTTACTGTTCTGTCGTGAACATGTGTATTGAAGTTTTCCTCTCCGGAATGAGCTTCGAACAGGGTGGATCCGGCGGTTCT
alsC	SRP	Native	CCGAATTCATTAAAGAGGAGAAAGGTACCATGTTCTGGGATAAATACGGCACCTTTTTTATCCTGGCGATCATCGTCGCCATCTTTGGTTCGCTGTCACCAGAATATTTTCTGACCACCGGTGGATCCGGCGGTTCT
alx	SRP	Native	CCGAATTCATTAAAGAGGAGAAAGGTACCATGGGCACGCCGTTGCTATGGGGCGGATTCGCTGTTGTTGTCGCCATTATGCTGGCTATCGACCTGTTGTTGCAGGGGCGTCGTGGGGCAGGTGGATCCGGCGGTTCT
ampE	SRP	Native	CCGAATTCATTAAAGAGGAGAAAGGTACCATGCGGGTGAAACATTTTTCTCTCGGGCGCACGTTAGGCATGACCATTATTGCGATGGGCGTGACTTTTTTACTGTTACGCGCATTGCAGGGTGGATCCGGCGGTTCT
ampG	SRP	Native	CCGAATTCATTAAAGAGGAGAAAGGTACCATGTTTCAACAGCCGCGTTCAGCCATATTGCTGATCCTGGGTTTTGCTTCCGGGCTACCGCTCGCCCTGACATCCGGTACCTTACAGGCCGGTGGATCCGGCGGTTCT
amtB	SRP	Native	CCGAATTCATTAAAGAGGAGAAAGGTACCATGATAGCGACGATAAAAACTGGGCTTGCTTCACTGGCGATGCTTCCGGGACTGGTAATGGCTGCACCTGCGGTGGCCGATAAAGCCGACGGTGGATCCGGCGGTTCT
ansP	SRP	Native	CCGAATTCATTAAAGAGGAGAAAGGTACCATGCGCCAGGTGCAGATGATCGCCATTGGCGGCGCGATTGGCACCGGCTTGTTTTTAGGTGCAGGAGCCCGACTGCAAATGGCGGGGCCCGGTGGATCCGGCGGTTCT
appB	SRP	Native	CCGAATTCATTAAAGAGGAGAAAGGTACCATGTTTGATTATGAAACATTGCGCTTCATCTGGTGGCTGCTGATTGGCGTGATCCTGGTGGTCTTTATGATCTCCGACGGATTTGACATGGGTGGATCCGGCGGTTCT
appC	SRP	Native	CCGAATTCATTAAAGAGGAGAAAGGTACCATGGCGCTGTATCACTTTTTATTTGTACCCCTTACCCTGGGGCTGATTTTTTTGCTGGCTATTATGGAAACCATTTACGTGGTCACCGGCGGTGGATCCGGCGGTTCT
aqpZ	SRP	Native	CCGAATTCATTAAAGAGGAGAAAGGTACCATGAGAAAATTAGCAGCTGAATGTTTTGGTACTTTCTGGCTTGTTTTTGGTGGCTGTGGTAGTGCTGTACTGGCCGCAGGCTTCCCGGAAGGTGGATCCGGCGGTTCT
araE	SRP	Native	CCGAATTCATTAAAGAGGAGAAAGGTACCATGGATACGCGGCGTATGAATATGTTTGTTTCGGTAGCTGCTGCGGTCGCAGGATTGTTATTTGGTCTTGATATCGGCGTAATCGCCGGAGGTGGATCCGGCGGTTCT
araH	SRP	Native	CCGAATTCATTAAAGAGGAGAAAGGTACCATGCGTATCTGGGATCAGTACGGCATGCTGGTGGTGTTTGCGGTGCTCTTTATCGCCTGTGCCATTTTTGTCCCAAATTTTGCCACCTTCGGTGGATCCGGCGGTTCT
araJ	SRP	Native	CCGAATTCATTAAAGAGGAGAAAGGTACCATGAAAAAAGTCATTTTATCTTTGGCTCTGGGCACGTTTGGTTTGGGGATGGCCGAATTTGGCATTATGGGCGTGCTCACGGAGCTGGCGGGTGGATCCGGCGGTTCT
arcB	SRP	Native	CCGAATTCATTAAAGAGGAGAAAGGTACCATGATGAAGTTAGGTCTGGTGCGCTTCTCAATGTTGCTGGCGCTGGCCCTCGTCGTTCTTGCCATTGTGGTACAAATGGCGGTAACCATGGGTGGATCCGGCGGTTCT
argO	SRP	Native	CCGAATTCATTAAAGAGGAGAAAGGTACCGTGTTTTCTTATTACTTTCAAGGTCTTGCACTTGGGGCGGCTATGATCCTACCGCTCGGTCCACAAAATGCTTTTGTGATGAATCAGGGCGGTGGATCCGGCGGTTCT
arnC	SRP	Native	CCGAATTCATTAAAGAGGAGAAAGGTACCATGCCGCTACGTATGCTGAGTCTGCTCGGCAGCATTATTGCGATTGGAGGTTTTAGCATTGCGGTGCTGCTGGTGATTTTACGCCTGACCGGTGGATCCGGCGGTTCT
arnE	SRP	Native	CCGAATTCATTAAAGAGGAGAAAGGTACCATGCGGCGCAAACATATCGTGCTGTGGCTGGGACTGGCGCTGGCTTGTCTTGGTCTTGCCATGGTGCTCTGGCTGCTGGTCTTGCAGAACGGTGGATCCGGCGGTTCT
arnF	SRP	Native	CCGAATTCATTAAAGAGGAGAAAGGTACCATGGGCCTGATGTGGGGATTATTCAGCGTCATTATTGCCTCAGTTGCGCAATTAAGCCTGGGTTTTGCGGCGAGTCATCTGCCGCCGATGGGTGGATCCGGCGGTTCT
arnT	SRP	Native	CCGAATTCATTAAAGAGGAGAAAGGTACCATGTCGGTACGTTACCTTATCGGCCTCTTCGCGTTTATTGCCTGCTATTACCTGTTACCGATCAGCACGCGTCTGCTCTGGCAACCCGATGGTGGATCCGGCGGTTCT
aroP	SRP	Native	CCGAATTCATTAAAGAGGAGAAAGGTACCATGAAAAACCGCCATATTCAGCTTATCGCGCTGGGTGGCGCGATAGGGACCGGGTTATTCCTGGGTAGCGCCTCCGTAATACAGTCCGCAGGTGGATCCGGCGGTTCT
arsB	SRP	Native	CCGAATTCATTAAAGAGGAGAAAGGTACCATGTTACTGGCAGGCGCTATCTTTGTCCTGACCATCGTATTGGTTATCTGGCAGCCGAAAGGTTTAGGCATCGGCTGGAGTGCAACGCTCGGTGGATCCGGCGGTTCT
artM	SRP	Native	CCGAATTCATTAAAGAGGAGAAAGGTACCATGGGGCTACACACCAGCCTGACGCTAACCGTTGCCTCGCTGATTGTGGCACTGATTCTGGCATTGATTTTTACCATCATCCTGACGCTGGGTGGATCCGGCGGTTCT
artQ	SRP	Native	CCGAATTCATTAAAGAGGAGAAAGGTACCATGCCTTTAGCAAGCGCCGCCGGGATGACCGTCGGCCTTGCCGTTTGTGCATTGATTGTCGGGCTGGCGCTGGCGATGTTCTTTGCGGTAGGTGGATCCGGCGGTTCT
ascF	SRP	Native	CCGAATTCATTAAAGAGGAGAAAGGTACCATGACGCTACGTCGCATTGGTGCGGGGATCCTCGATGCGCTGATCGGCACCATGTCACCGCTGATCCCGGCGATTATCGGCGGATCGATGGGTGGATCCGGCGGTTCT
atoE	SRP	Native	CCGAATTCATTAAAGAGGAGAAAGGTACCATGCGGTGGCTTCCCGATCCACTGATCTTTGCCATGTTGCTGACATTGCTAACATTCGTGATCGCGCTTTGGTTAACACCACAAACGCCGGGTGGATCCGGCGGTTCT
atoS	SRP	Native	CCGAATTCATTAAAGAGGAGAAAGGTACCATGCGCTTACGCAATCAAATGATCCTGATGGCAATCCTGATGGTCATTGTCCCAACGCTTACTATTGGTTATATCGTAGAAACGGAAGGAGGTGGATCCGGCGGTTCT
atpB	SRP	Native	CCGAATTCATTAAAGAGGAGAAAGGTACCATGCCCCCAGCCACCTTCTGGACAATCAATATTGACTCCATGTTCTTCTCGGTGGTGCTGGGTCTGTTGTTCCTGGTTTTATTCCGTAGCGGTGGATCCGGCGGTTCT
atpE	SRP	Native	CCGAATTCATTAAAGAGGAGAAAGGTACCATGATGGATCTGCTGTACATGGCTGCCGCTGTGATGATGGGTCTGGCGGCAATCGGTGCTGCGATCGGTATCGGCATCCTCGGGGGTAAAGGTGGATCCGGCGGTTCT
atpI	SRP	Native	CCGAATTCATTAAAGAGGAGAAAGGTACCATGCTCGTGAGTCGAAACGTTGCTCGGAAGCTTCTGCTCGTTCAGTTACTGGTGGTGATAGCAAGTGGATTGCTGTTCAGCCTCAAAGACGGTGGATCCGGCGGTTCT
bacA	SRP	Native	CCGAATTCATTAAAGAGGAGAAAGGTACCATGATAGCGGCAATATTGGGTGTGGTCGAAGGATTGACAGAATTTCTGCCGGTATCCAGCACGGGCCATATGATTATTGTCGGTCACTTGGGTGGATCCGGCGGTTCT
baeS	SRP	Native	CCGAATTCATTAAAGAGGAGAAAGGTACCATGACCGGCAAACTGTTTCTGGCGATTTTCGCCACCTGCATTGTCTTGCTGATCAGTATGCACTGGGCGGTGCGTATCAGTTTTGAGCGTGGTGGATCCGGCGGTTCT
barA	SRP	Native	CCGAATTCATTAAAGAGGAGAAAGGTACCATGCTGCGCGCACGCATGATGATTCTGATCCTGGCACCGACCGTCCTTATTGGTTTATTGCTGAGTATCTTTTTCGTCGTGCATCGCTATGGTGGATCCGGCGGTTCT
basS	SRP	Native	CCGAATTCATTAAAGAGGAGAAAGGTACCATGCTGCGCCAACGGCTGATATTGACCATCGGGGCCATTTTGTTGGTGTTTGAGCTGATCAGCGTCTTCTGGCTATGGCATGAAAGTACCGGTGGATCCGGCGGTTCT
bcr	SRP	Native	CCGAATTCATTAAAGAGGAGAAAGGTACCGTGACCACCCGACAGCATTCGTCGTTTGCTATTGTTTTTATCCTTGGCCTGCTGGCCATGTTGATGCCGCTGTCGATTGATATGTATCTGGGTGGATCCGGCGGTTCT
bcsA	SRP	Native	CCGAATTCATTAAAGAGGAGAAAGGTACCATGTATCGTCGTCACGGTGCGTCGGCTTTCAGCGCGACGCTCGGCTGTTTCTGGATGATCCTGGCCTGGATTTTTATTCCGCTGGAGCACGGTGGATCCGGCGGTTCT
bcsB	SRP	Native	CCGAATTCATTAAAGAGGAGAAAGGTACCATGAAAAGAAAACTATTCTGGATTTGTGCAGTGGCTATGGGGATGAGTGCGTTCCCCTCTTTCATGACGCAGGCGACGCCAGCAACGCAAGGTGGATCCGGCGGTTCT
bcsG	SRP	Native	CCGAATTCATTAAAGAGGAGAAAGGTACCATGCTGGTTAAGTTCGGCCTGTTGTGGGCGGGATATCTTAACTTCCATCCGCTCCTCAATTTGGTGTTTGCCGCGTTTCTGCTGATGCCCGGTGGATCCGGCGGTTCT
betT	SRP	Native	CCGAATTCATTAAAGAGGAGAAAGGTACCATGGAAAAGGACAAAATCAATCCGGTGGTGTTTTACACCTCCGCCGGACTGATTTTGTTGTTTTCCCTGACAACGATCCTGTTTCGCGACGGTGGATCCGGCGGTTCT
bglF	SRP	Native	CCGAATTCATTAAAGAGGAGAAAGGTACCATGAATCTGCTAAACCGCTTTGTTTATGTTATTTCAGGTATTTTTACGCCTCTGATCGGTTTGATGGCGGCAACCGGGATCTTGAAAGGTGGTGGATCCGGCGGTTCT
brnQ	SRP	Native	CCGAATTCATTAAAGAGGAGAAAGGTACCATGGATATCATCGCTCTGGGCTTTATGACATTTGCGTTGTTCGTCGGCGCAGGTAACATTATTTTCCCTCCAATGGTCGGCTTACAGGCAGGTGGATCCGGCGGTTCT
btuC	SRP	Native	CCGAATTCATTAAAGAGGAGAAAGGTACCATGCAGCGACAAAATATTCGCTGGTTATTATGCCTGTCAGTTTTGATGCTGCTGGCGCTTCTCTTAAGCCTTTGCGCCGGTGAACAATGGGGTGGATCCGGCGGTTCT
cadB	SRP	Native	CCGAATTCATTAAAGAGGAGAAAGGTACCATGTCTGCCAAGAAGATCGGGCTATTTGCCTGTACCGGTGTTGTTGCCGGTAATATGATGGGGAGCGGTATTGCATTATTACCTGCGAACGGTGGATCCGGCGGTTCT
caiT	SRP	Native	CCGAATTCATTAAAGAGGAGAAAGGTACCATGAAAACGGGAATAGAACCGAAGGTTTTCTTTCCGCCGTTAATAATCGTCGGCATACTTTGTTGGCTTACAGTCAGAGATCTGGATGCAGGTGGATCCGGCGGTTCT
cbrB	SRP	Native	CCGAATTCATTAAAGAGGAGAAAGGTACCATGATACATCACGGACTTTATTTTGCAGTTTTAGGACCGTTAATTGGTGTTCTGTTTCTTGTCCTCTACATATTCTTCGCAAAAGAACCGGGTGGATCCGGCGGTTCT
ccmB	SRP	Native	CCGAATTCATTAAAGAGGAGAAAGGTACCATGCGCCATAGCGCCGAAATCGCCAACCCGCTGTGGTTCTTCCTGATTGTAATTACCCTTTTTCCGCTCAGTATCGGTCCGGAGCCGCAAGGTGGATCCGGCGGTTCT
ccmC	SRP	Native	CCGAATTCATTAAAGAGGAGAAAGGTACCATGATCTGTGGCTGGTTTATACCGTGGCTGGCAATTGCCAGTGTGGTCGTGCTTACCGTCGGCTGGATCTGGGGATTCGGCTTTGCTCCGGGTGGATCCGGCGGTTCT
ccmF	SRP	Native	CCGAATTCATTAAAGAGGAGAAAGGTACCATGATTGGTAACGGACTGCTGTGCCTGGCGCTGGGAATTGCGCTGCTGCTGTCCGTGTATCCGCTATGGGGCGTGGCGCGCGGAGATGCGGGTGGATCCGGCGGTTCT
ccmH	SRP	Native	CCGAATTCATTAAAGAGGAGAAAGGTACCATGAGGTTTTTATTGGGCGTGCTGATGCTGATGATCTCCGGCTCAGCGCTGGCGACCATCGATGTGTTGCAGTTTAAAGATGAAGCACAGGGTGGATCCGGCGGTTCT
cdsA	SRP	Native	CCGAATTCATTAAAGAGGAGAAAGGTACCTTGGCTTTTGTGTTAATACCCGTCGTCATCGCGGCGTTGTTTCTGTTGCCGCCGGTGGGGTTCGCCATTGTAACGCTGGTGGTCTGCATGGGTGGATCCGGCGGTTCT
chaA	SRP	Native	CCGAATTCATTAAAGAGGAGAAAGGTACCATGGTAAAAACCCGCCACAAGGAGACTTCGCTTATTTTCCCGGTTCTGGCGCTGGTAGTGCTGTTCCTGTGGGGAAGCAGCCAGACACTAGGTGGATCCGGCGGTTCT
chbC	SRP	Native	CCGAATTCATTAAAGAGGAGAAAGGTACCATGGCAATCAAAAATGGCTTTATTCGCTTAATGCCGTTAACCCTTGCGGGGGCCATGTTTGTATTAATTAACAACGTTTTTCTAAGCTTTGGTGGATCCGGCGGTTCT
citT	SRP	Native	CCGAATTCATTAAAGAGGAGAAAGGTACCATGTCTTTAGCAAAAGATAATATATGGAAACTATTGGCCCCACTGGTGGTGATGGGTGTCATGTTTCTTATCCCTGTCCCCGACGGTATGGGTGGATCCGGCGGTTCT
clcA	SRP	Native	CCGAATTCATTAAAGAGGAGAAAGGTACCATGGAGCGCGATAAAACCCCGTTAGCCATTTTGTTTATGGCGGCAGTCGTCGGCACGCTTGTTGGGCTGGCAGCGGTTGCTTTTGACAAAGGTGGATCCGGCGGTTCT
clcB	SRP	Native	CCGAATTCATTAAAGAGGAGAAAGGTACCATGTTCCACCGTCTGCTTATCGCAACAGTCGTCGGTATTCTCGCGGCCTTTGCCGTTGCCGGGTTTCGTCATGCGATGCTGCTACTGGAGGGTGGATCCGGCGGTTCT
cld	SRP	Native	CCGAATTCATTAAAGAGGAGAAAGGTACCATGTTGTGGCGTGGCAAGATGACAATCATCATTTCCGTCATTGTGGCTATTGCCCTGGCTATTGGATATTTGGCAGTAGCGAAGGAGAAAGGTGGATCCGGCGGTTCT
cls	SRP	Native	CCGAATTCATTAAAGAGGAGAAAGGTACCATGTATACGTTGGTGAGTTGGTTGGCCATTCTGGGATACTGGTTGCTCATTGCAGGCGTAACTTTACGCATTCTAATGAAACGACGCGCAGGTGGATCCGGCGGTTCT
cmtA	SRP	Native	CCGAATTCATTAAAGAGGAGAAAGGTACCATGTTGACTGCAATGGTCATCCCCAATATTGGTGCTTTTATTGCCTGGGGTTTTATTACTGCGTTATTTATTCCCACCGGTTGGCTGCCTGGTGGATCCGGCGGTTCT
cobS	SRP	Native	CCGAATTCATTAAAGAGGAGAAAGGTACCATGCATTATTCTCGCGGTATTATTACTTTTCCTTTGATTGGATTATTGCTTGGCGCGATTAGCGGGCTGGTCTTCATGGTGCTGCAGGCAGGTGGATCCGGCGGTTCT
codB	SRP	Native	CCGAATTCATTAAAGAGGAGAAAGGTACCGTGCGGAAAGGGGTATTGGCATTGACGTTCGTCATGCTGGGATTAACCTTCTTTTCCGCCAGTATGTGGACCGGCGGCACTCTCGGAACCGGTGGATCCGGCGGTTCT
copA	SRP	Native	CCGAATTCATTAAAGAGGAGAAAGGTACCATGAAGCGCTTCCGCTGGCAGGCAATTGTCGCACTGGCGGTGGGTATCCCGGTGATGGTCTGGGGGATGATCGGCGATAACATGATGGTCGGTGGATCCGGCGGTTCT
corA	SRP	Native	CCGAATTCATTAAAGAGGAGAAAGGTACCATGAACATCGAGCAGAACCGCATCATCAAAATCTTCTCGGTGGTATCCGTGGTATTCCTGCCGCCGACGCTCGTTGCTTCCAGCTATGGCGGTGGATCCGGCGGTTCT
cpxA	SRP	Native	CCGAATTCATTAAAGAGGAGAAAGGTACCATGATAGGCAGCTTAACCGCGCGCATCTTCGCCATCTTCTGGCTGACGCTGGCGCTGGTGTTGATGTTGGTTTTGATGTTACCCAAGCTCGGTGGATCCGGCGGTTCT
crcB	SRP	Native	CCGAATTCATTAAAGAGGAGAAAGGTACCGTGTTACAACTTCTTTTAGCAGTTTTTATTGGCGGTGGTACGGGAAGCGTGGCGAGATGGCTGTTAAGTATGCGATTTAACCCACTGCATGGTGGATCCGGCGGTTCT
creC	SRP	Native	CCGAATTCATTAAAGAGGAGAAAGGTACCATGCGTATCGGCATGCGGTTGTTGCTGGGCTATTTTTTACTGGTGGCGGTGGCAGCCTGGTTCGTACTGGCCATTTTTGTCAAAGAAGTTGGTGGATCCGGCGGTTCT
creD	SRP	Native	CCGAATTCATTAAAGAGGAGAAAGGTACCATGCTGTTCTGGAAAATGACTAGCCTGTTTGGTGCAGTATTGCTGTTGTTGATTCCGATAATGCTGATTCGGCAGGTGATTGTCGAACGTGGTGGATCCGGCGGTTCT
csrD	SRP	Native	CCGAATTCATTAAAGAGGAGAAAGGTACCATGAAATTTTCGGCCTTTGTTACGCTGCTCACCGGGTTAACAATTTTTGTGACTTTGCTGGGCTGTTCGCTAAGTTTCTACAACGCCATTGGTGGATCCGGCGGTTCT
cstA	SRP	Native	CCGAATTCATTAAAGAGGAGAAAGGTACCATGAACAAATCAGGGAAATACCTCGTCTGGACAGTGCTCTCTGTAATGGGAGCATTTGCTCTGGGATACATTGCTTTAAATCGTGGGGAAGGTGGATCCGGCGGTTCT
cusA	SRP	Native	CCGAATTCATTAAAGAGGAGAAAGGTACCATGCGCTCGGTGGCGAACCGTTTTTTGGTGCTGATGGGCGCGTTGTTTCTGAGCATCTGGGGCACCTGGACCATCATTAATACGCCAGTGGGTGGATCCGGCGGTTCT
cusS	SRP	Native	CCGAATTCATTAAAGAGGAGAAAGGTACCATGTCGCTGGCAACCCGCCTGACCTTTTTTATCAGCCTGGCCACCATCGCGGCGTTTTTCGCCTTTGCATGGATCATGATCCACTCAGTAGGTGGATCCGGCGGTTCT
cvpA	SRP	Native	CCGAATTCATTAAAGAGGAGAAAGGTACCATGGTCTGGATTGATTACGCCATAATCGCGGTGATTGCTTTTTCCTCTCTGGTTAGCCTGATCCGCGGCTTTGTTCGTGAAGCGTTATCGGGTGGATCCGGCGGTTCT
cvrA	SRP	Native	CCGAATTCATTAAAGAGGAGAAAGGTACCTTGGATGCCACAACAATAATTAGCCTTTTCATCTTAGGATCCATCCTTGTCACCAGCAGTATATTACTTAGTTCATTTTCTTCCCGTCTTGGTGGATCCGGCGGTTCT
cybB	SRP	Native	CCGAATTCATTAAAGAGGAGAAAGGTACCATGTTACAAATCAGCATTCACTGGCTGGTCTTTTTACTGGTTATCGCAGCGTATTGCGCAATGGAGTTTCGTGGTTTCTTCCCACGTAGCGGTGGATCCGGCGGTTCT
cycA	SRP	Native	CCGAATTCATTAAAGAGGAGAAAGGTACCATGCGCAATCTCACAAACCGACATATTCAGCTTATTGCCATTGGCGGTGCCATTGGTACGGGGTTGTTTATGGGGTCTGGCAAAACGATTGGTGGATCCGGCGGTTCT
cydA	SRP	Native	CCGAATTCATTAAAGAGGAGAAAGGTACCATGGCGATGTACCACTTCCTTTTTGTGCCACTGACGCTCGGTATGGCGTTCCTGCTGGCCATTATGGAAACGGTCTACGTCCTCTCCGGCGGTGGATCCGGCGGTTCT
cydB	SRP	Native	CCGAATTCATTAAAGAGGAGAAAGGTACCATGATCGATTATGAAGTATTGCGTTTTATCTGGTGGCTGCTGGTTGGCGTTCTGCTGATTGGTTTTGCAGTCACTGACGGTTTCGACATGGGTGGATCCGGCGGTTCT
cydC	SRP	Native	CCGAATTCATTAAAGAGGAGAAAGGTACCATGTGGATGTTAAGTCTTGGTATTGTGCTGGCAATTGTGACGCTGCTCGCCAGTATCGGTCTGTTGACACTTTCCGGCTGGTTCCTCTCGGGTGGATCCGGCGGTTCT
cydD	SRP	Native	CCGAATTCATTAAAGAGGAGAAAGGTACCATGTCCCAACGTTGGCTGAATATTTCTCGTCTGCTGGGCTTTGTGAGCGGCATATTGATCATTGCCCAGGCCTGGTTCATGGCGCGAATTGGTGGATCCGGCGGTTCT
cynX	SRP	Native	CCGAATTCATTAAAGAGGAGAAAGGTACCATGCTGCTGGTACTGGTGCTGATTGGTCTTAATATGCGACCACTGCTCACCTCCGTCGGGCCACTGCTACCGCAATTGCGCCAGGCGAGCGGTGGATCCGGCGGTTCT
cyoA	SRP	Native	CCGAATTCATTAAAGAGGAGAAAGGTACCATGTACAATAAAAGTTTGGGATGGTTGTCATTATTTGCAGGCACTGTATTGCTCAGTGGCTGTAATTCTGCGCTGTTAGATCCCAAAGGAGGTGGATCCGGCGGTTCT
cyoB	SRP	Native	CCGAATTCATTAAAGAGGAGAAAGGTACCATGCCGTTCCATGAACCTATCGTCATGGTTACGATCGCTGGCATTATTTTGGGAGGTCTGGCGCTCGTTGGCCTGATCACTTACTTCGGTGGTGGATCCGGCGGTTCT
cyoC	SRP	Native	CCGAATTCATTAAAGAGGAGAAAGGTACCATGGGAACCAAAATCTTCGGATTTTGGATCTACCTGATGAGCGACTGCATTCTGTTCTCTATCTTGTTTGCTACCTATGCCGTTCTGGTGGGTGGATCCGGCGGTTCT
cyoD	SRP	Native	CCGAATTCATTAAAGAGGAGAAAGGTACCATGAAAACCTACATGACAGGCTTTATCCTGTCGATCATTCTGACGGTGATTCCGTTCTGGATGGTGATGACAGGAGCTGCCTCTCCGGCCGGTGGATCCGGCGGTTCT
cyoE	SRP	Native	CCGAATTCATTAAAGAGGAGAAAGGTACCATGCAAGTAACGAAACCAGGCATCATCTTTGGCAACCTGATCTCGGTGATTGGGGGATTCCTGCTGGCCTCAAAGGGCAGCATTGATTATGGTGGATCCGGCGGTTCT
cysU	SRP	Native	CCGAATTCATTAAAGAGGAGAAAGGTACCATGCCGGGCTTTACCTTAAGCCTCGGCACCAGTCTGCTGTTTGTGTGCCTGATTTTGCTGCTGCCGCTCTCCGCGCTGGTGATGCAACTGGGTGGATCCGGCGGTTCT
cysW	SRP	Native	CCGAATTCATTAAAGAGGAGAAAGGTACCATGAACTGGGGCAAATGGTTTCTGATTGGCATCGGGATGCTGGTTTCGGCGTTCATCCTGCTGGTGCCGATGATTTACATCTTCGTGCAGGGTGGATCCGGCGGTTCT
cysZ	SRP	Native	CCGAATTCATTAAAGAGGAGAAAGGTACCATGGGGATTCGGCGTTTCGTTATTTTACCGCTGCTGGTCAATATTTTGTTGATGGGGGGCGCATTCTGGTGGCTCTTTACACAGCTCGATGGTGGATCCGGCGGTTCT
dctA	SRP	Native	CCGAATTCATTAAAGAGGAGAAAGGTACCATGAAAACCTCTCTGTTTAAAAGCCTTTACTTTCAGGTCCTGACAGCGATAGCCATTGGTATTCTCCTTGGCCATTTCTATCCTGAAATAGGTGGATCCGGCGGTTCT
dcuA	SRP	Native	CCGAATTCATTAAAGAGGAGAAAGGTACCATGCTGGCGATCTTCTTGGGCGCCAGATTGGGGGGAATAGGTATTGGTTTTGCAGGCGGATTGGGGGTGCTGGTTCTTGCCGCTATTGGCGGTGGATCCGGCGGTTCT
dcuB	SRP	Native	CCGAATTCATTAAAGAGGAGAAAGGTACCATGGGTGCCAGAAAGGGTGGTATCGCGCTGGGTTTATTAGGCGGTATCGGTCTGGTCATTCTGGTCTTCGTCTTCCACCTTCAGCCAGGTGGTGGATCCGGCGGTTCT
dcuC	SRP	Native	CCGAATTCATTAAAGAGGAGAAAGGTACCATGCTGACATTCATTGAGCTCCTTATTGGGGTTGTGGTTATTGTGGGTGTAGCTCGCTACATCATTAAAGGGTATTCCGCCACTGGTGTGGGTGGATCCGGCGGTTCT
dcuD	SRP	Native	CCGAATTCATTAAAGAGGAGAAAGGTACCATGTTCGGCATAATTATATCTGTCATCGTATTAATTACGATGGGCTATTTGATCCTGAAAAACTACAAACCTCAGGTGGTGCTGGCTGCCGGTGGATCCGGCGGTTCT
dcuS	SRP	Native	CCGAATTCATTAAAGAGGAGAAAGGTACCATGAAATTGAGTACCACAGTGATCTTAATGGTCAGTGCGGTACTGTTCTCGGTGCTATTGGTGGTGCATCTGATTTACTTCTCGCAAATCGGTGGATCCGGCGGTTCT
ddpB	SRP	Native	CCGAATTCATTAAAGAGGAGAAAGGTACCGTGCGCCAACGCTGCTGGGGGCTGGTGCTCGTGGTGGCGGGCGTCTGCGTGATTACGTTTATTATCTCGCATCTGATCCCTGGTGATCCGGGTGGATCCGGCGGTTCT
ddpC	SRP	Native	CCGAATTCATTAAAGAGGAGAAAGGTACCATGAAAGGCAGTCCGCTCACCGTGACCAGCGCAGTCATCATTGTATTAATGCTATTGATGATGATTTTTTCACCGTGGCTGGCGACGCATGGTGGATCCGGCGGTTCT
dedA	SRP	Native	CCGAATTCATTAAAGAGGAGAAAGGTACCATGGCGGAGTACGGCGTCTGGGTTTATGCCATTTTGTTCTTAATTTTGTTCTGTGAAACCGGTCTGGTGGTAACGCCGTTTTTACCGGGTGGTGGATCCGGCGGTTCT
dgkA	SRP	Native	CCGAATTCATTAAAGAGGAGAAAGGTACCATGGCGATTACCCGCGTGCTGCTTATCAGCTCCGTGATGCTGGTGATGATTGTGGAAATCCTCAATAGCGCCATCGAAGCAGTGGTTGACGGTGGATCCGGCGGTTCT
dgoT	SRP	Native	CCGAATTCATTAAAGAGGAGAAAGGTACCATGAAGCCGGGGCGTCGGCGTTATCTGACGCTGGTGATGATCTTTATTACGGTAGTCATTTGTTATGTCGACCGCGCCAACCTGGCCGTGGGTGGATCCGGCGGTTCT
dinF	SRP	Native	CCGAATTCATTAAAGAGGAGAAAGGTACCATGCCGCCTGGCGTCGCGGTTTGTTTTTCATCTCTCTTCATCAGGCTTGTCTGCATGGCATTCCTCACTTCATCTGATAAAGCACTCTGGGGTGGATCCGGCGGTTCT
dmsC	SRP	Native	CCGAATTCATTAAAGAGGAGAAAGGTACCATGCATGAATGGCCGCTGATGATCTTCACGGTCTTCGGGCAATGTGTAGCAGGTGGTTTTATCGTTCTGGCTTTGGCGCTGCTCAAAGGCGGTGGATCCGGCGGTTCT
dpiB	SRP	Native	CCGAATTCATTAAAGAGGAGAAAGGTACCATGCTGGCATTTCCGCTGCGTATCTTTTTGCTGATTCTGGTGTTCTCAATATTTGTCATTGCAGCCCTGGCGCAATATTTTACGGCCAGTGGTGGATCCGGCGGTTCT
dppB	SRP	Native	CCGAATTCATTAAAGAGGAGAAAGGTACCATGATTCTCCGACGTTTGGGACTCGTCATCCCCACGTTTATCGGTATTACCCTTCTCACATTTGCCTTTGTCCACATGATCCCGGGCGATGGTGGATCCGGCGGTTCT
dppC	SRP	Native	CCGAATTCATTAAAGAGGAGAAAGGTACCATGAAACGCAACAAAGGCGCGGTCGTCGGGCTGGTTTACGTCGTCATCGTGCTGTTCATCGCGATCTTTGCCAACTGGATTGCACCCTATGGTGGATCCGGCGGTTCT
dsbB	SRP	Native	CCGAATTCATTAAAGAGGAGAAAGGTACCATGTGTTCACAAGGCCGGGGCGCGTGGCTGTTGATGGCGTTTACTGCTCTGGCACTGGAACTGACGGCGCTGTGGTTCCAGCATGTGATGGGTGGATCCGGCGGTTCT
dsbD	SRP	Native	CCGAATTCATTAAAGAGGAGAAAGGTACCATGGCTCAACGCATCTTTACGCTGATCCTGCTACTTTGCAGCACTTCCGTTTTTGCCGGATTATTCGACGCGCCGGGACGTTCACAATTTGGTGGATCCGGCGGTTCT
dsdX	SRP	Native	CCGAATTCATTAAAGAGGAGAAAGGTACCATGCACTCTCAAATCTGGGTTGTGAGCACGCTGCTTATCAGCATCGTGTTAATTGTACTGACCATCGTGAAGTTCAAATTCCACCCGTTTGGTGGATCCGGCGGTTCT
dtpA	SRP	Native	CCGAATTCATTAAAGAGGAGAAAGGTACCGTGAAACAACCGAAGGCGTTCTATCTCATCTTCTCGATTGAGTTATGGGAACGTTTTGGTTATTACGGCCTACAAGGAATTATGGCTGTTGGTGGATCCGGCGGTTCT
dtpB	SRP	Native	CCGAATTCATTAAAGAGGAGAAAGGTACCATGTTTTTCATGATCTTTTTTGTCGAGTTATGGGAGCGATTCGGCTACTACGGCGTGCAGGGCGTACTGGCGGTTTTCTTCGTTAAACAGGGTGGATCCGGCGGTTCT
dtpD	SRP	Native	CCGAATTCATTAAAGAGGAGAAAGGTACCATGCGCGCTATTTACTATGTCGTTGCGCTGCAAATCTGGGAATATTTTAGCTTTTACGGCATGCGTGCCCTGCTGATTCTCTATCTCACCGGTGGATCCGGCGGTTCT
eamA	SRP	Native	CCGAATTCATTAAAGAGGAGAAAGGTACCATGCGAAAAGATGGGGTGTTGGCGCTACTGGTAGTGGTCGTATGGGGGCTAAATTTTGTGGTCATCAAAGTGGGGCTTCATAACATGCCAGGTGGATCCGGCGGTTCT
eamB	SRP	Native	CCGAATTCATTAAAGAGGAGAAAGGTACCGTGTTAAGTGCTTTTTGGACTTACACCCTGATTACCGCTATGACGCCAGGACCGAACAATATTCTCGCCCTTAGCTCTGCTACGTCGCATGGTGGATCCGGCGGTTCT
emrB	SRP	Native	CCGAATTCATTAAAGAGGAGAAAGGTACCATGGGCGCGCAACTGGTCATTATGACGATTGCGCTGTCACTGGCGACATTCATGCAGGTGCTGGACTCCACCATTGCTAACGTGGCGATCGGTGGATCCGGCGGTTCT
emrD	SRP	Native	CCGAATTCATTAAAGAGGAGAAAGGTACCATGAGGCAAAGAAACGTCAATTTGTTATTGATGTTGGTATTACTCGTGGCCGTCGGTCAGATGGCGCAAACCATTTATATTCCAGCTATTGGTGGATCCGGCGGTTCT
emrE	SRP	Native	CCGAATTCATTAAAGAGGAGAAAGGTACCATGAACCCTTATATTTATCTTGGTGGTGCAATACTTGCAGAGGTCATTGGTACAACCTTAATGAAGTTTTCAGAAGGTTTTACACGGTTAGGTGGATCCGGCGGTTCT
emrY	SRP	Native	CCGAATTCATTAAAGAGGAGAAAGGTACCATGATCACTAAATCAACTCCGGCACCATTAACCGGTGGGACGTTATGGTGCGTCACTATTGCATTGTCATTAGCGACATTTATGCAAATGGGTGGATCCGGCGGTTCT
entS	SRP	Native	CCGAATTCATTAAAGAGGAGAAAGGTACCATGCACCCGGCGTTTCGCGCAGTATTCCTCGCTCGTTTCATCTCAATTGTGTCTCTGGGTTTGCTCGGCGTCGCGGTGCCGGTGCAGATCGGTGGATCCGGCGGTTCT
envZ	SRP	Native	CCGAATTCATTAAAGAGGAGAAAGGTACCATGTCATTTGCCCGTACGTTATTGCTCATCGTCACCTTGCTGTTCGCCAGCCTGGTGACGACTTATCTGGTGGTGCTGAACTTCGCGATTGGTGGATCCGGCGGTTCT
eptA	SRP	Native	CCGAATTCATTAAAGAGGAGAAAGGTACCATGAGACCCTCTTTGAATTTACTCGCCTGGCTATTGTTGGCCGCTTTTTATATCTCTATCTGCCTGAATATTGCCTTTTTTAAACAGGTGGGTGGATCCGGCGGTTCT
eptB	SRP	Native	CCGAATTCATTAAAGAGGAGAAAGGTACCATGATTACACAGCAGAAGCTGAGCTTTTTGCTTGCAATCTATATTGGCCTTTTTATGAATGGCGCGGTTTTTTACCGCCGCTTCGGCAGCGGTGGATCCGGCGGTTCT
essD	SRP	Native	CCGAATTCATTAAAGAGGAGAAAGGTACCATGAAATCCATGGATAAGTTAACAACGGGTGTCGCCTATGGCACCTCAGCAGGTAGTGCCGGGTACTGGTTTTTACAGCTGCTAGATAAAGGTGGATCCGGCGGTTCT
essQ	SRP	Native	CCGAATTCATTAAAGAGGAGAAAGGTACCATGAAATCAATGGATAAGTTAACAACAGGTGTTGCCTATGGCACATCGGCGGGTAATGCTGGTTTCTGGGCATTGCAGTTACTCGATAAAGGTGGATCCGGCGGTTCT
etk	SRP	Native	CCGAATTCATTAAAGAGGAGAAAGGTACCATGTGGGATCACCGTAAGTTTATTATCAGCGTGACCGCGTTATTCACGCTGATCGCTGTCGCTTACTCGCTGTTAAGCACACCAATTTATGGTGGATCCGGCGGTTCT
eutH	SRP	Native	CCGAATTCATTAAAGAGGAGAAAGGTACCATGATTAACGAAATCATCATGTACATCATGATGTTCTTTATGCTGATAGCTGCCGTAGACAGGATCCTGTCGCAGTTCGGCGGTTCTGCTGGTGGATCCGGCGGTTCT
exbB	SRP	Native	CCGAATTCATTAAAGAGGAGAAAGGTACCGTGTATCAGCACGCCGATATTGTCGTTAAGTGCGTGATGATTGGGCTTATTTTGGCCTCCGTAGTCACCTGGGCAATCTTCTTCAGTAAGGGTGGATCCGGCGGTTCT
exuT	SRP	Native	CCGAATTCATTAAAGAGGAGAAAGGTACCATGCGTAAAATTAAAGGGTTACGTTGGTATATGATCGCACTGGTGACGCTCGGCACCGTGCTTGGTTACCTGACGCGTAACACTGTGGCGGGTGGATCCGGCGGTTCT
fadE	SRP	Native	CCGAATTCATTAAAGAGGAGAAAGGTACCATGATTCTCGCTACGGTTGTCCTGCTCGGCGCGTTGTTCTATCACCGCGTGAGCTTATTTATCAGCAGTCTGATTTTGCTCGCCTGGACAGGTGGATCCGGCGGTTCT
fdnI	SRP	Native	CCGAATTCATTAAAGAGGAGAAAGGTACCATGGCCTGTCACTGGACCGTGGTGATTTGCTTCTTCCTGGTGGCGCTGTCCGGGATTTCGTTCTTCTTCCCGACGCTGCAATGGCTGACGGGTGGATCCGGCGGTTCT
fdoI	SRP	Native	CCGAATTCATTAAAGAGGAGAAAGGTACCATGATCAACCACTGGATCACCGCCTTCTGCTTCATCCTGGCGGCGGTGAGCGGGCTGGGCTTTTTGTTCCCGTCCTTCAACTGGTTGATGGGTGGATCCGGCGGTTCT
fecC	SRP	Native	CCGAATTCATTAAAGAGGAGAAAGGTACCATGGCGATAAAACACCCGGTGCTGCTGTGGGGGCTTCCCGTTGCAGCACTTATTATTATTTTCTGGCTGAGTCTGTTTTGCTACTCGGCCGGTGGATCCGGCGGTTCT
fecD	SRP	Native	CCGAATTCATTAAAGAGGAGAAAGGTACCATGAAAATTGCGCTGGTTATTTTCATCACCCTTGCCCTGGCGGGCTGTGCGCTGTTATCACTCCATATGGGAGTGATCCCCGTGCCGTGGGGTGGATCCGGCGGTTCT
feoB	SRP	Native	CCGAATTCATTAAAGAGGAGAAAGGTACCATGGCGGTAGATAAAATCGTGCTCAACCGTTTCCTCGGTCTGCCGATTTTCCTCTTTGTGATGTACCTGATGTTCCTGCTGGCTATCAACGGTGGATCCGGCGGTTCT
fepD	SRP	Native	CCGAATTCATTAAAGAGGAGAAAGGTACCATGGCCGTGACACGCGCCATTGCCGTGCCCGGATTGCTGTTATTACTGATTATCGCGACGGCATTAAGCCTGCTCATTGGGGCAAAATCAGGTGGATCCGGCGGTTCT
fepE	SRP	Native	CCGAATTCATTAAAGAGGAGAAAGGTACCATGCGGGCCAAAAAAACGGTCATGGCGGTCGTTTTTGCGTTTGCCTGCGCAGGCTTGCTGATCTCTTTCATCCTGCCGCAAAAATGGACCGGTGGATCCGGCGGTTCT
fepG	SRP	Native	CCGAATTCATTAAAGAGGAGAAAGGTACCATGTACGTCTCTCGCCGATTACTCATCACCTGTTTGCTGCTGGTTTCCGCCTGTGTGGTTGCAGGTATCTGGGGATTACGCAGCGGTGCCGGTGGATCCGGCGGTTCT
fhuB	SRP	Native	CCGAATTCATTAAAGAGGAGAAAGGTACCGTGAAACGAATTGCGCTTTTCCCGGCGTTATTGCTGGCGCTGTTAGTGATTGTCGCTACGGCGCTCACCTGGATGAACTTCTCGCAGGCGGGTGGATCCGGCGGTTCT
fieF	SRP	Native	CCGAATTCATTAAAGAGGAGAAAGGTACCATGCTGGTCAGTCGGGCGGCGATTGCTGCGACGGCGATGGCTTCGCTGCTATTGCTGATTAAAATTTTTGCATGGTGGTATACCGGGTCGGGTGGATCCGGCGGTTCT
flhA	SRP	Native	CCGAATTCATTAAAGAGGAGAAAGGTACCATGACACAATGGCAGATCCTTGCCGGACCGATTTTGATCCTGTTGATCTTGTCGATGATGGTGCTGCCACTGCCCGCATTCATACTCGACGGTGGATCCGGCGGTTCT
flhB	SRP	Native	CCGAATTCATTAAAGAGGAGAAAGGTACCGTGTCCCGTGAACTGACCTCACTGCTGATTTTGCTGGTGGGCGTTAGTGTTATCTGGTTTGGCGGTGTGTCGCTGGCCCGTCGATTGTCGGGTGGATCCGGCGGTTCT
fliF	SRP	Native	CCGAATTCATTAAAGAGGAGAAAGGTACCATGCTGCGTGCGAATCCGAAAATTCCATTGATTGTTGCCGGTTCCGCGGCAGTGGCGGTCATGGTCGCACTGATCCTGTGGGCGAAAGCCGGTGGATCCGGCGGTTCT
fliP	SRP	Native	CCGAATTCATTAAAGAGGAGAAAGGTACCATGCGTCGTTTATTGTCTGTCGCACCTGTCCTTCTCTGGCTGATTACGCCCCTCGCCTTCGCGCAACTGCCGGGTATCACCAGCCAGCCGGGTGGATCCGGCGGTTCT
fliQ	SRP	Native	CCGAATTCATTAAAGAGGAGAAAGGTACCATGGTCGCGCTGGCACTGGCTGCCCCGCTATTGTTGGTAGCGTTGGTCACGGGCCTTATCATCAGTATTTTGCAGGCCGCCACGCAGATTGGTGGATCCGGCGGTTCT
fliR	SRP	Native	CCGAATTCATTAAAGAGGAGAAAGGTACCATGCTATCCTGGTTAAACCTGTACTTCTGGCCGTTACTGCGCGTGCTGGCGCTGATCTCCACCGCGCCGATTCTGAGCGAACGCAGCGTAGGTGGATCCGGCGGTTCT
focA	SRP	Native	CCGAATTCATTAAAGAGGAGAAAGGTACCGTGCCGCTTAAGACTTTCTATCTGGCGATTACCGCCGGTGTTTTCATCTCAATCGCATTCGTCTTCTATATCACAGCAACCACTGGCACAGGTGGATCCGGCGGTTCT
focB	SRP	Native	CCGAATTCATTAAAGAGGAGAAAGGTACCATGATTGCCCGCAGTAAAGTGTCGGTCTTTTTAATGGCGATGTCCGCTGGCGTGTTTATGGCGATCGGATTTACTTTTTACCTTTCCGTTGGTGGATCCGGCGGTTCT
frdC	SRP	Native	CCGAATTCATTAAAGAGGAGAAAGGTACCATGTATCGCTTTTACATGCTGCGCGAAGGCACGGCGGTTCCGGCTGTGTGGTTCAGCATTGAACTGATTTTCGGGCTGTTTGCCCTGAAAGGTGGATCCGGCGGTTCT
frdD	SRP	Native	CCGAATTCATTAAAGAGGAGAAAGGTACCATGTGGGGCCTCTTCGGGGCCGGTGGTATGTGGAGCGCCATCATTGCGCCGGTGATGATCCTGCTGGTGGGTATTCTGCTGCCACTGGGGGGTGGATCCGGCGGTTCT
frlA	SRP	Native	CCGAATTCATTAAAGAGGAGAAAGGTACCATGCTCCAACGCAAGCTCGGATTTTGGGCCGTTCTTGCAATCGCCGTCGGGACAACCGTCGGCTCCGGTATTTTTGTATCTGTGGGTGAAGGTGGATCCGGCGGTTCT
fruA	SRP	Native	CCGAATTCATTAAAGAGGAGAAAGGTACCATGGGCGTTTCTTACATGCTGCCGATGGTCGTTGCAGGTGGTCTGTGTATCGCGCTTTCTTTTGCTTTTGGTATCGAAGCGTTTAAAGAGGGTGGATCCGGCGGTTCT
frvB	SRP	Native	CCGAATTCATTAAAGAGGAGAAAGGTACCATGGGCGTCTCTGCGGCGCTGCCGTTTGTCATCGGCGGTGGTATCCTGGTGGCGCTTGCCAACATGCTGGTGCAGTTCGGTTTGCCGTATGGTGGATCCGGCGGTTCT
frwC	SRP	Native	CCGAATTCATTAAAGAGGAGAAAGGTACCATGATGACGGGCGTTTCACACATGATTCCCTTCGTGGTATCGGGCGGTATTTTGCTGGCGGTTTCCGTCATGTTGTATGGCAAAGGCGCAGGTGGATCCGGCGGTTCT
fryC	SRP	Native	CCGAATTCATTAAAGAGGAGAAAGGTACCATGGGGATTTCACGCATGGTGCCGACCTTAATTATGGGCGGTGTGATCCTCGCTTTCAGCCAGCTGATTGCTTATAGCTGGCTTAAAATTGGTGGATCCGGCGGTTCT
fsr	SRP	Native	CCGAATTCATTAAAGAGGAGAAAGGTACCATGACATCGTTTGGTATTTTAGGTGCTATCAGCCTCTCACATCTGCTGAACGACATGATCCAATCGCTGATTCTGGCGATTTATCCGCTGGGTGGATCCGGCGGTTCT
ftsH	SRP	Native	CCGAATTCATTAAAGAGGAGAAAGGTACCATGGCGAAAAACCTAATACTCTGGCTGGTCATTGCCGTTGTGCTGATGTCAGTATTCCAGAGCTTTGGGCCCAGCGAGTCTAATGGCCGTGGTGGATCCGGCGGTTCT
ftsK	SRP	Native	CCGAATTCATTAAAGAGGAGAAAGGTACCTTGAGCGGCCGCCGCCTTCTGGAGGCGTTGCTGATCCTTATTGTCCTGTTTGCCGTCTGGTTGATGGCTGCCTTACTAAGCTTTAACCCTGGTGGATCCGGCGGTTCT
ftsW	SRP	Native	CCGAATTCATTAAAGAGGAGAAAGGTACCATGCTGAAAATGCCGCGCCTGCCAGGATTCAGTATCCTGGTCTGGATCTCCACGGCGCTAAAGGGCTGGGTGATGGGCTCGCGGGAAAAAGGTGGATCCGGCGGTTCT
ftsX	SRP	Native	CCGAATTCATTAAAGAGGAGAAAGGTACCATGAGCAAACCGTTCGCCACGTTTTTAACGGTGATGGTTATCGCCATTTCTCTGACGCTGCCCAGCGTCTGTTATATGGTGTACAAAAACGGTGGATCCGGCGGTTCT
fucP	SRP	Native	CCGAATTCATTAAAGAGGAGAAAGGTACCATGAAAGATGCAGGGCAAAGCAGAAGTTACATTATTCCATTCGCGCTGCTGTGCTCACTGTTTTTTCTTTGGGCGGTAGCCAATAACCTTGGTGGATCCGGCGGTTCT
fxsA	SRP	Native	CCGAATTCATTAAAGAGGAGAAAGGTACCTTGCGCTGGTTACCTTTTATTGCCATTTTCCTTTATGTCTATATTGAGATTTCAATCTTTATTCAGGTTGCCCATGTATTGGGGGTATTGGGTGGATCCGGCGGTTCT
gabP	SRP	Native	CCGAATTCATTAAAGAGGAGAAAGGTACCATGAAGTCACGCCACGTCACCATGTTGTCTATTGCCGGTGTTATCGGCGCAAGTCTGTTTGTCGGTTCCAGCGTCGCCATCGCCGAAGCGGGTGGATCCGGCGGTTCT
gadC	SRP	Native	CCGAATTCATTAAAGAGGAGAAAGGTACCATGACAGGTAAAGCTAAGCAGCTCACATTACTTGGATTCTTTGCCATAACGGCATCGATGGTAATGGCTGTTTATGAATACCCTACCTTCGGTGGATCCGGCGGTTCT
galP	SRP	Native	CCGAATTCATTAAAGAGGAGAAAGGTACCATGCGGTCAAACAAGGCAATGACGTTTTTCGTCTGCTTCCTTGCCGCTCTGGCGGGATTACTCTTTGGCCTGGATATCGGTGTAATTGCTGGTGGATCCGGCGGTTCT
garP	SRP	Native	CCGAATTCATTAAAGAGGAGAAAGGTACCATGAAAAAGAAAGGCGTGCATACCCGCTATTTAATATTACTGATTATTTTTATTGTTACCGCCGTTAACTACGCCGATCGTGCAACGCTGGGTGGATCCGGCGGTTCT
gatC	SRP	Native	CCGAATTCATTAAAGAGGAGAAAGGTACCATGTTTTCAGAAGTCATGCGTTATATTCTCGACCTCGGCCCTACGGTGATGCTGCCGATTGTCATCATTATTTTTTCTAAAATATTAGGCGGTGGATCCGGCGGTTCT
gcd	SRP	Native	CCGAATTCATTAAAGAGGAGAAAGGTACCATGCGACGATTACTCGTCACGCTAACAGCCCTTTTTGCAGCGCTTTGCGGGCTGTATCTACTCATTGGCGGAGGCTGGCTGGTCGCGATTGGTGGATCCGGCGGTTCT
gfcA	SRP	Native	CCGAATTCATTAAAGAGGAGAAAGGTACCATGAAACACAAGCTTTCTGCAATCCTTATGGCCTTCATGTTGACGACGCCAGCTGCGTTTGCTGCCCCTGAAGCAACAAACGGGACCGAGGGTGGATCCGGCGGTTCT
glcA	SRP	Native	CCGAATTCATTAAAGAGGAGAAAGGTACCATGATGCCGATGGGAGGACTGGGGCTATCCGCTCTGGTCGCCCTGATCCCGATAATATTCTTCTTCGTTGCACTCGCGGTATTACGTCTGGGTGGATCCGGCGGTTCT
glnP	SRP	Native	CCGAATTCATTAAAGAGGAGAAAGGTACCATGATTGAAGGTGCCAAAATGACCCTGTGGATTTCGGTCCTCGGTCTGGCAGGCGGTCTGGTAATCGGATTGCTGGCAGGTTTTGCACGCGGTGGATCCGGCGGTTCT
glpF	SRP	Native	CCGAATTCATTAAAGAGGAGAAAGGTACCATGAAAGGCCAGTGCATTGCTGAATTCCTCGGTACCGGGTTGTTGATTTTCTTCGGTGTGGGTTGCGTTGCAGCACTAAAAGTCGCTGGTGGTGGATCCGGCGGTTCT
glpG	SRP	Native	CCGAATTCATTAAAGAGGAGAAAGGTACCATGTTGCGTGAACGCGCAGGTCCGGTAACCTGGGTGATGATGATCGCCTGCGTGGTGGTGTTTATTGCCATGCAAATTCTCGGCGATCAGGGTGGATCCGGCGGTTCT
glpT	SRP	Native	CCGAATTCATTAAAGAGGAGAAAGGTACCATGACTTATCGTCGATTGCGCTGGCAAATTTTCCTGGGGATATTCTTTGGCTATGCGGCTTACTATTTGGTTCGTAAGAACTTTGCGCTTGGTGGATCCGGCGGTTCT
glrK	SRP	Native	CCGAATTCATTAAAGAGGAGAAAGGTACCTTGTCATTACGACAACTGGTAATGCTGGCATTTTTGCTGATTCTGCTGCCCCTGTTGGTGCTGGCATGGCAAGCCTGGCAAAGCCTGAATGGTGGATCCGGCGGTTCT
gltJ	SRP	Native	CCGAATTCATTAAAGAGGAGAAAGGTACCATGAGTGGTTTTCAGGTGACGATCGCTTTGTCGATCTGCGCCTGGATTATCGCTTTCCTCGTCGGTTCATTTTTCGGCATTTTACGTACCGGTGGATCCGGCGGTTCT
gltK	SRP	Native	CCGAATTCATTAAAGAGGAGAAAGGTACCATGCCTTCCCTGCCATATCTGCTCGACGGGCTGGTGATCACCCTGAAAATCACCGTCACGGCGGTAGTGATTGGTATTTTGTGGGGCACGGGTGGATCCGGCGGTTCT
gltP	SRP	Native	CCGAATTCATTAAAGAGGAGAAAGGTACCATGAATATAAAATTCAGCCTGGCCTGGCAGATTCTGTTTGCTATGGTGCTGGGCATTCTCCTGGGAAGCTACCTGCACTACCATAGCGACGGTGGATCCGGCGGTTCT
gltS	SRP	Native	CCGAATTCATTAAAGAGGAGAAAGGTACCATGATGTCCCTGCGCGATCCGTTAATGCTGGCTTTCTTCGCCACCATTGGCCTGAACGCCAACATTGCCAGTTTGCGTGCCGGTGGGCGTGGTGGATCCGGCGGTTCT
glvC	SRP	Native	CCGAATTCATTAAAGAGGAGAAAGGTACCATGCAACGCTTTGGCGGCGCGATGTTCACGCCAGTGCTGCTGTTTCCCTTCGCCGGGATTGTGGTGGGTCTTGCCATCTTGCTGCAAAACGGTGGATCCGGCGGTTCT
gntP	SRP	Native	CCGAATTCATTAAAGAGGAGAAAGGTACCATGCATGTGCTTAACATTCTCTGGGTGGTATTCGGCATTGGTCTGATGCTGGTACTGAATTTGAAGTTCAAAATCAATTCAATGGTGGCTGGTGGATCCGGCGGTTCT
gntT	SRP	Native	CCGAATTCATTAAAGAGGAGAAAGGTACCATGATCTTGTTGTTGCTCCTGATGATCCGCTTCAAAATGAACGGCTTCATCGCTCTCGTCCTCGTGGCGCTTGCTGTTGGATTAATGCAAGGTGGATCCGGCGGTTCT
gntU	SRP	Native	CCGAATTCATTAAAGAGGAGAAAGGTACCGTGACTACATTAACGCTTGTTTTAACAGCAGTAGGGTCTGTTTTACTGCTGCTGTTTTTAGTCATGAAGGCGCGTATGCACGCTTTCCTGGGTGGATCCGGCGGTTCT
gsiC	SRP	Native	CCGAATTCATTAAAGAGGAGAAAGGTACCATGGTTATCAAACGCTTACTGGGGTTGATTCCGACGCTGTTTATCGTCTCGGTGCTGGTGTTTTTATTTGTCCATATGCTGCCCGGCGATGGTGGATCCGGCGGTTCT
gsiD	SRP	Native	CCGAATTCATTAAAGAGGAGAAAGGTACCATGCGTCAGCATATGGCGATGACCGCCGCATTATTCGTTATTTTATTGATTGTGGTGGCCATTTTTGCACGCTGGATCGCTCCCTATGACGGTGGATCCGGCGGTTCT
gspF	SRP	Native	CCGAATTCATTAAAGAGGAGAAAGGTACCATGCTCATTCAGTCACTGATCTACCCCTGTATGCTCACTACGGTGGCGATTGGGGTCGTGATTATTCTCCTCACTGCTGTCGTGCCCAAAGGTGGATCCGGCGGTTCT
gspO	SRP	Native	CCGAATTCATTAAAGAGGAGAAAGGTACCATGATGCTACTGCCGCTCTTCATTCTGGTTGGTTTTATTGCAGATTATTTTGTTAATGCCATCGCCTATCACCTCTCGCCGTTGGAGGATGGTGGATCCGGCGGTTCT
gtrA	SRP	Native	CCGAATTCATTAAAGAGGAGAAAGGTACCATGAAGTACACCTCTATTGGTGTGCTGAACACCCTTATACACTGGGTGGTTTTTGGTGTTTGTATCTATGTCGCGCATACAAACCAAGCTGGTGGATCCGGCGGTTCT
gtrB	SRP	Native	CCGAATTCATTAAAGAGGAGAAAGGTACCATGACATTCCCTCTTCGCATCTGGACATACATAGGGTTAGTGGTAGCCAGTGTAGCATTTATTTATGGGGCGTGGATGATTTTAGATACTGGTGGATCCGGCGGTTCT
gtrS	SRP	Native	CCGAATTCATTAAAGAGGAGAAAGGTACCATGAAAGCAATAAAAGTATCATTGTATATATCTTTTGTTTTGATTATTTGCGCCTTATCTAAAAACATAATGATGTTAAATACATCTGATGGTGGATCCGGCGGTTCT
gudP	SRP	Native	CCGAATTCATTAAAGAGGAGAAAGGTACCATGAATGCTCGTTACTGGATAGTGGTGATGTTGTTTATCGTCACATCCTTCAACTACGGCGACCGCGCTACGCTCTCTATCGCCGGTTCGGGTGGATCCGGCGGTTCT
hcaT	SRP	Native	CCGAATTCATTAAAGAGGAGAAAGGTACCATGTCCACGCGCTGGTTGGCGCTCGGCTATTTCACATACTTTTTTAGTTACGGCATTTTTCTACCTTTCTGGAGCGTCTGGCTTAAAGGGGGTGGATCCGGCGGTTCT
hdeD	SRP	Native	CCGAATTCATTAAAGAGGAGAAAGGTACCATGCATCGCAGAGCAATCCAGTTTATTGCCGTGCTGCTGTTTATCGTCGGGTTGCTGTGTATCAGTTTCCCGTTCGTCTCTGGCGATATTGGTGGATCCGGCGGTTCT
hemY	SRP	Native	CCGAATTCATTAAAGAGGAGAAAGGTACCATGCTAAAAGTGTTATTGCTCTTTGTGTTGCTGATTGCGGGGATCGTGGTTGGCCCGATGATTGCCGGCCATCAGGGTTATGTGCTGATCGGTGGATCCGGCGGTTCT
hisM	SRP	Native	CCGAATTCATTAAAGAGGAGAAAGGTACCGTGTTTACTGGTGTGGCGATCACTCTGTGGCTGCTTATTTTGTCGGTAGTGATAGGCGGAGTCCTGGCGCTGTTTCTGGCGATTGGTCGTGGTGGATCCGGCGGTTCT
hisQ	SRP	Native	CCGAATTCATTAAAGAGGAGAAAGGTACCATGCAGGGTGCGCTCGTCACGCTGGAGCTGGCTATCAGCTCTGTAGTGCTCGCTGTAATCATCGGTTTAATTGGCGCTGGCGGTAAGCTCGGTGGATCCGGCGGTTCT
hofC	SRP	Native	CCGAATTCATTAAAGAGGAGAAAGGTACCATGGTGAAATCAGCGTTACGTTATCCCATCATCATTTTAGCGATGGCAATCATGGTGGTTGTGGCAATGCTGCATTTTGTTCTGCCGGAGGGTGGATCCGGCGGTTCT
hsrA	SRP	Native	CCGAATTCATTAAAGAGGAGAAAGGTACCATGCGCAGTATGGCGGGTTTGCCGTGGATCGCGGCGATGGCCTTCTTCATGCAGGCACTTGATGCCACTATTCTTAATACCGCCTTACCCGGTGGATCCGGCGGTTCT
htpX	SRP	Native	CCGAATTCATTAAAGAGGAGAAAGGTACCATGATGCGAATCGCGCTCTTCCTGCTAACGAACCTGGCCGTAATGGTCGTTTTCGGGCTGGTACTGAGCCTGACAGGGATACAGTCGAGCGGTGGATCCGGCGGTTCT
hyaA	SRP	Native	CCGAATTCATTAAAGAGGAGAAAGGTACCATGGGCGTTACCCGGCGCAGCTTTCTCAAATATTGTAGTCTGGCTGCCACGTCGCTGGGATTAGGCGCGGGAATGGCACCAAAGATTGCCGGTGGATCCGGCGGTTCT
hyaC	SRP	Native	CCGAATTCATTAAAGAGGAGAAAGGTACCATGGAAGCGCCAGTGCGCATCTGGCACTGGTTGACGGTGTTATGCATGGCGGTGTTGATGGTCACCGGATACTTTATCGGCAAGCCGCTAGGTGGATCCGGCGGTTCT
hybB	SRP	Native	CCGAATTCATTAAAGAGGAGAAAGGTACCATGCTGGGCGGCAAAATCATCAGTAAACCGGTCATGATTTTTGGACCGTTAATCGTCATCTGTATGCTCCTGATTGTGAAGCGTCTGGTGGGTGGATCCGGCGGTTCT
hycC	SRP	Native	CCGAATTCATTAAAGAGGAGAAAGGTACCATGAGCGCAATTTCCCTGATCAATAGCGGCGTGGCGTGGTTTGTCGCCGCCGCTGTTCTGGCATTTCTCTTTTCTTTTCAAAAAGCGTTAGGTGGATCCGGCGGTTCT
hycD	SRP	Native	CCGAATTCATTAAAGAGGAGAAAGGTACCATGGTTTTATATCCGTTAATTCAGGCGCTGGTGTTATTTGCCGTTGCGCCGCTGCTCTCCGGTATAACCCGCGTGGCGCGCGCCCGCTTGGGTGGATCCGGCGGTTCT
hyfB	SRP	Native	CCGAATTCATTAAAGAGGAGAAAGGTACCATGGATGCCCTGCAATTATTAACCTGGTCGCTGATTCTCTATCTGTTTGCTAGTCTGGCTTCGCTGTTTTTACTCGGTCTGGACAGACTGGGTGGATCCGGCGGTTCT
hyfC	SRP	Native	CCGAATTCATTAAAGAGGAGAAAGGTACCATGTGCGACGGATATCTGGTCATTTTTGCGTTAGCACAGGCCGTGATTCTGCTGATGCTAACCCCACTTTTTACGGGTATTTCCCGGCAGGGTGGATCCGGCGGTTCT
hyfD	SRP	Native	CCGAATTCATTAAAGAGGAGAAAGGTACCATGGAAAATCTTGCTCTGACGACGTTATTGCTGCCTTTTATCGGCGCACTGGTCGTTTCGTTTTCGCCACAACGTCGGGCCGCCGAATGGGGTGGATCCGGCGGTTCT
hyfE	SRP	Native	CCGAATTCATTAAAGAGGAGAAAGGTACCATGACCGGTTCTATGATCGTAAATAATCTGGCGGGACTGATGATGCTGACATCGCTGTTTGTGATTAGCGTCAAAAGCTATCGCCTGTCAGGTGGATCCGGCGGTTCT
hyfF	SRP	Native	CCGAATTCATTAAAGAGGAGAAAGGTACCATGAGTTATTCTGTGATGTTCGCTTTACTCCTGCTCACGCCGCTGCTTTTTTCGCTGCTCTGTTTTGCCTGCCGGAAACGGAGACTTTCTGGTGGATCCGGCGGTTCT
idnT	SRP	Native	CCGAATTCATTAAAGAGGAGAAAGGTACCATGGCAGGCGTCGCGCTGCTTCTTATCCTGATGATCGGCTTTAAAGTTAACGGCTTTATTGCCCTCGTTCTGGTAGCTGCCGTCGTCGGAGGTGGATCCGGCGGTTCT
kch	SRP	Native	CCGAATTCATTAAAGAGGAGAAAGGTACCGTGACCCTTCGGCACGACATTCTCGCGCTGGCCGTCTTTTTAAATGGATTGCTTATTTTTAAAACAATCTATGGTATGTCGGTCAATTTGGGTGGATCCGGCGGTTCT
kdgT	SRP	Native	CCGAATTCATTAAAGAGGAGAAAGGTACCATGATTGAGAAAATCCCGGGGGGGATGATGCTCGTCCCGCTATTCCTTGGCGCACTGTGCCACACCTTCTCGCCGGGGGCGGGGAAATATGGTGGATCCGGCGGTTCT
kdpA	SRP	Native	CCGAATTCATTAAAGAGGAGAAAGGTACCATGGCTGCGCAAGGGTTCTTACTGATCGCCACGTTTTTACTGGTGTTAATGGTGCTGGCGCGTCCTTTAGGCAGCGGGCTGGCGCGGCTGGGTGGATCCGGCGGTTCT
kdpB	SRP	Native	CCGAATTCATTAAAGAGGAGAAAGGTACCATGCGCAATCCGGTGATGTTTATCGTCTGGATCGGCAGTCTGCTGACCACCTGTATTAGCATCGCGATGGCAAGCGGTGCGATGCCCGGCGGTGGATCCGGCGGTTCT
kdpD	SRP	Native	CCGAATTCATTAAAGAGGAGAAAGGTACCATGTGGCGTGTACAAATTCAGGGATGCGTGGTTGCCGCCGCGTTATGCGCCGTTATCACCTTAATTGCCATGCAGTGGCTGATGGCGTTTGGTGGATCCGGCGGTTCT
kefA	SRP	Native	CCGAATTCATTAAAGAGGAGAAAGGTACCATGAAACGATCACGGCATTTTGTTTTTTCAGCATTTATTGCTTTTGTTTTTGTCTTGTTATGCCAGAACACGGCGTTTGCGCGGGCGTCAGGTGGATCCGGCGGTTCT
kefB	SRP	Native	CCGAATTCATTAAAGAGGAGAAAGGTACCATGGAAGGTTCCGATTTTTTACTCGCAGGAGTGCTGTTTCTCTTCGCGGCGGTGGCTGCGGTGCCGCTGGCATCGCGGCTGGGTATTGGCGGTGGATCCGGCGGTTCT
kefC	SRP	Native	CCGAATTCATTAAAGAGGAGAAAGGTACCATGGATAGCCATACGCTGATTCAGGCGCTGATTTATCTCGGTTCGGCAGCGCTGATTGTACCCATTGCGGTACGTCTTGGTCTGGGATCGGGTGGATCCGGCGGTTCT
kgtP	SRP	Native	CCGAATTCATTAAAGAGGAGAAAGGTACCATGACTCGTCGCCGCATTTGGGCGATTGTGGGGGCCTCTTCAGGTAATCTGGTCGAGTGGTTCGATTTCTATGTCTACTCGTTCTGTTCAGGTGGATCCGGCGGTTCT
kup	SRP	Native	CCGAATTCATTAAAGAGGAGAAAGGTACCATGACTGATAATAAGCAATCATTGCCCGCGATTACCCTCGCGGCGATTGGAGTTGTCTACGGCGATATTGGTACCAGCCCGTTATATACAGGTGGATCCGGCGGTTCT
lacY	SRP	Native	CCGAATTCATTAAAGAGGAGAAAGGTACCATGTTTTGGATGTTCGGTTTATTCTTTTTCTTTTACTTTTTTATCATGGGAGCCTACTTCCCGTTTTTCCCGATTTGGCTACATGACATCGGTGGATCCGGCGGTTCT
lepB	SRP	Native	CCGAATTCATTAAAGAGGAGAAAGGTACCATGGCGAATATGTTTGCCCTGATTCTGGTGATTGCCACACTGGTGACGGGCATTTTATGGTGCGTGGATAAATTCTTTTTCGCACCTAAAGGTGGATCCGGCGGTTCT
leuE	SRP	Native	CCGAATTCATTAAAGAGGAGAAAGGTACCGTGGGGGTTCTGAATTACTGGACCTATCTGGTTGGGGCCATTTTTATTGTGTTGGTGCCAGGGCCAAATACCCTGTTTGTACTCAAAAATGGTGGATCCGGCGGTTCT
lfhA	SRP	Native	CCGAATTCATTAAAGAGGAGAAAGGTACCCTGGCCATCGCCGGGATGATGATTCTGGCGATCAACCTGATCGGCGGCGTCTGTATCGGGATCTTCAAATACAACCTGAGCGCCGATGCTGGTGGATCCGGCGGTTCT
lgt	SRP	Native	CCGAATTCATTAAAGAGGAGAAAGGTACCATGTTTGATCCGGTCATTTTCTCAATAGGACCCGTGGCGCTTCACTGGTACGGCCTGATGTATCTGGTGGGTTTCATTTTTGCAATGTGGGGTGGATCCGGCGGTTCT
livH	SRP	Native	CCGAATTCATTAAAGAGGAGAAAGGTACCATGCAGATGTTTAACGGCGTCACGCTGGGCAGTACCTACGCGCTGATAGCCATCGGCTACACCATGGTTTACGGCATTATCGGCATGATCGGTGGATCCGGCGGTTCT
livM	SRP	Native	CCGAATTCATTAAAGAGGAGAAAGGTACCATGAAACCGATGCATATTGCAATGGCGCTGCTCTCTGCCGCGATGTTCTTTGTGCTGGCGGGCGTCTTTATGGGCGTGCAACTGGAGCTGGGTGGATCCGGCGGTTCT
lldP	SRP	Native	CCGAATTCATTAAAGAGGAGAAAGGTACCATGCAAAACTACGATCCCGCCGGGAATATCTGGCTTTCCAGTCTGATAGCATCGCTTCCCATCCTGTTTTTCTTCTTTGCGCTGATTAAGGGTGGATCCGGCGGTTCT
lnt	SRP	Native	CCGAATTCATTAAAGAGGAGAAAGGTACCATGGAACGCCAGCGCATTCGCCTGCTGCTGGCGTTATTATTCGGTGCCTGCGGAACGCTGGCCTTCTCTCCTTACGACGTCTGGCCTGCGGGTGGATCCGGCGGTTCT
lolC	SRP	Native	CCGAATTCATTAAAGAGGAGAAAGGTACCATGCGCTTCGGTCGTTTCGTCTCCTGGCTTTCTACCATCGGCATTACCCTCGGGGTGATGGCGCTGGTCACAGTATTGTCAGTGATGAACGGTGGATCCGGCGGTTCT
lolE	SRP	Native	CCGAATTCATTAAAGAGGAGAAAGGTACCATGCGGCGGCGCGGCGGCATGGTGTCGCTGATCTCCGTTATTTCTACCATTGGCATTGCCCTCGGCGTGGCGGTATTGATCGTCGGCTTAGGTGGATCCGGCGGTTCT
lplT	SRP	Native	CCGAATTCATTAAAGAGGAGAAAGGTACCATGGGGATGAAAGCGGTTATCGTGGCGCAGTTTCTCTCTGCGTTTGGCGATAATGCCCTACTGTTTGCCACTCTGGCGTTACTGAAAGCGGGTGGATCCGGCGGTTCT
lptF	SRP	Native	CCGAATTCATTAAAGAGGAGAAAGGTACCGTGAAAAGCCAGCTGGCGATACTCTTCATCTTGCTTTTGATCTTCTTCTGTCAAAAGTTAGTGAGGATCCTCGGCGCAGCGGTTGACGGCGGTGGATCCGGCGGTTCT
lptG	SRP	Native	CCGAATTCATTAAAGAGGAGAAAGGTACCATGGTACTTGACCGCTATATCGGTAAAACTATTTTCACCACCATCATGATGACACTGTTCATGCTGGTGTCGCTGTCGGGCATTATCAAGGGTGGATCCGGCGGTTCT
lpxT	SRP	Native	CCGAATTCATTAAAGAGGAGAAAGGTACCATGTTGCCGCAAATAGTGTTGTTGAATATTGTCGGCCTCGCGCTGTTTCTTTCCTGGTATATCCCCGTTAATCATGGATTCTGGTTGCCGGGTGGATCCGGCGGTTCT
lspA	SRP	Native	CCGAATTCATTAAAGAGGAGAAAGGTACCATGGGGCTACGCTGGCTGTGGCTGGTGGTAGTCGTGCTGATTATCGATCTGGGCAGCAAATACCTGATCCTCCAGAACTTTGCTCTGGGGGGTGGATCCGGCGGTTCT
lsrC	SRP	Native	CCGAATTCATTAAAGAGGAGAAAGGTACCATGATTCAGAACAACCGTGAAATCACGGCACTGCTGGCGGTGGTGCTGCTGTTTGTATTACCCGGTTTTCTCGACCGCCAGTATTTAAGTGGTGGATCCGGCGGTTCT
lsrD	SRP	Native	CCGAATTCATTAAAGAGGAGAAAGGTACCATGCGTATTCGCTACGGTTGGGAACTGGCTCTTGCCGCACTGCTCGTTATTGAGATTGTCGCATTTGGTGCAATTAACCCGCGAATGTTAGGTGGATCCGGCGGTTCT
lysP	SRP	Native	CCGAATTCATTAAAGAGGAGAAAGGTACCATGTTAAAGGCGCGTCACCTGACGATGATTGCCATTGGCGGTTCCATCGGTACAGGTCTTTTTGTTGCCTCTGGCGCAACGATTTCTCAGGGTGGATCCGGCGGTTCT
macB	SRP	Native	CCGAATTCATTAAAGAGGAGAAAGGTACCATGAAAATGCGTACTTTACTGACCATGCTGGGGATTATTATCGGTATTGCGTCGGTGGTTTCCATTGTCGTGGTGGGTGACGCCGCCAAAGGTGGATCCGGCGGTTCT
malF	SRP	Native	CCGAATTCATTAAAGAGGAGAAAGGTACCATGAGCGACGCGCTGAAATGGTCAGTGCTAGGTCTGCTCGGCCTGCTGGTGGGTTACCTTGTTGTTTTAATGTACGCACAAGGGGAATACGGTGGATCCGGCGGTTCT
malG	SRP	Native	CCGAATTCATTAAAGAGGAGAAAGGTACCATGCAAAAAGCTCGTTTATTTATTACTCACCTGCTACTGCTACTTTTTATCGCAGCGATTATGTTCCCGCTGCTGATGGTCGTCGCTATCGGTGGATCCGGCGGTTCT
malX	SRP	Native	CCGAATTCATTAAAGAGGAGAAAGGTACCATGCAGTTAGGCAAAACCTTCATGTTACCCGTGGCATTATTGTCGTTCTGCGGCATTATGCTCGGCATTGGTAGTTCTCTTAGCAGCCATGGTGGATCCGGCGGTTCT
manY	SRP	Native	CCGAATTCATTAAAGAGGAGAAAGGTACCATGGAGATTACCACTCTTCAAATTGTGCTGGTATTTATCGTAGCCTGTATCGCAGGTATGGGATCAATCCTCGATGAATTTCAGTTTCACGGTGGATCCGGCGGTTCT
manZ	SRP	Native	CCGAATTCATTAAAGAGGAGAAAGGTACCATGGAGATCGACGACGGTGCTATCAACGGTATCAAAGTCGGTTTGATGGGGCCACTGGCTGGTGTAGGCGACCCGATCTTCTGGGGAACCGGTGGATCCGGCGGTTCT
marC	SRP	Native	CCGAATTCATTAAAGAGGAGAAAGGTACCATGAAAGCAATTGGCCTGGGGCTGGTGGTGTTGCTGCCGTTAGCTAACCCATTAACAACTGTCGCGTTATTTCTTGGCCTGGCAGGCAACGGTGGATCCGGCGGTTCT
mdfA	SRP	Native	CCGAATTCATTAAAGAGGAGAAAGGTACCATGTCCGGTGCCAGGCTTGGACGTCAGGCGTTACTTTTCCCTCTCTGTCTGGTGCTTTACGAATTTTCAACCTATATCGGCAACGATATGGGTGGATCCGGCGGTTCT
mdlA	SRP	Native	CCGAATTCATTAAAGAGGAGAAAGGTACCGTGCGCTATCTCGGGGCTGTCGCCTTGCTTGTCATTATCGCGATGCTGCAACTGGTTCCGCCAAAAGTGGTTGGTATTGTTGTCGATGGCGGTGGATCCGGCGGTTCT
mdlB	SRP	Native	CCGAATTCATTAAAGAGGAGAAAGGTACCATGCCGCTGGGGATTGCGGTCCTGATGATGTGGGTTGCGGCGGCGGCAGAAGTCAGTGGGCCGCTGCTTATCAGCTATTTTATCGACAATGGTGGATCCGGCGGTTCT
mdtB	SRP	Native	CCGAATTCATTAAAGAGGAGAAAGGTACCATGGGCCCGTCGCGCCTGTTTATTATGCGTCCTGTGGCCACCACGCTGCTGATGGTGGCGATCTTACTCGCCGGGATTATCGGTTATCGCGGTGGATCCGGCGGTTCT
mdtC	SRP	Native	CCGAATTCATTAAAGAGGAGAAAGGTACCGTGTTTTTTGCCCTCTTCATTTACCGCCCGGTGGCGACGATTTTACTGTCGGTTGCCATTACCCTGTGCGGCATACTGGGCTTCCGTATGGGTGGATCCGGCGGTTCT
mdtD	SRP	Native	CCGAATTCATTAAAGAGGAGAAAGGTACCATGACCCGTTGGCAATTGTGGATTGTGGCTTTCGGCTTCTTTATGCAGTCGCTGGACACCACCATCGTAAACACCGCCCTTCCCTCAATGGGTGGATCCGGCGGTTCT
mdtF	SRP	Native	CCGAATTCATTAAAGAGGAGAAAGGTACCATGATTGATCGCCCGGTTTTTGCCTGGGTACTTGCCATTATTATGATGCTTGCAGGTGGTCTGGCGATCATGAACTTACCGGTTGCGCAGGGTGGATCCGGCGGTTCT
mdtG	SRP	Native	CCGAATTCATTAAAGAGGAGAAAGGTACCATGAAACGAAACCTGATCGTCGCCTGGCTAGGCTGTTTTCTTACCGGTGCCGCCTTCAGTCTGGTAATGCCCTTCTTACCCCTCTACGTTGGTGGATCCGGCGGTTCT
mdtH	SRP	Native	CCGAATTCATTAAAGAGGAGAAAGGTACCATGAACCTGGGTAAATATTTCCTGCTCATCGATAATATGCTGGTCGTGCTGGGGTTCTTTGTTGTCTTCCCGCTGATCTCTATCCGCTTCGGTGGATCCGGCGGTTCT
mdtI	SRP	Native	CCGAATTCATTAAAGAGGAGAAAGGTACCATGGAATGGGTTCACGCCGCCTGGCTGGCATTGGCAATCGTGCTGGAAATCGTTGCTAACGTCTTTTTGAAATTTTCTGACGGCTTTCGTGGTGGATCCGGCGGTTCT
mdtJ	SRP	Native	CCGAATTCATTAAAGAGGAGAAAGGTACCATGTATATTTATTGGATTTTATTAGGTCTGGCTATTGCTACAGAAATTACCGGTACGCTGTCAATGAAATGGGCGAGCGTCAGTGAGGGAGGTGGATCCGGCGGTTCT
mdtK	SRP	Native	CCGAATTCATTAAAGAGGAGAAAGGTACCGTGAAGTATATCAGTGAAGCGCGTCTGTTATTAGCATTAGCAATCCCGGTGATTCTCGCGCAAATCGCCCAAACTGCGATGGGTTTTGTCGGTGGATCCGGCGGTTCT
mdtL	SRP	Native	CCGAATTCATTAAAGAGGAGAAAGGTACCATGTCCCGCTTTTTGATTTGTAGTTTTGCCCTGGTTTTACTTTATCCCGCCGGGATTGATATGTACCTCGTTGGTTTACCGCGCATCGCCGGTGGATCCGGCGGTTCT
mdtM	SRP	Native	CCGAATTCATTAAAGAGGAGAAAGGTACCATGCATGCCGCCACGCTGTTTTTCCCGATGGCGTTGATTTTGTATGACTTTGCTGCGTATCTGTCGACGGATCTGATCCAGCCTGGGATCGGTGGATCCGGCGGTTCT
mdtO	SRP	Native	CCGAATTCATTAAAGAGGAGAAAGGTACCATGGTAGGCTGCCTGCTGGTGATTCTGATCTCGATGACCTTTGAGATCCCTTTTGTGGCGTTATCGCTGGCAGTGCTGTTTTACGGTATTGGTGGATCCGGCGGTTCT
melB	SRP	Native	CCGAATTCATTAAAGAGGAGAAAGGTACCATGATGACTACAAAACTCAGTTATGGATTTGGAGCGTTCGGGAAGGATTTTGCGATCGGCATTGTGTATATGTACCTCATGTATTACTACGGTGGATCCGGCGGTTCT
menA	SRP	Native	CCGAATTCATTAAAGAGGAGAAAGGTACCATGTTACGACCTAAAACCCTCCCCCTCGCCTTTGCTGCAATTATCGTCGGGACAGCGCTGGCATGGTGGCAAGGTCACTTCGATCCGCTGGGTGGATCCGGCGGTTCT
metI	SRP	Native	CCGAATTCATTAAAGAGGAGAAAGGTACCATGTGGGAAACGCTGGCAATGACCTTCGTATCCGGTTTTTTTGGCTTTGTGATTGGTCTGCCGGTTGGCGTTCTGCTTTATGTCACGCGTGGTGGATCCGGCGGTTCT
mglC	SRP	Native	CCGAATTCATTAAAGAGGAGAAAGGTACCATGGGCGGTATTTACGTCGTTCTTTTAGTTTTGCTGGCGATTATTATTTTCCAGGACCCAACATTTTTAAGTCTGTTGAACTTAAGTAATGGTGGATCCGGCGGTTCT
mgtA	SRP	Native	CCGAATTCATTAAAGAGGAGAAAGGTACCATGTACGCCACGGAAGATTTATTTGCTGCGGGCGTTATCGCGCTAATGGTCGCTATTTCTACGTTGCTGAACTTTATTCAGGAAGCACGTGGTGGATCCGGCGGTTCT
mhpT	SRP	Native	CCGAATTCATTAAAGAGGAGAAAGGTACCATGTCTTCATCCCGCCTGATGCTGACCATCGGGCTTTGTTTTTTGGTCGCTCTGATGGAAGGGCTGGATCTTCAGGCGGCTGGCATTGCGGGTGGATCCGGCGGTTCT
mlaE	SRP	Native	CCGAATTCATTAAAGAGGAGAAAGGTACCATGCTGGTGCGCCAGCTCTATAATGTCGGCGTCCTGTCGATGCTGATTATTGTGGTTTCTGGCGTGTTCATCGGAATGGTGTTGGGGCTGGGTGGATCCGGCGGTTCT
mmuP	SRP	Native	CCGAATTCATTAAAGAGGAGAAAGGTACCATGACGCGTCACCTGATTATGCTTTCCTTGGGCGGCGTGATTGGCACAGGATTATTCTTCAATACCGGGTACATCATTTCCACCACTGGAGGTGGATCCGGCGGTTCT
mngA	SRP	Native	CCGAATTCATTAAAGAGGAGAAAGGTACCATGAGCGGAATCTCTTTTGCCGTACCGTTGATTGTCGCGGGGGGCACGGTGCTGGCGGTCGCGGTATTACTGTCGCAAATCTTCGGGCTAGGTGGATCCGGCGGTTCT
mntH	SRP	Native	CCGAATTCATTAAAGAGGAGAAAGGTACCATGCGCAAGATGAGGCTCGCATTAATGGGACCTGCGTTCATTGCGGCGATTGGTTATATCGATCCCGGTAACTTTGCGACCAATATTCAGGGTGGATCCGGCGGTTCT
modB	SRP	Native	CCGAATTCATTAAAGAGGAGAAAGGTACCATGGTTTTATTAAGCCTGAAAGTTTCTTCCCTGGCTGTGCTGTTTAGCCTGCCGTTTGGGATCTTTTTTGCCTGGTTACTGGTGCGTTGCGGTGGATCCGGCGGTTCT
motA	SRP	Native	CCGAATTCATTAAAGAGGAGAAAGGTACCGTGATCTTATTAGGTTACCTGGTTGTTCTCGGTACAGTTTTCGGCGGTTATTTGATGACCGGTGGAAGCCTTGGAGCACTCTATCAACCCGGTGGATCCGGCGGTTCT
mraY	SRP	Native	CCGAATTCATTAAAGAGGAGAAAGGTACCATGAAATATTATTCCGGCTTTAACGTCTTTTCCTATCTGACGTTTCGCGCCATCGTCAGCCTGCTGACCGCGCTGTTCATCTCATTGTGGGGTGGATCCGGCGGTTCT
mrdB	SRP	Native	CCGAATTCATTAAAGAGGAGAAAGGTACCATGTGGGATAAAGTCCATCTCGATCCCACAATGCTGCTGATCTTACTGGCATTGCTGGTTTACAGCGCCCTGGTTATCTGGAGCGCCAGCGGTGGATCCGGCGGTTCT
mreD	SRP	Native	CCGAATTCATTAAAGAGGAGAAAGGTACCGTGGCGAGCTATCGTAGCCAGGGACGCTGGGTAATCTGGCTCTCTTTCCTCATTGCGCTGTTGCTGCAAATCATGCCCTGGCCGGATAACGGTGGATCCGGCGGTTCT
msbA	SRP	Native	CCGAATTCATTAAAGAGGAGAAAGGTACCATGTGGCCAACCATTGCGCCTTTCAAAGCGGGTCTGATCGTGGCGGGCGTAGCGTTAATCCTCAACGCAGCCAGCGATACCTTCATGTTAGGTGGATCCGGCGGTTCT
mscL	SRP	Native	CCGAATTCATTAAAGAGGAGAAAGGTACCATGGTGGTGGATTTGGCGGTGGGTGTCATTATCGGTGCGGCATTCGGGAAGATTGTCTCTTCACTGGTTGCCGATATCATCATGCCTCCTGGTGGATCCGGCGGTTCT
mscM	SRP	Native	CCGAATTCATTAAAGAGGAGAAAGGTACCATGACCACCTCGATGGTGATGATTTTCGGTATTATTTTTCTGACCGCCGTCGTGGTGCATATTATTTTGCATTGGGTGGTACTGCGGACCGGTGGATCCGGCGGTTCT
mscS	SRP	Native	CCGAATTCATTAAAGAGGAGAAAGGTACCATGGTAGCTAACCAGGCGCTGCTGCTAAGTTATGCAGTAAACATCGTGGCGGCACTCGCGATCATCATCGTTGGTTTGATTATCGCGCGGGGTGGATCCGGCGGTTCT
mtlA	SRP	Native	CCGAATTCATTAAAGAGGAGAAAGGTACCATGCTCAGCAACATGGTGATGCCAAATATCGGCGCGTTTATCGCGTGGGGTATCATCACCGCGTTATTTATTCCAACAGGGTGGTTACCGGGTGGATCCGGCGGTTCT
mtr	SRP	Native	CCGAATTCATTAAAGAGGAGAAAGGTACCATGACGTCACCGTCGCTGCTTGGCGGCGTGGTGATTATCGGCGGCACCATTATTGGCGCAGGGATGTTTTCTCTGCCAGTGGTCATGTCCGGTGGATCCGGCGGTTCT
murJ	SRP	Native	CCGAATTCATTAAAGAGGAGAAAGGTACCATGGGCTTCGCACGAGACGCAATTGTCGCCAGAATCTTTGGCGCAGGGATGGCAACCGACGCCTTTTTCGTCGCTTTTAAACTTCCTAACGGTGGATCCGGCGGTTCT
murP	SRP	Native	CCGAATTCATTAAAGAGGAGAAAGGTACCATGTTCGCCACCATCTTCACGCCGCTGATCCCCGGTTTTATTGCCGCCGGTCTGCTGCTGGGGATAGCGACGTTAATTGCCACGGTGATGGGTGGATCCGGCGGTTCT
nagE	SRP	Native	CCGAATTCATTAAAGAGGAGAAAGGTACCATGTTACTTAACGTTGCGTTTATTGCCCAGGCGGGCGGTGCGATTTTTGATAACCTCGCATTAATCTTCGCCATCGGTGTGGCATCCAGCGGTGGATCCGGCGGTTCT
nanT	SRP	Native	CCGAATTCATTAAAGAGGAGAAAGGTACCATGGCACAATGGCGCGCATTTTCCGCTGCCTGGTTGGGATATCTGCTTGACGGTTTTGATTTCGTTTTAATCGCCCTGGTACTCACCGAAGGTGGATCCGGCGGTTCT
napH	SRP	Native	CCGAATTCATTAAAGAGGAGAAAGGTACCATGGTGTTACGTCGCCTTTGTCAGTTCTTCGTGCTGGGGATGTTTTTGAGCGGTCCATGGTTTGGTGTGTGGATCTTGCACGGCAACTACGGTGGATCCGGCGGTTCT
narI	SRP	Native	CCGAATTCATTAAAGAGGAGAAAGGTACCATGCAATTCCTGAATATGTTCTTCTTTGATATCTACCCGTACATAGCCGGGGCGGTCTTCCTGATTGGTAGCTGGCTGCGTTATGACTACGGTGGATCCGGCGGTTCT
narK	SRP	Native	CCGAATTCATTAAAGAGGAGAAAGGTACCATGGCCAGCCGCAACCTGTGGATTTCCGTTCCCTGTCTGCTGCTGGCGTTTTGCGTATGGATGTTGTTCAGCGCTGTTGCGGTGAACCTAGGTGGATCCGGCGGTTCT
narQ	SRP	Native	CCGAATTCATTAAAGAGGAGAAAGGTACCGTGCTGGCCCGGGCCTTTTTTTACATTGTGCTGCTGTCGATTCTTTCCACGGGTATCGCTCTGCTAACTCTGGCGAGCAGTTTGCGCGACGGTGGATCCGGCGGTTCT
narU	SRP	Native	CCGAATTCATTAAAGAGGAGAAAGGTACCATGGCTCGAAGAAATCTCTGGATATCAGTCAGTTGTCTACTTCTTGCCTTCTGTGTCTGGATGCTATTTAGCGCAGTTACCGTTAATCTCGGTGGATCCGGCGGTTCT
narV	SRP	Native	CCGAATTCATTAAAGAGGAGAAAGGTACCATGCTGAACGTCTTTTTTTACGATATCTACCCGTACATTTGTGCGACGGTGTTTTTCCTCGGCAGCTGGCTGCGCTACGACTACGGGCAGGGTGGATCCGGCGGTTCT
narX	SRP	Native	CCGAATTCATTAAAGAGGAGAAAGGTACCATGCTGGTTAATCAGGTTGCGCTTATTGTGTTGCTTTCTACTGCTATTGGACTGGCAGGGATGGCGGTTTCTGGCTGGCTGGTGCAAGGCGGTGGATCCGGCGGTTCT
nepI	SRP	Native	CCGAATTCATTAAAGAGGAGAAAGGTACCATGCGACCGAACTGGTCAGCCGTTTTCTCGGTGGCGTTTTGTGTCGCCTGTCTGATTATCGTTGAGTTTTTGCCCGTCAGTTTGTTGACGGGTGGATCCGGCGGTTCT
nfrB	SRP	Native	CCGAATTCATTAAAGAGGAGAAAGGTACCGTGAAAGTAATCGCGATAACGTTAGCGGTCATCATGTTCATCAGCGGGCTGGACGATTTTTTTATTGATGTCGTCTACTGGGTACGCCGCGGTGGATCCGGCGGTTCT
nhaA	SRP	Native	CCGAATTCATTAAAGAGGAGAAAGGTACCGTGCATCTGCATCGATTCTTTAGCAGTGATGCCTCGGGAGGCATTATTCTTATCATTGCCGCTATCCTGGCGATGATTATGGCCAACAGCGGTGGATCCGGCGGTTCT
nhaB	SRP	Native	CCGAATTCATTAAAGAGGAGAAAGGTACCATGAAACTCGCCCTCATCATTTTCTTAATCGTAAACCCGTTAATTTTCCTCATCAGCCCTTTCGTCGCGGGCTGGTTGCTGGTAGCGGAAGGTGGATCCGGCGGTTCT
nikB	SRP	Native	CCGAATTCATTAAAGAGGAGAAAGGTACCATGGTATTACGCCGCTTTCTGCTGCTGATCCCGATGGTGCTCGCCGCCTCGGTGATCATTTTTCTGATGCTGCGCCTCGGTACCGGCGACGGTGGATCCGGCGGTTCT
nikC	SRP	Native	CCGAATTCATTAAAGAGGAGAAAGGTACCGTGCGCTGGTCGGTACGCCTGGCGCTGATCATTATCGCCCTGCTGGCGCTGATTGCGCTCACCAGCCAGTGGTGGCTGCCGTATGACCCAGGTGGATCCGGCGGTTCT
nirC	SRP	Native	CCGAATTCATTAAAGAGGAGAAAGGTACCATGAATAACCCGCTCGGCTTTTGGGTCAGCTCCGCCATGGCGGGCGCGTATGTGGGTCTTGGGATCATCCTGATTTTCACGCTCGGTAATGGTGGATCCGGCGGTTCT
nrfD	SRP	Native	CCGAATTCATTAAAGAGGAGAAAGGTACCATGTCGCTGGTGTGGGACTGGCCGATTGCCATCTACCTGTTTTTGATTGGTATTTCTGCTGGTCTGGTGACGCTGGCCGTGCTGTTACGTGGTGGATCCGGCGGTTCT
nrfE	SRP	Native	CCGAATTCATTAAAGAGGAGAAAGGTACCGTGGCCATGATGCGACTCACTTGCATCGGCATTCTGGCGCAGTTCGCGCTCCTGCTGCTCGCCTTTGGCGTACTGACGTATTGTTTTCTCGGTGGATCCGGCGGTTCT
nuoA	SRP	Native	CCGAATTCATTAAAGAGGAGAAAGGTACCATGGCTCATCACTGGGCATTCGCTATCTTTCTTATCGTTGCCATTGGCCTGTGTTGCCTGATGCTGGTAGGCGGTTGGTTTTTAGGCGGTGGTGGATCCGGCGGTTCT
nuoH	SRP	Native	CCGAATTCATTAAAGAGGAGAAAGGTACCATGCCGGAACTGATTGAGATCCTGCTGACCATCCTCAAAGCGGTGGTGATCCTGCTGGTGGTTGTCACCTGCGGGGCATTCATGAGCTTTGGTGGATCCGGCGGTTCT
nuoJ	SRP	Native	CCGAATTCATTAAAGAGGAGAAAGGTACCATGGAGTTCGCTTTTTATATCTGTGGCCTGATAGCCATACTTGCGACCTTGCGAGTGATCACCCATACCAATCCGGTACACGCACTGCTGGGTGGATCCGGCGGTTCT
nuoK	SRP	Native	CCGAATTCATTAAAGAGGAGAAAGGTACCATGATCCCCTTACAACATGGACTGATCCTCGCGGCAATCTTATTCGTTCTTGGCTTAACCGGTCTGGTTATCCGTCGCAATCTGCTGTTTGGTGGATCCGGCGGTTCT
nuoL	SRP	Native	CCGAATTCATTAAAGAGGAGAAAGGTACCATGAACATGCTTGCCTTAACCATTATTTTGCCATTGATTGGCTTCGTCCTGCTGGCATTCTCCCGTGGGCGCTGGTCTGAAAACGTCTCGGGTGGATCCGGCGGTTCT
nuoM	SRP	Native	CCGAATTCATTAAAGAGGAGAAAGGTACCATGTTACTACCCTGGCTAATATTAATTCCCTTTATTGGCGGCTTCCTGTGCTGGCAGACCGAACGCTTTGGCGTCAAGGTGCCACGCTGGGGTGGATCCGGCGGTTCT
nuoN	SRP	Native	CCGAATTCATTAAAGAGGAGAAAGGTACCATGCCACAAAACCTGATCGCACTGCTACCGTTGCTGATCGTCGGCTTGACGGTGGTGGTTGTGATGCTCTCCATTGCGTGGCGACGCAATGGTGGATCCGGCGGTTCT
nupC	SRP	Native	CCGAATTCATTAAAGAGGAGAAAGGTACCATGGACCGCGTCCTTCATTTTGTACTGGCACTTGCCGTTGTTGCGATTCTCGCACTGCTGGTAAGCAGCGACCGCAAAAAAATTCGTATCGGTGGATCCGGCGGTTCT
nupG	SRP	Native	CCGAATTCATTAAAGAGGAGAAAGGTACCATGCTTAAGCTGCAGCTGAAAATCCTCTCTTTTCTGCAGTTCTGTCTGTGGGGAAGTTGGCTGACGACCCTCGGCTCCTATATGTTTGTTGGTGGATCCGGCGGTTCT
nupX	SRP	Native	CCGAATTCATTAAAGAGGAGAAAGGTACCATGGATGTCATGAGAAGTGTTCTGGGAATGGTGGTATTGCTGACGATTGCGTTTTTACTGTCAGTAAACAAGAAGAAGATCAGCCTGCGTGGTGGATCCGGCGGTTCT
opgB	SRP	Native	CCGAATTCATTAAAGAGGAGAAAGGTACCTTGTCAGAACTACTCTCTTTCGCCCTTTTTCTCGCCTCTGTGCTGATTTACGCATGGAAAGCGGGACGTAACACCTGGTGGTTTGCAGCCGGTGGATCCGGCGGTTCT
opgC	SRP	Native	CCGAATTCATTAAAGAGGAGAAAGGTACCATGGACTCCATCCGCGCCTGGCTGATGTTGTTAGGGATACCTTTTCATATTTCTTTAATCTATTCGAGCCATACATGGCATGTGAATAGCGGTGGATCCGGCGGTTCT
opgH	SRP	Native	CCGAATTCATTAAAGAGGAGAAAGGTACCATGGTCGGTACCATCCGCCGTTACATTCTGTTGATCCTGACGCTCGCGCAAACTGTCGTCGCGACCTGGTATATGAAGACCATTCTTCCTGGTGGATCCGGCGGTTCT
oppB	SRP	Native	CCGAATTCATTAAAGAGGAGAAAGGTACCATGCGTCGCTGTCTGGAAGCGATTCCGACGCTATTTATTCTTATTACTATTTCGTTCTTTATGATGCGCCTCGCGCCGGGAAGCCCTTTTGGTGGATCCGGCGGTTCT
oppC	SRP	Native	CCGAATTCATTAAAGAGGAGAAAGGTACCATGAACCGTGCGGCGGTTGCCAGTCTGATAGTGCTGGTGCTGATCGCGTTATTTGTAATCCTGGCACCGATGCTTTCCCAGTTTGCCTATGGTGGATCCGGCGGTTCT
panF	SRP	Native	CCGAATTCATTAAAGAGGAGAAAGGTACCATGCAGCTTGAAGTAATTCTACCGCTGGTCGCCTATCTGGTGGTGGTGTTCGGTATCTCGGTTTATGCGATGCGTAAACGGAGCACCGGCGGTGGATCCGGCGGTTCT
pgaC	SRP	Native	CCGAATTCATTAAAGAGGAGAAAGGTACCATGATTAATCGCATCGTATCGTTTTTTATATTATGTCTGGTGTTATGCATACCCCTATGCGTAGCGTACTTTCACTCTGGTGAACTGATGGGTGGATCCGGCGGTTCT
pgaD	SRP	Native	CCGAATTCATTAAAGAGGAGAAAGGTACCATGCGACAATCACCAGTACGTTTACTGGTTGATTATGTTGCCACAACCATCTTGTGGACATTATTTGCGTTGTTCATATTCTTATTCGCCGGTGGATCCGGCGGTTCT
pgpA	SRP	Native	CCGAATTCATTAAAGAGGAGAAAGGTACCATGATGAGTAATCCGTGGCATCTACTTGCTGTCGGATTCGGAAGTGGATTAAGCCCGATCGTTCCTGGGACGATGGGCTCGCTGGCAGCGGGTGGATCCGGCGGTTCT
pgpB	SRP	Native	CCGAATTCATTAAAGAGGAGAAAGGTACCATGTCGATTGCCAGACGTACCGCAGTGGGAGCTGCACTATTGCTTGTCATGCCAGTAGCCGTATGGATTTCTGGCTGGCGTTGGCAACCTGGTGGATCCGGCGGTTCT
pgsA	SRP	Native	CCGAATTCATTAAAGAGGAGAAAGGTACCATGTTTAATATCCCTACGTTGCTTACACTGTTCCGTGTCATCCTTATCCCATTCTTTGTATTGGTCTTTTATCTGCCTGTCACCTGGTCGGGTGGATCCGGCGGTTCT
pheP	SRP	Native	CCGAATTCATTAAAGAGGAGAAAGGTACCGTGAACCGTCATATTCAACTGATTGCGTTGGGTGGCGCAATTGGTACTGGTCTGTTTCTTGGCATTGGCCCGGCGATTCAGATGGCGGGTGGTGGATCCGGCGGTTCT
phnE	SRP	Native	CCGAATTCATTAAAGAGGAGAAAGGTACCATGCCACCCAAGCGCAGCTGGTTCTCGCTTCTGAGCTGGGCCGTTGTACTCGCCGTGTTGGTCGTCTCGTGGCAGGGCGCGGAAATGGCCGGTGGATCCGGCGGTTCT
phoQ	SRP	Native	CCGAATTCATTAAAGAGGAGAAAGGTACCATGCGTTTTCTGTTGGCAACGGCAGCGGTAGTACTGGTGCTTTCGCTTGCCTACGGAATGGTCGCGCTGATCGGTTATAGCGTCAGTTTCGGTGGATCCGGCGGTTCT
pitA	SRP	Native	CCGAATTCATTAAAGAGGAGAAAGGTACCATGGCTGGCCTGGATTTGCATACCGGGCTGTTATTATTGCTTGCACTGGCTTTTGTGCTGTTCTACGAAGCCATCAATGGTTTCCATGACGGTGGATCCGGCGGTTCT
pitB	SRP	Native	CCGAATTCATTAAAGAGGAGAAAGGTACCATGGTTGGCCTTGATATATACACAGGGCTTTTGTTATTGCTTGCTCTGGCATTTGTGTTGTTCTACGAAGCAATCAATGGTTTTCATGACGGTGGATCCGGCGGTTCT
plaP	SRP	Native	CCGAATTCATTAAAGAGGAGAAAGGTACCATGGTGGAATTGCGTAAAACGCTTACGTTAGTTCCGGTTGTAATGATGGGTCTTGCCTATATGCAGCCGATGACGCTGTTTGATACTTTTGGTGGATCCGGCGGTTCT
plsY	SRP	Native	CCGAATTCATTAAAGAGGAGAAAGGTACCATGAGTGCAATCGCGCCTGGAATGATCCTCATCGCGTACCTCTGCGGCTCCATTTCCAGTGCCATTCTGGTTTGCCGCTTGTGTGGGCTGGGTGGATCCGGCGGTTCT
pntA	SRP	Native	CCGAATTCATTAAAGAGGAGAAAGGTACCATGCCGGCAAAAGTGATGGTGATTGGTGCGGGTGTTGCAGGTCTGGCCGCCATTGGCGCAGCAAACAGTCTCGGCGCGATTGTGCGTGCAGGTGGATCCGGCGGTTCT
pntB	SRP	Native	CCGAATTCATTAAAGAGGAGAAAGGTACCATGTCTGGAGGATTAGTTACAGCTGCATACATTGTTGCCGCGATCCTGTTTATCTTCAGTCTGGCCGGTCTTTCGAAACATGAAACGTCTGGTGGATCCGGCGGTTCT
pnuC	SRP	Native	CCGAATTCATTAAAGAGGAGAAAGGTACCATGGGGGCAGGCGGTTATGATCTCTCATGGATCGAAGCGGTAGGCACGATCGCCGGGTTGCTGTGTATTGGCCTTGCCAGTCTGGAGAAGGGTGGATCCGGCGGTTCT
potB	SRP	Native	CCGAATTCATTAAAGAGGAGAAAGGTACCGTGATTGTCACTATTGTCGGTTGGCTTGTGTTGTTTGTCTTTCTGCCCAACCTGATGATCATTGGCACCAGCTTTTTGACCCGCGACGACGGTGGATCCGGCGGTTCT
potC	SRP	Native	CCGAATTCATTAAAGAGGAGAAAGGTACCATGATCGGTCGACTGCTTCGCGGCGGTTTTATGACCGCTATCTACGCGTACCTGTATATCCCAATCATTATTTTGATTGTGAACTCCTTTGGTGGATCCGGCGGTTCT
potE	SRP	Native	CCGAATTCATTAAAGAGGAGAAAGGTACCATGAAATCGAACAAAATGGGCGTCGTTCAGTTAACCATACTGACGATGGTCAACATGATGGGCTCCGGTATCATCATGCTGCCGACAAAGGGTGGATCCGGCGGTTCT
potH	SRP	Native	CCGAATTCATTAAAGAGGAGAAAGGTACCATGCATGGGCGCAAACTGGTCATTGCGTTGCCATATATCTGGTTGATCTTGCTGTTTCTGCTGCCATTTCTGATTGTCTTTAAAATAAGCGGTGGATCCGGCGGTTCT
potI	SRP	Native	CCGAATTCATTAAAGAGGAGAAAGGTACCATGTCGCCCTGGCGGATTGTGATTTTGCTGCTGGGCTTTACCTTTCTCTACGCGCCAATGCTGATGCTGGTTATCTATTCGTTTAACAGCGGTGGATCCGGCGGTTCT
pppA	SRP	Native	CCGAATTCATTAAAGAGGAGAAAGGTACCATGACGGCGATGCCCGTCCTGGCAACCGTCGGAGGATTGATCATCGGCAGTTTTTTGAATGTGGTGATTTGGCGTTACCCAATCATGCTGGGTGGATCCGGCGGTTCT
pqiA	SRP	Native	CCGAATTCATTAAAGAGGAGAAAGGTACCATGCAGCGTCCCACCGCCTATGCGTTGGCTGCACTGTTCATGCTGTTGCTGTCCAACTTGTTTCCTTTTGTGAATATGAACGTTGCAGGAGGTGGATCCGGCGGTTCT
proP	SRP	Native	CCGAATTCATTAAAGAGGAGAAAGGTACCATGGCCATTACCGCAGCATCACTGGGTAATGCAATGGAATGGTTCGATTTTGGTGTTTATGGTTTTGTTGCTTACGCATTAGGTAAAGTTGGTGGATCCGGCGGTTCT
proW	SRP	Native	CCGAATTCATTAAAGAGGAGAAAGGTACCATGGTTGATTATATCCTCAACGGTTTCCAGCAATTGCTGCTGGGTATGCCCGCACCGGTGGCGATTATCGTTTTCGCTCTCATCGCCTGGGGTGGATCCGGCGGTTCT
proY	SRP	Native	CCGAATTCATTAAAGAGGAGAAAGGTACCATGGGGCTAAGTACCCGCCACATACGCTTTATGGCACTGGGTTCAGCAATTGGCACCGGGCTGTTTTACGGTTCGGCAGACGCCATCAAAGGTGGATCCGGCGGTTCT
psiE	SRP	Native	CCGAATTCATTAAAGAGGAGAAAGGTACCATGGTGGAGTTTATCTCCACCATTTTGCAGACCGTACTCAATCTTGGCCTGCTGTGCCTCGGCCTGATTTTGGTTGTCTTCCTCGGCAAAGGTGGATCCGGCGGTTCT
pspG	SRP	Native	CCGAATTCATTAAAGAGGAGAAAGGTACCATGGAACTACTTTTTGTGATTGGCTTTTTTGTCATGCTGATGGTCACCGGCGTTTCGTTGCTGGGCATTATCGCCGCGCTGGTTGTGGCGGGTGGATCCGGCGGTTCT
pstA	SRP	Native	CCGAATTCATTAAAGAGGAGAAAGGTACCATGCTCAAAAACCGTATTGCGCTGACGCTCTCGATGGCGACGATGGCCTTCGGCCTGTTCTGGCTGATCTGGATTTTAATGTCCACCATCGGTGGATCCGGCGGTTCT
pstC	SRP	Native	CCGAATTCATTAAAGAGGAGAAAGGTACCATGATAATTTTCAGCGTGCTGGTAAAACTGGCGGCGCTGATTGTGCTATTGATGTTGGGTGGCATTATTGTCTCTCTGATCATCTCCTCCGGTGGATCCGGCGGTTCT
psuT	SRP	Native	CCGAATTCATTAAAGAGGAGAAAGGTACCATGGATATAATGAGAAGTGTTGTGGGGATGGTGGTGTTACTGGCAATAGCATTTCTGTTGTCAGTGAATAAAAAGAGCATCAGTTTGCGCGGTGGATCCGGCGGTTCT
ptsG	SRP	Native	CCGAATTCATTAAAGAGGAGAAAGGTACCATGATGCTGCCGGTATCCGTACTGCCTATCGCAGGTATTCTGCTGGGCGTCGGTTCCGCGAATTTCAGCTGGCTGCCCGCCGTTGTATCGGGTGGATCCGGCGGTTCT
purP	SRP	Native	CCGAATTCATTAAAGAGGAGAAAGGTACCATGACGACGGCACGGACCGAAGTGATCGCCGGTTTTACCACCTTCCTGACGATGGTTTACATCGTTTTTGTTAACCCGCAAATTCTTGGCGGTGGATCCGGCGGTTCT
putP	SRP	Native	CCGAATTCATTAAAGAGGAGAAAGGTACCATGGCTATTAGCACACCGATGTTGGTGACATTTTGTGTCTATATCTTTGGCATGATATTGATTGGGTTTATCGCCTGGCGATCAACGAAAGGTGGATCCGGCGGTTCT
puuP	SRP	Native	CCGAATTCATTAAAGAGGAGAAAGGTACCATGACCCGTCTGCGAAAATCACTGAAATTGTGGCAGGTGGTGATGATGGGTCTGGCCTATCTCACGCCGATGACCGTATTTGATACTTTTGGTGGATCCGGCGGTTCT
qseC	SRP	Native	CCGAATTCATTAAAGAGGAGAAAGGTACCATGCGTCTTAGTCTGCGCGTCAGGCTGACGCTAATCTTTTTAATTCTGGCCTCGGTGACCTGGCTGCTTTCCAGCTTTGTCGCCTGGAAAGGTGGATCCGGCGGTTCT
rarD	SRP	Native	CCGAATTCATTAAAGAGGAGAAAGGTACCATGCAGGGCGTATTACTCGCTCTTGCCGCTTATTTTATTTGGGGTATAGCGCCAGCGTACTTCAAGTTGATTTACTACGTGCCCGCCGATGGTGGATCCGGCGGTTCT
rbbA	SRP	Native	CCGAATTCATTAAAGAGGAGAAAGGTACCATGAGCCTGCCAGCGATTGTTCCGGCGGTGATCCCGCTTCTGCTGATGATGATCCCGTCAATGCTAAGCGCCCTTAGCGTGGTGCGGGAAGGTGGATCCGGCGGTTCT
rbsC	SRP	Native	CCGAATTCATTAAAGAGGAGAAAGGTACCATGCTGATGGAGCAGAAATCGCTTATCGCTCTGCTGGTGCTGATCGCGATTGTCTCGACGTTAAGCCCGAACTTTTTCACCATCAATAACGGTGGATCCGGCGGTTCT
rcnA	SRP	Native	CCGAATTCATTAAAGAGGAGAAAGGTACCATGACTCTTCTTCAGCAAGGAAACGCCTGGTTCTTCATCCCCAGCGCCATCTTACTTGGTGCGCTTCATGGCCTGGAACCAGGGCACTCAGGTGGATCCGGCGGTTCT
rcsC	SRP	Native	CCGAATTCATTAAAGAGGAGAAAGGTACCTTGTACATGTTCAGAGCATTGGCGTTAGTGCTCTGGCTGTTGATTGCTTTTTCATCCGTTTTTTACATCGTTAATGCGTTACATCAGCGAGGTGGATCCGGCGGTTCT
rfaL	SRP	Native	CCGAATTCATTAAAGAGGAGAAAGGTACCATGACTCTGAAATCATCAATGATTTTAGAGATAATAACTTATATATTATGTTTTTTTTCAATGATAATTGCATTCGTCGATAATACTTTCGGTGGATCCGGCGGTTCT
rfbX	SRP	Native	CCGAATTCATTAAAGAGGAGAAAGGTACCATGTTAAGAAGAAACGTTATATATCTGGCTGTCGTTCAAGGTAGCAATTATCTTTTACCATTGCTTACATTTCCATATCTTGTAAGAACAGGTGGATCCGGCGGTTCT
rfc	SRP	Native	CCGAATTCATTAAAGAGGAGAAAGGTACCATGATCTATCTTGTAATTAGTGTCTTTCTCATTACAGCATTTATCTGTTTATATCTTAAGAAGGATATATTTTATCCAGCCGTATGCGTTGGTGGATCCGGCGGTTCT
rfe	SRP	Native	CCGAATTCATTAAAGAGGAGAAAGGTACCGTGAATTTACTGACAGTGAGTACTGATCTCATCAGTATTTTTTTATTCACGACACTGTTTCTGTTTTTTGCCCGTAAGGTGGCAAAAAAAGGTGGATCCGGCGGTTCT
rhaT	SRP	Native	CCGAATTCATTAAAGAGGAGAAAGGTACCATGAGTAACGCGATTACGATGGGGATATTTTGGCATTTGATCGGCGCGGCCAGTGCAGCCTGTTTTTACGCTCCGTTCAAAAAAGTAAAAGGTGGATCCGGCGGTTCT
rhmT	SRP	Native	CCGAATTCATTAAAGAGGAGAAAGGTACCATGGACGCCGTGGTGAAGAAAAACCGTGTGCGTTTAATTCCGTTTATGTTGGCGCTGTATGTGCTGGCGTTTCTCGACCGTTCGAATATCGGTGGATCCGGCGGTTCT
rhtA	SRP	Native	CCGAATTCATTAAAGAGGAGAAAGGTACCATGTTACGTAAAATGCCGGTCTGGTTACCAATAGTCATATTGCTCGTTGCCATGGCGTCTATTCAGGGTGGAGCCTCGTTAGCTAAGTCAGGTGGATCCGGCGGTTCT
rhtB	SRP	Native	CCGAATTCATTAAAGAGGAGAAAGGTACCATGTTAGAATGGTGGTTTGCCTACCTGCTGACATCGATCATTTTAAGCCTGTCGCCAGGCTCTGGTGCAATCAACACTATGACCACCTCGGGTGGATCCGGCGGTTCT
rhtC	SRP	Native	CCGAATTCATTAAAGAGGAGAAAGGTACCATGTTGATGTTATTTCTCACCGTCGCCATGGTGCACATTGTGGCGCTTATGAGCCCCGGTCCCGATTTCTTTTTTGTCTCTCAGACCGCTGGTGGATCCGGCGGTTCT
rseC	SRP	Native	CCGAATTCATTAAAGAGGAGAAAGGTACCATGATCGCCGAAGGCAGCCTGCTTAGCTCCGCATTACTGGTTTATATGTCGCCGCTGGTGGGATTATTCCTTATCGCTTCGCTATTTCAGGGTGGATCCGGCGGTTCT
rseP	SRP	Native	CCGAATTCATTAAAGAGGAGAAAGGTACCATGCTGAGTTTTCTCTGGGATTTGGCTTCGTTCATCGTTGCACTGGGTGTACTTATCACCGTGCATGAATTTGGTCATTTCTGGGTTGCCGGTGGATCCGGCGGTTCT
rstB	SRP	Native	CCGAATTCATTAAAGAGGAGAAAGGTACCATGAAAAAACTGTTTATCCAGTTTTACCTGTTATTGTTTGTCTGCTTCCTTGTGATGTCTCTGCTGGTTGGGCTGGTGTACAAATTTACCGGTGGATCCGGCGGTTCT
rsxA	SRP	Native	CCGAATTCATTAAAGAGGAGAAAGGTACCATGACTGACTACCTGTTACTGTTTGTCGGAACTGTACTGGTCAATAACTTTGTACTGGTCAAGTTTCTCGGTCTCTGTCCGTTTATGGGGGGTGGATCCGGCGGTTCT
rsxD	SRP	Native	CCGAATTCATTAAAGAGGAGAAAGGTACCATGCGCCAGACATCGCGCATTATGCTGTTGGTGTTGCTCGCAGCCGTGCCAGGAATCGCAGCGCAACTGTGGTTTTTTGGTTGGGGTACTGGTGGATCCGGCGGTTCT
rsxE	SRP	Native	CCGAATTCATTAAAGAGGAGAAAGGTACCGTGGCGGTCACGTCCACTGCCACTAACGCTCTGGGTTTAGGACTTGCGACTACGCTGGTACTGACGCTGACCAACCTGACCATTTCGACGGGTGGATCCGGCGGTTCT
rtn	SRP	Native	CCGAATTCATTAAAGAGGAGAAAGGTACCATGTTTGGACGTAAGCTCCTGCTTACCTGCATTGTTGCAGGCGTAATGATTGCGATACTGGTGAGTTGCCTTCAGTTTTTAGTGGCCTGGGGTGGATCCGGCGGTTCT
rutG	SRP	Native	CCGAATTCATTAAAGAGGAGAAAGGTACCATGTTAATGCCGATTCTGATGGGGCTGGATCCCAATCTTTCCATTTTAATGTCGGGGATCGGCACGTTACTGTTTTTCTTTATTACCGGCGGTGGATCCGGCGGTTCT
sapB	SRP	Native	CCGAATTCATTAAAGAGGAGAAAGGTACCATGACCTTACGCCGCATTTTGTTATTGATTGTCACCTTGTTCCTGCTGACCTTCGTTGGCTTCAGCTTGAGCTATTTCACCCCTCATGCGGGTGGATCCGGCGGTTCT
sapC	SRP	Native	CCGAATTCATTAAAGAGGAGAAAGGTACCATGGACGCCTCTGCGATGGTCGGCCTGTACGGCTGCGCGGGGCTGGCTGTACTGTGTATTTTTGGCGGCTGGTTTGCGCCTTACGGCATCGGTGGATCCGGCGGTTCT
sbmA	SRP	Native	CCGAATTCATTAAAGAGGAGAAAGGTACCATGCCAAAGCCGGGAACGTTTTTTCTCTCGGCCTTCGTTTGGGCATTGATTGCCGTTATCTTCTGGCAAGCCGGTGGGGGTGACTGGGTGGGTGGATCCGGCGGTTCT
sdaC	SRP	Native	CCGAATTCATTAAAGAGGAGAAAGGTACCATGTGGCGCAAGACAGACACCATGTGGATGCTGGGCCTTTACGGCACGGCAATCGGCGCGGGCGTGCTGTTCCTGCCAATCAACGCCGGTGGTGGATCCGGCGGTTCT
sdhC	SRP	Native	CCGAATTCATTAAAGAGGAGAAAGGTACCATGACGGCGATAGCGTCCATTCTCCATCGCGTTTCCGGTGTGATCACCTTTGTTGCAGTGGGCATCCTGCTGTGGCTTCTGGGTACCAGCGGTGGATCCGGCGGTTCT
sdhD	SRP	Native	CCGAATTCATTAAAGAGGAGAAAGGTACCATGGGCGTACATGATTTCATCCTCGTTCGCGCTACCGCTATCGTCCTGACGCTCTACATCATTTATATGGTCGGTTTTTTCGCTACCAGTGGTGGATCCGGCGGTTCT
secD	SRP	Native	CCGAATTCATTAAAGAGGAGAAAGGTACCGTGAACCGTTATCCTTTGTGGAAGTACGTCATGCTGATCGTGGTGATTGTCATCGGTCTGCTGTATGCGCTTCCCAACCTGTTTGGTGAGGGTGGATCCGGCGGTTCT
secE	SRP	Native	CCGAATTCATTAAAGAGGAGAAAGGTACCATGGGCCTGGAAGCGATGAAGTGGGTCGTTGTGGTGGCATTGCTCCTGGTGGCGATTGTCGGCAACTATCTTTATCGCGACATTATGCTGGGTGGATCCGGCGGTTCT
secF	SRP	Native	CCGAATTCATTAAAGAGGAGAAAGGTACCGTGATGCGCTGGGACTACTGGGCTTTCGGCATCTCTGGTCTGCTGTTAATCGCTGCTATCGTTATTATGGGCGTGCGCGGCTTTAACTGGGGTGGATCCGGCGGTTCT
secG	SRP	Native	CCGAATTCATTAAAGAGGAGAAAGGTACCATGTATGAAGCTCTTTTAGTAGTTTTCCTTATTGTGGCAATTGGCCTTGTTGGTCTGATCATGCTGCAGCAAGGTAAAGGCGCTGATATGGGTGGATCCGGCGGTTCT
secY	SRP	Native	CCGAATTCATTAAAGAGGAGAAAGGTACCATGGAGCTGAAACGCAGACTGCTGTTTGTTATCGGTGCGCTGATTGTGTTCCGTATTGGCTCTTTTATTCCGATCCCTGGTATTGATGCCGGTGGATCCGGCGGTTCT
setA	SRP	Native	CCGAATTCATTAAAGAGGAGAAAGGTACCATGCGCCGTATGAACGGTGTTTACGCGGCATTTATGCTGGTCGCTTTTATGATGGGGGTGGCCGGGGCGCTACAGGCTCCTACATTGAGCGGTGGATCCGGCGGTTCT
setB	SRP	Native	CCGAATTCATTAAAGAGGAGAAAGGTACCATGAGCGCGAAATCGTTTGACCTGACCTCGACGGCGTTTTTAATCGTTGCCTTTCTCACCGGTATTGCGGGCGCTCTGCAAACCCCGACAGGTGGATCCGGCGGTTCT
setC	SRP	Native	CCGAATTCATTAAAGAGGAGAAAGGTACCATGCCATCAAAAATACTTGATCTCACTGCCGCGGCATTTTTACTTGTCGCCTTTCTGACGGGTATTGCGGGCGCTCTTCAGACTCCTACCGGTGGATCCGGCGGTTCT
sgcC	SRP	Native	CCGAATTCATTAAAGAGGAGAAAGGTACCATGTTTGATTACATCCTGTCTCTCGGCGGTACCGTTTTCGTCCCTATCATCATGATCGTGATTGGCCTTATCTTCCGCATCCCCTGGCTGGGTGGATCCGGCGGTTCT
shiA	SRP	Native	CCGAATTCATTAAAGAGGAGAAAGGTACCATGCGACGAGCTGCGTTAGGCAGCTTCGCTGGTGCCGTCGTCGACTGGTATGATTTTTTACTCTATGGCATCACCGCCGCACTGGTGTTTGGTGGATCCGGCGGTTCT
sieB	SRP	Native	CCGAATTCATTAAAGAGGAGAAAGGTACCATGCCACTCGAAAGACTTATGTATACGATTATCATTTTTGGTCTCACTCTCTGGCTGATACCGAAAGAGTTTACTGTCGCATTCAATGCTGGTGGATCCGGCGGTTCT
sohB	SRP	Native	CCGAATTCATTAAAGAGGAGAAAGGTACCGTGGAATATGGTTTGTTTTTGGCGAAAATCGTTACCGTTGTGCTAGCGATTGCGGCGATTGCCGCCATTATTGTCAATGTTGCTCAACGTGGTGGATCCGGCGGTTCT
srlA	SRP	Native	CCGAATTCATTAAAGAGGAGAAAGGTACCATGGTGTTTACCGGGATGGTGACCGGCATTCTTCCGCTGTTGATTAGCCTGCTGGTTATCATGAACGCACTGATTAATTTTATCGGTCAGGGTGGATCCGGCGGTTCT
srlE	SRP	Native	CCGAATTCATTAAAGAGGAGAAAGGTACCATGGTATTAAAAACCATTCTGCCGTTTATGGCATTCGTCTCGGCGCTCATTGGCATCATTATGGCTTCTGGCCTTGGTGACTGGATTGCCGGTGGATCCGGCGGTTCT
sstT	SRP	Native	CCGAATTCATTAAAGAGGAGAAAGGTACCATGCTATTCCGGCGTCTGGCTCATGGCAGCCTGGTAAAACAAATCCTGGTCGGCCTTGTTCTGGGGATTCTTCTGGCATGGATCTCAAAAGGTGGATCCGGCGGTTCT
ssuC	SRP	Native	CCGAATTCATTAAAGAGGAGAAAGGTACCATGTGGTTATTGCGCGTTGCCCCCTGGTTTTTACCGGTGGGCATCGTGGCGGTGTGGCAACTGGCCTCCTCGGTTGGCTGGCTGTCGACGGGTGGATCCGGCGGTTCT
sugE	SRP	Native	CCGAATTCATTAAAGAGGAGAAAGGTACCATGTCCTGGATTATCTTAGTTATTGCTGGTCTGCTGGAAGTGGTATGGGCCGTTGGCCTGAAATATACCCACGGCTTTAGTCGTTTGACGGGTGGATCCGGCGGTTCT
tap	SRP	Native	CCGAATTCATTAAAGAGGAGAAAGGTACCATGCGAATTTCGACCACGCTGTTTTTAATTTTGATTCTCTGCGGGATCTTGCAGATTGGCAGTAACGGCATGTCTTTTTGGGCATTTCGCGGTGGATCCGGCGGTTCT
tar	SRP	Native	CCGAATTCATTAAAGAGGAGAAAGGTACCATGAACCGTATCCGCGTAGTCACGCTGTTGGTAATGGTGCTGGGGGTATTCGCACTGTTACAGCTTATTTCCGGCAGTCTGTTTTTTTCTGGTGGATCCGGCGGTTCT
tatC	SRP	Native	CCGAATTCATTAAAGAGGAGAAAGGTACCATGCTGCGTAAGCGTCTGCTGAACTGCATTATCGCGGTGATCGTGATATTCCTGTGTCTGGTCTATTTCGCCAATGACATCTATCACCTGGGTGGATCCGGCGGTTCT
tauC	SRP	Native	CCGAATTCATTAAAGAGGAGAAAGGTACCATGTGGCGCTGGCCGCTCTCGCGTCAGGTGACCTTAAGCATTGGCACGTTAGCGGTTTTACTCACCGTATGGTGGACGGTGGCGACGCTGGGTGGATCCGGCGGTTCT
tdcC	SRP	Native	CCGAATTCATTAAAGAGGAGAAAGGTACCATGTGGCGTAAATCAGATACCACATGGACGTTAGGCTTGTTTGGTACGGCAATCGGCGCCGGGGTGCTGTTCTTCCCTATCCGCGCAGGTGGTGGATCCGGCGGTTCT
tehA	SRP	Native	CCGAATTCATTAAAGAGGAGAAAGGTACCATGAGCGATAAAGTGCTCAATTTGCCGGCAGGCTACTTTGGTATTGTGTTGGGGACGATAGGGATGGGATTTGCCTGGCGCTATGCCAGCGGTGGATCCGGCGGTTCT
thiP	SRP	Native	CCGAATTCATTAAAGAGGAGAAAGGTACCATGATTCCCGGCTGGTTAATTCCAGGTGTAAGCGCCACCACGCTGGTGGTAGCGGTTGCGCTGGCGGCGTTTCTCGCCCTGTGGTGGAACGGTGGATCCGGCGGTTCT
tnaB	SRP	Native	CCGAATTCATTAAAGAGGAGAAAGGTACCATGAAGCACTCTGCATTTTGGGGTGTTATGGTTATAGCAGGTACAGTAATTGGTGGAGGTATGTTTGCTTTACCTGTTGATCTTGCCGGTGGTGGATCCGGCGGTTCT
tolQ	SRP	Native	CCGAATTCATTAAAGAGGAGAAAGGTACCGTGCTGAAGGCTAGCCTTCTGGTTAAACTTATCATGTTGATTTTGATTGGTTTTTCAATCGCATCTTGGGCCATTATTATCCAGCGGACCGGTGGATCCGGCGGTTCT
torS	SRP	Native	CCGAATTCATTAAAGAGGAGAAAGGTACCGTGACCCGAAGACTCTGGATGGGCTTTGCCCTGATGGCGCTGTTAACCCTGACCAGTACCCTGGTGGGATGGTACAACCTGCGCTTTATCGGTGGATCCGGCGGTTCT
tqsA	SRP	Native	CCGAATTCATTAAAGAGGAGAAAGGTACCATGAAGCCGATCATCACGCTCAATGGCCTAAAAATCGTCATTATGTTGGGAATGCTGGTCATTATTCTCTGCGGTATCCGTTTTGCCGCCGGTGGATCCGGCGGTTCT
treB	SRP	Native	CCGAATTCATTAAAGAGGAGAAAGGTACCATGTGGCATGAGCAGTTGATCTCTCATTTCGCGGTGATCTTCTTCCCGTTGCTGCCCGCGTTGATTAGCGGCGGTTTGATCCTCGGTTTTGGTGGATCCGGCGGTTCT
trg	SRP	Native	CCGAATTCATTAAAGAGGAGAAAGGTACCATGAGGTTGGTTCCGTTATTTGCCTGCATTCTAGGCGGTATCTTAGTTCTATTCGCATTAAGTTCAGCCCTGGCTGGCTATTTCCTCTGGGGTGGATCCGGCGGTTCT
trkG	SRP	Native	CCGAATTCATTAAAGAGGAGAAAGGTACCATGGTTGTTACTCATATGTGTGGGTTCCTGGTTTGGCTCTATAGTCTTTCAATGTTGCCACCAATGGTTGTAGCATTGTTTTATAAAGAAGGTGGATCCGGCGGTTCT
trkH	SRP	Native	CCGAATTCATTAAAGAGGAGAAAGGTACCATGGCCATTACCCGAATCGTTGGACTACTGGTCATCTTATTTTCAGGGACCATGATTATCCCTGGGCTGGTAGCACTCATCTACCGGGATGGTGGATCCGGCGGTTCT
tsgA	SRP	Native	CCGAATTCATTAAAGAGGAGAAAGGTACCATGAAGCTCACATGGATTAGCTTTCTCTCCTACGCACTGACTGGTGCGTTGGTTATTGTCACCGGGATGGTGATGGGAAATATCGCCGATGGTGGATCCGGCGGTTCT
tsr	SRP	Native	CCGAATTCATTAAAGAGGAGAAAGGTACCATGAAACGTATCAAAATTGTGACCAGCTTACTGCTGGTTTTGGCCGTTTTTGGCCTTTTACAACTGACATCAGGCGGTCTGTTCTTTAATGGTGGATCCGGCGGTTCT
ttdT	SRP	Native	CCGAATTCATTAAAGAGGAGAAAGGTACCATGCCTTCCACTGAATGGTGGCGATATCTTGCGCCGCTGGCGGTCATCGCCATTATTGCTCTACTTCCGGTTCCCGCAGGGCTGGAGAACGGTGGATCCGGCGGTTCT
tyrP	SRP	Native	CCGAATTCATTAAAGAGGAGAAAGGTACCGTGAACAGAACCCTGGGAAGTGTTTTTATCGTGGCGGGAACCACAATTGGCGCAGGCATGCTGGCAATGCCGCTGGCTGCGGCCGGTGTTGGTGGATCCGGCGGTTCT
ubiA	SRP	Native	CCGAATTCATTAAAGAGGAGAAAGGTACCATGATGCGTACGGATAAGCCAATTGGCGCGTTACTGCTGCTCTGGCCAACATTATGGGCGTTGTGGGTGGCGACACCGGGCGTTCCCCAGGGTGGATCCGGCGGTTCT
ubiB	SRP	Native	CCGAATTCATTAAAGAGGAGAAAGGTACCATGCGTCAGGGACAATCGCGTTATTTTCTCGGAATTGGCGCTACGTTAGTATTAAGTGGCACATTCTTGTTGGTCAGCCGACCTGAATGGGGTGGATCCGGCGGTTCT
ugpA	SRP	Native	CCGAATTCATTAAAGAGGAGAAAGGTACCATGTTCCGCTCGCGCTGGCTGCCTTATCTGCTGGTCGCGCCGCAGCTCATCATCACCGTTATCTTTTTTATCTGGCCTGCGGGCGAAGCGGGTGGATCCGGCGGTTCT
ugpE	SRP	Native	CCGAATTCATTAAAGAGGAGAAAGGTACCATGGAGAACCGTCCGTGGCTGACGATATTCAGCCATACCATGCTGATCCTCGGGATCGCGGTGATCCTCTTCCCGCTGTACGTGGCGTTTGGTGGATCCGGCGGTTCT
uhpB	SRP	Native	CCGAATTCATTAAAGAGGAGAAAGGTACCATGACGTTGTTCTCCCGCTTAATTACCGTTATTGCCTGCTTTTTTATCTTCTCTGCCGCATGGTTTTGCCTGTGGAGTATCAGCCTGCATGGTGGATCCGGCGGTTCT
uhpC	SRP	Native	CCGAATTCATTAAAGAGGAGAAAGGTACCATGGATGCCCGCTATCGCTACTGGCGTCGGCATATTCTGCTGACCATCTGGCTGGGTTACGCGCTGTTTTACTTCACGCGGAAAAGTTTTGGTGGATCCGGCGGTTCT
uhpT	SRP	Native	CCGAATTCATTAAAGAGGAGAAAGGTACCATGAAAATGTGGTTCAAACCGTTCATGCAATCCTACCTGGTGGTCTTTATCGGCTACCTGACGATGTACCTGATTCGCAAGAACTTTAACGGTGGATCCGGCGGTTCT
uidB	SRP	Native	CCGAATTCATTAAAGAGGAGAAAGGTACCATGCGCACCATCGTCGGCTACAGCCTCGGTGACGTCGCCAATAACTTCGCCTTCGCAATGGGGGCGCTCTTCCTGTTGAGTTACTACACCGGTGGATCCGGCGGTTCT
ulaA	SRP	Native	CCGAATTCATTAAAGAGGAGAAAGGTACCATGGTGTTTTTTAACCAGGTCATGACCAATGCCCCGTTGTTGCTGGGTATTGTGACCTGTCTGGGCTACATCCTACTGCGCAAAAGTGTCGGTGGATCCGGCGGTTCT
uraA	SRP	Native	CCGAATTCATTAAAGAGGAGAAAGGTACCATGAGTGAAAGACCGCCACTTTTACAGACAATCCCGCTTAGTTTGCAACATTTGTTCGCCATGTTTGGTGCAACCGTCCTGGTGCCCGTCGGTGGATCCGGCGGTTCT
uspB	SRP	Native	CCGAATTCATTAAAGAGGAGAAAGGTACCATGATAAGCACCGTCGCATTATTTTGGGCTTTATGTGTCGTTTGCATTGTTAACATGGCGCGCTATTTCTCATCACTACGCGCGTTGTTAGGTGGATCCGGCGGTTCT
wcaD	SRP	Native	CCGAATTCATTAAAGAGGAGAAAGGTACCATGTCAACTTCTATCAGAATCTGTAGCTACCTGTTGCTGCCGCTGATTTATCTGCTGGTTAACGTCAAAATCGCCCAGCTTGGCGAAAGTGGTGGATCCGGCGGTTCT
wcaJ	SRP	Native	CCGAATTCATTAAAGAGGAGAAAGGTACCATGGAGCGAGCGAAAACCAATGCATCGTTAATCTCTATGGTGCAACGCTTTTCAGATATCACCATCATGTTTGCCGGACTATGGCTGGTTGGTGGATCCGGCGGTTCT
wecH	SRP	Native	CCGAATTCATTAAAGAGGAGAAAGGTACCATGTGGATTGATAACCTGCGAGGGATAGCGTGTTTAATGGTGGTGATGATTCACACCACTACCTGGTATGTGACCAATGCTCATAGTGTTGGTGGATCCGGCGGTTCT
wzc	SRP	Native	CCGAATTCATTAAAGAGGAGAAAGGTACCATGATTGAAGCGCGCTGGTGGGTGATTGGCATCACCACCGTATTCGCCCTCTGTGCCGTGGTTTACACCTTCTTCGCCACGCCGATTTATGGTGGATCCGGCGGTTCT
wzxC	SRP	Native	CCGAATTCATTAAAGAGGAGAAAGGTACCATGAGCGGCGCGAAGTGGTCGGCGATTGCCACGGTGATCATCATCGGCCTCGGGCTGGTGCAGATGACCGTGCTGGCGCGGATTATCGACGGTGGATCCGGCGGTTCT
wzxE	SRP	Native	CCGAATTCATTAAAGAGGAGAAAGGTACCATGTGGACGGCGGCCAGTACACTGGTCAAGATTGGTGCCGGGTTACTGGTCGGTAAGTTGCTGGCGGTGTCATTTGGTCCGGCGGGGCTTGGTGGATCCGGCGGTTCT
wzyE	SRP	Native	CCGAATTCATTAAAGAGGAGAAAGGTACCATGAGTCTGCTGCAATTCAGTGGCCTGTTTGTTGTCTGGCTGCTCTGCACGCTGTTTATTGCCACGCTGACCTGGTTTGAGTTTCGCCGTGGTGGATCCGGCGGTTCT
wzzE	SRP	Native	CCGAATTCATTAAAGAGGAGAAAGGTACCATGACCTTGTGGGCTGGGAAGCTATGGATTATTGGCATGGGGCTGGCGTTTGCGTTAATCGCGCTGGCGTATACGTTTTTTGCTCGTCAGGGTGGATCCGGCGGTTCT
xanP	SRP	Native	CCGAATTCATTAAAGAGGAGAAAGGTACCATGGCCTGTCAGCATCTGCTGGCGATGTTCGTTGCGGTGATCACGCCAGCGCTATTAATCTGCCAGGCGCTGGGTTTACCGGCACAAGACGGTGGATCCGGCGGTTCT
xanQ	SRP	Native	CCGAATTCATTAAAGAGGAGAAAGGTACCATGCCCTTTCATCAGGCTCTCGTTGGTGCCATTACCCATCTGTTGGCAATTTTCGTTCCGATGGTAACCCCCGCGTTAATCGTGGGTGCGGGTGGATCCGGCGGTTCT
xapB	SRP	Native	CCGAATTCATTAAAGAGGAGAAAGGTACCATGCGCTTAAAGGTAATGTCCTTTTTGCAATATTTTATCTGGGGGAGCTGGCTGGTTACCCTCGGCTCTTACATGATTAATACTCTTCATGGTGGATCCGGCGGTTCT
xylE	SRP	Native	CCGAATTCATTAAAGAGGAGAAAGGTACCATGTATATATTTTCGATTACCTTAGTCGCTACATTAGGTGGTTTATTATTTGGCTACGACACCGCCGTTATTTCCGGTACTGTTGAGTCAGGTGGATCCGGCGGTTCT
xylH	SRP	Native	CCGAATTCATTAAAGAGGAGAAAGGTACCATGTCCGGGCTGAAATCACTGAATTTGCAGGTCTTCGTGATGATTGCAGCTATCATCGCAATCATGCTGTTCTTTACCTGGACCACCGATGGTGGATCCGGCGGTTCT
yaaH	SRP	Native	CCGAATTCATTAAAGAGGAGAAAGGTACCATGAATCCGGCACCGCTGGGCCTGATGGGCTTCGGCATGACCACCATTCTGCTTAACCTGCACAACGTGGGTTATTTCGCTCTGGACGGTGGTGGATCCGGCGGTTCT
yaaJ	SRP	Native	CCGAATTCATTAAAGAGGAGAAAGGTACCATGAACAGCGTCCTTTGGGGATCGGTAATGATTTACCTGCTCTTCGGCGCAGGTTGTTGGTTCACTTTTCGCACCGGATTTGTGCAGTTTGGTGGATCCGGCGGTTCT
yaaU	SRP	Native	CCGAATTCATTAAAGAGGAGAAAGGTACCATGATTCACCGCCGCATTTTGCTGTGGGGAAGCGGTGGTCCGTTTCTGGATGGTTATGTACTGGTAATGATTGGCGTGGCGCTGGAGCAAGGTGGATCCGGCGGTTCT
yabI	SRP	Native	CCGAATTCATTAAAGAGGAGAAAGGTACCATGTCATTGATGGCGGTGGTGTTGGTGGCCTTTCTGGAGTCGCTGGCGCTGGTCGGTTTGATTCTACCCGGTACGGTGCTGATGGCGGGGGGTGGATCCGGCGGTTCT
yadH	SRP	Native	CCGAATTCATTAAAGAGGAGAAAGGTACCATGGAGATCCATCGCTTTATGCGTATCTGGGTGCAGACGCTGGTGCCGCCAGTCATCACCATGACCCTTTACTTTATTATCTTCGGTAACGGTGGATCCGGCGGTTCT
yadS	SRP	Native	CCGAATTCATTAAAGAGGAGAAAGGTACCATGCTCGTCTATTGGCTGGATATAGTCGGCACAGCGGTATTTGCCATCTCCGGCGTTTTGTTAGCCGGAAAATTGCGTATGGACCCTTTTGGTGGATCCGGCGGTTCT
yafU	SRP	Native	CCGAATTCATTAAAGAGGAGAAAGGTACCAGATCAGAGCGAGATCTGGTTAATTTTCTTGGCGATTTTTCAATGGATGTGGCCAAAGCAGTTATAGCCGGTGGTGTTGCAACCGCTATTGGTGGATCCGGCGGTTCT
yagG	SRP	Native	CCGAATTCATTAAAGAGGAGAAAGGTACCATGGACAAAATTGGCTACGGGCTGGGAGACACCGCCTGCGGCTTCGTCTGGCAGGCCACGATGTTCCTGCTGGCCTATTTCTACACCGACGGTGGATCCGGCGGTTCT
yagU	SRP	Native	CCGAATTCATTAAAGAGGAGAAAGGTACCATGCCGAACCGCAGACGTTATGGTCTTGCTGCATTCATTGGGCTGATTGCTGGCGTTGTTTCCGCATTCGTGAAGTGGGGGGCTGAAGTTGGTGGATCCGGCGGTTCT
yahC	SRP	Native	CCGAATTCATTAAAGAGGAGAAAGGTACCATGGTCGGGCTCTCTCAAGGATGGGAATTATTAGGAACCATTGGCTTCGTCGCCTTTTGCAGTTTTTATGCCGCAGGCGGCGGTAAATCGGGTGGATCCGGCGGTTCT
yahN	SRP	Native	CCGAATTCATTAAAGAGGAGAAAGGTACCATGCCTTTGCATGCCGTTTACCTGACCGTAGGACTGTTCGTGATTACTTTTTTTAATCCGGGAGCCAATCTCTTTGTGGTAGTACAAACCGGTGGATCCGGCGGTTCT
yaiP	SRP	Native	CCGAATTCATTAAAGAGGAGAAAGGTACCATGAAAACCTGGATATTTATCTGTATGTCCATAGCAATGTTGCTATGGTTTTTAAGTACGCTAAGACGTAAACCCAGTCAAAAGAAAGGCGGTGGATCCGGCGGTTCT
yaiY	SRP	Native	CCGAATTCATTAAAGAGGAGAAAGGTACCATGACGCCTGGCAACATTGCCTATGCGTTGTTTGTGCTGTTTTGCTTTTGGGCTGGGGCGCAATTGCTGAACCTGTTAGTGCATGCGCCCGGTGGATCCGGCGGTTCT
yaiZ	SRP	Native	CCGAATTCATTAAAGAGGAGAAAGGTACCATGCGCCGTGACTGGCACTACTATGCGTTCGCCATTGGCCTTATATTCATTCTTAATGGCGTGGTGGGGTTACTGGGATTTGAAGCAAAAGGTGGATCCGGCGGTTCT
yajR	SRP	Native	CCGAATTCATTAAAGAGGAGAAAGGTACCATGGGTGAGAGGCGCGCGACCTGGGGTTTAGGGACCGTATTCTCGTTGCGCATGCTGGGCATGTTTATGGTTCTGCCGGTTCTGACCACGGGTGGATCCGGCGGTTCT
ybaL	SRP	Native	CCGAATTCATTAAAGAGGAGAAAGGTACCATGCATCACGCCACCCCGCTTATCACCACCATTGTTGGCGGCCTTGTGCTCGCCTTTATCCTCGGCATGCTGGCCAATAAACTACGTATTGGTGGATCCGGCGGTTCT
ybaN	SRP	Native	CCGAATTCATTAAAGAGGAGAAAGGTACCATGCAACGAATCATTTTAATCATCATTGGCTGGCTGGCGGTAGTGCTGGGTACGCTGGGCGTGGTATTACCGGTATTACCGACGACGCCGGGTGGATCCGGCGGTTCT
ybaT	SRP	Native	CCGAATTCATTAAAGAGGAGAAAGGTACCATGGGTAACAAACCTCTCGGTCTATGGAACGTCGTTTCCATCGGCATTGGGGCAATGGTGGGGGCGGGGATCTTCGCGCTGCTGGGGCAGGGTGGATCCGGCGGTTCT
ybbD	SRP	Native	CCGAATTCATTAAAGAGGAGAAAGGTACCATGAATCTATCAAAGATGATAATATTTATTTTTGCTATTATAATCATTGTTGTTTTATGCGTAATTACTTATCTTTATTTATACAAAGATGGTGGATCCGGCGGTTCT
ybbJ	SRP	Native	CCGAATTCATTAAAGAGGAGAAAGGTACCATGATGGAGTTAATGGTCGTTCATCCACATATTTTCTGGCTCAGTCTCGGCGGTTTGCTGCTGGCAGCCGAGATGCTGGGCGGAAATGGTGGTGGATCCGGCGGTTCT
ybbM	SRP	Native	CCGAATTCATTAAAGAGGAGAAAGGTACCATGAACTCGCATAATATTACTAACGAATCATTAGCACTGGCATTAATGCTGGTGGTGGTGGCAATCTTAATTAGCCATAAAGAAAAACTGGGTGGATCCGGCGGTTCT
ybbP	SRP	Native	CCGAATTCATTAAAGAGGAGAAAGGTACCATGGAATGGCGTTCGCCGTCGCTATTAATTGTCTGGCTGGCGCTAAGCCTGGCGGTGGCCTGCGTGCTGGCGCTGGGCAATATCAGCGATGGTGGATCCGGCGGTTCT
ybbW	SRP	Native	CCGAATTCATTAAAGAGGAGAAAGGTACCATGGTGATGGTCGGCGGCTTTTTTATTCTCGGCTTGTCTACCTTTAGTATTATGCTGGCAATTATCCTCAGCGCCTTTTTCATTGCCGCGGGTGGATCCGGCGGTTCT
ybbY	SRP	Native	CCGAATTCATTAAAGAGGAGAAAGGTACCATGCTGTTATCAGGATTTCAGTGGTTTTTCTTTATTTTTTGCAACACGGTTGTGGTTCCTCCTACGCTACTTTCTGCTTTTCAGTTGCCGGGTGGATCCGGCGGTTCT
ybcI	SRP	Native	CCGAATTCATTAAAGAGGAGAAAGGTACCATGGCCGTTCCCCTATGCATTGGTTTAGGGTTGGGTTCGAAAGTCATCCCTCCGCGTCTGTTATTTGCCGGAATCATCCTGGCGATGCTGGGTGGATCCGGCGGTTCT
ybdJ	SRP	Native	CCGAATTCATTAAAGAGGAGAAAGGTACCATGACCACCGCAGCAGGCATTTTGCTGATGGCTTTCCTCTCTTGCCTGCTGCTGCCCGCCCCCGCACTGGGGCTGGCGCTGGCACAAAAAGGTGGATCCGGCGGTTCT
ybfB	SRP	Native	CCGAATTCATTAAAGAGGAGAAAGGTACCATGAAATATATTATTTTTTTATTCAGAGCTATATGGCTGGCTTTATCGCTTTTAATACTATTCTTTTCCATGCATAGACTTTCACTATTAGGTGGATCCGGCGGTTCT
ybgE	SRP	Native	CCGAATTCATTAAAGAGGAGAAAGGTACCATGGACAAGCGCCCCCTGCGGGCGCTTTCCTTCGTGATGGCGCTTCTGTTAGCAGGATGTATGTTTTGGGACCCATCTCGTTTTGCCGCGGGTGGATCCGGCGGTTCT
ybhI	SRP	Native	CCGAATTCATTAAAGAGGAGAAAGGTACCATGAATAAGAAATCGTTATGGAAGCTAATTCTGATATTAGCGATCCCATGTATTATTGGTTTTATGCCAGCTCCGGCAGGATTAAGCGAAGGTGGATCCGGCGGTTCT
ybhL	SRP	Native	CCGAATTCATTAAAGAGGAGAAAGGTACCATGTTGCAAACTTATATGGCTCAAGTCTATGGCTGGATGACCGTTGGCTTGTTGCTGACCGCATTTGTTGCCTGGTATGCGGCTAATTCCGGTGGATCCGGCGGTTCT
ybhM	SRP	Native	CCGAATTCATTAAAGAGGAGAAAGGTACCATGCACGAGGCCAGGATATTAAACGGTATATGGCTCATTACCGCTTTAGGTTTGGTGGCAACCGCAGGACTAGCCTGGGGAGCTAAGTATGGTGGATCCGGCGGTTCT
ybhN	SRP	Native	CCGAATTCATTAAAGAGGAGAAAGGTACCATGCGCTGGCGCTTAGCAAAGAAGATCCTCACCTGGCTGTTTTTTATCGCGGTGATTGTGTTGCTGGTGGTCTACGCCAAAAAAGTGGACGGTGGATCCGGCGGTTCT
ybhQ	SRP	Native	CCGAATTCATTAAAGAGGAGAAAGGTACCATGCGTGTCGCAACGGGTCTAAGTTGCTGGCAGATTATGTTGCATTTACTGGTAGTGGCGCTGCTGGTGGTGGGCTGGATGAGTAAGACTGGTGGATCCGGCGGTTCT
ybhR	SRP	Native	CCGAATTCATTAAAGAGGAGAAAGGTACCATGCCGCAAACCCGCGCGATTCTGATTTTACCCGTGCTAATTCAGGTGATCCTGTTCCCGTTCGCCGCCACGCTGGAAGTGACTAACGCCGGTGGATCCGGCGGTTCT
ybhS	SRP	Native	CCGAATTCATTAAAGAGGAGAAAGGTACCATGGTTCGCGATCCGAGTAGCTGGCTGATTGCGGTAGTGATCCCGCTGCTACTGCTGTTTATTTTTGGTTACGGCATTAACCTCGACTCCGGTGGATCCGGCGGTTCT
ybiO	SRP	Native	CCGAATTCATTAAAGAGGAGAAAGGTACCATGCGGTGGATCCTGTTCATCCTCTTCTGCCTGCTGGGCGCACCTGCCCACGCGGTATCCATACCCGGCGTTACAACCACAACGACAACGGGTGGATCCGGCGGTTCT
ybiP	SRP	Native	CCGAATTCATTAAAGAGGAGAAAGGTACCATGCTATTAATTAACCTCGGCTTAGGTTACCCCTTCAGTTTGCTCTACACCGCTGCGTTTACGGCTATTTTGCTTTTGCTATGGCGAACAGGTGGATCCGGCGGTTCT
ybiR	SRP	Native	CCGAATTCATTAAAGAGGAGAAAGGTACCATGACGCTGCAAGGCGATCGTTTTTTTCAGTTATTAATTCTTGTTGGTATCGGATTAAGCTTTTTCGTGCCCTTTGCACCGAAATCCTGGGGTGGATCCGGCGGTTCT
ybjC	SRP	Native	CCGAATTCATTAAAGAGGAGAAAGGTACCATGGCGATCGGTAAATTGCCTAAAGGCGTGTTGATACTGGAATTTATCGGAATGATGCTACTGGCGGTGGCGCTGCTGTCGGTAAGCGACGGTGGATCCGGCGGTTCT
ybjE	SRP	Native	CCGAATTCATTAAAGAGGAGAAAGGTACCATGTTTTCTGGGCTGTTAATCATTCTGGTTCCCCTGATTGTGGGTTACCTCATTCCGCTTCGCCAACAAGCTGCGTTAAAAGTTATTAATGGTGGATCCGGCGGTTCT
ybjG	SRP	Native	CCGAATTCATTAAAGAGGAGAAAGGTACCATGATGATCTCGTTGGCGATTTTTATTGCTAAAGATTTGATTACCGTGGTGCCGTTGCTGGCCGTGGTACTTTGGTTGTGGGGGCTTACAGGTGGATCCGGCGGTTCT
ybjJ	SRP	Native	CCGAATTCATTAAAGAGGAGAAAGGTACCATGAATGCATTGAAACGCCGAACCTGGGCGCTGTTTATGTTCTTCTTTTTGCCAGGCCTGTTAATGGCGTCCTGGGCAACCCGTACGCCTGGTGGATCCGGCGGTTCT
ybjL	SRP	Native	CCGAATTCATTAAAGAGGAGAAAGGTACCGTGTTAAATGGGAATTACATTCTGTTATTATTTGTGGTCCTCGCGCTTGGGCTATGTCTCGGAAAGTTACGACTTGGTTCGATCCAACTGGGTGGATCCGGCGGTTCT
ybjM	SRP	Native	CCGAATTCATTAAAGAGGAGAAAGGTACCGTGAAACATAAACAACGTTGGGCGGGGGCAATCTGCTGTTTTGTCCTCTTCATTGTGGTGTGCCTTTTTCTGGCGACGCACATGAAAGGCGGTGGATCCGGCGGTTCT
ybjO	SRP	Native	CCGAATTCATTAAAGAGGAGAAAGGTACCATGGCTCGCCTGAATGTGCCTGCGCTGGTGCAGGTGGCGGCGCTCGCCATTATTATGATCCGTGGCCTCGACGTGCTGATGATTTTCAATGGTGGATCCGGCGGTTCT
ycaD	SRP	Native	CCGAATTCATTAAAGAGGAGAAAGGTACCATGACGTATACCCAGCCTGTCATGCTTTTGCTGTCTGGCCTGCTTTTGTTGACTCTGGCGATTGCGGTGTTAAATACACTCGTGCCGCTTGGTGGATCCGGCGGTTCT
ycaI	SRP	Native	CCGAATTCATTAAAGAGGAGAAAGGTACCATGATAACGACAGTCGGTGTATGCATAATTAGCGGAATTTTTCCGTTGCTGATTTTGCCCCAATTGCCTGGGACATTAACCCTTGCGTTTGGTGGATCCGGCGGTTCT
ycaM	SRP	Native	CCGAATTCATTAAAGAGGAGAAAGGTACCATGAAACAGTTGCGATGGTACAACATTGCGCTGATGTCTTTTATCACTGTCTGGGGTTTTGGCAACGTTGTTAATAACTATGCCAACCAGGGTGGATCCGGCGGTTCT
ycaP	SRP	Native	CCGAATTCATTAAAGAGGAGAAAGGTACCATGTTTGATAAAGTGCCTTTTGATTTCCTTGGCGAAGTTGCACTACGTAGTCTTTATACCTTTGTACTGGTCTTTTTGTTCCTCAAAATGGGTGGATCCGGCGGTTCT
ycbC	SRP	Native	CCGAATTCATTAAAGAGGAGAAAGGTACCATGAAAAAAGTGATTGGCAATATGTTGCTGCCACTTCCGCTGATGTTGTTGATTATTGGCGCTGGCCTGGCGCTGCTGTGGTTTAGCCGTGGTGGATCCGGCGGTTCT
yccA	SRP	Native	CCGAATTCATTAAAGAGGAGAAAGGTACCATGAGCACCCATAAGGTGCTGCGTAATACCTATTTTCTGCTGAGCCTGACGCTGGCCTTTTCGGCGATTACCGCAACTGCCAGTACGGTGGGTGGATCCGGCGGTTCT
yccF	SRP	Native	CCGAATTCATTAAAGAGGAGAAAGGTACCATGGTGCTTGGCGGATTTGCCACCACTCTGGGCTGGCTGTTGGCGACTCTGGTCAGTATTGTGCTGATTTTTACCTTACCGCTGACACGAGGTGGATCCGGCGGTTCT
yccM	SRP	Native	CCGAATTCATTAAAGAGGAGAAAGGTACCATGTGGCGTAAAGCGACGCAATTATTACTGTTGGCAATGAATATTTATATTGCCATCACGTTCTGGTATTGGGTGCGCTATTACGAAACGGGTGGATCCGGCGGTTCT
yccS	SRP	Native	CCGAATTCATTAAAGAGGAGAAAGGTACCATGTATACCTGGAACAGCGCCTGGCTGTATTACGCGCGTATTTTTATTGCGCTTTGTGGAACCACAGCGTTTCCGTGGTGGCTGGGTGATGGTGGATCCGGCGGTTCT
ycdT	SRP	Native	CCGAATTCATTAAAGAGGAGAAAGGTACCATGAAAGACTATTTGAGAATTAGTAGTACTGTATTAGTGAGCTTATTGTTTGGGCTTGCTTTGGTTTTGGTGAATAGTTGGTTTAATCAGGGTGGATCCGGCGGTTCT
ycdU	SRP	Native	CCGAATTCATTAAAGAGGAGAAAGGTACCATGGATAAACGAAATCTGATATACATTTATGCTATTGGACTTATTCTGATAGGCTTTTATTGGAAGAATGCAGGGTTTACTTTTCCATCAGGTGGATCCGGCGGTTCT
ycdZ	SRP	Native	CCGAATTCATTAAAGAGGAGAAAGGTACCATGGGTATCTGGGGATGGGTGGCTGTTTCCCTGGGCTTACTAAGCTGGGCGGGCTTCCTGGGCTGTACGGCCTACTTTGCCTGCCCGCAAGGTGGATCCGGCGGTTCT
yceJ	SRP	Native	CCGAATTCATTAAAGAGGAGAAAGGTACCATGCGCTATGGTGTTATATCTGCGGCCTTCCATTGGCTAAGCGCAATTATTGTCTACGGCATGTTTGCTTTAGGTCTGTGGATGGTCACGGGTGGATCCGGCGGTTCT
ycfT	SRP	Native	CCGAATTCATTAAAGAGGAGAAAGGTACCATGATTAACCAGATCAAAGGGTTATGTATTTGTCTGGTGGTGATTTATCACTCGGTCATTACCTTTTATCCGCATCTGACCACTTTTCAGGGTGGATCCGGCGGTTCT
ycfZ	SRP	Native	CCGAATTCATTAAAGAGGAGAAAGGTACCATGAAAAAATTCATTATACTGCTCAGTTTACTGATACTCCTGCCTCTGACAGCAGCCAGCAAGCCATTAATTCCAATAATGAAGACACTTGGTGGATCCGGCGGTTCT
ycgG	SRP	Native	CCGAATTCATTAAAGAGGAGAAAGGTACCATGCGCAATACACTCATACCCATCCTCGTTGCGATATGCTTGTTTATTACCGGTGTCGCTATTTTGAACATCCAGCTCTGGTATTCCGCAGGTGGATCCGGCGGTTCT
ychE	SRP	Native	CCGAATTCATTAAAGAGGAGAAAGGTACCGTGTTTGATTTTCCCGTTTACTTCAAATTTTTCATCGGGTTATTTGCGCTGGTCAACCCGGTAGGGATTATTCCCGTCTTTATCAGCATGGGTGGATCCGGCGGTTCT
ychH	SRP	Native	CCGAATTCATTAAAGAGGAGAAAGGTACCATGCGCAAAAACGCTTCGTTACTCGGTAACGTGCTCATGGGGTTGGGTCTGGTGGTAATGGTGGTCGGCGTGGGGTATTCAATCCTCAACGGTGGATCCGGCGGTTCT
ychM	SRP	Native	CCGAATTCATTAAAGAGGAGAAAGGTACCGTGACCCGTGACCTGATTGCCGGGATAACCGTCGGGATTATTGCTATCCCGCTGGCGATGGCGTTGGCTATTGGTAGTGGTGTGGCACCCGGTGGATCCGGCGGTTCT
ychQ	SRP	Native	CCGAATTCATTAAAGAGGAGAAAGGTACCATGTTTTCTACACTGCTTAGTGTTCATCTTATTAGTATCGCGCTTTCTGTTGGGCTATTAACCTTACGTTTCTGGCTACGTTATCAGAAGGGTGGATCCGGCGGTTCT
yciB	SRP	Native	CCGAATTCATTAAAGAGGAGAAAGGTACCATGAAGATTTATGACATCTATGCGGCTACTGCGGCGCTGATCGTCGCCACGGCGATTGTGCTTATCTATAGCTGGGTTCGCTTTCGTAAGGGTGGATCCGGCGGTTCT
yciC	SRP	Native	CCGAATTCATTAAAGAGGAGAAAGGTACCATGTTCCGTAATCAATTTATGACCATTCTGTTGGTATCGTTGCTATGTGCGTTTATCACAGTGGTGTTAGGGCATGTTTTCTCACCCAGTGGTGGATCCGGCGGTTCT
yciQ	SRP	Native	CCGAATTCATTAAAGAGGAGAAAGGTACCATGTTACCCTCCACGTCATCGTTGTTAATTTGGTTTCCGTGTCTGTTCCTGGTTTGTGGATGGTTATATCTCTGGAAGCGCAGGCCGCAAGGTGGATCCGGCGGTTCT
yciS	SRP	Native	CCGAATTCATTAAAGAGGAGAAAGGTACCGTGAAATATTTACTCATTTTCTTACTGGTGTTAGCGATCTTCGTGATTTCGGTCACGTTGGGTGCGCAGAACGATCAACAGGTGACGTTTGGTGGATCCGGCGGTTCT
ycjF	SRP	Native	CCGAATTCATTAAAGAGGAGAAAGGTACCATGAGCCTGTGGCGCAAAATGGTGATGGGAGGGCTGGCTCTGTTTGGCGCAAGCGTTGTCGGGCAGGGTGTACAGTGGACAATGAATGCCGGTGGATCCGGCGGTTCT
ycjO	SRP	Native	CCGAATTCATTAAAGAGGAGAAAGGTACCATGTCCGATATGCCCTTTGCGCTGCTGCTTCTCGCGCCCAGCTTATTACTGCTGGGCGGTCTGGTGGCGTGGCCGATGGTGTCGAATATCGGTGGATCCGGCGGTTCT
ycjP	SRP	Native	CCGAATTCATTAAAGAGGAGAAAGGTACCATGCTCAGTCGCATCGGTTTTTACTGCGGGCTGGCGCTGTTTCTCATCATCACGCTGTTTCCATTTTTTGTGATGCTGATGACCTCGTTCGGTGGATCCGGCGGTTCT
ydaN	SRP	Native	CCGAATTCATTAAAGAGGAGAAAGGTACCGTGTATACAATGTCGTTGATGGCAATGGTCTTTTTACCCAGTACCTTTCTGACCGGGTTATTTGGCGTCAACCTTGGTGGGATCCCTGGCGGTGGATCCGGCGGTTCT
ydcO	SRP	Native	CCGAATTCATTAAAGAGGAGAAAGGTACCATGTCTATTCCTCCACCCACGCTACTGGCGGGGTTTCTGGCGGTATTAATTGGCTACGCCAGTTCAGCGGCAATAATCTGGCAAGCAGCGGGTGGATCCGGCGGTTCT
ydcU	SRP	Native	CCGAATTCATTAAAGAGGAGAAAGGTACCATGAAGGTGTCCGGTTTCTTCTGGCATAATCCGGGGCTGGGGCTGTTTTTACTGCTGCTTGGCCCGCTAATGTGGTTTGGCATTGTCTATGGTGGATCCGGCGGTTCT
ydcV	SRP	Native	CCGAATTCATTAAAGAGGAGAAAGGTACCATGTTTTTCCTCAAACTGGCGGCCTGGGGCGGCGTTGTTTTCCTACATTTTCCCATCCTGATAATCGCCGCCTATGCGTTTAACACTGAAGGTGGATCCGGCGGTTCT
ydcX	SRP	Native	CCGAATTCATTAAAGAGGAGAAAGGTACCATGTCTCTCTATCAACACATGCTTGTTTTTTATGCGGTTATGGCAGCAATCGCATTTCTTATCACCTGGTTTCTTTCTCACGATAAGAAAGGTGGATCCGGCGGTTCT
ydcZ	SRP	Native	CCGAATTCATTAAAGAGGAGAAAGGTACCATGAATCAGTCGCTCACCCTTGCTTTTTTGATTGCCGCCGGAATTGGTCTGGTTGTCCAGAACACGCTGATGGTGCGCATCACCCAGACCGGTGGATCCGGCGGTTCT
yddA	SRP	Native	CCGAATTCATTAAAGAGGAGAAAGGTACCATGAAGAATAATAAAACTTCAGTGTTGTTAATCATTATTATCCTCGCCATGATCCTTGGCGTGGTTAAAATTCAGGTCTGGTTAAACGACGGTGGATCCGGCGGTTCT
yddG	SRP	Native	CCGAATTCATTAAAGAGGAGAAAGGTACCATGACACGACAAAAAGCAACGCTCATAGGGCTGATAGCGATCGTCCTGTGGAGCACGATGGTAGGATTGATTCGCGGTGTCAGTGAGGGGGGTGGATCCGGCGGTTCT
ydeA	SRP	Native	CCGAATTCATTAAAGAGGAGAAAGGTACCATGCGCAAAGTGGCGTGGCTACGGGTCGTTACGCTGGCAGTCGCCGCCTTCATCTTCAACACCACCGAATTTGTCCCTGTTGGCCTGCTCGGTGGATCCGGCGGTTCT
ydeE	SRP	Native	CCGAATTCATTAAAGAGGAGAAAGGTACCATGTCTACCAGCGCCCTTCTTGCCTCGTCGTTGTTATTAACCATCGGACGCGGCGCTACGCTGCCATTTATGACCATTTACTTGAGTCGCGGTGGATCCGGCGGTTCT
ydgC	SRP	Native	CCGAATTCATTAAAGAGGAGAAAGGTACCATGGGGCTGGTAATCAAAGCCGCGCTCGGTGCGCTGGTAGTGCTGTTGATTGGTGTTTTAGCAAAAACGAAAAATTATTATATCGCCGGGGGTGGATCCGGCGGTTCT
ydgI	SRP	Native	CCGAATTCATTAAAGAGGAGAAAGGTACCATGGAAAAGAAACTGGGACTGAGCGCACTCACCGCGCTGGTATTAAGCTCAATGCTGGGCGCGGGTGTTTTCAGTCTGCCGCAAAATATGGGTGGATCCGGCGGTTCT
ydgK	SRP	Native	CCGAATTCATTAAAGAGGAGAAAGGTACCATGATTGGAGGCTGGTTGCTTGGCCCGTTGGCCTGGCTTTTAGTCGCTCTGTTGAGTACGACGCTGGCGTTGTTGCTGTATACCGCTGCGGGTGGATCCGGCGGTTCT
ydhC	SRP	Native	CCGAATTCATTAAAGAGGAGAAAGGTACCATGCCTGGGAAAAGATTTTTAGTCTGGCTGGCGGGTTTGAGCGTACTCGGTTTTCTGGCAACCGATATGTATCTGCCTGCTTTCGCCGCCGGTGGATCCGGCGGTTCT
ydhI	SRP	Native	CCGAATTCATTAAAGAGGAGAAAGGTACCGTGCAAGATCTGGTGTTCGGTGCGTCCGTCTACTTTCCTCCGTTTTTCAAAGCATTCGCGTTTGGATTCGTCATCTGGCTTGTCGTACACGGTGGATCCGGCGGTTCT
ydhK	SRP	Native	CCGAATTCATTAAAGAGGAGAAAGGTACCATGCTGGCGCAATGGCGTTATGCGTTACGCAATACCATTGCCATGTGTCTGGCGCTGACGGTTGCCTATTATTTAAATCTGGATGAACCCGGTGGATCCGGCGGTTCT
ydhP	SRP	Native	CCGAATTCATTAAAGAGGAGAAAGGTACCATGAAAATTAACTATCCGTTGCTGGCGCTGGCGATTGGCGCGTTTGGTATCGGGACAACGGAGTTCTCGCCAATGGGCTTGTTGCCCGTCGGTGGATCCGGCGGTTCT
ydhU	SRP	Native	CCGAATTCATTAAAGAGGAGAAAGGTACCATGGAATTTTGGCCGGTGTGGTTGATCATTGCCGGAGTATTGCTGGTTGGGATGTGGTTGGTGCTGGGGCTGCATGCCTTGCTTCGTGCTGGTGGATCCGGCGGTTCT
ydiK	SRP	Native	CCGAATTCATTAAAGAGGAGAAAGGTACCATGAGGGATGTCGCACAAATTCTGCTTTCGGTGCTGTTTTTAGCCATCATGATTGTGGCATGTCTGTGGATTGTTCAACCCTTTATTCTCGGTGGATCCGGCGGTTCT
ydiM	SRP	Native	CCGAATTCATTAAAGAGGAGAAAGGTACCATGACCGCACTTGGGTTGTATTTTAATTACCTGGTGCATGGTATGGGCGTCCTTTTGATGAGCCTGAATATGGCCTCGCTGGAGACACTTGGTGGATCCGGCGGTTCT
ydiN	SRP	Native	CCGAATTCATTAAAGAGGAGAAAGGTACCATGAGCACGCCATTTATCCTGGCTGTTCTTTGTATTTACTTCAGCTACTTCCTGCACGGCATTAGTGTTATTACGCTTGCCCAAAATATGGGTGGATCCGGCGGTTCT
ydjE	SRP	Native	CCGAATTCATTAAAGAGGAGAAAGGTACCATGGCCCGGTTTCATTATCGTATATTTGGTATTATAAGCTTTAGTCTGTTATTAACAGGGTTTTTGAGTTACTCCGGTAATGTCGTCTTAGGTGGATCCGGCGGTTCT
ydjK	SRP	Native	CCGAATTCATTAAAGAGGAGAAAGGTACCATGTCATCAATGTTTGCCATCGTCGCGTTTGGCTTGCTTGTCTGCTGGAGTAATGCCGTTGGTGGCTTGATCCTCGCGCAGCTGAAAGCGGGTGGATCCGGCGGTTCT
ydjN	SRP	Native	CCGAATTCATTAAAGAGGAGAAAGGTACCATGAACTTTCCATTAATTGCGAACATCGTGGTGTTCGTTGTACTGCTGTTTGCGCTGGCTCAGACCCGCCATAAACAGTGGAGTCTGGCGGGTGGATCCGGCGGTTCT
ydjX	SRP	Native	CCGAATTCATTAAAGAGGAGAAAGGTACCATGGCTGAGCGTAAATTTCTTTTTGCCTGTCTTATTTTTGCGCTGGTCATTTACGCTATCCACGCTTTCGGTTTATTCGATCTGCTCACCGGTGGATCCGGCGGTTCT
ydjZ	SRP	Native	CCGAATTCATTAAAGAGGAGAAAGGTACCATGTACTACCGTATAACCCTCATCATCCTGTTGTTCGCTATGCTGCTGGCATGGGCGCTGCTTCCCGGCGTCCATGAGTTTATCAATCGCGGTGGATCCGGCGGTTCT
yeaI	SRP	Native	CCGAATTCATTAAAGAGGAGAAAGGTACCATGTTAAAAGCTCAAAGCTTTTTTATTTTCAGTTTATTGCTGACGTTAATTTTATTTTGCATTACTACCTTATATAACGAAAACACAAATGGTGGATCCGGCGGTTCT
yeaJ	SRP	Native	CCGAATTCATTAAAGAGGAGAAAGGTACCATGTTGCACCATAGAATGCTCCGGCATTTTATCGCCGCAAGTGTCATTGTGCTGACATCTTCCTTCCTTATTTTTGAACTTGTCGCCAGCGGTGGATCCGGCGGTTCT
yeaL	SRP	Native	CCGAATTCATTAAAGAGGAGAAAGGTACCATGATCCTGCTCGGGTTAGCTGCGCTGGGCTTTATCAGTCATAACACCACTGTCGCCGTTTCAATTCTGGTGTTAATCATTGTCCGCGTCGGTGGATCCGGCGGTTCT
yeaN	SRP	Native	CCGAATTCATTAAAGAGGAGAAAGGTACCATGTTAAGCGGCAAAAACAGGATTGTCCTTATCGCTGGCATTCTGATGATTGCCACAACATTACGCGTCACCTTTACCGGCGCAGCACCGGGTGGATCCGGCGGTTCT
yeaQ	SRP	Native	CCGAATTCATTAAAGAGGAGAAAGGTACCATGGGCATTCTGTCATGGATTATTTTTGGGCTTATTGCCGGTATTCTGGCGAAGTGGATCATGCCAGGTAAAGATGGAGGTGGATTCTTTGGTGGATCCGGCGGTTCT
yeaV	SRP	Native	CCGAATTCATTAAAGAGGAGAAAGGTACCTTGCCGGAATACAGCACGCTCTCCTGGCTGTTTATGTTTATTTGTGCCGGTTTAGGTTCTTCTACGCTTTATTGGGGGGTTGCTGAATGGGGTGGATCCGGCGGTTCT
yebE	SRP	Native	CCGAATTCATTAAAGAGGAGAAAGGTACCATGTCGTCTGCGGATCAGGGATTGGTCAAACTGTTAGTGCCAGGCGCATTAGGCGGACTGGCTGGGCTGCTGGTCGCAAATAAATCAGCAGGTGGATCCGGCGGTTCT
yebN	SRP	Native	CCGAATTCATTAAAGAGGAGAAAGGTACCATGATCACTGCTACTGTTCTTCTTGCGTTTGGTATGTCGATGGATGCATTTGCTGCATCAATCGGTAAAGGTGCCACCCTCCATAAACCGGGTGGATCCGGCGGTTCT
yebQ	SRP	Native	CCGAATTCATTAAAGAGGAGAAAGGTACCATGGCGATATTAACCATTGTGATTGGTATTTCGATGGCCGTCCTTGACGGCGCAATCGCCAACGTCGCCCTGCCAACAATCGCCACGGACGGTGGATCCGGCGGTTCT
yebS	SRP	Native	CCGAATTCATTAAAGAGGAGAAAGGTACCATGGACGGGCGCGACTGGTCGCTAACGCGCCTGGCGGCAATGGCCTTCACCATGCTGTTGCTTATGCCGTTTGCCTGGGGCGAACCGCTGGGTGGATCCGGCGGTTCT
yebZ	SRP	Native	CCGAATTCATTAAAGAGGAGAAAGGTACCATGTGGATCGCGCTGCGATTTATCCATTTCACCTCGCTGATGCTGGTTTTTGGCTTCGCAATGTACGGTGCCTGGCTGGCCCCCTTGACGGGTGGATCCGGCGGTTCT
yecN	SRP	Native	CCGAATTCATTAAAGAGGAGAAAGGTACCATGGTAAGCGCGCTGTACGCCGTTTTAAGTGCGTTGTTATTAATGAAGTTCTCTTTTGATGTCGTTCGCCTGCGAATGCAGTACCGCGTTGGTGGATCCGGCGGTTCT
yecS	SRP	Native	CCGAATTCATTAAAGAGGAGAAAGGTACCATGCTGAAAGGGGCTGGGTATACGCTGCAACTCAGTATCGGCGGCATGTTTTTTGGCTTACTGCTCGGGTTTATTCTCGCGCTGATGCGTGGTGGATCCGGCGGTTCT
yedA	SRP	Native	CCGAATTCATTAAAGAGGAGAAAGGTACCATGTTCCGCCAGTTGTTACCGCTTTTTGGCGCGCTGTTTGCGTTGTATATCATTTGGGGCTCAACCTATTTTGTCATTCGGATTGGCGTGGGTGGATCCGGCGGTTCT
yedE	SRP	Native	CCGAATTCATTAAAGAGGAGAAAGGTACCATGCCCATCCCTGCGGTCATCGCGGCGGGTATTCTCTCTACTTACTATTTTGGCATTACTGGCACCTTTTGGGCTGTCACGGGTGAATTTGGTGGATCCGGCGGTTCT
yedI	SRP	Native	CCGAATTCATTAAAGAGGAGAAAGGTACCATGCCGCTGGCGCTGATCATCAGTGCGTTTATCCCGTGGGCGATTACGCCTCTGTTGATGATTGGTGGCGCGTTTCTCTGCTTTGAAGGAGGTGGATCCGGCGGTTCT
yedQ	SRP	Native	CCGAATTCATTAAAGAGGAGAAAGGTACCGTGCTCGCACGCCGCCTGGGGCCTGGTCATGTCGTTAATCTCTGCTTTATCGTGGTATTGCTTTTTTCCACCTTGCTCACCTGGCGTGAAGGTGGATCCGGCGGTTCT
yedR	SRP	Native	CCGAATTCATTAAAGAGGAGAAAGGTACCGTGCCTGGCGGCAAACTGGCTTTGTGGGCTTTCTATACATGGTGTGGCTATTTCGTCTGGGCAATGGCGCGTTACATCTGGGTGATGAGCGGTGGATCCGGCGGTTCT
yedV	SRP	Native	CCGAATTCATTAAAGAGGAGAAAGGTACCATGATAACCGTCCGTTTAACCTTGCTTTTTATATTGCTACTGTCTGTTGCTGGCGCCGGAATTGTCTGGACTCTCTATAATGGCCTGGCAGGTGGATCCGGCGGTTCT
yedZ	SRP	Native	CCGAATTCATTAAAGAGGAGAAAGGTACCATGCAGGTGACATGGCTGAAAGTTTGCCTGCATCTTGCCGGATTGTTGCCGTTTCTCTGGCTGGTCTGGGCGATCAATCACGGTGGACTGGGTGGATCCGGCGGTTCT
yeeA	SRP	Native	CCGAATTCATTAAAGAGGAGAAAGGTACCGTGCGCCATTACCGCATTGTGCATGGTACTCGGGTCGCGCTGGCATTCCTGCTCACTTTTCTCATTATCCGCCTGTTTACTATCCCGGAAGGTGGATCCGGCGGTTCT
yeeE	SRP	Native	CCGAATTCATTAAAGAGGAGAAAGGTACCATGTTTTCAATGATATTAAGCGGGCTAATTTGTGGTGCTCTGCTGGGATTTGTCATGCAGCGTGGGCGTTTTTGCCTGACAGGTGGTTTTGGTGGATCCGGCGGTTCT
yeeO	SRP	Native	CCGAATTCATTAAAGAGGAGAAAGGTACCATGCTTGCTGTTCCTATCTTCATGGAGAATGCCTGTGTCCTGTTGATGGGGGTTCTGAGCACTTTTCTGGTCAGCTGGCTGGGAAAAGATGGTGGATCCGGCGGTTCT
yeeR	SRP	Native	CCGAATTCATTAAAGAGGAGAAAGGTACCATGTTACAGATAGTCGGCGCGCTGATCCTGCTGATCGCAGGATTTGCCATTCTTCGCCTTTTGTTCAGAGCATTAATCAGCACGGCTTCTGGTGGATCCGGCGGTTCT
yegE	SRP	Native	CCGAATTCATTAAAGAGGAGAAAGGTACCATGAAACAATCACAGCATGTATTAATTGCCCTGCCCCACCCGCTGCTTCACCTGGTCAGTTTAGGTTTAGTCTCGTTTATCTTTACCCTTGGTGGATCCGGCGGTTCT
yegH	SRP	Native	CCGAATTCATTAAAGAGGAGAAAGGTACCATGATCTGGGCCGGGTTAATCACGCTGATTGTGATCGAACTGGTCCTCGGCATTGATAACCTGGTCTTTATTGCCATCCTCGCCGAAAAAGGTGGATCCGGCGGTTCT
yegT	SRP	Native	CCGAATTCATTAAAGAGGAGAAAGGTACCATGACAACAGCAAAGCTGTCGTTCATGATGTTTGTTGAATGGTTTATCTGGGGCGCGTGGTTTGTGCCATTGTGGTTGTGGTTAAGTAAAGGTGGATCCGGCGGTTCT
yehU	SRP	Native	CCGAATTCATTAAAGAGGAGAAAGGTACCATGTACGATTTTAATCTGGTGTTGCTGCTGCTTCAGCAGATGTGCGTTTTTTTAGTCATTGCATGGTTAATGAGTAAAACGCCATTATTCGGTGGATCCGGCGGTTCT
yehW	SRP	Native	CCGAATTCATTAAAGAGGAGAAAGGTACCATGATGTTGCGCGATCCGCTGTTCTGGCTCATTGCTCTGTTTGTGGCGCTGATTTTCTGGCTGCCTTACAGCCAGCCGCTGTTTGCTGCCGGTGGATCCGGCGGTTCT
yehY	SRP	Native	CCGAATTCATTAAAGAGGAGAAAGGTACCGTGTATTTCCGTATTAATCCTGTTCTGGCGCTGCTGCTGTTGCTGACGGCAATCGCAGCGGCGCTGCCGTTTATCAGTTACGCGCCTAATGGTGGATCCGGCGGTTCT
yeiB	SRP	Native	CCGAATTCATTAAAGAGGAGAAAGGTACCATGGATTTTGTTCGCGGCGTCGCCATTCTGGGGATCCTGCTATTAAACATCAGCGCCTTTGGGCTACCAAAGGCGGCTTATCTCAATCCCGGTGGATCCGGCGGTTCT
yeiH	SRP	Native	CCGAATTCATTAAAGAGGAGAAAGGTACCATGAAACAACATCGTACACTGTGGCATTTTATTCCGGGGTTAGCCCTGAGTGCAGTTATCACCGGGGTCGCCCTGTGGGGTGGTTCCATTGGTGGATCCGGCGGTTCT
yeiS	SRP	Native	CCGAATTCATTAAAGAGGAGAAAGGTACCATGGATGTACAGCAGTTTTTTGTCGTTGCCGTTTTTTTCCTTATCCCGATATTTTGTTTCCGCGAAGCATGGAAAGGCTGGCGCGCAGGCGGTGGATCCGGCGGTTCT
yejB	SRP	Native	CCGAATTCATTAAAGAGGAGAAAGGTACCATGCTGATTCGCCGTCTGTTGCTGGTGATCCCAACATTATGGGCGATTATCACCATCAACTTTTTCATCGTGCAAATTGCGCCTGGCGGTGGTGGATCCGGCGGTTCT
yejE	SRP	Native	CCGAATTCATTAAAGAGGAGAAAGGTACCATGCATAACCGTCGCGGCTACTGGTCGTTATGGATTTTCCTCGTCTTGTTTGGTTTGAGTTTGTGTTCTGAACTTATCGCCAACGATAAAGGTGGATCCGGCGGTTCT
yejM	SRP	Native	CCGAATTCATTAAAGAGGAGAAAGGTACCATGAGTTGGGGGCACTGGTTTGCACTGTTCAATATTCTGCTTTCGCTCGTCATTGGCAGCCGTTACCTGTTTATCGCCGACTGGCCGACAGGTGGATCCGGCGGTTCT
yfbS	SRP	Native	CCGAATTCATTAAAGAGGAGAAAGGTACCGTGAACGGTGAATTGATTTGGGTTCTTTCATTACTGGCCGTTGCCATCGTCTTGTTTGCGACGGGCAGAGTGCGTATGGATGCGGTCGCTGGTGGATCCGGCGGTTCT
yfbV	SRP	Native	CCGAATTCATTAAAGAGGAGAAAGGTACCATGATCAAGATGACGCGTTATGCGATCCGTTTTATGCCGCCGATCGCCGTATTTACTCTCTGCTGGCAGATTGCCCTGGGCGGTCAGCTTGGTGGATCCGGCGGTTCT
yfcA	SRP	Native	CCGAATTCATTAAAGAGGAGAAAGGTACCATGACGTTTAATAGCCTGTTTATGGTTTCCCCGCTGTTGCTGGGAGTTCTCTTTTTTGTCGCCATGCTGGCGGGATTTATCGACTCGATTGGTGGATCCGGCGGTTCT
yfcC	SRP	Native	CCGAATTCATTAAAGAGGAGAAAGGTACCATGATGCCCGATACGTTGGTGATTATCTTTTTTGTTGCTATTTTAACCAGCCTTGCCACCTGGGTAGTTCCGGTGGGGATGTTTGACAGTGGTGGATCCGGCGGTTCT
yfcJ	SRP	Native	CCGAATTCATTAAAGAGGAGAAAGGTACCATGTCGCTCTTCCGCATCGCTTTTGCGGTTTTTCTCACCTACATGACCGTAGGGTTGCCGTTGCCGGTTATCCCGCTGTTTGTTCATCATGGTGGATCCGGCGGTTCT
yfdC	SRP	Native	CCGAATTCATTAAAGAGGAGAAAGGTACCATGGACGCAATGGCGCTACTGTGGTCAGCCATTGCGGCGGGTCTGTCGATGGGCGCTTCGTTACTGGCAAAAGGGATATTTCAAGTCGAAGGTGGATCCGGCGGTTCT
yfdV	SRP	Native	CCGAATTCATTAAAGAGGAGAAAGGTACCATGCTAACATTTTTTATTGGCGATTTATTGCCTATTATCGTAATCATGCTGTTGGGTTATTTTAGCGGCAGACGAGAAACATTTTCAGAAGGTGGATCCGGCGGTTCT
yfdY	SRP	Native	CCGAATTCATTAAAGAGGAGAAAGGTACCATGATTAATTTATGGATGTTTCTCGCCCTGTGTATTGTCTGCGTAAGCGGCTACATCGGTCAGGTACTGAACGTGGTATCGGCGGTCTCTGGTGGATCCGGCGGTTCT
yfeA	SRP	Native	CCGAATTCATTAAAGAGGAGAAAGGTACCATGATCAAGATATTCACACTAGCGTTTACGCTCACCGTGGTACTTATTCAGCTATCCCGTTTTATTTCGCCACTTGCCATTATCCATTCCGGTGGATCCGGCGGTTCT
yfeH	SRP	Native	CCGAATTCATTAAAGAGGAGAAAGGTACCATGAAACTTTTTCGTATCCTCGATCCTTTCACCTTAACCCTGATCACGGTGGTGTTGCTGGCCTCTTTCTTTCCGGCCAGAGGCGATTTCGGTGGATCCGGCGGTTCT
yfeO	SRP	Native	CCGAATTCATTAAAGAGGAGAAAGGTACCATGCGAGCCAGAACCATGTTGTTATTATCGCTCCCCGCCGTGGCAATTGGGATTGCGTCCAGTCTTATTCTGATTGTGGTGATGAAAATCGGTGGATCCGGCGGTTCT
yfeZ	SRP	Native	CCGAATTCATTAAAGAGGAGAAAGGTACCATGCTGCGTTTACCCTTGCTCTTCTGGCTTGTGCTATTGCTTCAGGCGCGAACCTGGGTGCTGTTTGTCATTGCCGGTGCGTCGCGCGAGGGTGGATCCGGCGGTTCT
yfgF	SRP	Native	CCGAATTCATTAAAGAGGAGAAAGGTACCATGCGTGATAAATGGTGGGGGCTTCCGCTGTTCCTGCCTTCTTTAATCTTGCCCATTTTCGCCCACATTAATACTTTCGCGCATATTTCTGGTGGATCCGGCGGTTCT
yfgO	SRP	Native	CCGAATTCATTAAAGAGGAGAAAGGTACCATGTTGCTGGTTATTTTAGTTGCCGGATTTGGCATTATCTTTTTCTTTAGTGGCCTGCTTGCTCCGTTGCTGGTGGCTATTGTGCTGGCCGGTGGATCCGGCGGTTCT
yfiN	SRP	Native	CCGAATTCATTAAAGAGGAGAAAGGTACCATGCGCAACATCAGTATGACCAGCATATTTATCACTATGATGCTGATCTGGTTGCTGCTTTCCGTGACCTCGGTGCTGACCCTGAAACAGGGTGGATCCGGCGGTTCT
yfjD	SRP	Native	CCGAATTCATTAAAGAGGAGAAAGGTACCCTGGAACACATTTCTACTACTACGTTGATCATTATTCTGATCATCATGGTGGTCATTTCAGCCTATTTTTCCGGGTCCGAAACCGGAATGGGTGGATCCGGCGGTTCT
yfjW	SRP	Native	CCGAATTCATTAAAGAGGAGAAAGGTACCATGAAAAAAATTGACTTTACGATCTTGGCATTTTTCTATATTTCCTCTATTTTTTTTCTTCTTTGTAGTGGCGTTCTCTTTCAATATTTTGGTGGATCCGGCGGTTCT
ygaH	SRP	Native	CCGAATTCATTAAAGAGGAGAAAGGTACCATGAGCTATGAGGTTCTGCTGCTTGGGTTACTAGTTGGCGTGGCGAATTATTGCTTCCGCTATTTGCCGCTGCGCCTGCGTGTGGGTAATGGTGGATCCGGCGGTTCT
ygaP	SRP	Native	CCGAATTCATTAAAGAGGAGAAAGGTACCATGCGCCAGGTGCAGATCGCTGCGGGTGGTTTAATATTAATCGGCGTTGTACTGGGTTATACCGTAAATAGCGGTTTCTTCTTATTAAGTGGTGGATCCGGCGGTTCT
ygaY	SRP	Native	CCGAATTCATTAAAGAGGAGAAAGGTACCATGAATCATGAGCTTAGCCCGGCGCTGATCGTGCTGATGTCTATCGCCACCGGTCTGGCGGTAGCCAGTAACTATTACGCCCAGCCATTGGGTGGATCCGGCGGTTCT
ygaZ	SRP	Native	CCGAATTCATTAAAGAGGAGAAAGGTACCATGGGATGCAAAGACAGTTTACCGATTGTTATTAGTTATATTCCGGTGGCCTTTGCGTTCGGTCTGAATGCGACCCGTCTGGGATTCTCTGGTGGATCCGGCGGTTCT
ygbE	SRP	Native	CCGAATTCATTAAAGAGGAGAAAGGTACCATGGAGGATGAAGAAACCACATGGTCACTGCCTGGTGCCGTGGTCGGTTTTATCTCCTGGTTATTTGCGCTGGCGATGCCGATGTTGATTGGTGGATCCGGCGGTTCT
ygbN	SRP	Native	CCGAATTCATTAAAGAGGAGAAAGGTACCATGTCCACAATTACATTGTTATGCATTGCGTTAGCTGGCGTAATCATGCTGTTGCTGCTGGTCATCAAGGCAAAGGTACAACCATTCGTTGGTGGATCCGGCGGTTCT
ygcG	SRP	Native	CCGAATTCATTAAAGAGGAGAAAGGTACCATGGCGTCTTCCAGTGATCATTATTACTTTGCTATTTTTTGGGTATTTGCAGTGATGTTCTTCCCTTTCTGGTTTTTTCATCAAGGCAGTGGTGGATCCGGCGGTTCT
ygcS	SRP	Native	CCGAATTCATTAAAGAGGAGAAAGGTACCATGTTTCACTGCCGCATTGCTGCGCTCACTTTCGGCGCACACCTGACCGACGGTTATGTTCTCGGCGTCATTGGTTACGCCATTATTCAGGGTGGATCCGGCGGTTCT
ygdD	SRP	Native	CCGAATTCATTAAAGAGGAGAAAGGTACCATGACCAGCCGTTTTATGCTGATTTTCGCCGCCATTAGCGGCTTCATTTTTGTGGCTCTGGGCGCTTTTGGCGCGCATGTGTTAAGTAAAGGTGGATCCGGCGGTTCT
ygdQ	SRP	Native	CCGAATTCATTAAAGAGGAGAAAGGTACCATGGCCTGGCTTGCGCTCGGTACGCTGACGCTGCTGGAGATCGTTCTTGGGATCGACAATATTATTTTCCTTTCTCTGGTGGTGGCAAAGGGTGGATCCGGCGGTTCT
ygeN	SRP	Native	CCGAATTCATTAAAGAGGAGAAAGGTACCATGCTCTTGAAGTAGAGTCATATTTTGTCGACAAATCAATATGGAATGTCCATATTACATTTCATGATGATAAGCGTTTTGTGTTTTTTAGGTGGATCCGGCGGTTCT
ygfQ	SRP	Native	CCGAATTCATTAAAGAGGAGAAAGGTACCATGGTTCGTCAGGAAGTACTGGCTGGCTTAACGACCTTTCTGGCCATGGTTTATTCCGTTATCGTCGTTCCGGGAATGCTGGGCAAAGCAGGTGGATCCGGCGGTTCT
ygfU	SRP	Native	CCGAATTCATTAAAGAGGAGAAAGGTACCATGTCACCAGGAAAGCTGATCATACTCGGTCTGCAACACGTCCTTGTCATGTACGCAGGTGCAGTCGCTGTTCCTCTTATGATTGGTGACGGTGGATCCGGCGGTTCT
yggT	SRP	Native	CCGAATTCATTAAAGAGGAGAAAGGTACCATGAATACGTTGACTTTCCTGCTTTCAACGGTCATTGAGCTGTATACCATGGTGCTGTTATTACGCATCTGGATGCAGTGGGCTCATTGTGGTGGATCCGGCGGTTCT
yghB	SRP	Native	CCGAATTCATTAAAGAGGAGAAAGGTACCATGCCTCATATTGTTAGCGTTGTTTACTTTGTCATGTTTGCCACGCTGTTTTTAGAAAACGGCCTGCTGCCCGCCTCATTTTTGCCAGGCGGTGGATCCGGCGGTTCT
yghQ	SRP	Native	CCGAATTCATTAAAGAGGAGAAAGGTACCTTGACCATTATTCGCAATAGCGCCTGGTTAGGCTCCAGTAATGTCGTGAGCGCCTTGCTGGGTCTGTTGGCGCTCTCGTGTGCCGGTAAAGGTGGATCCGGCGGTTCT
ygiZ	SRP	Native	CCGAATTCATTAAAGAGGAGAAAGGTACCATGATTAAAACAATATTTGAAGCATTGCTATATATAATGCTTACTTATTGGTTAATAGATTCTTTTTTTGCTTTCAATAAGTATGACTGGGGTGGATCCGGCGGTTCT
ygjI	SRP	Native	CCGAATTCATTAAAGAGGAGAAAGGTACCATGCGTAATACAATCGGCAAATTCGGCTTGCTCTCGCTGACTTTTGCCGCCGTTTACAGCTTTAACAACGTTATCAATAATAATATTGAGGGTGGATCCGGCGGTTCT
ygjV	SRP	Native	CCGAATTCATTAAAGAGGAGAAAGGTACCATGACCGCGTATTGGCTGGCCCAGGGCGTGGGTGTCATCGCCTTTCTGATTGGTATCACAACATTTTTCAATCGTGACGAACGTCGCTTCGGTGGATCCGGCGGTTCT
yhaH	SRP	Native	CCGAATTCATTAAAGAGGAGAAAGGTACCATGCGTGCGCGGCGCAAAGAGTACTGGATGTTTATTCTGGTCAACATCATCTTTACGTTCGTGCTGGGGCTGCTGGATAAAATGTTAGGCGGTGGATCCGGCGGTTCT
yhaI	SRP	Native	CCGAATTCATTAAAGAGGAGAAAGGTACCATGCGTCGTAAAGAGTACTGGATGTTTACTCTGATTAACGCCATCGTCGGCGCTATTATCAATGTCATTCAATTGATTTTAGGTCTGGAGGGTGGATCCGGCGGTTCT
yhaO	SRP	Native	CCGAATTCATTAAAGAGGAGAAAGGTACCATGGACAGTACTGACACCGGCTGGGTGATTATGAGTATCGGGATGGCGATTGGCGCGGGGATTGTTTTTCTCCCGGTGCAGGTCGGTTTGGGTGGATCCGGCGGTTCT
yhbE	SRP	Native	CCGAATTCATTAAAGAGGAGAAAGGTACCATGAAGCAGCAGGCAGGCATTGGCATTCTTTTGGCGCTCACCACAGCAATTTGCTGGGGGGCGTTGCCAATCGCAATGAAGCAGGTGCTGGGTGGATCCGGCGGTTCT
yhbX	SRP	Native	CCGAATTCATTAAAGAGGAGAAAGGTACCATGGCTAGAACTTTTAAATCTCATTGGTTGTTGTATCTTTGTGTTATTGTTTTTGGTATTACGAACTTAGTCGCTTCTTCCGGAGCGCATGGTGGATCCGGCGGTTCT
yhdT	SRP	Native	CCGAATTCATTAAAGAGGAGAAAGGTACCATGCATAAAGAGGCGCGCTGGGCGCTGGGGCTGACCCTTTTGTATCTGGCAGTTTGGTTAGTAGCCGCTTACTTATCTGGCGTTGCCCCCGGTGGATCCGGCGGTTCT
yhdW	SRP	Native	CCGAATTCATTAAAGAGGAGAAAGGTACCATGAAAAAGATGATGATAGCCACACTGGCTGCCGCCAGCGTGCTGCTTGCCGTTGCAAATCAGGCGCTGCTGGCGCGACGCTTGATGCCGGGTGGATCCGGCGGTTCT
yhdX	SRP	Native	CCGAATTCATTAAAGAGGAGAAAGGTACCATGAACCCTACGGTTCGCGCCTGGTTATTCCAGATCCTTGCCGTTGTTGCTGTTGTCGGCATTGTTGGTTGGTTATTTCACAACACTGTAGGTGGATCCGGCGGTTCT
yhdY	SRP	Native	CCGAATTCATTAAAGAGGAGAAAGGTACCATGGTGCGAAAAAATCTGTTCTCCAGCTGGAGCAATAGCCTGCTGACTATTGGCTGCATATGGTTGATGTGGGAACTGATCCCACCGTTGGGTGGATCCGGCGGTTCT
yhfK	SRP	Native	CCGAATTCATTAAAGAGGAGAAAGGTACCTTGAACTATGCACTTCGACAAACGCTGGTGCTATGTTTGCCCGTGGCCGTTGGGTTAATGCTTGGCGAATTACGATTCGGTCTGCTCTTCGGTGGATCCGGCGGTTCT
yhfT	SRP	Native	CCGAATTCATTAAAGAGGAGAAAGGTACCATGGATCTGTATATTCAGATTATCGTGGTGGCGTGCCTGACGGGTATGACATCGCTTCTGGCGCATCGCTCGGCGGCTGTTTTTCATGACGGTGGATCCGGCGGTTCT
yhgE	SRP	Native	CCGAATTCATTAAAGAGGAGAAAGGTACCATGCCCGCAACACGCTGGGGGATGATTGCTACCGGATTACTTCAGGGTCTGGTTTGCTACCTGCTGATCGCCTGGCTTTCCGGAAAAAATGGTGGATCCGGCGGTTCT
yhgN	SRP	Native	CCGAATTCATTAAAGAGGAGAAAGGTACCATGAATGAAATCATTTCTGCAGCAGTTTTATTGATCCTGATTATGGATCCGCTCGGAAACCTACCTATTTTCATGTCCGTACTGAAACATGGTGGATCCGGCGGTTCT
yhhJ	SRP	Native	CCGAATTCATTAAAGAGGAGAAAGGTACCATGAACCTCGATCCCGCGTGGTTTGGCGGGGTGATGGCGATCATCAACAACATTACCATGCTGGCGATTGTATTGACCGGATCGGCGCTGGGTGGATCCGGCGGTTCT
yhhL	SRP	Native	CCGAATTCATTAAAGAGGAGAAAGGTACCATGCTGATTAATATTGGTCGTTTGTTAATGCTCTGCGTTTGGGGATTTTTAATCCTCAACCTGGTGCATCCCTTCCCACGCCCGCTGAATGGTGGATCCGGCGGTTCT
yhhN	SRP	Native	CCGAATTCATTAAAGAGGAGAAAGGTACCATGGGGCCAACCTGGCAACGCTGGGTGTTTAAACCGTTAACCCTTCTTCTCCTGCTGTTACTGGCCTGGCAAGCGCCGATGTTCGACGCCGGTGGATCCGGCGGTTCT
yhhQ	SRP	Native	CCGAATTCATTAAAGAGGAGAAAGGTACCATGCAACGCTATAAGGCGTTGTTCTGGTTATCGTTATTTCATCTGCTGGTGATCACCTCCAGTAACTATCTGGTTCAGCTTCCCGTCTCCGGTGGATCCGGCGGTTCT
yhhS	SRP	Native	CCGAATTCATTAAAGAGGAGAAAGGTACCATGAATTTGCGCATTGTCTCTATAGTCATGTTTAACTTCGCCAGCTACCTCACCATCGGGTTGCCGCTCGCTGTATTACCGGGCTATGTCGGTGGATCCGGCGGTTCT
yhhT	SRP	Native	CCGAATTCATTAAAGAGGAGAAAGGTACCATGCCCGATAAAACGGGCATGCACATTCTGCTCAAGCTGGCCTCGCTGGTAGTGATCCTCGCGGGCATTCACGCAGCGGCAGATATCATTGGTGGATCCGGCGGTTCT
yhiD	SRP	Native	CCGAATTCATTAAAGAGGAGAAAGGTACCATGACAGCAGAATTTATTATACGTCTTATACTCGCGGCAATTGCCTGTGGCGCTATTGGCATGGAAAGGCAAATGCGCGGCAAAGGAGCAGGTGGATCCGGCGGTTCT
yhiL	SRP	Native	CCGAATTCATTAAAGAGGAGAAAGGTACCATGAACACATGGATGATCCTCTATTCCATCTAATCCGAAGCAATACTTTGAAACCCACACCTGTATATGCTAATTATTTTGATAACACTAGGTGGATCCGGCGGTTCT
yhiM	SRP	Native	CCGAATTCATTAAAGAGGAGAAAGGTACCGTGATATATATCGGGTGGCTTTTCAAATTAATCCCTTTGATTATGGGCTTAATTTGTATCGCGTTAGGTGGCTTTGTGCTGGAAAGTTCAGGTGGATCCGGCGGTTCT
yhjD	SRP	Native	CCGAATTCATTAAAGAGGAGAAAGGTACCATGGCGGCTATCACCTATTTCTCATTTTTGTCGATGATACCAATTTTGATGGTGTCGTTTGCCGCAGGGGGCTTTGTGCTGGCCTCCCATGGTGGATCCGGCGGTTCT
yhjE	SRP	Native	CCGAATTCATTAAAGAGGAGAAAGGTACCATGCGTAATAAAGTCCTTGTCGCCTCTCTCATTGGCACAGCCATTGAGTTCTTCGACTTTTACATTTACGCCACTGCGGCCGTTATTGTGGGTGGATCCGGCGGTTCT
yhjK	SRP	Native	CCGAATTCATTAAAGAGGAGAAAGGTACCTTGATCAAGCAGATGGCAATGGTGGCAGCCGTTGTCCTGGTGTTCGTTTTTATTTTTTGCACCGTTTTGCTGTTCCATCTGGTCCAGCAGGGTGGATCCGGCGGTTCT
yhjV	SRP	Native	CCGAATTCATTAAAGAGGAGAAAGGTACCATGACACGCTACGACTTCGGCTGGGTTTTATTATGCATAGGCATGGCGATTGGTGCCGGAACCGTGCTGATGCCAGTACAAATTGGCTTGGGTGGATCCGGCGGTTCT
yhjX	SRP	Native	CCGAATTCATTAAAGAGGAGAAAGGTACCATGCGTACCCGCTGGCTGACACTCATCGGTACTATCATTACCCAGTTTGCGCTGGGGTCGGTTTATACCTGGAGCCTGTTTAATGGCGCGGGTGGATCCGGCGGTTCT
yiaA	SRP	Native	CCGAATTCATTAAAGAGGAGAAAGGTACCATGTATTCACCGGCCTTTAGTATTGTGTCATGGATAGCTCTCGTTGGTGGTATCGTTACCTATCTGTTAGGGCTATGGAATGCAGAGATGGGTGGATCCGGCGGTTCT
yiaB	SRP	Native	CCGAATTCATTAAAGAGGAGAAAGGTACCATGACCTCAAAGACTGTGGCAAAACTATTATTTGTTGTCGGGGCGCTGGTTTATCTGGTTGGGCTATGGATCTCATGCCCATTGTTAAGTGGTGGATCCGGCGGTTCT
yiaD	SRP	Native	CCGAATTCATTAAAGAGGAGAAAGGTACCATGAAGAAACGTGTTTATCTTATTGCCGCCGTAGTGAGTGGCGCTCTGGCGGTATCTGGCTGCACAACTAACCCTTACACCGGCGAACGCGGTGGATCCGGCGGTTCT
yiaM	SRP	Native	CCGAATTCATTAAAGAGGAGAAAGGTACCATGAAAATACTCGAAGCAATACTGGCGATTAATCTCGCCGTACTTTCCTGTATTGTATTTATAAACATTATTTTAAGATATGGTTTTCAGGGTGGATCCGGCGGTTCT
yiaN	SRP	Native	CCGAATTCATTAAAGAGGAGAAAGGTACCATGGCTGTGCTGATTTTTCTGGGCTGTCTGTTGGGTGGTATTGCTATCGGTTTGCCTATTGCCTGGGCACTGTTGTTGTGCGGGGCGGCGGGTGGATCCGGCGGTTCT
yiaV	SRP	Native	CCGAATTCATTAAAGAGGAGAAAGGTACCATGGATTTACTGATTATTTTGACCTATGTGGCTTTTGCATGGGCAATGTTTAAGATCTTCAAAATTCCCGTAAATAAATGGACCATTCCCGGTGGATCCGGCGGTTCT
yiaW	SRP	Native	CCGAATTCATTAAAGAGGAGAAAGGTACCATGCTGGACTATTTTGCACTGGGAGTGCTTATTTTTGTATTTCTGGTGATCTTCTATGGGATCATTATTTTACATGATATTCCCTACCTGGGTGGATCCGGCGGTTCT
yibH	SRP	Native	CCGAATTCATTAAAGAGGAGAAAGGTACCATGGATCTATTGATTGTTTTAACTTACGTGGCGCTGGCGTGGGCGGTCTTTAAAATCTTCCGCATTCCGGTAAATCAGTGGACGCTGGCGGGTGGATCCGGCGGTTCT
yibI	SRP	Native	CCGAATTCATTAAAGAGGAGAAAGGTACCATGTTTCTAAACTATTTCGCGTTGGGAGTGCTGATCTTCGTCTTTCTGGTGATTTTTTATGGAATCATCGCGATACATGACATCCCTTATGGTGGATCCGGCGGTTCT
yicG	SRP	Native	CCGAATTCATTAAAGAGGAGAAAGGTACCATGCTGTTACACATTTTGTATTTGGTTGGCATTACTGCCGAAGCCATGACGGGGGCGCTGGCGGCCGGACGACGGCGCATGGATACATTTGGTGGATCCGGCGGTTCT
yicJ	SRP	Native	CCGAATTCATTAAAGAGGAGAAAGGTACCATGGTAATGTTATATATGATGTTCTTTTATACCGATATTTTTGGCATTCCTGCCGGTTTTGTCGGAACCATGTTTTTGGTCGCTCGTGCAGGTGGATCCGGCGGTTCT
yicL	SRP	Native	CCGAATTCATTAAAGAGGAGAAAGGTACCATGTCCACCAGAAAGGGGATGCTGAACGTTCTGATTGCCGCCGTGTTGTGGGGAAGTTCAGGGGTCTGCGCGCAATACATCATGGAGCAAGGTGGATCCGGCGGTTCT
yicO	SRP	Native	CCGAATTCATTAAAGAGGAGAAAGGTACCATGACCACCGTCCGCACAGAATTGATTGCGGGGATGACCACTTTTTTAACCATGGTGTACATCGTTTTTGTGAACCCGCAAATCCTCGGCGGTGGATCCGGCGGTTCT
yidC	SRP	Native	CCGAATTCATTAAAGAGGAGAAAGGTACCATGGATTCGCAACGCAATCTTTTAGTCATCGCTTTGCTGTTCGTGTCTTTCATGATCTGGCAAGCCTGGGAGCAGGATAAAAACCCGCAAGGTGGATCCGGCGGTTCT
yidE	SRP	Native	CCGAATTCATTAAAGAGGAGAAAGGTACCATGAGTGATATAGCATTAACGGTCAGTATTCTGGCTTTGGTGGCAGTCGTCGGTTTGTTTATCGGCAACGTCAAATTTCGCGGCATAGGAGGTGGATCCGGCGGTTCT
yidG	SRP	Native	CCGAATTCATTAAAGAGGAGAAAGGTACCATGCAGCCGGAGCGCACATCACTGGCGTGGTTTCGTACCATGCTGGGCTACGGCGCGTTGATGGCGTTGGCTATCAAACACAACTGGCACGGTGGATCCGGCGGTTCT
yidH	SRP	Native	CCGAATTCATTAAAGAGGAGAAAGGTACCATGCTGGCTAATGAGCGTACTTTTCTGGCGTGGATCCGTACTGCACTAGGATTTCTGGCGGCGGGGGTTGGGCTTGATCAACTTGCGCCAGGTGGATCCGGCGGTTCT
yidI	SRP	Native	CCGAATTCATTAAAGAGGAGAAAGGTACCATGGCTCAAAATAAAATCAGTTCATTGGGCATGCTGTTCGGTGCCATCGCTTTAATGATGGGGATTATCCACTTTTCATTCGGCCCTTTCGGTGGATCCGGCGGTTCT
yidK	SRP	Native	CCGAATTCATTAAAGAGGAGAAAGGTACCATGAATTCGTTACAAATCTTGAGTTTTGTCGGTTTTACGCTGCTGGTGGCGGTGATCACCTGGTGGAAGGTCCGCAAAACAGATACCGGAGGTGGATCCGGCGGTTCT
yifK	SRP	Native	CCGAATTCATTAAAGAGGAGAAAGGTACCATGGAAGCTCGACATATCGAACTCATCGCCCTGGGGGGCACCATTGGCGTCGGCCTGTTTATGGGGGCCGCCAGTACCCTGAAATGGGCCGGTGGATCCGGCGGTTCT
yigF	SRP	Native	CCGAATTCATTAAAGAGGAGAAAGGTACCATGGTAAGACAACGCTTAACTATTCAAATGAATTTCATTGCTTTCTTCTGTTCCTGGATATATTTATTTGTCCTGGGGTTATGGAAAAAAGGTGGATCCGGCGGTTCT
yigG	SRP	Native	CCGAATTCATTAAAGAGGAGAAAGGTACCATGATTTCCAGACGTCGTTATATATTTTCATTTATTTTAATAAATTTCATTTTTGCCTTTCTTATTATCTTTTTTAACGATGGAGAAGCAGGTGGATCCGGCGGTTCT
yigM	SRP	Native	CCGAATTCATTAAAGAGGAGAAAGGTACCGTGGCGCTACTTATCATCACCACGATTCTGTGGGCCTTCTCCTTTAGCTTTTATGGCGAGTACCTTGCGGGGCACGTCGATAGCTATTTTGGTGGATCCGGCGGTTCT
yihN	SRP	Native	CCGAATTCATTAAAGAGGAGAAAGGTACCATGCTCACGAAAAAGAAATGGGCGTTATTTAGTCTATTAACACTGTGTGGCGGTACAATTTATAAATTACCGTCGCTGAAAGATGCGTTTGGTGGATCCGGCGGTTCT
yihO	SRP	Native	CCGAATTCATTAAAGAGGAGAAAGGTACCATGAAAATCGCCTATGGTATGGGCGACGTCGGTTCGAATTTAATGCTCTGCATCGGTACTCTGTATCTCCTCAAATTTTATACCGATGAAGGTGGATCCGGCGGTTCT
yihP	SRP	Native	CCGAATTCATTAAAGAGGAGAAAGGTACCATGTTTTATACCGACGTTCTGGGGCTGCCAGGCACCTATGGCGGCATTATCTTTTTGATTTCAAAATTCTTTACTGCGTTTACCGATATGGGTGGATCCGGCGGTTCT
yihY	SRP	Native	CCGAATTCATTAAAGAGGAGAAAGGTACCATGCTGGCAGGTAACCTTGCCTATGTGTCGTTGCTCTCATTAGTGCCGCTGGTTGCCGTTGTTTTTGCGCTTTTCGCCGCTTTTCCCATGGGTGGATCCGGCGGTTCT
yiiR	SRP	Native	CCGAATTCATTAAAGAGGAGAAAGGTACCATGATTGGACGCCGTGATTTCTGGATTTGGATAGGCCTGTGGTTCGCAGGCATGCTGGTGCTTTTCTCACTGGCGGGTAAGAATCTACTCGGTGGATCCGGCGGTTCT
yijD	SRP	Native	CCGAATTCATTAAAGAGGAGAAAGGTACCATGGCAAATCAAGATAGAGGTACGCTGCTGCTGGCGTTAGTTGCTGGCTTATCGATTAATGGTACTTTCGCAGCGCTGTTTAGCTCCATTGGTGGATCCGGCGGTTCT
yijE	SRP	Native	CCGAATTCATTAAAGAGGAGAAAGGTACCATGGCCGCAGGAAAGAGCAACCCACTGGCAATCAGTGGCCTGGTTGTGCTCACACTTATCTGGAGTTATAGCTGGATTTTCATGAAGCAAGGTGGATCCGGCGGTTCT
yijP	SRP	Native	CCGAATTCATTAAAGAGGAGAAAGGTACCATGAAACCTCTTTTTAGCTGGAAAGCCCTGGGTTGGGCACTGCTCTACTTTTGGTTTTTCTCTACTCTGCTACAGGCCATTATTTACATCGGTGGATCCGGCGGTTCT
yjbB	SRP	Native	CCGAATTCATTAAAGAGGAGAAAGGTACCGTGTTAACGCTGCTTCACCTGCTTTCTGCCGTCGCCCTGCTGGTCTGGGGGACTCATATTGTTCGAACCGGCGTAATGCGCGTCTTCGGCGGTGGATCCGGCGGTTCT
yjcB	SRP	Native	CCGAATTCATTAAAGAGGAGAAAGGTACCATGACCACTGGCGTGGTTCTTCTTCGCTGGCAACTTCTTAGTGCCGTAATGATGTTTCTGGCCAGCACACTCAACATCCGTTTTCGTCGGGGTGGATCCGGCGGTTCT
yjcC	SRP	Native	CCGAATTCATTAAAGAGGAGAAAGGTACCATGCGACACCAATTACTGGCGTTGCCGGGCATTATCTTTTTAGTTCTCTTTCCCATCATTCTTTCGCTATGGATTGCCTTCCTTTGGGCAGGTGGATCCGGCGGTTCT
yjcD	SRP	Native	CCGAATTCATTAAAGAGGAGAAAGGTACCATGGTCCGTCAGGAAGTGGTTGCCGGGTTAACAACGTTTCTGGCGATGGTCTACTCGGTCATCGTCGTTCCAGGTATGTTGGGTAAAGCAGGTGGATCCGGCGGTTCT
yjcE	SRP	Native	CCGAATTCATTAAAGAGGAGAAAGGTACCATGGAAATCTTCTTCACCATACTGATAATGACCCTCGTGGTCTCGCTGTCCGGGGTGGTCACTCGTGTCATGCCCTTTCAGATCCCGCTTGGTGGATCCGGCGGTTCT
yjcH	SRP	Native	CCGAATTCATTAAAGAGGAGAAAGGTACCATGAAACGGCAACGGTTTGCCACCATCCTGTCGATTATTATGCTGGCAGTTTATATCGGCTTTATTTTACTGATCGCCTTCGCGCCCGGCGGTGGATCCGGCGGTTCT
yjdF	SRP	Native	CCGAATTCATTAAAGAGGAGAAAGGTACCATGCGCACACTCAAGCCGTTAATTCTTAACACCAGCGCACTGACGCTAACGTTAATCCTGATTTATACCGGCATTTCGGCCCATGACAAAGGTGGATCCGGCGGTTCT
yjdL	SRP	Native	CCGAATTCATTAAAGAGGAGAAAGGTACCATGTCACAGCCGCGCGCGATATACTATATCGTGGCGATCCAAATCTGGGAGTACTTCAGTTTTTACGGCATGCGTGCCTTACTCATTCTCGGTGGATCCGGCGGTTCT
yjdO	SRP	Native	CCGAATTCATTAAAGAGGAGAAAGGTACCATGGCACTATTCTCTAAAATATTAATTTTTTATGTGATTGGTGTGAACATATCCTTTGTCATTATCTGGTTTATCTCACATGAGAAAACAGGTGGATCCGGCGGTTCT
yjeH	SRP	Native	CCGAATTCATTAAAGAGGAGAAAGGTACCATGGGGCTGGCCCAGGGCATTGGCCTGCTATCGACGTCATTATTAGGCACTGGCGTGTTTGCCGTTCCTGCGTTAGCTGCGCTGGTAGCGGGTGGATCCGGCGGTTCT
yjeM	SRP	Native	CCGAATTCATTAAAGAGGAGAAAGGTACCATGATAAAAAAGATGAGTCTGATAGGACTCATATTGATGATCTTTACTTCCGTATTTGGATTTGCCAATAGCCCATCGGCTTATTACTTAGGTGGATCCGGCGGTTCT
yjeO	SRP	Native	CCGAATTCATTAAAGAGGAGAAAGGTACCATGAGTGCGCGCATGTTTGTCTTATGCTGCATCTGGTTTATTGTGGCGTTCCTCTGGATAACCATCACTTCCGCGCTGGACAAAGAGTGGGGTGGATCCGGCGGTTCT
yjeP	SRP	Native	CCGAATTCATTAAAGAGGAGAAAGGTACCGTGACCAGCAAAGAGACAATTTTGCCGCTGTTTGGCGCGTTGATTCTGGTCGGTTGCAGTATTTACTCGCGCCGCTATTTCACCCGTTTTGGTGGATCCGGCGGTTCT
yjeT	SRP	Native	CCGAATTCATTAAAGAGGAGAAAGGTACCATGAATTCGACAATCTGGCTGGCGCTTGCCCTGGTTTTGGTACTGGAAGGTTTAGGGCCGATGCTTTACCCGAAGGCATGGAAGAAGATGGGTGGATCCGGCGGTTCT
yjfF	SRP	Native	CCGAATTCATTAAAGAGGAGAAAGGTACCGTGTTGCCACTGATGATCACCATCGGCGTCTTTGTGTTGGGTTATCTTTACTGCCTGACCCAGTTTCCCGGTTTTGCTTCCACAAGAGTGGGTGGATCCGGCGGTTCT
yjfL	SRP	Native	CCGAATTCATTAAAGAGGAGAAAGGTACCATGCATATACTGGATTCACTTCTTGCCTTTAGCGCCTATTTTTTTATTGGCGTGGCTATGGTGATTATTTTTCTGTTTATCTATTCTAAAGGTGGATCCGGCGGTTCT
yjgN	SRP	Native	CCGAATTCATTAAAGAGGAGAAAGGTACCATGACAGGTGAGAGATATTTTCTTATTTGTGTGGTGAATGTGTTGTTAACGATTATAACGCTAGGTATCTATTTACCATGGGCATTAATGGGTGGATCCGGCGGTTCT
yjgX	SRP	Native	CCGAATTCATTAAAGAGGAGAAAGGTACCGTGAACCGCCCCGTGTTTCCTGTTTATCATTTTCTGGTCAGTGCCGCGATTCTGGTATTCGTGGTGATTTTCTGGCGGACACACCATCGCGGTGGATCCGGCGGTTCT
yjhB	SRP	Native	CCGAATTCATTAAAGAGGAGAAAGGTACCATGGCTCTTTTTTCCGCATGGCTTGGATATGTATTTGATGGCTTTGATTTTATGATGATATTTTACATTCTTCATATTATAAAAGCAGATGGTGGATCCGGCGGTTCT
yjhE	SRP	Native	CCGAATTCATTAAAGAGGAGAAAGGTACCTTGAAGTATGTGGGAATTGCCAGCGGATTGATGAACGCCGGTTCCGCTGTCGCCGACATTATTTCACCTATCGCCTTTGGCATTATTATCGGTGGATCCGGCGGTTCT
yjhF	SRP	Native	CCGAATTCATTAAAGAGGAGAAAGGTACCATGCCACTAATTATCGTTGTGGCAGGGATTGCTTTACTCCTGCTTTTAACCATAAAAATTAAGCTTAATACGTTTGTTTCGTTAATTATTGGTGGATCCGGCGGTTCT
yjiG	SRP	Native	CCGAATTCATTAAAGAGGAGAAAGGTACCATGGGCGCGCGCCGTGGCTTTACTATCGCCACGACCAACCTGCTGCCAAACGTGGTGATGGCGTTTGTCATCATTCAGGCGCTGAAAATTGGTGGATCCGGCGGTTCT
yjiH	SRP	Native	CCGAATTCATTAAAGAGGAGAAAGGTACCATGGTGGGCATTAAAGGGTATCTGGCCTTTTTTCTCACCATAATCTTTTTTTCCGGTGTTTTTTCCGGAACAGACAGCTGGTGGCGCGTTGGTGGATCCGGCGGTTCT
yjiJ	SRP	Native	CCGAATTCATTAAAGAGGAGAAAGGTACCATGGTAGAACGCTTTTCTTTCAGCACCGCGCTTTTCGGGATGCTGGTTCTGACCTTAGGTATGGGTTTAGGCCGCTTCCTTTATACGCCTGGTGGATCCGGCGGTTCT
yjiN	SRP	Native	CCGAATTCATTAAAGAGGAGAAAGGTACCATGAGACGCGCCAAAAGGTTGGCGCTCTCTTTACTGCTTATCGCCGCTGCTACCTTTGTCGTTACGCTGTTTTTGCCGCCCAATTTTTGGGGTGGATCCGGCGGTTCT
yjiY	SRP	Native	CCGAATTCATTAAAGAGGAGAAAGGTACCATGATATTCAAGCACATACCCTGGGTGATTCTCGGAATCATCGGTGCATTCTGCCTCGCGGTAGTTGCATTACGTCGGGGGGAGCACATCGGTGGATCCGGCGGTTCT
yjjB	SRP	Native	CCGAATTCATTAAAGAGGAGAAAGGTACCATGTTTCTGTTAGCGTTGGCGCAGGATATGATCCTCGCCGCCATTCCTGCGGTCGGCTTTGCGATGGTGTTCAACGTTCCCGTGCGGGCGGGTGGATCCGGCGGTTCT
yjjL	SRP	Native	CCGAATTCATTAAAGAGGAGAAAGGTACCGTGAGTACCCGAATTAAACGCATTCAAACCACCGCCATGTTGTTATTATTTTTTGCGGCGGTAATCAATTATCTCGACCGCAGTTCGCTGGGTGGATCCGGCGGTTCT
yjjP	SRP	Native	CCGAATTCATTAAAGAGGAGAAAGGTACCATGCTTCATCCACAGATCAACTTTTGCCTTACCGCTTTCGCCGCCACCACCATTTCCGGATTGCTTTTGCAACTCCCCACTTTCAGCAATGGTGGATCCGGCGGTTCT
yjjZ	SRP	Native	CCGAATTCATTAAAGAGGAGAAAGGTACCATGTTGCAACGTACGCTGGGCAGTGGCTGGGGAGTGTTGCTGCCGGGATTGCTGATTGCAGGGCTGATGTATGCGGATTTATCGTCAGATGGTGGATCCGGCGGTTCT
ykfL	SRP	Native	CCGAATTCATTAAAGAGGAGAAAGGTACCATTTCCGACAGTCTCGCGGCCCTGACCCTTGCCACTGTTGCCGCACTGCTGACGGGAGGTGGCGCAGCCGGTGCTGCCAGTGTCGCGCTGGGTGGATCCGGCGGTTCT
ykfM	SRP	Native	CCGAATTCATTAAAGAGGAGAAAGGTACCATGAAATTAAAAGAGTTTCTTTCGATGTTTTTTATGGCCATATTATTTTTCCCTGCATTCAATGCTTCTTTGTTTTTTACCGGAGTTAAAGGTGGATCCGGCGGTTCT
ykgB	SRP	Native	CCGAATTCATTAAAGAGGAGAAAGGTACCATGGATAAAATTGGCCTGACATTGATTCGTCTGAGTATTGCAATTGTTTTTATGTGGATTGGGTTATTAAAGTTTGTCCCTTACGAGGCAGGTGGATCCGGCGGTTCT
ykgH	SRP	Native	CCGAATTCATTAAAGAGGAGAAAGGTACCATGAAGAAAAAGATTCGTGTTATCCTTTTTATTATGGCTATATGTATGGCTATGGTGCTGTTGTTTCTGTATATCAATAAAGACAATATAGGTGGATCCGGCGGTTCT
ylaB	SRP	Native	CCGAATTCATTAAAGAGGAGAAAGGTACCGTGACACGACATCTGGTCGGCCTTATTTCGGGAGTACTGATTCTTTCAGTATTGCTGCCTGTCGGCTTAAGCATCTGGCTGGCCCATCAGGGTGGATCCGGCGGTTCT
ylaC	SRP	Native	CCGAATTCATTAAAGAGGAGAAAGGTACCATGTTTATCCGTAAACATCCGGGGCTGTTTATCGGTATGTACGTTGCTTTTTTTGCCACCCTGGCGGTGATGTTGCAGTCCGAAACGCTGGGTGGATCCGGCGGTTCT
yliE	SRP	Native	CCGAATTCATTAAAGAGGAGAAAGGTACCATGGAAAAGATAAAGATAAGGCTGATAATTTTATTTTTATTGGCAGCACTGTCATTTATTGGTCTTTTTTTCATCATTAACTATCAACTGGGTGGATCCGGCGGTTCT
yliF	SRP	Native	CCGAATTCATTAAAGAGGAGAAAGGTACCATGAGAATCAATAAGTTCGTACTTACAGTCAGTCTGCTGATTTTTATCATGATTTCAGCAGTTGCCTGCGGGATCTACACTCAAATGGTAGGTGGATCCGGCGGTTCT
ymfA	SRP	Native	CCGAATTCATTAAAGAGGAGAAAGGTACCATGCAGGACAGTAAAGTTTTCTTTCGTATATTCCTCGGTATCGGTCTGGTACTGATCCTCATTTCTGTTGTTGTCTTTTATAACCAGTTCGGTGGATCCGGCGGTTCT
ymfE	SRP	Native	CCGAATTCATTAAAGAGGAGAAAGGTACCGTGAAACTTCATAAAGCAACTTTCTTAAATACGCTAATATATTGCATACTTCTAGTTATTTACGAATACATCCCTTTAATAACATTACCAGGTGGATCCGGCGGTTCT
ymfR	SRP	Native	CCGAATTCATTAAAGAGGAGAAAGGTACCATGATCATGCTGATTCTCGCGCCTCTGGTGGGCGTGCTGGGTGCGCTTTTGCTGGCGTATGGTGCCTGGCTGATTTATCCCCCGGCGGGTGGTGGATCCGGCGGTTCT
ymgE	SRP	Native	CCGAATTCATTAAAGAGGAGAAAGGTACCATGGGAATTATTGCCTGGATTATTTTTGACCTGATAGCCGGCATTATCGCCAAGCTAATCATGCCGGGGCGTGATGGTGGTGGATTTTTCGGTGGATCCGGCGGTTCT
ymgF	SRP	Native	CCGAATTCATTAAAGAGGAGAAAGGTACCATGAATAATCTGGATTATTTCACTCTCTATATCATATTTTCCATTGCATTTATGCTGATCACCCTCCTGGTCATCCTTATTGCAAAACCCGGTGGATCCGGCGGTTCT
ymgG	SRP	Native	CCGAATTCATTAAAGAGGAGAAAGGTACCTTGAAGAAAAAAATACTTGCCTTCGGGCTTATCTCAGCATTGTTCTGCTCCACGCCAGCGATGGCGGATATGAACCGCACCACGAAAGGTGGTGGATCCGGCGGTTCT
ynaI	SRP	Native	CCGAATTCATTAAAGAGGAGAAAGGTACCATGTTTACAAATAATGCGCTTAATCTGGTCATTATTTTCGGTAGCTGCGCAGCATTGATTCTGATGAGCTTTTGGTTTCGCCGTGGAAATGGTGGATCCGGCGGTTCT
ynaJ	SRP	Native	CCGAATTCATTAAAGAGGAGAAAGGTACCATGGCGAAAGGGAAGAAATTTCTCTTTGGTTTGTTGGCGGTTTTCATTATTGCGGCGTCGGTTGTGACTCGCGCGACCATCGGCGGCGTTGGTGGATCCGGCGGTTCT
ynbA	SRP	Native	CCGAATTCATTAAAGAGGAGAAAGGTACCATGCTTGCTGCACTGGCGCTTTCTCTTCTTACCGGATTGCTGTTGATGTTGGCGGCACAACCCATCCTCTTTTTGCTATTGCCCATCGTGGGTGGATCCGGCGGTTCT
ynbB	SRP	Native	CCGAATTCATTAAAGAGGAGAAAGGTACCATGCTGGAAAAATCTCTGGCAACACTTTTCGCGTTGTTAATTTTAGCAACGCTGATAAACCGTTTTCTGCTATGGCGGTTACCGGAGAGAGGTGGATCCGGCGGTTCT
ynbD	SRP	Native	CCGAATTCATTAAAGAGGAGAAAGGTACCTTGCAAGGCGCTGGCTGGTTATTGTTGCTGGCCCCGTTTTTCTTCTTCACCTATGGATCTCTTAATCAGTTCACCGCGGTTCAGGACCTTGGTGGATCCGGCGGTTCT
yneE	SRP	Native	CCGAATTCATTAAAGAGGAGAAAGGTACCATGTGGCACGGCTCAGTATTATCCAAGATATCCTCGCGCTTACTACTCAATTTTCTCTTTTCTATCGCTGTTATTTTCATGCTGCCCTGGGGTGGATCCGGCGGTTCT
yneF	SRP	Native	CCGAATTCATTAAAGAGGAGAAAGGTACCTTGTTCAGTGAGCAATTCTCAACGGGCGTGTTGATCGTGCCTTGTATGCTGACGTTGGCTATTCCTGGAGTGCTGCCGCGCTTTAAAGCAGGTGGATCCGGCGGTTCT
ynfA	SRP	Native	CCGAATTCATTAAAGAGGAGAAAGGTACCATGATTAAAACAACGTTACTATTTTTTGCTACTGCGCTGTGTGAAATTATTGGATGCTTTCTGCCCTGGTTGTGGTTAAAACGAAACGCCGGTGGATCCGGCGGTTCT
ynfH	SRP	Native	CCGAATTCATTAAAGAGGAGAAAGGTACCATGCATGAGTGGCCACTGGTTATCTTTACCGTATTGGGTCAATGCGTAGTAGGCGCGCTGATTGTTAGCGGAATTGGCTGGTTCGCCGCCGGTGGATCCGGCGGTTCT
ynfM	SRP	Native	CCGAATTCATTAAAGAGGAGAAAGGTACCGTGCAATTTATGCGCGTCACCCTGGCGCTGTTCTCTGCCGGACTGGCAACATTTGCACTTCTCTATTGTGTGCAGCCTATCCTTCCGGTGGGTGGATCCGGCGGTTCT
yniB	SRP	Native	CCGAATTCATTAAAGAGGAGAAAGGTACCATGATTGCTGTTTTGAAAAGGATTTTGGGTTGGGTGATTTTTATACCTGCATTGATCTCTACATTGATTTCTTTGCTGAAATTTATGAATGGTGGATCCGGCGGTTCT
ynjC	SRP	Native	CCGAATTCATTAAAGAGGAGAAAGGTACCATGACACCGTTACGGTACGCATTAATCTTTTTGCTGTGGGCGATGGTGGCGGTGATTTATGCACCGCTGATCCCGGCAGCTCTCACGCTGGGTGGATCCGGCGGTTCT
ynjF	SRP	Native	CCGAATTCATTAAAGAGGAGAAAGGTACCGTGGTGGGATTTGCCATCGGCGTGCTGGCTCTGCCGTTTCTGGCGCTGGGCTGGTATCTGGCGGCGCTAGTCGTCATTTTGTTGAACAGGGGTGGATCCGGCGGTTCT
ynjI	SRP	Native	CCGAATTCATTAAAGAGGAGAAAGGTACCATGGAAAATAAGGCCATGCTGCTTTGTAAGTGGGGGTTTTATTTAACATGTGTTGTCGCTGTAATGTTTGTGTTCGCAGCGATAACATCCGGTGGATCCGGCGGTTCT
yoaE	SRP	Native	CCGAATTCATTAAAGAGGAGAAAGGTACCATGATTTGGGCGGGGCTACTCACGCTTGTTGTTCTCGAAATTGTGCTGGGTATCGATAACCTGGTCTTCATCGCCATTCTTGCTGACAAAGGTGGATCCGGCGGTTCT
yobD	SRP	Native	CCGAATTCATTAAAGAGGAGAAAGGTACCATGACAATCACGGACCTGGTACTGATTCTTTTCATCGCCGCACTCCTGGCCTTCGCGATCTACGATCAGTTCATCATGCCCCGCCGTAACGGTGGATCCGGCGGTTCT
yodB	SRP	Native	CCGAATTCATTAAAGAGGAGAAAGGTACCATGTCAAAAACTCAAATTTATTTACATTGGATAACGCTGCTTTTCGTTGCAATAACCTATGCCGCGATGGAACTCCGTGGCTGGTTTCCTGGTGGATCCGGCGGTTCT
yohC	SRP	Native	CCGAATTCATTAAAGAGGAGAAAGGTACCATGTACACCCACCACGTTTTGCTGATGGCGGCGATTCCGGTGATTTGCGCCTTCATTGGCACTACACAGATTGGCTGGAATTTTGGCGATGGTGGATCCGGCGGTTCT
yohD	SRP	Native	CCGAATTCATTAAAGAGGAGAAAGGTACCATGTCACAATATGGTTATGCCGCGCTGGTGATCGGTAGCCTGGCGGAAGGTGAAACCGTGACTTTGCTGGGAGGCGTTGCGGCGCATCAGGGTGGATCCGGCGGTTCT
yohJ	SRP	Native	CCGAATTCATTAAAGAGGAGAAAGGTACCATGAAGACACTGAACATTATCTGGCAATATTTACGCGCTTTCGTCCTGATTTATGCCTGCCTGTATGCAGGCATTTTCATTGCTTCCCTGGGTGGATCCGGCGGTTCT
yohK	SRP	Native	CCGAATTCATTAAAGAGGAGAAAGGTACCATGATGGCGAATATCTGGTGGTCATTACCGCTGACATTGATTGTCTTTTTTGCCGCCCGCAAACTGGCGGCACGGTATAAGTTTCCCTTGGGTGGATCCGGCGGTTCT
yojI	SRP	Native	CCGAATTCATTAAAGAGGAGAAAGGTACCATGCGGCAGTATCGCTGGCCATTTATCAGTGTGATGGCGCTAAGCCTCGCCAGTGCGGCATTAGGCATTGGCTTAATTGCTTTTATCAATGGTGGATCCGGCGGTTCT
ypdA	SRP	Native	CCGAATTCATTAAAGAGGAGAAAGGTACCGTGCACGAAATATTCAACATGCTGCTGGCGGTCTTCGATCGGGCAGCGTTAATGCTTATCTGCCTGTTCTTTCTCATCCGTATCCGCCTGGGTGGATCCGGCGGTTCT
yphA	SRP	Native	CCGAATTCATTAAAGAGGAGAAAGGTACCATGGATTTTGGAGCTGCCCGCCCCGTTTTGTTATTAATTGCCCGTATCGCCGTGGTCTTAATTTTCATTATTTTTGGTTTTCCCAAAATGGGTGGATCCGGCGGTTCT
yphD	SRP	Native	CCGAATTCATTAAAGAGGAGAAAGGTACCATGCATATTAATGAGATCGGTTTGCTGGTGGTGATTGCCATTCTTTATCTGGTCTTCTCCCTGAACGCGCCTGGCTTTATCTCATTGAATGGTGGATCCGGCGGTTCT
ypjD	SRP	Native	CCGAATTCATTAAAGAGGAGAAAGGTACCATGCCCGTTTTTGCTCTGCTCGCGCTTGTCGCCTACTCCGTCAGTCTTGCGCTGATTGTTCCCGGTCTGCTGCAAAAAAACGGCGGCTGGGGTGGATCCGGCGGTTCT
ypjK	SRP	Native	CCGAATTCATTAAAGAGGAGAAAGGTACCGTGCCCGTTATTGCCATTATCGCCATTGTTATCATCGTCATCATTCTGAACAAAACCGGAGTGTCCGACAGCCTCACGGCCCTGACACTTGGTGGATCCGGCGGTTCT
yqaA	SRP	Native	CCGAATTCATTAAAGAGGAGAAAGGTACCGTGTTTGCCAGTAGTTTTCTCAGCGCTACACTATTACCCGGCAACTCCGAAGTCGTGCTGGTGGCAATGTTGCTTTCCGGGATCAGTCATGGTGGATCCGGCGGTTCT
yqaE	SRP	Native	CCGAATTCATTAAAGAGGAGAAAGGTACCATGGGTTTCTGGAGAATCGTCATCACCATCATTCTGCCGCCGCTCGGCGTGCTGCTCGGTAAAGGGTTCGGTTGGGCGTTCATTATTAATGGTGGATCCGGCGGTTCT
yqcE	SRP	Native	CCGAATTCATTAAAGAGGAGAAAGGTACCATGCGTTGGATAACCCTCGCGATAATTAGTTTTAGCGGCGGCGTTAGTTTCGACCTGGCTTATTTACGTTATATTTATCAAATTCCCATGGGTGGATCCGGCGGTTCT
yqeG	SRP	Native	CCGAATTCATTAAAGAGGAGAAAGGTACCATGCTCTACGGCACAGCCGTTGGTGCAGGCACGCTCTTCCTTCCTATTCAGTTAGGTTCGGCAGGGGCTGTGGTCCTGTTTATTACTGCTGGTGGATCCGGCGGTTCT
yqfA	SRP	Native	CCGAATTCATTAAAGAGGAGAAAGGTACCATGGAAATAGCCAACAGCGTCAGTCACGGCATTGGGTTGGTGTTTGGTATCGTTGGGCTGGTGTTGCTACTGGTTCAGGCGGTGGATCTTGGTGGATCCGGCGGTTCT
yqgA	SRP	Native	CCGAATTCATTAAAGAGGAGAAAGGTACCGTGGTCATCGGCCCTTTTATCAACGCTAGTGCAGTCTTACTGGGTGGCGTTCTCGGCGCACTGCTCAGCCAACGCTTACCGGAACGTATCGGTGGATCCGGCGGTTCT
yqhA	SRP	Native	CCGAATTCATTAAAGAGGAGAAAGGTACCATGGAAAATGCAATGTATGCTTCTCGCTGGCTGCTTGCCCCCGTGTACTTTGGCCTTTCGCTGGCGTTAGTTGCCCTGGCGCTGAAGTTCGGTGGATCCGGCGGTTCT
yqiJ	SRP	Native	CCGAATTCATTAAAGAGGAGAAAGGTACCATGACCCCTTATCTTTTCGCTATTTCCTTTGTACTGTTGATCGGCCTGTTAGAAATTTTTGCGCTTATCTGCGGTCACATGCTCTCCGGTGGTGGATCCGGCGGTTCT
yqiK	SRP	Native	CCGAATTCATTAAAGAGGAGAAAGGTACCATGTCTGTGCCCTCCTGGATGTTTACCGCAATTATTGCCGTATGCATTCTGTTTATTATTGGAATTATTTTCGCCAGGCTCTATCGTCGCGGTGGATCCGGCGGTTCT
yqjA	SRP	Native	CCGAATTCATTAAAGAGGAGAAAGGTACCATGCAGGATTTTGAAACCCTGGCCAATCCATCGATGATTGGCATGTTGTATTTTGTCTTGTTTGTAATTTTGTTCCTTGAAAACGGCTTGGGTGGATCCGGCGGTTCT
yqjE	SRP	Native	CCGAATTCATTAAAGAGGAGAAAGGTACCATGAATCTCTTTCAACTTTTACTGATGCTGGGCCTGACGATGCTTTTCGCTGCATTTGGTCTTATGAGCCTGATGGTGCTAATTATTTGGGGTGGATCCGGCGGTTCT
yqjF	SRP	Native	CCGAATTCATTAAAGAGGAGAAAGGTACCATGAAATTAGAAGATGTTGGTGTACTGGTAGCGCGCATTTTAATGCCGATTCTGTTTATTACCGCTGGCTGGGGAAAAATTACTGGCTACGGTGGATCCGGCGGTTCT
yraQ	SRP	Native	CCGAATTCATTAAAGAGGAGAAAGGTACCATGGCGGCAACGCCCATTCAGTGGTGGAAACCCGCGCTTTTCTTTCTCGTTGTCATTGCCGGTCTCTGGTATGTGAAATGGGAACCTTACGGTGGATCCGGCGGTTCT
yrbG	SRP	Native	CCGAATTCATTAAAGAGGAGAAAGGTACCATGTTAGCTACGGCACTGTTAATTGTTGGTTTACTTTTGGTCGTTTACAGTGCCGACCGCCTGGTTTTTGCCGCGTCTATTCTTTGCCGAGGTGGATCCGGCGGTTCT
yrfF	SRP	Native	CCGAATTCATTAAAGAGGAGAAAGGTACCATGAGCACCATTGTGATTTTTTTAGCTGCTTTGCTGGCCTGCTCACTACTTGCGGGATGGCTGATAAAAGTGCGATCCAGACGGCGTCAGGGTGGATCCGGCGGTTCT
ytcA	SRP	Native	CCGAATTCATTAAAGAGGAGAAAGGTACCATGTTATCTCCGGCAATCCCGGTGATCGGCGCTTATTATCCCAGCTGGTTTTTCTGCGCCATTGCCAGCCTTATTTTGACGCTCATCACGGGTGGATCCGGCGGTTCT
ytfF	SRP	Native	CCGAATTCATTAAAGAGGAGAAAGGTACCATGATTAGCGGCGTGCTGTACGCCCTGTTAGCAGGGTTGATGTGGGGGCTTATTTTTGTCGGGCCGTTGATCGTGCCGGAATACCCGGCGGGTGGATCCGGCGGTTCT
ytfL	SRP	Native	CCGAATTCATTAAAGAGGAGAAAGGTACCATGTTAAACAGTATTTTAGTCATACTCTGCTTGATCGCTGTAAGTGCGTTCTTCTCGATGTCCGAGATCTCGCTTGCCGCCTCACGCAAAGGTGGATCCGGCGGTTCT
ytfT	SRP	Native	CCGAATTCATTAAAGAGGAGAAAGGTACCGTGGGGATGCCGCAGCTGGTAGCACTATTGCTGGTGCTGCTGGTCGATAGCCTGGTAGCCCCGCATTTCTGGCAGGTGGTGCTTCAGGATGGTGGATCCGGCGGTTCT
ytjA	SRP	Native	CCGAATTCATTAAAGAGGAGAAAGGTACCATGTTTCGTTGGGGCATCATATTTCTGGTTATCGCGTTAATCGCCGCCGCACTTGGGTTTGGTGGTCTGGCCGGTACCGCTGCAGGCGCAGGTGGATCCGGCGGTTCT
yzgL	SRP	Native	CCGAATTCATTAAAGAGGAGAAAGGTACCATGTTGACCTCGCTGGTAATGACTTTTTTCGGCATCCCCATACTGGCGCAATTTTTGGCGGTGGTTATTGCCATGCTGGGTGTCGGACTTGGTGGATCCGGCGGTTCT
zitB	SRP	Native	CCGAATTCATTAAAGAGGAGAAAGGTACCATGAATGCTCGTCGCTTGTTGTATGCTTTCGGCGTGACTGCCGGGTTTATGCTGGTAGAAGTCGTTGGTGGTTTTCTTTCTGGTTCTCTGGGTGGATCCGGCGGTTCT
zntA	SRP	Native	CCGAATTCATTAAAGAGGAGAAAGGTACCATGGGTCTGGAGCAGTTCAATCATCCGTTCGGGCAACTGGCGTTTATCGCGACCACGCTGGTTGGGCTGTACCCGATTGCTCGTCAGGCAGGTGGATCCGGCGGTTCT
znuB	SRP	Native	CCGAATTCATTAAAGAGGAGAAAGGTACCATGATTGAATTATTATTTCCCGGTTGGTTAGCCGGGATCATGCTCGCCTGTGCCGCGGGTCCGCTGGGTTCGTTTGTAGTCTGGCGTCGTGGTGGATCCGGCGGTTCT
zraS	SRP	Native	CCGAATTCATTAAAGAGGAGAAAGGTACCATGCGTTCTAAAGACTCCTTAGCTAAATGGTTAAGCGCGATCCTCCCCGTGGTCATTGTTGGGCTGGTGGGATTGTTTGCGGTAACTGTGGGTGGATCCGGCGGTTCT
zupT	SRP	Native	CCGAATTCATTAAAGAGGAGAAAGGTACCATGTCAGTACCTCTCATTCTGACCATACTGGCGGGGGCAGCCACGTTTATTGGCGCGTTTCTCGGCGTTCTCGGGCAAAAACCCTCGAACGGTGGATCCGGCGGTTCT
agp	SecB	Native	CCGAATTCATTAAAGAGGAGAAAGGTACCATGAACAAAACGCTAATCGCCGCAGCTGTGGCAGGGATAGTTTTACTCGCTTCAAACGCTCAGGCACAAACCGTACCGGAAGGCTATCAGGGTGGATCCGGCGGTTCT
alsB	SecB	Native	CCGAATTCATTAAAGAGGAGAAAGGTACCATGAATAAATATCTGAAATATTTCAGCGGCACACTCGTGGGCTTAATGTTGTCAACCAGCGCTTTTGCTGCCGCCGAATATGCTGTCGTAGGTGGATCCGGCGGTTCT
amiA	SecB	Native	CCGAATTCATTAAAGAGGAGAAAGGTACCATGAGCACTTTTAAACCACTAAAAACACTCACTTCGCGCCGCCAGGTGCTGAAAGCCGGTTTGGCTGCCCTGACGTTGTCAGGAATGTCGGGTGGATCCGGCGGTTCT
amiB	SecB	Native	CCGAATTCATTAAAGAGGAGAAAGGTACCATGATGTATCGCATCAGAAATTGGTTGGTAGCGACGCTGCTGCTGCTGTGCACGCCGGTGGGTGCCGCGACGCTCTCTGATATTCAGGTTGGTGGATCCGGCGGTTCT
amiD	SecB	Native	CCGAATTCATTAAAGAGGAGAAAGGTACCATGAGAAGATTCTTCTGGCTGGTCGCTGCCGCTCTGTTATTGGCAGGGTGTGCAGGCGAAAAAGGCATTGTCGAGAAAGAGGGATATCAGGGTGGATCCGGCGGTTCT
ampC	SecB	Native	CCGAATTCATTAAAGAGGAGAAAGGTACCATGTTCAAAACGACGCTCTGCGCCTTATTAATTACCGCCTCTTGCTCCACATTTGCTGCCCCTCAACAAATCAACGATATTGTGCATCGCGGTGGATCCGGCGGTTCT
ampH	SecB	Native	CCGAATTCATTAAAGAGGAGAAAGGTACCTTGAAACGTAGTCTGCTTTTTTCTGCCGTGCTGTGTGCGGCGTCATTGACCTCCGTCCATGCGGCGCAGCCGATCACTGAACCGGAGTTTGGTGGATCCGGCGGTTCT
ansB	SecB	Native	CCGAATTCATTAAAGAGGAGAAAGGTACCATGGAGTTTTTCAAAAAGACGGCACTTGCCGCACTGGTTATGGGTTTTAGTGGTGCAGCATTGGCATTACCCAATATCACCATTTTAGCAGGTGGATCCGGCGGTTCT
aphA	SecB	Native	CCGAATTCATTAAAGAGGAGAAAGGTACCATGCGCAAGATCACACAGGCAATCAGTGCCGTTTGCTTATTGTTCGCTCTAAACAGTTCCGCTGTTGCCCTGGCCTCATCTCCTTCACCGGGTGGATCCGGCGGTTCT
appA	SecB	Native	CCGAATTCATTAAAGAGGAGAAAGGTACCATGAAAGCGATCTTAATCCCATTTTTATCTCTTCTGATTCCGTTAACCCCGCAATCTGCATTCGCTCAGAGTGAGCCGGAGCTGAAGCTGGGTGGATCCGGCGGTTCT
araF	SecB	Native	CCGAATTCATTAAAGAGGAGAAAGGTACCATGCACAAATTTACTAAAGCCCTGGCAGCCATTGGTCTGGCAGCCGTTATGTCACAATCCGCTATGGCGGAGAACCTGAAGCTCGGTTTTGGTGGATCCGGCGGTTCT
argT	SecB	Native	CCGAATTCATTAAAGAGGAGAAAGGTACCATGAAGAAGTCGATTCTCGCTCTGTCTTTGTTAGTCGGTCTCTCCACAGCGGCTTCCAGCTATGCGGCGCTACCGGAGACGGTACGTATCGGTGGATCCGGCGGTTCT
artI	SecB	Native	CCGAATTCATTAAAGAGGAGAAAGGTACCATGAAAAAAGTTCTGATTGCCGCGTTAATTGCAGGTTTTAGTCTTTCCGCCACAGCTGCCGAAACCATTCGTTTTGCTACCGAAGCCTCCGGTGGATCCGGCGGTTCT
artJ	SecB	Native	CCGAATTCATTAAAGAGGAGAAAGGTACCATGAAAAAGTTAGTTCTTGCCGCTTTACTTGCTTCCTTTACTTTCGGTGCTTCTGCCGCAGAGAAAATCAATTTTGGCGTTTCAGCCACCGGTGGATCCGGCGGTTCT
aslA	SecB	Native	CCGAATTCATTAAAGAGGAGAAAGGTACCATGGAATTTTCGTTTTCACCCAAACGTCTTGTTGTTGCTGTCGCCGCCGCTCTTCCTCTCATGGCCAGCGCAGCAGATACCCCGTCAACTGGTGGATCCGGCGGTTCT
asr	SecB	Native	CCGAATTCATTAAAGAGGAGAAAGGTACCATGAAAAAAGTATTAGCTCTGGTTGTTGCCGCTGCTATGGGTCTGTCTTCTGCCGCCTTTGCTGCAGAGACTACGACCACACCTGCTCCGGGTGGATCCGGCGGTTCT
bamA	SecB	Native	CCGAATTCATTAAAGAGGAGAAAGGTACCATGGCGATGAAAAAGTTGCTCATAGCGTCGCTGCTGTTTAGCAGCGCCACCGTATACGGTGCTGAAGGGTTCGTAGTGAAAGATATTCATGGTGGATCCGGCGGTTCT
bamB	SecB	Native	CCGAATTCATTAAAGAGGAGAAAGGTACCATGCAATTGCGTAAATTACTGCTGCCAGGACTGCTTTCCGTTACCCTTTTAAGCGGCTGTTCGCTGTTTAACAGCGAAGAAGATGTGGTAGGTGGATCCGGCGGTTCT
bamC	SecB	Native	CCGAATTCATTAAAGAGGAGAAAGGTACCATGGCTTACTCTGTTCAAAAGTCGCGCCTGGCAAAGGTTGCGGGTGTTTCGCTTGTTTTATTACTCGCTGCCTGTAGTTCTGACTCACGCGGTGGATCCGGCGGTTCT
bamD	SecB	Native	CCGAATTCATTAAAGAGGAGAAAGGTACCATGACGCGCATGAAATATCTGGTGGCAGCCGCCACACTAAGCCTGTTTTTGGCGGGTTGCTCGGGGTCAAAGGAAGAAGTACCTGATAATGGTGGATCCGGCGGTTCT
bamE	SecB	Native	CCGAATTCATTAAAGAGGAGAAAGGTACCATGCGCTGTAAAACGCTGACTGCTGCAGCAGCAGTACTATTGATGTTGACCGCAGGCTGTTCCACTCTGGAGCGAGTGGTTTACCGTCCTGGTGGATCCGGCGGTTCT
bax	SecB	Native	CCGAATTCATTAAAGAGGAGAAAGGTACCATGATTTTGACTCCCATACGACGATATGGGGCGATGATTCTTATGTTACTCACTCTGGTGTTTTCGAGTGAGGTGTTAGCGAAGACGCACGGTGGATCCGGCGGTTCT
bcsC	SecB	Native	CCGAATTCATTAAAGAGGAGAAAGGTACCATGCGCAAATTCACACTAAACATATTCACGCTTTCCCTCGGTCTGGCCGTCATGCCGATGGTCGAGGCAGCACCAACCGCTCAGCAACAGGGTGGATCCGGCGGTTCT
bcsZ	SecB	Native	CCGAATTCATTAAAGAGGAGAAAGGTACCATGAATGTGTTGCGTAGTGGAATCGTGACGATGCTGCTGCTGGCTGCCTTTAGTGTTCAGGCAGCCTGTACCTGGCCTGCCTGGGAGCAGGGTGGATCCGGCGGTTCT
bglH	SecB	Native	CCGAATTCATTAAAGAGGAGAAAGGTACCATGTTTAGACGAAATCTTATTACCTCTGCCATCTTATTAATGGCACCGTTAGCCTTTTCTGCACAATCATTGGCTGAATCATTAACGGTGGGTGGATCCGGCGGTTCT
bglX	SecB	Native	CCGAATTCATTAAAGAGGAGAAAGGTACCATGAAATGGCTATGTTCAGTAGGAATCGCGGTGAGTCTGGCCCTGCAGCCAGCACTGGCGGATGATTTATTCGGCAACCATCCATTAACGGGTGGATCCGGCGGTTCT
bhsA	SecB	Native	CCGAATTCATTAAAGAGGAGAAAGGTACCATGAAAAACGTAAAAACCCTCATCGCTGCGGCGATTTTAAGCTCCATGTCATTTGCCAGCTTTGCGGCTGTCGAAGTTCAGTCAACGCCAGGTGGATCCGGCGGTTCT
blc	SecB	Native	CCGAATTCATTAAAGAGGAGAAAGGTACCATGCGCCTGCTCCCTCTCGTTGCCGCAGCGACAGCTGCATTTCTGGTCGTTGCCTGCAGTTCTCCTACGCCGCCGCGTGGCGTGACCGTAGGTGGATCCGGCGGTTCT
borD	SecB	Native	CCGAATTCATTAAAGAGGAGAAAGGTACCATGAAAAAAATGCTACTCGCTACTGCGCTGGCCCTGCTTATTACAGGATGTGCTCAACAGACATTTACTGTTCAAAACAAACAGACAGCAGGTGGATCCGGCGGTTCT
bsmA	SecB	Native	CCGAATTCATTAAAGAGGAGAAAGGTACCATGGTTAGCAGGAAACGTAATAGCGTTATTTACCGGTTTGCCAGTTTATTATTGGTGTTGATGTTAAGTGCCTGTAGCGCACTGCAAGGTGGTGGATCCGGCGGTTCT
btuB	SecB	Native	CCGAATTCATTAAAGAGGAGAAAGGTACCATGATTAAAAAAGCTTCGCTGCTGACGGCGTGTTCCGTCACGGCATTTTCCGCTTGGGCACAGGATACCAGCCCGGATACTCTCGTCGTTGGTGGATCCGGCGGTTCT
btuF	SecB	Native	CCGAATTCATTAAAGAGGAGAAAGGTACCATGGCTAAGTCACTGTTCAGGGCGCTGGTCGCCCTGTCTTTTCTTGCGCCACTGTGGCTCAACGCCGCGCCGCGCGTCATCACGCTTTCTGGTGGATCCGGCGGTTCT
chiA	SecB	Native	CCGAATTCATTAAAGAGGAGAAAGGTACCATGAAATTAAATATATTTACTAAATCTATGATTGGTATGGGGCTGGTGTGTTCCGCTCTGCCAGCATTGGCAATGGAAGCATGGAATAACGGTGGATCCGGCGGTTCT
chiP	SecB	Native	CCGAATTCATTAAAGAGGAGAAAGGTACCATGCGTACGTTTAGTGGCAAACGTAGTACGCTGGCGCTGGCTATCGCCGGTGTTACAGCAATGTCGGGCTTTATGGCAATGCCGGAGGCTGGTGGATCCGGCGGTTCT
chiQ	SecB	Native	CCGAATTCATTAAAGAGGAGAAAGGTACCATGAAAAAACTGATTCTCATCGCCATAATGGCATCGGGGCTGGTAGCTTGTGCGCAATCAACCGCGCCACAGGAAGACAGTCGTCTGAAAGGTGGATCCGGCGGTTCT
cirA	SecB	Native	CCGAATTCATTAAAGAGGAGAAAGGTACCATGTTTAGGTTGAACCCTTTCGTACGGGTCGGGCTGTGTTTGTCCGCTATTTCTTGTGCATGGCCTGTGTTAGCGGTCGATGATGATGGCGGTGGATCCGGCGGTTCT
cpdB	SecB	Native	CCGAATTCATTAAAGAGGAGAAAGGTACCATGATTAAGTTTAGCGCAACGCTCCTGGCCACGCTGATTGCCGCCAGTGTGAATGCAGCGACGGTCGATCTGCGTATCATGGAAACCACTGGTGGATCCGGCGGTTCT
cpxP	SecB	Native	CCGAATTCATTAAAGAGGAGAAAGGTACCATGCGCATAGTTACCGCTGCCGTCATGGCCTCAACGCTGGCAGTCAGTTCATTAAGCCACGCTGCTGAAGTCGGTTCAGGCGATAACTGGGGTGGATCCGGCGGTTCT
creA	SecB	Native	CCGAATTCATTAAAGAGGAGAAAGGTACCATGAAATACAAGCATTTGATCCTGTCTTTAAGCCTGATAATGCTGGGGCCATTGGCTCATGCAGAAGAGATTGGTTCGGTCGACACCGTAGGTGGATCCGGCGGTTCT
csgA	SecB	Native	CCGAATTCATTAAAGAGGAGAAAGGTACCATGAAACTTTTAAAAGTAGCAGCAATTGCAGCAATCGTATTCTCCGGTAGCGCTCTGGCAGGTGTTGTTCCTCAGTACGGCGGCGGCGGTGGTGGATCCGGCGGTTCT
csgB	SecB	Native	CCGAATTCATTAAAGAGGAGAAAGGTACCATGAAAAACAAATTGTTATTTATGATGTTAACAATACTGGGTGCGCCTGGGATTGCAGCCGCAGCAGGTTATGATTTAGCTAATTCAGAAGGTGGATCCGGCGGTTCT
csgE	SecB	Native	CCGAATTCATTAAAGAGGAGAAAGGTACCATGAAACGTTATTTACGCTGGATTGTGGCGGCAGAATTTCTGTTCGCCGCAGGGAATCTTCACGCCGTTGAGGTAGAAGTCCCGGGATTGGGTGGATCCGGCGGTTCT
csgF	SecB	Native	CCGAATTCATTAAAGAGGAGAAAGGTACCATGCGTGTCAAACATGCAGTAGTTCTACTCATGCTTATTTCGCCATTAAGTTGGGCTGGAACCATGACTTTCCAGTTCCGTAATCCAAACGGTGGATCCGGCGGTTCT
cueO	SecB	Native	CCGAATTCATTAAAGAGGAGAAAGGTACCATGCAACGTCGTGATTTCTTAAAATATTCCGTCGCGCTGGGTGTGGCTTCGGCTTTGCCGCTGTGGAGCCGCGCAGTATTTGCGGCAGAAGGTGGATCCGGCGGTTCT
cusC	SecB	Native	CCGAATTCATTAAAGAGGAGAAAGGTACCATGTCTCCTTGTAAACTTCTGCCATTTTGTGTGGCCCTTGCGCTAACCGGTTGTTCACTGGCACCGGATTATCAGCGTCCGGCAATGCCCGGTGGATCCGGCGGTTCT
cusF	SecB	Native	CCGAATTCATTAAAGAGGAGAAAGGTACCATGAAAAAAGCACTGCAAGTCGCAATGTTCAGTCTGTTTACCGTTATTGGCTTTAATGCCCAGGCTAACGAACATCATCATGAAACCATGGGTGGATCCGGCGGTTCT
cybC	SecB	Native	CCGAATTCATTAAAGAGGAGAAAGGTACCATTCTTGCAGTCTCCTCGTTGGTATTCAGTTCGGCGTCATTTGCTGCTGATCTCGAAGACAATATGGAAACCCTCAACGACAATTTAAAAGGTGGATCCGGCGGTTCT
cysP	SecB	Native	CCGAATTCATTAAAGAGGAGAAAGGTACCATGGCCGTTAACTTACTGAAAAAGAACTCACTCGCGCTGGTCGCTTCTCTGCTGCTGGCGGGCCATGTACAGGCAACGGAACTGCTGAACGGTGGATCCGGCGGTTCT
dacB	SecB	Native	CCGAATTCATTAAAGAGGAGAAAGGTACCATGCGATTTTCCAGATTTATCATCGGATTGACCAGCTGTATAGCGTTCAGTGTTCAGGCCGCAAATGTTGATGAGTACATTACTCAACTCGGTGGATCCGGCGGTTCT
ddpA	SecB	Native	CCGAATTCATTAAAGAGGAGAAAGGTACCATGAAGAGATCGATATCGTTTCGTCCCACATTGCTCGCGCTCGTCCTTGCCACAAATTTCCCGGTTGCGCACGCCGCCGTACCAAAAGATGGTGGATCCGGCGGTTCT
degP	SecB	Native	CCGAATTCATTAAAGAGGAGAAAGGTACCATGAAAAAAACCACATTAGCACTGAGTGCACTGGCTCTGAGTTTAGGTTTGGCGTTATCTCCGCTCTCTGCAACGGCGGCTGAGACTTCTGGTGGATCCGGCGGTTCT
degQ	SecB	Native	CCGAATTCATTAAAGAGGAGAAAGGTACCATGAAAAAACAAACCCAGCTGTTGAGTGCATTAGCGTTAAGTGTCGGGTTAACTCTCTCGGCGTCATTTCAGGCCGTCGCGTCGATTCCAGGTGGATCCGGCGGTTCT
dppA	SecB	Native	CCGAATTCATTAAAGAGGAGAAAGGTACCATGCGTATTTCCTTGAAAAAGTCAGGGATGCTGAAGCTTGGTCTCAGCCTGGTGGCTATGACCGTCGCAGCAAGTGTTCAGGCTAAAACTGGTGGATCCGGCGGTTCT
dsbA	SecB	Native	CCGAATTCATTAAAGAGGAGAAAGGTACCATGAAAAAGATTTGGCTGGCGCTGGCTGGTTTAGTTTTAGCGTTTAGCGCATCGGCGGCGCAGTATGAAGATGGTAAACAGTACACTACCGGTGGATCCGGCGGTTCT
dsbC	SecB	Native	CCGAATTCATTAAAGAGGAGAAAGGTACCATGAAGAAAGGTTTTATGTTGTTTACTTTGTTAGCGGCGTTTTCAGGCTTTGCTCAGGCTGATGACGCGGCAATTCAACAAACGTTAGCCGGTGGATCCGGCGGTTCT
dsbG	SecB	Native	CCGAATTCATTAAAGAGGAGAAAGGTACCATGTTAAAAAAGATACTTTTACTGGCTCTGCTTCCTGCAATCGCCTTCGCAGAGGAACTTCCTGCTCCAGTAAAAGCGATTGAAAAACAGGGTGGATCCGGCGGTTCT
eaeH	SecB	Native	CCGAATTCATTAAAGAGGAGAAAGGTACCATGTCACATTATAAAACAGGTCATAAACAACCACGATTTCGTTATTCAGTTCTGGCCCGCTGCGTGGCGTGGGCAAATATCTCTGTTCAGGGTGGATCCGGCGGTTCT
eco	SecB	Native	CCGAATTCATTAAAGAGGAGAAAGGTACCATGAAGACCATTCTACCTGCAGTATTGTTTGCCGCTTTCGCTACCACTTCCGCCTGGGCGGCAGAAAGCGTCCAGCCACTGGAAAAAATCGGTGGATCCGGCGGTTCT
ecpD	SecB	Native	CCGAATTCATTAAAGAGGAGAAAGGTACCATGTTTTTTAACACCAAACATACAACAGCTTTATGCTTCGTAACCTGTATGGCTTTTAGTTCATCGTCTATTGCGGACATTGTCATTTCGGGTGGATCCGGCGGTTCT
efeB	SecB	Native	CCGAATTCATTAAAGAGGAGAAAGGTACCATGCAGTATAAAGATGAAAACGGCGTGAATGAACCGTCACGCCGACGTTTACTGAAAGTGATAGGTGCACTGGCGCTGGCGGGAAGTTGTGGTGGATCCGGCGGTTCT
efeO	SecB	Native	CCGAATTCATTAAAGAGGAGAAAGGTACCATGACCATTAACTTCCGCCGTAACGCATTGCAGTTGAGCGTGGCTGCGCTGTTTTCTTCTGCTTTTATGGCTAACGCCGCTGATGTGCCGGGTGGATCCGGCGGTTCT
elfA	SecB	Native	CCGAATTCATTAAAGAGGAGAAAGGTACCATGAAAAAAAGTGTATTGACGGCGTTTATAACTGTGGTATGTGCAACGTCCAGCGTTATGGCTGCTGATGATAATGCTATCACGGATGGCGGTGGATCCGGCGGTTCT
elfC	SecB	Native	CCGAATTCATTAAAGAGGAGAAAGGTACCATGTATAGAACTCATCGACAACACAGCCTGTTAAGCTCTGGTGGAGTGCCATCGTTTATTGGTGGGCTGGTGGTGTTTGTGTCGGCAGCGGGTGGATCCGGCGGTTCT
elfD	SecB	Native	CCGAATTCATTAAAGAGGAGAAAGGTACCATGAAAACTTGCATAACAAAGGGAATTGTGACCGTAAGTTTAACGGCAATATTACTCAGCTGCTCATCCGCATGGGCGGCAGGTAAAGGCGGTGGATCCGGCGGTTCT
elfG	SecB	Native	CCGAATTCATTAAAGAGGAGAAAGGTACCATGCAGATAATCTTTGGAGAAAAATGCGTGTCATTACTACGACTATTTTTTGCCGCCGTCTTAATGTTATGGTGCGCTCAAACCGCTGCTGGTGGATCCGGCGGTTCT
endA	SecB	Native	CCGAATTCATTAAAGAGGAGAAAGGTACCATGTACCGTTATTTGTCTATTGCTGCGGTGGTACTGAGCGCAGCATTTTCCGGCCCGGCGTTGGCCGAAGGTATCAATAGTTTTTCTCAGGGTGGATCCGGCGGTTCT
envC	SecB	Native	CCGAATTCATTAAAGAGGAGAAAGGTACCATGACACGGGCCGTGAAACCGCGCAGGTTTGCAATCAGGCCCATCATCTACGCCAGCGTTCTTAGCGCTGGCGTATTGTTGTGCGCCTTTGGTGGATCCGGCGGTTCT
erfK	SecB	Native	CCGAATTCATTAAAGAGGAGAAAGGTACCATGCGTCGTGTAAATATTCTTTGCTCATTTGCTCTGCTTTTTGCCAGCCATACTAGCCTGGCGGTAACTTATCCATTACCTCCAGAGGGTGGTGGATCCGGCGGTTCT
fadL	SecB	Native	CCGAATTCATTAAAGAGGAGAAAGGTACCATGAGCCAGAAAACCCTGTTTACAAAGTCTGCTCTCGCAGTCGCAGTGGCACTTATCTCCACCCAGGCCTGGTCGGCAGGCTTTCAGTTAGGTGGATCCGGCGGTTCT
fecA	SecB	Native	CCGAATTCATTAAAGAGGAGAAAGGTACCATGACGCCGTTACGCGTTTTTCGTAAAACAACACCTTTGGTTAACACCATTCGCCTGAGCCTGCTGCCGCTGGCCGGTCTCTCGTTTTCCGGTGGATCCGGCGGTTCT
fecB	SecB	Native	CCGAATTCATTAAAGAGGAGAAAGGTACCATGTTGGCATTTATCCGTTTTCTTTTTGCAGGCCTGCTGCTGGTGATCAGCCACGCCTTTGCCGCCACGGTTCAGGACGAACACGGCACGGGTGGATCCGGCGGTTCT
fepA	SecB	Native	CCGAATTCATTAAAGAGGAGAAAGGTACCATGAACAAGAAGATTCATTCCCTGGCCTTGTTGGTCAATCTGGGGATTTATGGGGTAGCGCAGGCACAAGAGCCGACCGATACTCCTGTTGGTGGATCCGGCGGTTCT
fepB	SecB	Native	CCGAATTCATTAAAGAGGAGAAAGGTACCGTGAGACTCGCCCCGCTCTACCGCAACGCCCTTCTATTAACAGGACTTTTGCTTTCAGGAATAGCCGCAGTTCAGGCCGCTGACTGGCCGGGTGGATCCGGCGGTTCT
fhuA	SecB	Native	CCGAATTCATTAAAGAGGAGAAAGGTACCATGGCGCGTTCCAAAACTGCTCAGCCAAAACACTCACTGCGTAAAATCGCAGTTGTAGTAGCCACAGCGGTTAGCGGCATGTCTGTTTATGGTGGATCCGGCGGTTCT
fhuD	SecB	Native	CCGAATTCATTAAAGAGGAGAAAGGTACCATGAGCGGCTTACCTCTTATTTCGCGCCGTCGACTGTTAACGGCGATGGCGCTTTCTCCGTTGTTATGGCAGATGAATACCGCCCACGCGGGTGGATCCGGCGGTTCT
fhuE	SecB	Native	CCGAATTCATTAAAGAGGAGAAAGGTACCATGCTTTCAACACAATTTAACAGGGATAATCAATATCAAGCCATCACCAAACCGTCACTACTTGCCGGTTGCATAGCACTGGCACTATTAGGTGGATCCGGCGGTTCT
fimA	SecB	Native	CCGAATTCATTAAAGAGGAGAAAGGTACCATGAAAATTAAAACTCTGGCAATCGTTGTTCTGTCGGCTCTGTCCCTCAGTTCTACAGCGGCTCTGGCCGCTGCCACGACGGTTAATGGTGGTGGATCCGGCGGTTCT
fimD	SecB	Native	CCGAATTCATTAAAGAGGAGAAAGGTACCATGTCATATCTGAATTTAAGACTTTACCAGCGAAACACACAATGCTTGCATATTCGTAAGCATCGTTTGGCTGGTTTTTTTGTCCGACTCGGTGGATCCGGCGGTTCT
fimF	SecB	Native	CCGAATTCATTAAAGAGGAGAAAGGTACCATGAGAAACAAACCTTTTTATCTTCTGTGCGCTTTTTTGTGGCTGGCGGTGAGTCACGCTTTGGCTGCGGATAGCACGATTACTATCCGCGGTGGATCCGGCGGTTCT
fimG	SecB	Native	CCGAATTCATTAAAGAGGAGAAAGGTACCATGAAATGGTGCAAACGTGGGTATGTATTGGCGGCAATATTGGCGCTCGCAAGTGCGACGATACAGGCAGCCGATGTCACCATCACGGTGGGTGGATCCGGCGGTTCT
fimH	SecB	Native	CCGAATTCATTAAAGAGGAGAAAGGTACCATGAAACGAGTTATTACCCTGTTTGCTGTACTGCTGATGGGCTGGTCGGTAAATGCCTGGTCATTCGCCTGTAAAACCGCCAATGGTACCGGTGGATCCGGCGGTTCT
fimI	SecB	Native	CCGAATTCATTAAAGAGGAGAAAGGTACCATGAAAAGGAAGAGATTATTTCTATTAGCGTCGTTGCTGCCAATGTTTGCTCTGGCCGGAAATAAATGGAATACCACGTTGCCCGGCGGAGGTGGATCCGGCGGTTCT
fiu	SecB	Native	CCGAATTCATTAAAGAGGAGAAAGGTACCATGGAAAACAATCGCAATTTCCCTGCCAGACAATTTCATTCGCTCACGTTCTTTGCCGGTCTTTGTATTGGCATCACGCCTGTGGCTCAGGGTGGATCCGGCGGTTCT
fkpA	SecB	Native	CCGAATTCATTAAAGAGGAGAAAGGTACCATGAAATCACTGTTTAAAGTAACGCTGCTGGCGACCACAATGGCCGTTGCCCTGCATGCACCAATCACTTTTGCTGCTGAAGCTGCAAAAGGTGGATCCGGCGGTTCT
flgA	SecB	Native	CCGAATTCATTAAAGAGGAGAAAGGTACCATGCTGATAATAAAACGTAGCGTGGCGATCATCGCGATACTGTTCAGTCCGTTAAGTACGGCGAGCAATCTCACATCGCAATTGCACAACGGTGGATCCGGCGGTTCT
flgD	SecB	Native	CCGAATTCATTAAAGAGGAGAAAGGTACCATGTCCATTGCGGTAACCACCACCGATCCGACAAATACCGGCGTCAGTACCACCAGCAGTAGTTCGCTCACGGGCAGCAACGCCGCAGATGGTGGATCCGGCGGTTCT
flgE	SecB	Native	CCGAATTCATTAAAGAGGAGAAAGGTACCATGGCCTTTTCTCAAGCGGTTAGCGGATTAAACGCTGCCGCCACCAACCTCGATGTTATTGGCAACAATATCGCCAACTCCGCCACCTACGGTGGATCCGGCGGTTCT
flgG	SecB	Native	CCGAATTCATTAAAGAGGAGAAAGGTACCATGATCAGTTCATTATGGATCGCCAAAACGGGCCTTGACGCCCAGCAAACCAATATGGACGTCATTGCCAACAACCTGGCAAACGTCAGTGGTGGATCCGGCGGTTCT
flgH	SecB	Native	CCGAATTCATTAAAGAGGAGAAAGGTACCATGCAAAAAAACGCTGCGCATACTTATGCCATTTCCAGCTTGTTGGTGCTTTCACTAACCGGCTGCGCCTGGATACCCTCCACGCCGCTGGGTGGATCCGGCGGTTCT
flgI	SecB	Native	CCGAATTCATTAAAGAGGAGAAAGGTACCGTGATTAAATTTCTCTCTGCATTAATTCTTCTACTGGTCACGACGGCGGCTCAGGCTGAGCGTATTCGCGATCTCACCAGTGTTCAGGGGGGTGGATCCGGCGGTTCT
flgK	SecB	Native	CCGAATTCATTAAAGAGGAGAAAGGTACCATGTCCAGCTTGATTAATAACGCCATGAGCGGACTGAACGCGGCCCAGGCGGCGTTAAATACGGCAAGTAATAATATCTCCAGCTATAACGGTGGATCCGGCGGTTCT
flgL	SecB	Native	CCGAATTCATTAAAGAGGAGAAAGGTACCATGCGTTTCAGTACACAGATGATGTACCAGCAAAACATGCGTGGTATCACCAATTCTCAGGCAGAATGGATGAAGTACGGCGAACAGATGGGTGGATCCGGCGGTTCT
flhE	SecB	Native	CCGAATTCATTAAAGAGGAGAAAGGTACCATGAGAACCTTATTAGCAATATTATTGTTTCCGCTGCTGGTGCAAGCCGCCGGGGAGGGGATGTGGCAGGCAAGTAGTGTAGGAATTACGGGTGGATCCGGCGGTTCT
fliC	SecB	Native	CCGAATTCATTAAAGAGGAGAAAGGTACCATGGCACAAGTCATTAATACCAACAGCCTCTCGCTGATCACTCAAAATAATATCAACAAGAACCAGTCTGCGCTGTCGAGTTCTATCGAGGGTGGATCCGGCGGTTCT
fliD	SecB	Native	CCGAATTCATTAAAGAGGAGAAAGGTACCATGGCAAGTATTTCATCGCTGGGAGTCGGGTCAGGTCTGGATTTAAGTTCCATCCTTGATAGCCTCACCGCCGCGCAAAAAGCGACGCTAGGTGGATCCGGCGGTTCT
fliK	SecB	Native	CCGAATTCATTAAAGAGGAGAAAGGTACCATGATTCGCTTAGCGCCCTTGATTACCGCCGACGTTGACACCACCACATTGCCTGGCGGCAAAGCCAGCGATGCTGCACAAGATTTTCTCGGTGGATCCGGCGGTTCT
flu	SecB	Native	CCGAATTCATTAAAGAGGAGAAAGGTACCATGAAACGACATCTGAATACCTGCTACAGGCTGGTATGGAATCACATGACGGGCGCTTTCGTGGTTGCCTCCGAACTGGCCCGCGCACGGGGTGGATCCGGCGGTTCT
fryB	SecB	Native	CCGAATTCATTAAAGAGGAGAAAGGTACCATGAGTAAGAAACTGATTGCCTTATGTGCCTGCCCGATGGGCCTGGCTCACACCTTTATGGCCGCTCAGGCGCTGGAAGAAGCGGCGGTAGGTGGATCCGGCGGTTCT
ftsP	SecB	Native	CCGAATTCATTAAAGAGGAGAAAGGTACCATGTCACTCAGTCGGCGTCAGTTCATTCAGGCATCGGGGATTGCACTTTGTGCAGGCGCTGTTCCCCTGAAGGCCAGCGCAGCCGGGCAAGGTGGATCCGGCGGTTCT
gatB	SecB	Native	CCGAATTCATTAAAGAGGAGAAAGGTACCATGAAACGCAAGATTATTGTCGCTTGCGGAGGCGCGGTTGCGACCTCTACGATGGCGGCGGAAGAAATTAAAGAGTTGTGTCAGAATCATGGTGGATCCGGCGGTTCT
gdhA	SecB	Native	CCGAATTCATTAAAGAGGAGAAAGGTACCATGGATCAGACATATTCTCTGGAGTCATTCCTCAACCATGTCCAAAAGCGCGACCCGAATCAAACCGAGTTCGCGCAAGCCGTTCGTGAAGGTGGATCCGGCGGTTCT
gfcC	SecB	Native	CCGAATTCATTAAAGAGGAGAAAGGTACCATGAATAAATTACAGTCGTATTTCATTGCCAGCGTACTTTACGTAATGACACCCCATGCCTTTGCGCAAGGAACGGTGACTATTTATCTGGGTGGATCCGGCGGTTCT
gfcD	SecB	Native	CCGAATTCATTAAAGAGGAGAAAGGTACCATGAAGAAGAATTCTTATCTTTTAAGCTGCCTGGCCATTGCCGTCTCCAGTGCCTGTCATGCTGAAGTATTAACCTACCCGGATCCGCTGGGTGGATCCGGCGGTTCT
gfcE	SecB	Native	CCGAATTCATTAAAGAGGAGAAAGGTACCATGAAAAAGAACATTTTTAAGTTTTCGGTACTGACATTGGCTGTTCTGTCTTTGACAGCATGTACCCTTGTTCCTGGTCAGAATTTATCGGGTGGATCCGGCGGTTCT
ggt	SecB	Native	CCGAATTCATTAAAGAGGAGAAAGGTACCATGATAAAACCGACGTTTTTACGCCGGGTGGCCATTGCTGCTCTGCTCTCAGGAAGTTGTTTTAGCGCCGCCGCCGCGCCTCCTGCGCCGGGTGGATCCGGCGGTTCT
glnH	SecB	Native	CCGAATTCATTAAAGAGGAGAAAGGTACCATGAAGTCTGTATTAAAAGTTTCACTGGCTGCACTGACCCTGGCTTTTGCGGTTTCTTCTCATGCCGCGGATAAAAAATTAGTTGTCGCGGGTGGATCCGGCGGTTCT
glpQ	SecB	Native	CCGAATTCATTAAAGAGGAGAAAGGTACCATGAAATTGACGCTGAAAAACCTTAGCATGGCGATCATGATGAGCACTATAGTCATGGGAAGCAGTGCAATGGCGGCGGACAGCAACGAAGGTGGATCCGGCGGTTCT
gltF	SecB	Native	CCGAATTCATTAAAGAGGAGAAAGGTACCATGTTTTTCAAAAAGAACCTCACAACAGCTGCTATTTGTGCAGCACTTTCTGTTGCAGCATTCAGTGCCATGGCAACAGATTCAACTGATGGTGGATCCGGCGGTTCT
gltI	SecB	Native	CCGAATTCATTAAAGAGGAGAAAGGTACCATGCAATTACGTAAACCTGCCACAGCAATCCTCGCCCTGGCGCTTTCCGCAGGACTGGCACAGGCAGATGACGCCGCCCCGGCAGCGGGCGGTGGATCCGGCGGTTCT
gsiB	SecB	Native	CCGAATTCATTAAAGAGGAGAAAGGTACCATGGCAAGAGCTGTACACCGTAGTGGGTTAGTGGCGCTGGGCATTGCGACAGCGTTGATGGCATCTTGTGCATTCGCTGCCAAAGATGTGGGTGGATCCGGCGGTTCT
gspD	SecB	Native	CCGAATTCATTAAAGAGGAGAAAGGTACCATGAAAGGACTCAATAAAATCACCTGCTGCTTGCTGGCAGCACTACTCATGCCTTGTGCAGGACACGCTGAGAACGAACAATACGGCGCGGGTGGATCCGGCGGTTCT
hdeA	SecB	Native	CCGAATTCATTAAAGAGGAGAAAGGTACCATGAAAAAAGTATTAGGCGTTATTCTTGGTGGTCTGCTTCTTCTGCCAGTTGTGAGCAATGCAGCGGATGCGCAAAAAGCAGCTGATAACGGTGGATCCGGCGGTTCT
hdeB	SecB	Native	CCGAATTCATTAAAGAGGAGAAAGGTACCATGAATATTTCATCTCTCCGTAAAGCGTTTATTTTTATGGGCGCTGTAGCGGCTTTGTCACTGGTGAACGCACAATCTGCGTTGGCAGCCGGTGGATCCGGCGGTTCT
hisJ	SecB	Native	CCGAATTCATTAAAGAGGAGAAAGGTACCATGAAAAAACTGGTGCTATCGCTCTCTCTGGTTCTGGCCTTCTCCAGCGCAACTGCGGCGTTTGCTGCGATTCCGCAAAACATCCGCATCGGTGGATCCGGCGGTTCT
hiuH	SecB	Native	CCGAATTCATTAAAGAGGAGAAAGGTACCATGTTAAAGCGTTATTTAGTACTCTCGGTAGCAACGGCAGCATTTTCATTACCTTCTTTGGTTAATGCCGCACAACAAAACATTCTTAGCGGTGGATCCGGCGGTTCT
hlyE	SecB	Native	CCGAATTCATTAAAGAGGAGAAAGGTACCATGACTGAAATCGTTGCAGATAAAACGGTAGAAGTAGTTAAAAACGCAATCGAAACCGCAGATGGAGCATTAGATCTTTATAATAAATATGGTGGATCCGGCGGTTCT
hofQ	SecB	Native	CCGAATTCATTAAAGAGGAGAAAGGTACCATGAAGCAATGGATAGCCGCACTACTGTTGATGCTGATACCCGGCGTACAGGCGGCAAAGCCGCAAAAAGTGACGCTGATGGTGGATGACGGTGGATCCGGCGGTTCT
hslJ	SecB	Native	CCGAATTCATTAAAGAGGAGAAAGGTACCATGAAGAAAGTAGCCGCGTTTGTTGCGCTAAGCCTGCTGATGGCGGGATGTGTAAGTAATGACAAAATTGCTGTTACGCCAGAACAGCTAGGTGGATCCGGCGGTTCT
htrE	SecB	Native	CCGAATTCATTAAAGAGGAGAAAGGTACCGTGACTATAGAATATACTAAAAATTATCATCATCTGACCCGTATCGCCACGTTTTGCGCGCTGCTGTATTGCAATACTGCTTTCAGTGCTGGTGGATCCGGCGGTTCT
iap	SecB	Native	CCGAATTCATTAAAGAGGAGAAAGGTACCATGTTTTCCGCATTGCGCCACCGTACCGCTGCCCTGGCGCTCGGCGTATGCTTTATTCTCCCCGTACACGCCTCGTCACCTAAACCTGGCGGTGGATCCGGCGGTTCT
ivy	SecB	Native	CCGAATTCATTAAAGAGGAGAAAGGTACCATGGGCAGGATAAGCTCGGGAGGAATGATGTTTAAGGCAATAACGACAGTCGCCGCTCTGGTCATCGCCACCAGTGCAATGGCGCAGGATGGTGGATCCGGCGGTTCT
lamB	SecB	Native	CCGAATTCATTAAAGAGGAGAAAGGTACCATGATGATTACTCTGCGCAAACTTCCTCTGGCGGTTGCCGTCGCAGCGGGCGTAATGTCTGCTCAGGCAATGGCTGTTGATTTCCACGGCGGTGGATCCGGCGGTTCT
ligB	SecB	Native	CCGAATTCATTAAAGAGGAGAAAGGTACCATGAAAGTATGGATGGCGATATTAATAGGTATCTTGTGCTGGCAATCATCTGTGTGGGCGGTCTGTCCGGCCTGGTCGCCAGCCAGAGCAGGTGGATCCGGCGGTTCT
livJ	SecB	Native	CCGAATTCATTAAAGAGGAGAAAGGTACCATGAACATAAAGGGTAAAGCGTTACTGGCAGGATGTATCGCGCTGGCATTCAGCAATATGGCTCTGGCAGAAGATATTAAAGTCGCGGTCGGTGGATCCGGCGGTTCT
livK	SecB	Native	CCGAATTCATTAAAGAGGAGAAAGGTACCATGAAACGGAATGCGAAAACTATCATCGCAGGGATGATTGCACTGGCAATTTCACACACCGCTATGGCTGACGATATTAAAGTCGCCGTTGGTGGATCCGGCGGTTCT
lolA	SecB	Native	CCGAATTCATTAAAGAGGAGAAAGGTACCATGAAAAAAATTGCCATCACCTGTGCATTACTCTCAAGCTTAGTAGCAAGCAGCGTTTGGGCTGATGCCGCAAGCGATCTGAAAAGCCGCGGTGGATCCGGCGGTTCT
lolB	SecB	Native	CCGAATTCATTAAAGAGGAGAAAGGTACCATGCCCCTGCCCGATTTTCGTCTTATCCGCCTGCTACCGCTGGCTGCTCTTGTGCTCACTGCCTGTTCCGTTACCACGCCCAAAGGTCCTGGTGGATCCGGCGGTTCT
lpoB	SecB	Native	CCGAATTCATTAAAGAGGAGAAAGGTACCATGACAAAAATGAGTCGCTACGCCTTGATTACCGCGCTGGCGATGTTTCTCGCCGGGTGTGTGGGGCAACGTGAACCTGCACCGGTAGAAGGTGGATCCGGCGGTTCT
lpp	SecB	Native	CCGAATTCATTAAAGAGGAGAAAGGTACCATGAAAGCTACTAAACTGGTACTGGGCGCGGTAATCCTGGGTTCTACTCTGCTGGCAGGTTGCTCCAGCAACGCTAAAATCGATCAGCTGGGTGGATCCGGCGGTTCT
lptA	SecB	Native	CCGAATTCATTAAAGAGGAGAAAGGTACCATGAAATTCAAAACAAACAAACTCAGCCTTAATCTTGTGCTTGCCAGCTCACTTCTGGCCGCCAGCATTCCGGCATTTGCCGTAACCGGAGGTGGATCCGGCGGTTCT
lptD	SecB	Native	CCGAATTCATTAAAGAGGAGAAAGGTACCATGAAAAAACGTATCCCCACTCTCCTGGCCACCATGATTGCCACCGCCCTTTATAGTCAACAGGGACTGGCAGCCGACCTCGCCTCACAGGGTGGATCCGGCGGTTCT
lptE	SecB	Native	CCGAATTCATTAAAGAGGAGAAAGGTACCGTGCGATATCTGGCAACATTGTTGTTATCTCTGGCGGTGTTAATCACCGCCGGGTGTGGCTGGCATCTGCGTGATACCACGCAGGTTCCTGGTGGATCCGGCGGTTCT
lsrB	SecB	Native	CCGAATTCATTAAAGAGGAGAAAGGTACCATGACACTTCATCGCTTTAAGAAAATCGCCTTACTTAGCGCTCTTGGCATTGCCGCAATCTCTATGAATGTGCAGGCCGCAGAGCGTATTGGTGGATCCGGCGGTTCT
malE	SecB	Native	CCGAATTCATTAAAGAGGAGAAAGGTACCATGAAAATAAAAACAGGTGCACGCATCCTCGCATTATCCGCATTAACGACGATGATGTTTTCCGCCTCGGCTCTCGCCAAAATCGAAGAAGGTGGATCCGGCGGTTCT
malM	SecB	Native	CCGAATTCATTAAAGAGGAGAAAGGTACCATGAAAATGAATAAAAGTCTCATCGTCCTCTGTTTATCAGCAGGGTTACTGGCAAGCGCGCCTGGAATTAGCCTTGCCGATGTTAACTACGGTGGATCCGGCGGTTCT
malS	SecB	Native	CCGAATTCATTAAAGAGGAGAAAGGTACCATGAAACTCGCCGCCTGTTTTCTGACACTCCTTCCTGGCTTCGCCGTTGCCGCCAGCTGGACTTCTCCGGGGTTTCCCGCCTTTAGCGAAGGTGGATCCGGCGGTTCT
marB	SecB	Native	CCGAATTCATTAAAGAGGAGAAAGGTACCATGAAACCACTTTCATCCGCAATAGCAGCTGCGCTTATTCTCTTTTCCGCGCAGGGCGTTGCGGAACAAACCACGCAGCCAGTTGTTACTGGTGGATCCGGCGGTTCT
matB	SecB	Native	CCGAATTCATTAAAGAGGAGAAAGGTACCATGAAAAAAAAGGTTCTGGCAATAGCTCTGGTAACGGTGTTTACCGGCATGGGTGTGGCGCAGGCTGCTGACGTAACAGCTCAGGCTGTAGGTGGATCCGGCGGTTCT
matC	SecB	Native	CCGAATTCATTAAAGAGGAGAAAGGTACCATGAAAAAGCACCTTCTGCCTCTCGCTCTGCTGTTTTCCGGAATATCTCCGGCCCAGGCGCTGGATGTCGGCGATATATCATCGTTTATGGGTGGATCCGGCGGTTCT
mcbA	SecB	Native	CCGAATTCATTAAAGAGGAGAAAGGTACCATGAAAAAGTGCCTCACACTACTGATTGCCACCGTCCTGAGCGGAATCTCTCTCACGGCTTATGCCGCGCAACCGATGAGTAACCTGGACGGTGGATCCGGCGGTTCT
mdtP	SecB	Native	CCGAATTCATTAAAGAGGAGAAAGGTACCATGATCAATCGTCAACTTTCACGTCTGCTGTTGTGCAGCATTCTCGGCAGCACGACGCTGATTTCCGGCTGTGCCCTGGTACGTAAGGATGGTGGATCCGGCGGTTCT
mepA	SecB	Native	CCGAATTCATTAAAGAGGAGAAAGGTACCATGAATAAAACCGCGATTGCGCTGCTGGCTCTGCTTGCCAGTAGCGCCAGCCTGGCAGCGACGCCGTGGCAAAAAATAACCCAACCTGTGGGTGGATCCGGCGGTTCT
mglB	SecB	Native	CCGAATTCATTAAAGAGGAGAAAGGTACCATGAATAAGAAGGTGTTAACCCTGTCTGCTGTGATGGCCAGCATGTTATTCGGTGCCGCTGCACACGCTGCTGATACTCGCATTGGTGTAGGTGGATCCGGCGGTTCT
mipA	SecB	Native	CCGAATTCATTAAAGAGGAGAAAGGTACCGTGACCAAACTCAAACTTCTGGCACTTGGAGTGCTTATCGCAACGTCTGCAGGCGTAGCGCACGCTGAAGGTAAATTTTCCCTGGGCGCAGGTGGATCCGGCGGTTCT
mlaA	SecB	Native	CCGAATTCATTAAAGAGGAGAAAGGTACCATGAAGCTTCGCCTGTCGGCGCTTGCTCTGGGAACTACGCTTCTGGTGGGGTGTGCGAGTTCCGGTACAGATCAGCAAGGGCGTTCTGACGGTGGATCCGGCGGTTCT
mlaC	SecB	Native	CCGAATTCATTAAAGAGGAGAAAGGTACCATGTTTAAACGTTTAATGATGGTCGCTTTGCTGGTGATTGCACCTCTGAGTGCGGCAACCGCGGCAGACCAGACCAATCCGTATAAGCTGGGTGGATCCGGCGGTTCT
mliC	SecB	Native	CCGAATTCATTAAAGAGGAGAAAGGTACCATGACTATGAAAAAACTGTTAATTATCATTTTGCCGGTCCTTCTCTCCGGCTGTAGCGCCTTTAATCAGCTGGTTGAGCGCATGCAAACCGGTGGATCCGGCGGTTCT
mltA	SecB	Native	CCGAATTCATTAAAGAGGAGAAAGGTACCATGAAAGGACGTTGGGTAAAGTACCTTCTTATGGGCACGGTTGTGGCAATGCTTGCCGCCTGCTCTTCCAAACCAACCGATCGCGGACAGGGTGGATCCGGCGGTTCT
mltC	SecB	Native	CCGAATTCATTAAAGAGGAGAAAGGTACCATGAAAAAATATCTCGCGCTGGCTTTGATTGCGCCGTTGCTCATCTCCTGTTCGACGACCAAAAAAGGCGATACCTATAACGAAGCCTGGGGTGGATCCGGCGGTTCT
modA	SecB	Native	CCGAATTCATTAAAGAGGAGAAAGGTACCATGGCTCGTAAATGGTTGAACTTGTTTGCCGGGGCGGCACTCTCTTTCGCTGTTGCTGGCAATGCACTGGCAGATGAAGGGAAAATCACGGGTGGATCCGGCGGTTCT
mppA	SecB	Native	CCGAATTCATTAAAGAGGAGAAAGGTACCATGAAGCACTCTGTTTCAGTCACGTGTTGTGCGCTGTTGGTCAGCAGCATTTCTCTTTCGTATGCTGCAGAAGTTCCGAGCGGCACAGTAGGTGGATCCGGCGGTTCT
mqo	SecB	Native	CCGAATTCATTAAAGAGGAGAAAGGTACCATGAAAAAAGTGACTGCCATGCTCTTCTCGATGGCCGTGGGGCTTAATGCCGTTTCGATGGCGGCAAAAGCGAAAGCGTCCGAGGAGCAGGGTGGATCCGGCGGTTCT
nanC	SecB	Native	CCGAATTCATTAAAGAGGAGAAAGGTACCATGAAAAAGGCTAAAATACTTTCTGGCGTATTATTACTGTGCTTTTCGTCCCCATTAATTTCTCAGGCTGCGACACTGGACGTACGTGGTGGTGGATCCGGCGGTTCT
nanM	SecB	Native	CCGAATTCATTAAAGAGGAGAAAGGTACCATGAATAAAACAATAACGGCGCTTGCTATCATGATGGCTTCATTTGCCGCAAACGCGTCTGTATTACCGGAAACTCCTGTGCCATTTAAAGGTGGATCCGGCGGTTCT
napA	SecB	Native	CCGAATTCATTAAAGAGGAGAAAGGTACCATGAAACTCAGTCGTCGTAGCTTTATGAAAGCTAACGCCGTTGCGGCCGCTGCGGCGGCTGCCGGTCTCAGCGTGCCGGGCGTTGCCCGCGGTGGATCCGGCGGTTCT
napB	SecB	Native	CCGAATTCATTAAAGAGGAGAAAGGTACCATGAAAAGCCATGACCTGAAGAAAGCGCTGTGTCAATGGACGGCGATGCTGGCCCTGGTGGTAAGCGGCGCGGTTTGGGCGGCTAATGGCGGTGGATCCGGCGGTTCT
nfrA	SecB	Native	CCGAATTCATTAAAGAGGAGAAAGGTACCATGAAGGAGAATAACCTTAATCGCGTCATCGGATGGTCTGGTTTACTGCTGACGTCTTTATTGAGTACCAGCGCACTCGCAGACAATATCGGTGGATCCGGCGGTTCT
nikA	SecB	Native	CCGAATTCATTAAAGAGGAGAAAGGTACCATGCTCTCCACACTCCGCCGCACTCTATTTGCGCTGCTGGCTTGTGCGTCTTTTATCGTCCATGCCGCTGCACCAGATGAAATCACCACCGGTGGATCCGGCGGTTCT
nlpC	SecB	Native	CCGAATTCATTAAAGAGGAGAAAGGTACCATGCGTTTCTGCCTTATTTTGATCACAGCACTGCTTCTGGCCGGGTGTAGCCACCATAAAGCACCGCCGCCAAATGCCAGACTTTCTGATGGTGGATCCGGCGGTTCT
nlpD	SecB	Native	CCGAATTCATTAAAGAGGAGAAAGGTACCATGAGCGCGGGAAGCCCAAAATTCACCGTTCGCCGCATTGCGGCTTTGTCACTGGTTTCGCTATGGCTGGCAGGCTGTTCTGACACTTCAGGTGGATCCGGCGGTTCT
nlpE	SecB	Native	CCGAATTCATTAAAGAGGAGAAAGGTACCATGGTGAAAAAAGCGATAGTGACAGCGATGGCTGTAATCAGCCTCTTTACTCTGATGGGATGTAATAATCGGGCCGAAGTCGATACGCTTGGTGGATCCGGCGGTTCT
nrfA	SecB	Native	CCGAATTCATTAAAGAGGAGAAAGGTACCATGACAAGGATAAAAATAAACGCACGCCGTATCTTCAGCTTATTGATTCCTTTTTTCTTTTTCACTTCTGTTCACGCTGAACAAACGGCTGGTGGATCCGGCGGTTCT
nrfB	SecB	Native	CCGAATTCATTAAAGAGGAGAAAGGTACCATGAGCGTATTACGTTCGTTATTAACTGCCGGGGTGCTGGCGTCGGGCCTGTTGTGGAGCCTGAACGGAATTACCGCTACCCCTGCGGCGGGTGGATCCGGCGGTTCT
ompA	SecB	Native	CCGAATTCATTAAAGAGGAGAAAGGTACCATGAAAAAGACAGCTATCGCGATTGCAGTGGCACTGGCTGGTTTCGCTACCGTAGCGCAGGCCGCTCCGAAAGATAACACCTGGTACACTGGTGGATCCGGCGGTTCT
ompC	SecB	Native	CCGAATTCATTAAAGAGGAGAAAGGTACCATGAAAGTTAAAGTACTGTCCCTCCTGGTCCCAGCTCTGCTGGTAGCAGGCGCAGCAAACGCTGCTGAAGTTTACAACAAAGACGGCAACGGTGGATCCGGCGGTTCT
ompF	SecB	Native	CCGAATTCATTAAAGAGGAGAAAGGTACCATGATGAAGCGCAATATTCTGGCAGTGATCGTCCCTGCTCTGTTAGTAGCAGGTACTGCAAACGCTGCAGAAATCTATAACAAAGATGGCGGTGGATCCGGCGGTTCT
ompG	SecB	Native	CCGAATTCATTAAAGAGGAGAAAGGTACCATGAAAAAGTTATTACCCTGTACCGCACTGGTGATGTGTGCGGGAATGGCCTGCGCACAGGCCGAGGAAAGGAACGACTGGCACTTTAATGGTGGATCCGGCGGTTCT
ompL	SecB	Native	CCGAATTCATTAAAGAGGAGAAAGGTACCATGAAAAAGATTAATGCAATAATTTTATTATCTTCTCTGACCTCTGCCTCGGTATTTGCTGGCGCATACGTCGAAAACAGGGAGGCATATGGTGGATCCGGCGGTTCT
ompN	SecB	Native	CCGAATTCATTAAAGAGGAGAAAGGTACCATGAAAAGCAAAGTACTGGCACTTTTAATTCCTGCCCTGCTCGCCGCAGGTGCTGCACATGCAGCCGAAGTTTATAATAAAGACGGCAACGGTGGATCCGGCGGTTCT
ompT	SecB	Native	CCGAATTCATTAAAGAGGAGAAAGGTACCATGCGGGCGAAACTTCTGGGAATAGTCCTGACAACCCCTATTGCGATCAGCTCTTTTGCTTCTACCGAGACTTTATCGTTTACTCCTGACGGTGGATCCGGCGGTTCT
ompW	SecB	Native	CCGAATTCATTAAAGAGGAGAAAGGTACCATGAAAAAGTTAACAGTGGCGGCTTTGGCAGTAACAACTCTTCTCTCTGGCAGTGCCTTTGCGCATGAAGCAGGCGAATTTTTTATGCGTGGTGGATCCGGCGGTTCT
ompX	SecB	Native	CCGAATTCATTAAAGAGGAGAAAGGTACCATGAAAAAAATTGCATGTCTTTCAGCACTGGCCGCAGTTCTGGCTTTCACCGCAGGTACTTCCGTAGCTGCGACTTCTACTGTAACTGGCGGTGGATCCGGCGGTTCT
opgD	SecB	Native	CCGAATTCATTAAAGAGGAGAAAGGTACCATGGATCGTAGACGATTTATTAAAGGTTCAATGGCTATGGCCGCCGTGTGCGGTACCAGCGGCATTGCTTCTCTTTTTTCTCAGGCGGCAGGTGGATCCGGCGGTTCT
opgG	SecB	Native	CCGAATTCATTAAAGAGGAGAAAGGTACCATGATGAAAATGCGTTGGTTGAGTGCTGCAGTAATGTTAACCCTGTATACATCTTCAAGCTGGGCTTTCAGTATTGATGATGTCGCAAAGGGTGGATCCGGCGGTTCT
oppA	SecB	Native	CCGAATTCATTAAAGAGGAGAAAGGTACCATGACCAACATCACCAAGAGAAGTTTAGTAGCAGCTGGCGTTCTGGCTGCGCTAATGGCAGGGAATGTCGCGCTGGCAGCTGATGTACCCGGTGGATCCGGCGGTTCT
osmE	SecB	Native	CCGAATTCATTAAAGAGGAGAAAGGTACCATGAACAAGAATATGGCAGGAATTCTGAGTGCAGCGGCGGTATTAACCATGCTGGCGGGTTGTACGGCTTATGATCGTACCAAAGACCAGGGTGGATCCGGCGGTTCT
osmY	SecB	Native	CCGAATTCATTAAAGAGGAGAAAGGTACCATGACTATGACAAGACTGAAGATTTCGAAAACTCTGCTGGCTGTAATGTTGACCTCTGCCGTCGCGACCGGCTCTGCCTACGCGGAAAACGGTGGATCCGGCGGTTCT
pagP	SecB	Native	CCGAATTCATTAAAGAGGAGAAAGGTACCATGAACGTGAGTAAATATGTCGCTATCTTTTCCTTTGTTTTTATTCAGTTAATCAGCGTTGGTAAAGTTTTTGCTAACGCAGATGAGTGGGGTGGATCCGGCGGTTCT
pal	SecB	Native	CCGAATTCATTAAAGAGGAGAAAGGTACCATGCAACTGAACAAAGTGCTGAAAGGGCTGATGATTGCTCTGCCTGTTATGGCAATTGCGGCATGTTCTTCCAACAAGAACGCCAGCAATGGTGGATCCGGCGGTTCT
pbl	SecB	Native	CCGAATTCATTAAAGAGGAGAAAGGTACCATGCGCTCACCAAAAGTTAAATTCTTAACCATCTTCACGTTTTGTATATTTATTACAAAAATGTCTTTCGCCAGCAACTCTTGCTCTAATGGTGGATCCGGCGGTTCT
pbpG	SecB	Native	CCGAATTCATTAAAGAGGAGAAAGGTACCATGCCGAAATTTCGAGTTTCTTTATTTAGCCTGGCCCTGATGCTGGCTGTGCCTTTTGCACCGCAGGCCGTTGCGAAAACGGCAGCCGCTGGTGGATCCGGCGGTTCT
pgaA	SecB	Native	CCGAATTCATTAAAGAGGAGAAAGGTACCATGTATTCAAGTAGCAGAAAAAGGTGCCCGAAAACCAAATGGGCTTTGAAACTTCTTACTGCCGCATTTTTAGCAGCGAGTCCCGCGGCGGGTGGATCCGGCGGTTCT
phnD	SecB	Native	CCGAATTCATTAAAGAGGAGAAAGGTACCATGAACGCTAAGATAATTGCCTCGCTGGCCTTCACCAGCATGTTCAGCCTCAGCACCCTGTTAAGCCCGGCGCACGCCGAAGAGCAGGAAGGTGGATCCGGCGGTTCT
phoE	SecB	Native	CCGAATTCATTAAAGAGGAGAAAGGTACCATGAAAAAGAGCACTCTGGCATTAGTGGTGATGGGCATTGTGGCATCTGCATCTGTACAGGCTGCAGAAATATATAATAAAGACGGTAATGGTGGATCCGGCGGTTCT
pldA	SecB	Native	CCGAATTCATTAAAGAGGAGAAAGGTACCATGCGGACTCTGCAGGGCTGGTTGTTGCCGGTGTTTATGTTGCCTATGGCAGTATATGCACAAGAGGCAACGGTGAAAGAGGTGCATGACGGTGGATCCGGCGGTTCT
pliG	SecB	Native	CCGAATTCATTAAAGAGGAGAAAGGTACCATGAAAATCAAGAGCATCAGGAAGGCTGTATTGCTGCTTGCACTGCTAACCTCCACGAGCTTTGCTGCGGGTAAGAATGTCAATGTTGAGGGTGGATCCGGCGGTTCT
potD	SecB	Native	CCGAATTCATTAAAGAGGAGAAAGGTACCATGAAAAAATGGTCACGCCACCTGCTCGCGGCGGGTGCTCTGGCACTGGGCATGAGCGCCGCTCACGCCGATGACAACAACACGCTGTATGGTGGATCCGGCGGTTCT
potF	SecB	Native	CCGAATTCATTAAAGAGGAGAAAGGTACCATGACCGCCTTAAATAAAAAATGGCTATCGGGTCTGGTTGCGGGTGCTCTGATGGCCGTCTCTGTCGGCACGCTCGCGGCTGAACAAAAAGGTGGATCCGGCGGTTCT
ppdD	SecB	Native	CCGAATTCATTAAAGAGGAGAAAGGTACCATGGACAAGCAACGCGGTTTTACACTTATCGAACTGATGGTGGTTATTGGCATCATTGCCATTTTAAGCGCCATTGGTATTCCCGCTTATGGTGGATCCGGCGGTTCT
ppiA	SecB	Native	CCGAATTCATTAAAGAGGAGAAAGGTACCATGTTCAAATCGACCCTGGCGGCGATGGCTGCTGTTTTCGCTCTTTCTGCTCTTTCTCCCGCAGCAATGGCAGCGAAAGGGGACCCGCACGGTGGATCCGGCGGTTCT
proX	SecB	Native	CCGAATTCATTAAAGAGGAGAAAGGTACCATGCGACATAGCGTACTTTTTGCGACAGCGTTTGCCACGCTTATCTCTACACAAACTTTTGCTGCCGATCTGCCGGGCAAAGGCATTACTGGTGGATCCGGCGGTTCT
psiF	SecB	Native	CCGAATTCATTAAAGAGGAGAAAGGTACCATGAAAATAACATTACTGGTTACCTTGCTTTTCGGTCTGGTTTTTTTAACCACCGTCGGCGCTGCCGAGAGAACTTTAACCCCACAACAAGGTGGATCCGGCGGTTCT
pspE	SecB	Native	CCGAATTCATTAAAGAGGAGAAAGGTACCATGTTTAAAAAAGGCTTACTTGCTCTGGCACTGGTGTTTTCACTGCCCGTTTTCGCCGCTGAACACTGGATCGATGTTCGTGTTCCAGAGGGTGGATCCGGCGGTTCT
pstS	SecB	Native	CCGAATTCATTAAAGAGGAGAAAGGTACCATGAAAGTTATGCGTACCACCGTCGCAACTGTTGTCGCCGCGACCTTATCGATGAGTGCTTTCTCTGTGTTTGCAGAAGCAAGCCTGACAGGTGGATCCGGCGGTTCT
ptrA	SecB	Native	CCGAATTCATTAAAGAGGAGAAAGGTACCATGCCCCGCAGCACCTGGTTCAAAGCATTATTGTTGTTAGTTGCCCTTTGGGCACCCTTAAGTCAGGCAGAAACGGGATGGCAGCCGATTGGTGGATCCGGCGGTTCT
rbsB	SecB	Native	CCGAATTCATTAAAGAGGAGAAAGGTACCATGAACATGAAAAAACTGGCTACCCTGGTTTCCGCTGTTGCGCTAAGCGCCACCGTCAGTGCGAATGCGATGGCAAAAGACACCATCGCGGGTGGATCCGGCGGTTCT
rcnB	SecB	Native	CCGAATTCATTAAAGAGGAGAAAGGTACCATGACCATTAAAAATAAGATGTTGCTGGGTGCGCTTTTGCTGGTTACCAGTGCCGCCTGGGCCGCACCAGCCACCGCGGGTTCGACCAATGGTGGATCCGGCGGTTCT
rcsF	SecB	Native	CCGAATTCATTAAAGAGGAGAAAGGTACCATGCGTGCTTTACCGATCTGTTTAGTAGCACTCATGCTAAGCGGCTGTTCCATGTTAAGCAGATCCCCTGTCGAACCCGTTCAAAGCACTGGTGGATCCGGCGGTTCT
rhsB	SecB	Native	CCGAATTCATTAAAGAGGAGAAAGGTACCATGAGCGGAAAACCGGCGGCGCGTCAGGGTGACATGACGCAGTATGGCGGTAGCATTGTTCAGGGTTCAGCCGGGGTACGTATTGGTGCCGGTGGATCCGGCGGTTCT
rhsD	SecB	Native	CCGAATTCATTAAAGAGGAGAAAGGTACCATGAGCGGAAAACCAGCGGCGCGTCAGGGAGATATGACTCAGTATGGCGGTCCCATTGTCCAGGGTTCGGCAGGTGTAAGAATTGGCGCGGGTGGATCCGGCGGTTCT
rhsE	SecB	Native	CCGAATTCATTAAAGAGGAGAAAGGTACCTTAACCACCCTCAGCCATACCAGTGAAGGCCACCGCGTGTCGGTCCACTACGGCTATGACGATAAAGGCCGCCTGACCGGCGAACGCCAGGGTGGATCCGGCGGTTCT
rna	SecB	Native	CCGAATTCATTAAAGAGGAGAAAGGTACCATGAAAGCATTCTGGCGTAACGCCGCGTTGCTCGCGGTTTCTCTGCTTCCCTTCTCTTCTGCCAACGCCTTAGCGTTGCAGGCAAAACAGGGTGGATCCGGCGGTTCT
rrrQ	SecB	Native	CCGAATTCATTAAAGAGGAGAAAGGTACCATGAACACAAAAATCAGATACGGCCTGTCGGCTGCCGTTCTGGCGCTGATTGGTGCTGGCGCATCTGCTCCTCAGATACTTGACCAGTTTGGTGGATCCGGCGGTTCT
rseB	SecB	Native	CCGAATTCATTAAAGAGGAGAAAGGTACCATGAAGCAACTTTGGTTTGCCATGTCATTAGTGACAGGTAGCCTGTTATTCTCTGCTAACGCCTCGGCCACTCCCGCGTCCGGGGCGTTAGGTGGATCCGGCGGTTCT
rssA	SecB	Native	CCGAATTCATTAAAGAGGAGAAAGGTACCATGAGAAAGATAAAAATAGGGCTGGCGCTGGGATCTGGCGCGGCGAGAGGTTGGTCGCATATTGGCGTTATTAATGCGCTAAAAAAAGTGGGTGGATCCGGCGGTTCT
rsxC	SecB	Native	CCGAATTCATTAAAGAGGAGAAAGGTACCATGCTTAAGTTATTCTCTGCATTCAGAAAAAATAAAATCTGGGATTTCAACGGCGGCATCCATCCACCGGAGATGAAAACCCAGTCCAACGGTGGATCCGGCGGTTCT
rsxG	SecB	Native	CCGAATTCATTAAAGAGGAGAAAGGTACCATGCTGAAAACTATCCGAAAACACGGCATTACGTTGGCGCTATTTGCAGCGGGTTCAACAGGGTTAACTGCGGCCATCAACCAGATGACCGGTGGATCCGGCGGTTCT
rzoD	SecB	Native	CCGAATTCATTAAAGAGGAGAAAGGTACCATGCGAAAGCTGAAAATGATGCTCTGCGTGATGATGTTGCCGCTGGTCGTCGTCGGTTGCACATCAAAGCAGTCTGTCAGTCAGTGCGTGGGTGGATCCGGCGGTTCT
rzoR	SecB	Native	CCGAATTCATTAAAGAGGAGAAAGGTACCATGCGAAAGCTGAAAATGATGCTCTGCGTGATGATGTTGCCGCTGGTCGTCGTCGGTTGCACATCAAAGCAGTCTGTCAGTCAGTGCGTGGGTGGATCCGGCGGTTCT
sapA	SecB	Native	CCGAATTCATTAAAGAGGAGAAAGGTACCATGCGCCAGGTATTATCGTCTCTTTTGGTGATTGCTGGACTTGTGAGTGGTCAGGCAATCGCCGCGCCTGAATCTCCCCCGCATGCTGATGGTGGATCCGGCGGTTCT
sbp	SecB	Native	CCGAATTCATTAAAGAGGAGAAAGGTACCATGAACAAGTGGGGCGTAGGGTTAACATTTTTGCTGGCGGCAACCAGCGTTATGGCAAAGGATATTCAGCTTCTTAACGTTTCATATGATGGTGGATCCGGCGGTTCT
secM	SecB	Native	CCGAATTCATTAAAGAGGAGAAAGGTACCGTGAGTGGAATACTGACGCGCTGGCGACAGTTTGGTAAACGCTACTTCTGGCCGCATCTCTTATTAGGGATGGTTGCGGCGAGTTTAGGTGGTGGATCCGGCGGTTCT
sfmA	SecB	Native	CCGAATTCATTAAAGAGGAGAAAGGTACCATGAAATTAAGATTTATTTCGTCTGCGCTGGCTGCCGCACTATTCGCCGCTACGGGTAGTTATGCTGCCGTTGTAGATGGCGGTACAATTGGTGGATCCGGCGGTTCT
sfmC	SecB	Native	CCGAATTCATTAAAGAGGAGAAAGGTACCATGATGACTAAAATAAAGTTATTGATGCTCATTATATTTTATTTAATCATTTCGGCCAGCGCCCATGCTGCCGGAGGGATCGCATTAGGTGGTGGATCCGGCGGTTCT
sfmD	SecB	Native	CCGAATTCATTAAAGAGGAGAAAGGTACCATGAAAATACCCACTACTACGGATATTCCGCAGAGGTATACCTGGTGTCTGGCCGGAATTTGTTATTCATCTCTTGCCATTTTACCCTCCGGTGGATCCGGCGGTTCT
sfmF	SecB	Native	CCGAATTCATTAAAGAGGAGAAAGGTACCATGAGAAGAGTACTCTTTAGCTGTTTCTGCGGGCTACTGTGGAGTTCCAGTGGATGGGCAGTTGACCCTTTAGGAACGATTAATATCAATGGTGGATCCGGCGGTTCT
sfmH	SecB	Native	CCGAATTCATTAAAGAGGAGAAAGGTACCTTGGCGATGGCATGTTTGTGTCTGGCAAACATATCCTGGGCTACTGTTTGTGCAAATAGTACTGGCGTAGCAGAAGATGAACACTATGATGGTGGATCCGGCGGTTCT
skp	SecB	Native	CCGAATTCATTAAAGAGGAGAAAGGTACCGTGAAAAAGTGGTTATTAGCTGCAGGTCTCGGTTTAGCACTGGCAACTTCTGCTCAGGCGGCTGACAAAATTGCAATCGTCAACATGGGCGGTGGATCCGGCGGTTCT
slp	SecB	Native	CCGAATTCATTAAAGAGGAGAAAGGTACCATGAACATGACAAAAGGTGCACTCATCCTCAGCCTTTCATTTTTGCTTGCCGCATGTAGTTCAATTCCGCAAAATATCAAAGGCAATAACGGTGGATCCGGCGGTTCT
slt	SecB	Native	CCGAATTCATTAAAGAGGAGAAAGGTACCGTGGAAAAAGCCAAACAAGTTACCTGGCGGCTGTTGGCTGCCGGTGTCTGTCTGCTGACGGTCAGCAGCGTGGCGCGAGCCGACTCACTGGGTGGATCCGGCGGTTCT
slyB	SecB	Native	CCGAATTCATTAAAGAGGAGAAAGGTACCATGATTAAACGCGTATTGGTTGTTTCAATGGTAGGTCTGTCTCTTGTCGGTTGTGTTAATAACGACACCCTGTCAGGGGATGTTTATACCGGTGGATCCGGCGGTTCT
sodC	SecB	Native	CCGAATTCATTAAAGAGGAGAAAGGTACCATGAAACGTTTTAGTCTGGCTATTCTGGCGCTGGTTGTTGCAACCGGCGCACAAGCTGCCAGTGAAAAAGTCGAGATGAACCTCGTCACGGGTGGATCCGGCGGTTCT
spr	SecB	Native	CCGAATTCATTAAAGAGGAGAAAGGTACCATGGTCAAATCTCAACCGATTTTGAGATATATCTTGCGCGGGATTCCCGCGATTGCAGTAGCGGTTCTGCTTTCTGCATGTAGTGCAAATGGTGGATCCGGCGGTTCT
spy	SecB	Native	CCGAATTCATTAAAGAGGAGAAAGGTACCATGCGTAAATTAACTGCACTGTTTGTTGCCTCTACCCTGGCTCTTGGCGCGGCTAACCTGGCCCATGCCGCAGACACCACTACCGCAGCAGGTGGATCCGGCGGTTCT
ssuA	SecB	Native	CCGAATTCATTAAAGAGGAGAAAGGTACCATGCGTAACATCATTAAACTGGCGCTGGCGGGATTGCTTAGCGTCTCTACTTTTGCGGTTGCTGCAGAATCCTCGCCTGAAGCGTTACGTGGTGGATCCGGCGGTTCT
stfQ	SecB	Native	CCGAATTCATTAAAGAGGAGAAAGGTACCGTGAATATAACCGCGCTGACAGACAATACGCAGGGGGCAGCAGGTCTTGAGTTATACGAGGTGTATAACAACGGATATCCAACAGCGTATGGTGGATCCGGCGGTTCT
stfR	SecB	Native	CCGAATTCATTAAAGAGGAGAAAGGTACCATGGCAGTAAAGATTTCAGGTGTACTGAAAGACGGCACAGGAAAACCGGTACAGAACTGCACAATCCAGCTGAAAGCAAAACGTAACAGCGGTGGATCCGGCGGTTCT
surA	SecB	Native	CCGAATTCATTAAAGAGGAGAAAGGTACCATGAAGAACTGGAAAACGCTGCTTCTCGGTATCGCCATGATCGCGAATACCAGTTTCGCTGCCCCCCAGGTAGTCGATAAAGTCGCAGCCGGTGGATCCGGCGGTTCT
tauA	SecB	Native	CCGAATTCATTAAAGAGGAGAAAGGTACCATGGCAATTTCATCGCGTAACACACTTCTTGCCGCACTGGCATTCATCGCTTTTCAGGCACAGGCGGTGAACGTCACCGTGGCGTATCAAGGTGGATCCGGCGGTTCT
thiB	SecB	Native	CCGAATTCATTAAAGAGGAGAAAGGTACCGTGTTAAAAAAATGTCTGCCCCTGCTGTTGCTGTGCACAGCGCCCGTTTTCGCTAAACCCGTTCTGACTGTTTATACCTACGATTCCTTCGGTGGATCCGGCGGTTCT
tolC	SecB	Native	CCGAATTCATTAAAGAGGAGAAAGGTACCATGAAGAAATTGCTCCCCATTCTTATCGGCCTGAGCCTTTCTGGGTTCAGTTCGTTGAGCCAGGCCGAGAACCTGATGCAAGTTTATCAGGGTGGATCCGGCGGTTCT
torT	SecB	Native	CCGAATTCATTAAAGAGGAGAAAGGTACCATGCGCGTACTGCTATTTTTACTTCTTTCCCTTTTCATGTTGCCGGCATTTTCGGCTGATAACCTGTTGCGCTGGCATGATGCGCAGCATGGTGGATCCGGCGGTTCT
treA	SecB	Native	CCGAATTCATTAAAGAGGAGAAAGGTACCATGAAATCCCCCGCACCTTCTCGCCCGCAAAAAATGGCGTTAATTCCAGCCTGTATCTTTTTGTGTTTCGCTGCGCTATCGGTGCAGGCAGGTGGATCCGGCGGTTCT
tsx	SecB	Native	CCGAATTCATTAAAGAGGAGAAAGGTACCATGAAAAAAACATTACTGGCAGCCGGTGCGGTACTGGCGCTCTCTTCGTCTTTTACTGTCAACGCAGCTGAAAACGACAAACCGCAGTATGGTGGATCCGGCGGTTCT
tynA	SecB	Native	CCGAATTCATTAAAGAGGAGAAAGGTACCATGGGAAGCCCCTCTCTGTATTCTGCCCGTAAAACAACCCTGGCGTTGGCAGTCGCCTTAAGTTTCGCCTGGCAAGCGCCGGTATTTGCCGGTGGATCCGGCGGTTCT
ugpB	SecB	Native	CCGAATTCATTAAAGAGGAGAAAGGTACCATGAAACCGTTACATTATACAGCTTCAGCACTGGCGCTCGGACTGGCGTTAATGGGGAATGCACAGGCAGTGACGACCATTCCGTTCTGGGGTGGATCCGGCGGTTCT
uidC	SecB	Native	CCGAATTCATTAAAGAGGAGAAAGGTACCATGAGAAAAATAGTGGCCATGGCCGTTATTTGCCTGACGGCTGCCTCTGGCCTTACCTCTGCTTATGCGGCGCAACTGGCTGACGATGAAGGTGGATCCGGCGGTTCT
ushA	SecB	Native	CCGAATTCATTAAAGAGGAGAAAGGTACCATGAAATTATTGCAGCGGGGCGTGGCGTTAGCGCTGTTAACCACATTTACACTGGCGAGTGAAACTGCTCTGGCGTATGAGCAGGATAAAGGTGGATCCGGCGGTTCT
wcaM	SecB	Native	CCGAATTCATTAAAGAGGAGAAAGGTACCATGCCATTTAAAAAACTCTCCCGACGCACGTTCCTGACGGCAAGCTCGGCGCTTGCCTTCCTCCATACCCCTTTCGCCCGCGCGCTTCCCGGTGGATCCGGCGGTTCT
wza	SecB	Native	CCGAATTCATTAAAGAGGAGAAAGGTACCATGATGAAATCCAAAATGAAATTGATGCCATTATTGGTGTCAGTAACCTTGATAAGCGGTTGCACAGTACTTCCGGGCAGCAATATGTCGGGTGGATCCGGCGGTTCT
xylF	SecB	Native	CCGAATTCATTAAAGAGGAGAAAGGTACCATGAAAATAAAGAACATTCTACTCACCCTTTGCACCTCACTCCTGCTTACCAACGTTGCTGCACACGCCAAAGAAGTCAAAATAGGTATGGGTGGATCCGGCGGTTCT
yaaI	SecB	Native	CCGAATTCATTAAAGAGGAGAAAGGTACCATGAAATCCGTTTTTACGATTTCCGCCAGCCTGGCGATTAGCCTGATGCTGTGCTGCACGGCGCAGGCAAACGACCATAAACTCCTCGGCGGTGGATCCGGCGGTTCT
yaaX	SecB	Native	CCGAATTCATTAAAGAGGAGAAAGGTACCGTGAAAAAGATGCAATCTATCGTACTCGCACTTTCCCTGGTTCTGGTCGCTCCCATGGCAGCACAGGCTGCGGAAATTACGTTAGTCCCGGGTGGATCCGGCGGTTCT
yacC	SecB	Native	CCGAATTCATTAAAGAGGAGAAAGGTACCATGAAGACGTTTTTCAGAACAGTGTTATTCGGCAGCCTGATGGCCGTCTGCGCAAACAGTTACGCGCTCAGCGAGTCTGAAGCCGAAGATGGTGGATCCGGCGGTTCT
yacH	SecB	Native	CCGAATTCATTAAAGAGGAGAAAGGTACCATGAAAATGACTTTGCCGTTTAAACCCCATGTGCTGGCGCTAATTTGCAGTGCCGGGCTTTGTGCCGCCTCTACCGGGCTATATATAAAAGGTGGATCCGGCGGTTCT
yadC	SecB	Native	CCGAATTCATTAAAGAGGAGAAAGGTACCATGAAGACTATCTTCAGGTACATTCTTTTTTTAGCACTGTATTCTTGTTGTAATACAGTCAGTGCATATACAAGTTTTATTGTGGGAAATGGTGGATCCGGCGGTTCT
yadE	SecB	Native	CCGAATTCATTAAAGAGGAGAAAGGTACCATGTACAAACAAGCTGTTATTCTCCTGCTGATGCTGTTTACCGCAAGTGTCAGTGCCGCGTTACCTGCCCGTTATATGCAAACCATCGAAGGTGGATCCGGCGGTTCT
yadK	SecB	Native	CCGAATTCATTAAAGAGGAGAAAGGTACCATGCATCCCACTCAACGTAAGCTGATGAAGAGAATAATTCTGTTTCTGTCATTACTGTTTTGCATCGCCTGTCCAGCCATTGCTGGACAGGGTGGATCCGGCGGTTCT
yadL	SecB	Native	CCGAATTCATTAAAGAGGAGAAAGGTACCATGATGACATTTAAAAATTTACGTTATGGATTATCCAGCAGTGTCGTTTTGGCTGCCTCATTGTTCAGCGTACTCTCTTATGCGGCAACAGGTGGATCCGGCGGTTCT
yadM	SecB	Native	CCGAATTCATTAAAGAGGAGAAAGGTACCATGATAAAAACAACGCCACATAAAATAGTGATACTGATGGGAATATTATTATCACCCTCAGTATTTGCAACGGATATTAATGTAGAGTTTGGTGGATCCGGCGGTTCT
yadN	SecB	Native	CCGAATTCATTAAAGAGGAGAAAGGTACCATGTCTAAAAAATTAGGTTTTGCCCTGTCTGGTCTTATGCTGGCGATGGTTGCAGGTACTGCTTCTGCTGATATGGACGGCGGTCAGTTAGGTGGATCCGGCGGTTCT
yaeF	SecB	Native	CCGAATTCATTAAAGAGGAGAAAGGTACCATGGATAAACCAAAGGCGTACTGCCGCCTGTTTCTCCCCAGCTTTCTTTTACTTTCGGCTTGTACCGTTGATATCAGCCAGCCAGACCCAGGTGGATCCGGCGGTTCT
yafK	SecB	Native	CCGAATTCATTAAAGAGGAGAAAGGTACCATGCGTAAAATCGCATTAATTCTTGCGATGTTGTTGATCCCGTGCGTTTCATTTGCCGGTTTGCTGGGCAGCAGTAGCTCTACCACGCCTGGTGGATCCGGCGGTTCT
yafL	SecB	Native	CCGAATTCATTAAAGAGGAGAAAGGTACCATGTCCTTGCCGTCGATTCCATCCTTTGTATTGTCGGGATTACTGTTGATTTGTTTGCCGTTTTCTTCATTTGCCAGCGCCACCACATCAGGTGGATCCGGCGGTTCT
yafT	SecB	Native	CCGAATTCATTAAAGAGGAGAAAGGTACCATGAATTCAAAAAAGCTTTGTTGCATATGTGTGTTATTCTCGCTGCTTGCAGGATGTGCCTCTGAATCTTCTATTGATGAAAAGAAGAAAGGTGGATCCGGCGGTTCT
yafY	SecB	Native	CCGAATTCATTAAAGAGGAGAAAGGTACCATGAAACGTAAAACACTGCCTCTGCTGGCGCTGGTTGCCACCACTCTGTTTCTCATCGCATGCGATGACAGAAGTGATGACCTGAAGGCCGGTGGATCCGGCGGTTCT
yagV	SecB	Native	CCGAATTCATTAAAGAGGAGAAAGGTACCATGTTCAGGCGACGTGGCGTAACATTAACTAAGGCCCTGCTGACAGCGGTCTGTATGCTGGCGGCACCTTTGACACAGGCGATTTCGGTCGGTGGATCCGGCGGTTCT
yagX	SecB	Native	CCGAATTCATTAAAGAGGAGAAAGGTACCATGCCTTTACGACGGTTCTCCCCAGGACTGAAAGCCCAGTTTGCCTTCGGCATGGTCTTTTTGTTCGTTCAGCCCGATGCCAGCGCTGCTGGTGGATCCGGCGGTTCT
yahJ	SecB	Native	CCGAATTCATTAAAGAGGAGAAAGGTACCATGAAAGAAAGCAATAGCCGCCGTGAATTTCTGAGCCAGAGCGGTAAGATGGTCACCGCCGCCGCGCTGTTTGGTACCTCTGTGCCGCTCGGTGGATCCGGCGGTTCT
yahO	SecB	Native	CCGAATTCATTAAAGAGGAGAAAGGTACCATGAAAATAATCTCTAAAATGTTAGTCGGTGCGTTAGCGTTAGCCGTTACCAATGTCTATGCCGCTGAATTGATGACCAAAGCGGAATTTGGTGGATCCGGCGGTTCT
yaiO	SecB	Native	CCGAATTCATTAAAGAGGAGAAAGGTACCATGATAAAACGGACGTTATTAGCGGCGGCCATTTTTAGCGCATTGCCCGCTTATGCCGGGTTAACTTCCATTACCGCGGGCTACGATTTTGGTGGATCCGGCGGTTCT
yaiW	SecB	Native	CCGAATTCATTAAAGAGGAGAAAGGTACCATGTCGCGCGTCAATCCTCTATCTTCGCTGTCATTGTTGGCGGTTCTGGTTTTAGCGGGGTGTAGTAGTCAGGCTCCGCAACCGTTGAAAGGTGGATCCGGCGGTTCT
yajG	SecB	Native	CCGAATTCATTAAAGAGGAGAAAGGTACCATGTTCAAAAAAATCCTCTTCCCGTTAGTTGCTCTGTTTATGCTTGCAGGATGCGCAAAACCGCCAACAACTATTGAAGTTTCCCCGACGGGTGGATCCGGCGGTTCT
yajI	SecB	Native	CCGAATTCATTAAAGAGGAGAAAGGTACCATGAATACTAACGTTTTTCGACTGCTCCTGCTGGGAAGCCTGTTCAGCCTTAGCGCCTGTGTGCAGCAAAGTGAAGTGCGACAGATGAAAGGTGGATCCGGCGGTTCT
ybaY	SecB	Native	CCGAATTCATTAAAGAGGAGAAAGGTACCATGAAACTCGTGCACATGGCCAGTGGTTTAGCGGTTGCGATTGCGTTGGCGGCTTGCGCAGATAAAAGCGCGGATATTCAGACGCCAGCAGGTGGATCCGGCGGTTCT
ybbC	SecB	Native	CCGAATTCATTAAAGAGGAGAAAGGTACCATGAAATATAGTTCAATATTTTCGATGCTTTCATTTTTTATACTATTTGCCTGTAATGAGACAGCTGTTTACGGTTCTGATGAAAACATTGGTGGATCCGGCGGTTCT
ybcL	SecB	Native	CCGAATTCATTAAAGAGGAGAAAGGTACCATGAAAACACTTATCGTTTCAACTGTATTGGCATTCATAACATTTTCTGCGCAGGCTGCAGCATTTCAGGTCACTAGTAATGAAATAAAAGGTGGATCCGGCGGTTCT
ybeQ	SecB	Native	CCGAATTCATTAAAGAGGAGAAAGGTACCATGATTTTCACGTCAAGTTGCTGCGATAATTTATCAATAGATGAGATTATCGAACGTGCTGAAAAAGGCGATTGCGAGGCTCAATATATTGGTGGATCCGGCGGTTCT
ybfC	SecB	Native	CCGAATTCATTAAAGAGGAGAAAGGTACCATGAAAAGAGTTTTGTTCTTTTTGCTGATGATATTTGTTAGTTTTGGTGTTATAGCTGATTGCGAAATACAAGCTAAAGATCATGATTGTGGTGGATCCGGCGGTTCT
ybfP	SecB	Native	CCGAATTCATTAAAGAGGAGAAAGGTACCATGAAGACCAACAGGAGTCTGGTCGTCATAGTGTCACTAATTACCGCCACATTACTGCTGACTGCATGCGCCCAACCTGAACAATCATCAGGTGGATCCGGCGGTTCT
ybgD	SecB	Native	CCGAATTCATTAAAGAGGAGAAAGGTACCATGTTTAAAGGACAAAAAACATTGGCCGCACTGGCCGTATCTCTGCTGTTCACTGCACCTGTTTATGCTGCTGATGAAGGTTCTGGCGAAGGTGGATCCGGCGGTTCT
ybgF	SecB	Native	CCGAATTCATTAAAGAGGAGAAAGGTACCATGAGCAGTAACTTCAGACATCAACTATTGAGTCTGTCGTTACTGGTTGGTATAGCGGCCCCCTGGGCCGCTTTTGCTCAGGCACCAATCGGTGGATCCGGCGGTTCT
ybgP	SecB	Native	CCGAATTCATTAAAGAGGAGAAAGGTACCATGACATTTATTAAAGGATTACCCTTAATGTTGTTAACCATCAGCTTGGGTTGCAATGCTGCGGTGCAACCCGATCGCACACGCATTGTGGGTGGATCCGGCGGTTCT
ybgQ	SecB	Native	CCGAATTCATTAAAGAGGAGAAAGGTACCGTGAATATTTATCGACTCTCTTTTGTATCCTGCCTGGTCATGGCGATGCCTTGCGCAATGGCGGTCGAATTCAATCTGAATGTTCTCGATGGTGGATCCGGCGGTTCT
ybgS	SecB	Native	CCGAATTCATTAAAGAGGAGAAAGGTACCATGAAAATGACAAAACTGGCCACATTATTTCTGACTGCCACTCTAAGCCTTGCCAGCGGTGCCGCACTGGCTGCCGATAGCGGAGCGCAAGGTGGATCCGGCGGTTCT
ybhC	SecB	Native	CCGAATTCATTAAAGAGGAGAAAGGTACCGTGAACACATTTTCAGTTTCCCGTCTGGCGCTGGCATTGGCTTTTGGCGTGACGCTGACCGCCTGTAGCTCAACCCCGCCCGATCAACGTGGTGGATCCGGCGGTTCT
ybiJ	SecB	Native	CCGAATTCATTAAAGAGGAGAAAGGTACCATGAAAACTATCAATACTGTTGTTGCTGCTATGGCTCTTTCAACTCTGTCATTTGGCGTGTTCGCGGCGGAACCGGTAACGGCATCCCAGGGTGGATCCGGCGGTTCT
ybiS	SecB	Native	CCGAATTCATTAAAGAGGAGAAAGGTACCATGAATATGAAATTGAAAACATTATTCGCAGCGGCCTTCGCTGTTGTCGGCTTTTGCAGTACCGCCTCTGCGGTAACTTATCCTCTGCCAGGTGGATCCGGCGGTTCT
ybjH	SecB	Native	CCGAATTCATTAAAGAGGAGAAAGGTACCATGATTATGAAAAATTGTCTACTGTTGGGCGCGCTTTTAATGGGCTTTACTGGTGTGGCGATGGCGCAAAGTGTCACCGTCGATGTGCCGGGTGGATCCGGCGGTTCT
ybjP	SecB	Native	CCGAATTCATTAAAGAGGAGAAAGGTACCATGCGCTACAGCAAATTGACAATGCTTATCCCCTGCGCACTGCTCCTCAGTGCCTGCACCACAGTCACTCCAGCTTATAAAGATAACGGCGGTGGATCCGGCGGTTCT
ycbB	SecB	Native	CCGAATTCATTAAAGAGGAGAAAGGTACCATGTTGCTTAATATGATGTGTGGTCGTCAGCTGTCGGCAATCAGTTTGTGCCTGGCCGTAACATTCGCTCCACTGTTCAATGCGCAGGCCGGTGGATCCGGCGGTTCT
ycbU	SecB	Native	CCGAATTCATTAAAGAGGAGAAAGGTACCATGAAGAAAAAAACGATATTTCAGTGCGTTATCTTGTTCTTTAGCATTCTTAACATCCATGTCGGGATGGCTGGGCCTGAACAAGTTAGTGGTGGATCCGGCGGTTCT
yccT	SecB	Native	CCGAATTCATTAAAGAGGAGAAAGGTACCATGAAAACCGGCATCGTGACCACCTTGATTGCATTATGTTTGCCGGTATCCGTTTTTGCCACCACGCTGCGGCTTTCAACCGATGTCGATGGTGGATCCGGCGGTTCT
yceI	SecB	Native	CCGAATTCATTAAAGAGGAGAAAGGTACCATGAAAAAAAGCCTGCTTGGTTTAACCTTCGCGTCCCTGATGTTCTCTGCCGGTTCAGCGGTTGCCGCCGATTACAAAATTGACAAAGAAGGTGGATCCGGCGGTTCT
ycfJ	SecB	Native	CCGAATTCATTAAAGAGGAGAAAGGTACCGTGAATAAATCAATGTTGGCGGGTATCGGGATTGGTGTCGCAGCTGCGCTGGGCGTAGCGGCAGTGGCCAGTCTGAACGTGTTTGAACGGGGTGGATCCGGCGGTTCT
ycfL	SecB	Native	CCGAATTCATTAAAGAGGAGAAAGGTACCATGAGAAAAGGATGCTTTGGGCTGGTGTCTCTGGTGTTGTTACTGCTGGTGGGCTGTCGTTCACATCCGGAAATTCCGGTGAATGATGAGGGTGGATCCGGCGGTTCT
ycfS	SecB	Native	CCGAATTCATTAAAGAGGAGAAAGGTACCGTGATGATCAAAACGCGTTTTTCTCGCTGGCTAACGTTTTTTACGTTCGCCGCTGCCGTGGCGCTGGCGCTACCGGCAAAAGCCAACACCGGTGGATCCGGCGGTTCT
ycgH	SecB	Native	CCGAATTCATTAAAGAGGAGAAAGGTACCATGAAACTGAAAAAACTCCCCGGGTTTAGTTTGGGACTTATTGCTCTGGCGGTGGGTAATGCATATGCAACACAATTGTTGGATGATTATGGTGGATCCGGCGGTTCT
ycgJ	SecB	Native	CCGAATTCATTAAAGAGGAGAAAGGTACCATGAATATGATGCGTATTTTTTATATCGGATTGTCAGGTGTGGGGATGATGTTCTCATCAATGGCGTCTGGAAATGACGCTGGCGGACTTGGTGGATCCGGCGGTTCT
ycgV	SecB	Native	CCGAATTCATTAAAGAGGAGAAAGGTACCATGGGCATCAAACAACACAATGGGAATACCAAAGCAGATCGTCTCGCTGAATTAAAAATCCGTTCGCCCTCAATTCAACTGATAAAATTTGGTGGATCCGGCGGTTCT
ychO	SecB	Native	CCGAATTCATTAAAGAGGAGAAAGGTACCTTGAGCCGTTTCGTTCCTCGCATTATCCCGTTTTATTTACTCTTGCTTGTAGCAGGCGGTACAGCTAACGCACAATCTACCTTCGAGCAAGGTGGATCCGGCGGTTCT
ycjM	SecB	Native	CCGAATTCATTAAAGAGGAGAAAGGTACCATGAAACAGAAAATTACGGATTACCTGGACGAAATCTACGGTGGAACATTTACCGCAACTCATTTACAGAAACTTGTAACGCGTCTTGAGGGTGGATCCGGCGGTTCT
ydbJ	SecB	Native	CCGAATTCATTAAAGAGGAGAAAGGTACCATGCGAGCAGCGTTTTGGGTAGGGTGTGCCGCTTTATTGTTGTCGGCGTGTAGTAGTGAACCTGTTCAGCAGGCGACTGCCGCGCACGTAGGTGGATCCGGCGGTTCT
ydbL	SecB	Native	CCGAATTCATTAAAGAGGAGAAAGGTACCATGAAGAAAACATTACTTCTTTGTGCGTTTCTTGTTGGGCTGGTAAGCAGCAATGTAATGGCATTGACTCTGGATGAAGCCAGAACTCAGGGTGGATCCGGCGGTTCT
ydcA	SecB	Native	CCGAATTCATTAAAGAGGAGAAAGGTACCATGAAAAAACTGGCACTTATTTTGTTTATGGGAACGCTTGTTTCCTTTTATGCCGATGCCGGGCGCAAACCCTGTTCTGGTTCGAAAGGGGGTGGATCCGGCGGTTCT
ydcL	SecB	Native	CCGAATTCATTAAAGAGGAGAAAGGTACCATGCGTACCACATCATTTGCGAAAGTTGCAGCTTTATGCGGCTTATTGGCTCTGTCTGGTTGTGCATCTAAAATCACCCAGCCAGATAAAGGTGGATCCGGCGGTTCT
ydcS	SecB	Native	CCGAATTCATTAAAGAGGAGAAAGGTACCATGAGCAAGACATTTGCCCGCAGCAGCCTGTGTGCGCTCAGCATGACAATAATGACCGCTCACGCCGCCGAACCGCCTACCAATTTAGATGGTGGATCCGGCGGTTCT
yddB	SecB	Native	CCGAATTCATTAAAGAGGAGAAAGGTACCATGAAGCGAGTTCTTATTCCTGGCGTCATTTTATGTGGCGCTGATGTGGCGCAGGCCGTCGATGACAAAAACATGTACATGCATTTTTTTGGTGGATCCGGCGGTTCT
yddL	SecB	Native	CCGAATTCATTAAAGAGGAGAAAGGTACCATGAAATTAAAAATAGTTGCGGTGGTTGTAACTGGTTTGTTAGCTGCGAACGTAGCACACGCTGCCGAAGTCTATAACAAGGATGGTAATGGTGGATCCGGCGGTTCT
yddW	SecB	Native	CCGAATTCATTAAAGAGGAGAAAGGTACCATGGATATCTGCTCCCGAAACAAGAAATTAACGATTAGAAGACCAGCGATACTAGTTGCACTGGCACTTTTACTGTGTAGTTGTAAAAGCGGTGGATCCGGCGGTTCT
ydeI	SecB	Native	CCGAATTCATTAAAGAGGAGAAAGGTACCATGAAATTTCAGGCCATTGTATTAGCAAGTTTTCTTGTCATGCCTTATGCGTTGGCAGATGACCAGGGCGGTTTAAAACAGGATGCAGCGGGTGGATCCGGCGGTTCT
ydeN	SecB	Native	CCGAATTCATTAAAGAGGAGAAAGGTACCATGAAGTCTGCATTAAAGAAAAGTGTCGTAAGTACCTCGATATCTTTGATACTGGCATCTGGTATGGCTGCATTTGCTGCTCATGCGGCAGGTGGATCCGGCGGTTCT
ydeR	SecB	Native	CCGAATTCATTAAAGAGGAGAAAGGTACCATGAAAAGACTTCACAAGAGGTTCCTGTTAGCTACGTTTTGCGCGTTATTCACAGCAACTCTCCAGGCCGCCGATGTCACTATCACTGTTGGTGGATCCGGCGGTTCT
ydeS	SecB	Native	CCGAATTCATTAAAGAGGAGAAAGGTACCATGAAATACAATAACATTATTTTCCTCGGTTTATGTCTGGGGTTAACCACCTATTCTGCTTTATCCGCAGATAGCGTTATTAAAATTAGCGGTGGATCCGGCGGTTCT
ydeT	SecB	Native	CCGAATTCATTAAAGAGGAGAAAGGTACCGGAACCAATATCCAGGTCGCAGGATATCGCTATTCTACGCAAGGTTTTTATAACTTATCCGACAGTGCCTACAGTCGAATGAGTGGTTACGGTGGATCCGGCGGTTCT
ydgD	SecB	Native	CCGAATTCATTAAAGAGGAGAAAGGTACCATGCGTACAACCATTGCTGTAGTGTTGGGTGCAATTAGTTTGACGTCTGCTTTTGTGTTTGCAGATAAACCAGACGTTGCCAGATCGGCAGGTGGATCCGGCGGTTCT
ydgH	SecB	Native	CCGAATTCATTAAAGAGGAGAAAGGTACCATGAAGCTTAAGAACACCCTCCTGGCGTCGGCACTGCTTTCTGCTATGGCATTCTCCGTTAACGCAGCAACAGAACTGACACCGGAGCAAGGTGGATCCGGCGGTTCT
ydhO	SecB	Native	CCGAATTCATTAAAGAGGAGAAAGGTACCGTGGCGCGGATAAACCGTATTTCGATCACGCTCTGTGCTTTACTTTTTACCACCCTGCCTTTAACGCCTATGGCCCATGCTTCAAAGCAAGGTGGATCCGGCGGTTCT
ydiY	SecB	Native	CCGAATTCATTAAAGAGGAGAAAGGTACCATGAAGCTTTTGAAGACAGTTCCTGCCATCGTTATGTTGGCGGGGGGCATGTTTGCGTCACTGAATGCAGCTGCCGATGATTCCGTTTTTGGTGGATCCGGCGGTTCT
yeaY	SecB	Native	CCGAATTCATTAAAGAGGAGAAAGGTACCATGGCGGTTCAAAAGAATGTTATCAAAGGCATACTGGCAGGTACGTTTGCGCTAATGCTGAGCGGTTGTGTCACTGTGCCGGACGCCATTGGTGGATCCGGCGGTTCT
yebF	SecB	Native	CCGAATTCATTAAAGAGGAGAAAGGTACCATGAAAAAAAGAGGGGCGTTTTTAGGGCTGTTGTTGGTTTCTGCCTGCGCATCAGTTTTCGCTGCCAATAATGAAACCAGCAAGTCGGTCGGTGGATCCGGCGGTTCT
yebY	SecB	Native	CCGAATTCATTAAAGAGGAGAAAGGTACCATGATGAAAAAAAGTATTCTGGCGTTTCTGTTACTCACCAGTTCTGCAGCGGCGCTGGCTGCACCGCAGGTGATTACCGTCAGTCGTTTTGGTGGATCCGGCGGTTCT
yecT	SecB	Native	CCGAATTCATTAAAGAGGAGAAAGGTACCGTGTTTAAATTTCTTGTATTAACATTAGGCATTATCTCTTGCCAGGCTTACGCAGAAGATACGGTTATAGTAAACGACCATGACATTTCAGGTGGATCCGGCGGTTCT
yedD	SecB	Native	CCGAATTCATTAAAGAGGAGAAAGGTACCATGAAAAAACTCGCAATTGCAGGCGCGCTCTTGTTGCTGGCGGGCTGTGCCGAAGTCGAAAACTATAACAATGTCGTGAAAACCCCCGCGGGTGGATCCGGCGGTTCT
yedS	SecB	Native	CCGAATTCATTAAAGAGGAGAAAGGTACCATGAAAAGAAAAGTTCTGGCAATGCTGGTCCCGGCGTTATTAGTTGCTGGCGCAGCAAATGCGGCTGAAGTCTATAATAAAGATGGTAATGGTGGATCCGGCGGTTCT
yeeJ	SecB	Native	CCGAATTCATTAAAGAGGAGAAAGGTACCATGGCTACGAAGAAGAGAAGTGGAGAAGAAATAAATGACCGACAAATATTATGCGGGATGGGAATTAAACTACGCCGCTTAACTGCGGGTGGTGGATCCGGCGGTTCT
yegJ	SecB	Native	CCGAATTCATTAAAGAGGAGAAAGGTACCATGAAAAAGATATTACTTATGTTGAGTCTGCTATTTTTTACTACCGCGGGCTTTAGTGAAGTTTCGGATACGTTAGTGACGGGAGGTTATGGTGGATCCGGCGGTTCT
yegR	SecB	Native	CCGAATTCATTAAAGAGGAGAAAGGTACCATGAAAAAGATAGCTGCTATATCATTAATTAGTATTTTTATTATGTCTGGTTGTGCTGTGCATAATGATGAGACAAGTATCGGTAAATTTGGTGGATCCGGCGGTTCT
yehA	SecB	Native	CCGAATTCATTAAAGAGGAGAAAGGTACCATGGAAATTCGCATAATGCTATTTATATTAATGATGATGGTTATGCCTGTGAGCTATGCGGCATGTTATAGTGAGTTATCTGTTCAGCACGGTGGATCCGGCGGTTCT
yehB	SecB	Native	CCGAATTCATTAAAGAGGAGAAAGGTACCATGTTGAGAATGACCCCACTTGCATCAGCAATCGTAGCGTTATTGCTCGGCATTGAAGCTTATGCAGCTGAAGAAACCTTTGATACCCATGGTGGATCCGGCGGTTCT
yehD	SecB	Native	CCGAATTCATTAAAGAGGAGAAAGGTACCATGAAACGTTCAATTATTGCTGCCGCTGTCTTTTCTTCTTTTTTTATGAGCGCTGGAGTATTTGCTGCAGACGTTGATACCGGAACATTAGGTGGATCCGGCGGTTCT
yehR	SecB	Native	CCGAATTCATTAAAGAGGAGAAAGGTACCATGAAGGCTTTCAATAAGCTGTTTTCCCTCGTTGTTGCATCTGTTCTGGTTTTCTCTCTTGCTGGCTGCGGTGACAAAGAAGAATCGAAGGGTGGATCCGGCGGTTCT
yejA	SecB	Native	CCGAATTCATTAAAGAGGAGAAAGGTACCATGATTGTGCGCATACTGCTGCTGTTTATCGCTCTGTTCACCTTTGGTGTGCAGGCGCAGGCTATCAAGGAAAGCTATGCCTTTGCCGTGGGTGGATCCGGCGGTTCT
yfaL	SecB	Native	CCGAATTCATTAAAGAGGAGAAAGGTACCATGCGGATTATCTTTCTACGCAAGGAGTATTTATCTTTACTCCCGTCAATGATTGCATCTCTTTTCTCTGCTAACGGTGTCGCGGCGGTCGGTGGATCCGGCGGTTCT
yfaP	SecB	Native	CCGAATTCATTAAAGAGGAGAAAGGTACCATGCGAAAGATTTTTCTTCCGTTGTTACTGGTGGCGCTTTCGCCTGTCGCTCACAGTGAAGGTGTGCAGGAAGTCGAGATTGATGCACCGGGTGGATCCGGCGGTTCT
yfaQ	SecB	Native	CCGAATTCATTAAAGAGGAGAAAGGTACCGTGAACTGGCGCAGAATCGTCTGGCTATTGGCGTTGGTTACTCTGCCAACACTTGCGGAGGAGACGCCGTTACAACTGGTGCTGCGCGGTGGTGGATCCGGCGGTTCT
yfaS	SecB	Native	CCGAATTCATTAAAGAGGAGAAAGGTACCATGGATACCCAACGATTCCAATCCCAATTTCATTGGCATTTATCGTTTAAATTTTCTGGCGCGATAGCAGCGTGCTTGTCCCTGTCTCTTGGTGGATCCGGCGGTTCT
yfaZ	SecB	Native	CCGAATTCATTAAAGAGGAGAAAGGTACCATGAAAAAAATTGCGCTAGCAGGTCTGGCCGGAATGCTGTTGGTTTCTGCATCGGTCAATGCAATGAGCATCAGCGGTCAGGCGGGTAAAGGTGGATCCGGCGGTTCT
yfcO	SecB	Native	CCGAATTCATTAAAGAGGAGAAAGGTACCATGAAAATACTACGATGGTTGTTCGCTCTGGTCATGCTTATTGCTACTACAGAAGCTATGGCTGCCGGGCATAGCGTTGACGTTTACTACGGTGGATCCGGCGGTTCT
yfcP	SecB	Native	CCGAATTCATTAAAGAGGAGAAAGGTACCATGAATAAATCAATGATTCAGTCCGGTGGTTACGTCCTGTTAGCGGGGCTGATATTGGCAATGAGTAGCACGTTATTCGCGGCAGATAATGGTGGATCCGGCGGTTCT
yfcQ	SecB	Native	CCGAATTCATTAAAGAGGAGAAAGGTACCATGAGAAAGACTTTCTTAACCCTGCTTTGTGTCAGTAGCGCCATAGCTCATGCTGCTGATGAAGACATCACCTTTCACGGGACATTATTGGGTGGATCCGGCGGTTCT
yfcR	SecB	Native	CCGAATTCATTAAAGAGGAGAAAGGTACCATGACGGGGGGAGTTATGAGTCAAAAGTTTGTAGTGGGCGCAGGGCTGCTGGTATGCAGTGTCTGTAGTTTATCTGCTATGGCTGGTAGTGGTGGATCCGGCGGTTCT
yfcS	SecB	Native	CCGAATTCATTAAAGAGGAGAAAGGTACCATGTCTGATTTACTTTGCTCTGCCAAATTGGGTGCTATGACGCTGGCGTTACTGCTTAGCGCTACCAGTTTGTCTGCCCTGGCGTCTGTAGGTGGATCCGGCGGTTCT
yfcU	SecB	Native	CCGAATTCATTAAAGAGGAGAAAGGTACCATGCCTGACCATTCTCTTTTTCGATTACGGATTCTTCCGTGGTGCATTGCGCTGGCAATGTCAGGGAGTTATAGCAGTGTCTGGGCTGAAGGTGGATCCGGCGGTTCT
yfcV	SecB	Native	CCGAATTCATTAAAGAGGAGAAAGGTACCATGAGTAAGTTTGTTAAAACAGCTATTGCTGCGGCAATGGTGATGGGCGCGTTCACCTCTACGGCAACAATCGCTGCGGGTAACAACGGTGGTGGATCCGGCGGTTCT
yfdX	SecB	Native	CCGAATTCATTAAAGAGGAGAAAGGTACCATGAAACGTTTAATTATGGCCACGATGGTCACAGCAATTCTGGCATCTTCAACTGTATGGGCTGCTGATAATGCTCCGGTAGCGGCACAAGGTGGATCCGGCGGTTCT
yfeK	SecB	Native	CCGAATTCATTAAAGAGGAGAAAGGTACCATGAAGAAAATCATTTGTCTGGTCATTACACTACTAATGACACTCCCCGTTTACGCGAAGTTAACTGCCCATGAAGAAGCCCGCATCAACGGTGGATCCGGCGGTTCT
yfeN	SecB	Native	CCGAATTCATTAAAGAGGAGAAAGGTACCATGAAAAAACATCTTTTAACTCTGACACTTTCCTCTATATTAGCGATACCTGTTGTATCTCATGCAGAATTTAAAGGCGGTTTTGCAGATGGTGGATCCGGCGGTTCT
yfeY	SecB	Native	CCGAATTCATTAAAGAGGAGAAAGGTACCATGAAATCGCTGCGTTTAATGTTATGCGCTATGCCATTGATGCTGACCGGCTGTTCCACGATGTCGTCAGTTAACTGGTCTGCCGCTAACGGTGGATCCGGCGGTTCT
yfgC	SecB	Native	CCGAATTCATTAAAGAGGAGAAAGGTACCATGTTCAGGCAGTTGAAAAAAAACCTGGTTGCAACCCTCATTGCTGCTATGACCATTGGTCAGGTAGCCCCGGCGTTTGCCGACAGCGCAGGTGGATCCGGCGGTTCT
yfgH	SecB	Native	CCGAATTCATTAAAGAGGAGAAAGGTACCGTGATGAAATTTAAAAAATGTCTTCTGCCTGTGGCAATGTTAGCGTCATTCACTCTGGCAGGATGCCAGTCAAATGCTGACGATCATGCTGGTGGATCCGGCGGTTCT
yfgI	SecB	Native	CCGAATTCATTAAAGAGGAGAAAGGTACCATGAAGAAAGTTTTTCTTTGCGCCATCTTAGCCTCCTTAAGCTATCCGGCTATCGCCTCATCATTGCAGGATCAACTCTCTGCTGTCGCAGGTGGATCCGGCGGTTCT
yfhG	SecB	Native	CCGAATTCATTAAAGAGGAGAAAGGTACCATGCGACACATTTTTCAACGATTATTGCCCCGACGGCTGTGGCTGGCAGGGCTGCCATGTCTGGCATTGCTGGGTTGCGTGCAGAATCACGGTGGATCCGGCGGTTCT
yfhM	SecB	Native	CCGAATTCATTAAAGAGGAGAAAGGTACCATGAAAAAGTTACGCGTAGCCGCCTGCATGCTAATGCTGGCGCTGGCAGGGTGCGACAACAACGATAACGCGCCAACAGCGGTGAAAAAAGGTGGATCCGGCGGTTCT
yfiB	SecB	Native	CCGAATTCATTAAAGAGGAGAAAGGTACCATGATAAAGCACCTGGTAGCACCCCTGGTTTTCACCTCACTAATACTGACTGGCTGCCAGTCCCCTCAGGGAAAGTTTACTCCTGAGCAAGGTGGATCCGGCGGTTCT
yfiL	SecB	Native	CCGAATTCATTAAAGAGGAGAAAGGTACCATGATGAAAAAGTTTATCGCCCCCTTGTTGGCTTTACTGGTTAGCGGATGTCAGATTGATCCTTATACTCACGCGCCAACCTTGACCAGCGGTGGATCCGGCGGTTCT
yfiR	SecB	Native	CCGAATTCATTAAAGAGGAGAAAGGTACCATGCGTTTTTCTCACCGACTGTTCTTACTTCTGATTCTCCTGCTGACGGGAGCACCAATACTCGCTCAGGAGCCTTCTGACGTTGCGAAAGGTGGATCCGGCGGTTCT
yfjS	SecB	Native	CCGAATTCATTAAAGAGGAGAAAGGTACCATGAAACGTAAAACACTACCTCTGCTGGCGCTGGTTGCCACCTCTCTGTTTCTGAGCGCCTGCGATGACAGGAGTGATGACCTCAAAGCTGGTGGATCCGGCGGTTCT
yfjT	SecB	Native	CCGAATTCATTAAAGAGGAGAAAGGTACCATGAAAATACGTTCACTAAGCCGGTTTGTACTGGCAAGTACAATGTTCGCCAGCTTTACAGCCTCTGCGGTCCCCGGACTCTGGCAACAGGGTGGATCCGGCGGTTCT
ygdI	SecB	Native	CCGAATTCATTAAAGAGGAGAAAGGTACCATGAAAAAGACTGCCGCAATTATTTCTGCCTGTATGCTGACTTTTGCCCTGAGCGCCTGTTCCGGTTCGAACTATGTGATGCACACCAATGGTGGATCCGGCGGTTCT
ygeQ	SecB	Native	CCGAATTCATTAAAGAGGAGAAAGGTACCATGAAAGGGAAATCTGCATTAACTCTTCTGCTCGCTGGTATATTTTCGTGCGGCACATGCCAGGCGACAGGGGCAGAAGTGACGAGTGAAGGTGGATCCGGCGGTTCT
ygeR	SecB	Native	CCGAATTCATTAAAGAGGAGAAAGGTACCTTGAGTGCGGGACGCCTGAATAAAAAATCTCTGGGTATCGTGATGTTGTTATCGGTTGGACTGCTTTTGGCGGGCTGTTCGGGTAGCAAAGGTGGATCCGGCGGTTCT
yggE	SecB	Native	CCGAATTCATTAAAGAGGAGAAAGGTACCGTGAAGTTCAAAGTTATCGCCCTGGCGGCATTAATGGGTATTAGCGGGATGGCAGCGCAGGCTAACGAATTGCCGGATGGACCGCATATTGGTGGATCCGGCGGTTCT
yggM	SecB	Native	CCGAATTCATTAAAGAGGAGAAAGGTACCGTGAAAAAGCAATGGATTGTTGGCACGGCACTGCTTATGTTGATGACTGGTAATGCCTGGGCAGATGGCGAACCGCCAACTGAAAATATCGGTGGATCCGGCGGTTCT
yggN	SecB	Native	CCGAATTCATTAAAGAGGAGAAAGGTACCATGATGCGCAAAATGCTGCTGGCGGCAGCACTTTCAGTGACGGCAATGACCGCTCACGCCGACTACCAGTGCAGCGTCACGCCGCGTGACGGTGGATCCGGCGGTTCT
yghG	SecB	Native	CCGAATTCATTAAAGAGGAGAAAGGTACCATGTCGATAAAACAAATGCCAGGGAGGGTATTAATATCGCTATTGTTGAGCGTTACAGGATTATTAAGTGGCTGTGCCAGCCATAATGAAGGTGGATCCGGCGGTTCT
yghJ	SecB	Native	CCGAATTCATTAAAGAGGAGAAAGGTACCATGAATAAGAAATTTAAATATAAGAAATCGCTTTTAGCGGCTATTTTGAGCGCAACCCTGTTAGCCGGTTGTGATGGCGGTGGTTCCGGAGGTGGATCCGGCGGTTCT
ygiL	SecB	Native	CCGAATTCATTAAAGAGGAGAAAGGTACCATGTCCGCTTTTAAAAAGTCACTTCTTGTTGCTGGCGTAGCAATGATTCTTTCCAATAACGTGTTTGCTGATGAAGGTCACGGTATTGTTGGTGGATCCGGCGGTTCT
ygiM	SecB	Native	CCGAATTCATTAAAGAGGAGAAAGGTACCATGCCAAAATTACGCCTGATCGGATTAACTTTACTCGCACTTAGCGCGACTGCCGTCTCACACGCTGAAGAAACGCGCTATGTTTCCGACGGTGGATCCGGCGGTTCT
ygiS	SecB	Native	CCGAATTCATTAAAGAGGAGAAAGGTACCATGTATACGCGAAATTTATTATGGCTGGTCAGCCTGGTAAGTGCGGCTCCTCTCTACGCTGCTGACGTTCCCGCCAACACACCGCTCGCCGGTGGATCCGGCGGTTCT
ygiW	SecB	Native	CCGAATTCATTAAAGAGGAGAAAGGTACCATGAAAAAATTCGCAGCAGTAATCGCAGTAATGGCCCTGTGCAGCGCACCGGTGATGGCAGCAGAGCAGGGCGGTTTTTCTGGCCCATCGGGTGGATCCGGCGGTTCT
ygjD	SecB	Native	CCGAATTCATTAAAGAGGAGAAAGGTACCATGCGTGTACTGGGTATTGAAACTTCCTGCGATGAAACCGGCATCGCCATTTACGACGATGAAAAAGGTTTGTTAGCCAACCAATTGTATGGTGGATCCGGCGGTTCT
ygjJ	SecB	Native	CCGAATTCATTAAAGAGGAGAAAGGTACCATGAAATTAATCACTGCACCATGCAGAGCATTACTTGCTCTGCCGTTTTGCTACGCCTTTTCTGCGGCAGGAGAAGAAGCACGTCCGGCAGGTGGATCCGGCGGTTCT
ygjK	SecB	Native	CCGAATTCATTAAAGAGGAGAAAGGTACCATGAAAATAAAAACTATTTTAACGCCAGTAACCTGCGCTCTGCTGATAAGTTTTTCCGCCCATGCCGCTAACGCCGACAATTATAAAAACGGTGGATCCGGCGGTTCT
yhcD	SecB	Native	CCGAATTCATTAAAGAGGAGAAAGGTACCATGTTAAAAAAAACGTTACTGGCCTACACCATTGGTTTTGCCTTTTCTCCCCCAGCCAATGCAGATGGTATAGAGATTGCCGCTGTTGATGGTGGATCCGGCGGTTCT
yhcF	SecB	Native	CCGAATTCATTAAAGAGGAGAAAGGTACCATGAACAATGTAAAATTACTGATTGCCGGAAGTGCCTTTTTTGCCATGTCAGCGCAAGCCGCTGATAGAGTATCAATTGACGTTAAGGTGGGTGGATCCGGCGGTTCT
yhcN	SecB	Native	CCGAATTCATTAAAGAGGAGAAAGGTACCATGAAAATCAAAACCACTGTTGCTGCATTAAGCGTACTTTCTGTTCTCTCTTTCGGTGCATTCGCTGCCGACTCCATTGATGCTGCACAAGGTGGATCCGGCGGTTCT
yhdV	SecB	Native	CCGAATTCATTAAAGAGGAGAAAGGTACCATGAAAAGATTAATTCCTGTGGCATTGCTCACCGCATTGCTGGCGGGCTGTGCTCACGATTCGCCCTGCGTTCCGGTTTATGACGATCAGGGTGGATCCGGCGGTTCT
yhhA	SecB	Native	CCGAATTCATTAAAGAGGAGAAAGGTACCATGAAACGACTTCTGATTCTTACGGCACTCCTGCCGTTTGTCGGCTTTGCACAGCCCATTAATACTCTGAACAACCCTAACCAGCCGGGGGGTGGATCCGGCGGTTCT
yhhZ	SecB	Native	CCGAATTCATTAAAGAGGAGAAAGGTACCATGAGTAATATTGTTTACCTGACAGTAACGGGAGAACAACAAGGAAGCATCTCCGCAGGTTGTGGGACTTCTGAGTCTACAGGTAATCGTGGTGGATCCGGCGGTTCT
yhjJ	SecB	Native	CCGAATTCATTAAAGAGGAGAAAGGTACCATGCAGGGCACAAAAATTCGACTTTTAGCGGGCGGTTTGCTGATGATGGCCACTGCTGGCTATGTGCAGGCAGATGCGCTCCAGCCTGATGGTGGATCCGGCGGTTCT
yiaO	SecB	Native	CCGAATTCATTAAAGAGGAGAAAGGTACCATGAAATTACGCTCTGTAACCTACGCATTATTCATTGCTGGCCTGGCTGCATTCAGCACATCTTCTCTGGCGGCACAATCTTTACGTTTCGGTGGATCCGGCGGTTCT
yiaT	SecB	Native	CCGAATTCATTAAAGAGGAGAAAGGTACCATGTTAATTAATCGCAATATTGTGGCGTTATTTGCGTTGCCTTTTATGGCAAGCGCAACTGCTTCTGAATTATCCATTGGTGCTGGTGCGGGTGGATCCGGCGGTTCT
yibG	SecB	Native	CCGAATTCATTAAAGAGGAGAAAGGTACCATGAAAGCATGCTTGTTACTATTTTTTTATTTCTCTTTTATTTGTCAATTGCATGGTGCTGATGTGAAAATAAAACAAAACGAAAGTATGGGTGGATCCGGCGGTTCT
yibQ	SecB	Native	CCGAATTCATTAAAGAGGAGAAAGGTACCTTGTTTCCATTTCGTCGTAACGTTCTTGCATTTGCCGCTCTGTTGGCGCTCTCCTCCCCCGTACTTGCTGGCAAACTTGCCATCGTCATTGGTGGATCCGGCGGTTCT
yidQ	SecB	Native	CCGAATTCATTAAAGAGGAGAAAGGTACCATGATAAGAAATGTGTTGTTAGCGTTCATGATATGCAGCGGAATGACATTACTCGGAGGATGCTCCAGCGTGATGTCCCATACCGGAGGGGGTGGATCCGGCGGTTCT
yidX	SecB	Native	CCGAATTCATTAAAGAGGAGAAAGGTACCATGAAGTTGAATTTTAAGGGATTTTTTAAGGCTGCCGGTTTATTCCCACTGGCGCTGATGCTTTCAGGCTGTATCTCGTATGCTCTGGTTGGTGGATCCGGCGGTTCT
yieL	SecB	Native	CCGAATTCATTAAAGAGGAGAAAGGTACCATGAATATAAAAATTGCTGCTTTAACGCTGGCTATTGCCAGCGGTATTTCTGCTCAGTGGGCCATAGCAGCGGATATGCCAGCCAGCCCGGGTGGATCCGGCGGTTCT
yifL	SecB	Native	CCGAATTCATTAAAGAGGAGAAAGGTACCATGAAAAACGTGTTTAAGGCACTCACTGTATTACTTACTCTCTTCAGCCTGACGGGCTGCGGTCTGAAAGGTCCGCTCTATTTCCCGCCTGGTGGATCCGGCGGTTCT
yigE	SecB	Native	CCGAATTCATTAAAGAGGAGAAAGGTACCATGGCGCATCAGCTACTCATTGGTAAAGGAATGATCACCTTGAATCTCAAACGGATTTTTCTCGCCCTCACCTTACTTCCCTTGTTTGCTGGTGGATCCGGCGGTTCT
yiiQ	SecB	Native	CCGAATTCATTAAAGAGGAGAAAGGTACCATGAAGCCAGGGTGTACGCTGTTTTTTCTCTTATGTTCTGCATTAACCGTTACAACAGAGGCGCATGCACAAACACCAGATACGGCAACGGGTGGATCCGGCGGTTCT
yiiX	SecB	Native	CCGAATTCATTAAAGAGGAGAAAGGTACCATGAAAAACAGGCTGCTGATCCTCAGCCTGCTGGTTTCTGTACCTGCCTTTGCCTGGCAGCCACAAACCGGCGACATCATCTTTCAGATCGGTGGATCCGGCGGTTCT
yijF	SecB	Native	CCGAATTCATTAAAGAGGAGAAAGGTACCATGAAAGCTTCACTGGCGCTGCTCAGCCTGCTAACGGCATTTACCAGCCACTCCTTAAAATCTCCCGCCGTTCCACCAACCGTGGTACAAGGTGGATCCGGCGGTTCT
yjbE	SecB	Native	CCGAATTCATTAAAGAGGAGAAAGGTACCATGAAAAAAGTTCTGTATGGCATTTTTGCCATATCTGCGCTTGCGGCGACTTCTGCGTGGGCTGCACCTGTACAGGTGGGCGAAGCGGCAGGTGGATCCGGCGGTTCT
yjbF	SecB	Native	CCGAATTCATTAAAGAGGAGAAAGGTACCGTGAAGCGACCTGCACTCATTCTTATCTGCCTGTTATTACAGGCCTGTTCAGCCACGACTAAAGAGCTGGGCAATTCACTGTGGGACAGTGGTGGATCCGGCGGTTCT
yjbH	SecB	Native	CCGAATTCATTAAAGAGGAGAAAGGTACCATGAAAAAAAGACATCTGCTTAGCTTACTGGCGCTGGGCATTAGCACAGCTTGCTACGGCGAAACATATCCTGCGCCCATTGGTCCGTCGGGTGGATCCGGCGGTTCT
yjbT	SecB	Native	CCGAATTCATTAAAGAGGAGAAAGGTACCATGAAACGTAACCTGATAAAGGTGGTAAAAATGAAGCCTTATTTTGCTGCTTTGATGTTATCAGTCTCTGTTCTTCCTGCTTATGCTGGTGGTGGATCCGGCGGTTCT
yjcO	SecB	Native	CCGAATTCATTAAAGAGGAGAAAGGTACCATGAAAAAAATTATCGCATTGATGTTGTTTTTGACATTCTTTGCCCACGCCAACGACTCCGAGCCTGGCAGCCAGTATTTAAAGGCAGCAGGTGGATCCGGCGGTTCT
yjcS	SecB	Native	CCGAATTCATTAAAGAGGAGAAAGGTACCATGAATAACTCTCGGTTATTCCGTTTGAGCAGGATTGTTATTGCGTTAACTGCCGCCAGCGGCATGATGGTAAATACCGCTAACGCGAAAGGTGGATCCGGCGGTTCT
yjdP	SecB	Native	CCGAATTCATTAAAGAGGAGAAAGGTACCATGAAACGCTTTCCGCTATTTCTTTTATTCACCCTGCTCACGCTGTCCACCGTTCCGGCCCAGGCCGATATTATCGACGACACCATTGGCGGTGGATCCGGCGGTTCT
yjeI	SecB	Native	CCGAATTCATTAAAGAGGAGAAAGGTACCATGCACGTAAAATACTTAGCAGGGATTGTCGGTGCCGCGCTACTGATGGCGGGTTGTAGCTCCAGCAACGAATTGAGTGCTGCCGGTCAGGGTGGATCCGGCGGTTCT
yjfY	SecB	Native	CCGAATTCATTAAAGAGGAGAAAGGTACCATGTTCAGTCGTGTTTTAGCCCTTCTGGCTGTGCTTTTGCTAAGTGCAAATACATGGGCAGCCATTGAAATTAATAACCACCAGGCCAGAGGTGGATCCGGCGGTTCT
yjjA	SecB	Native	CCGAATTCATTAAAGAGGAGAAAGGTACCATGATGAAAACTGTTAAACATCTTCTGTGCTGTGCCATTGCCGCCAGCGCATTAATTTCCACCGGGGTGCATGCTGCGTCCTGGAAAGATGGTGGATCCGGCGGTTCT
ykfB	SecB	Native	CCGAATTCATTAAAGAGGAGAAAGGTACCATGACAATACTTTCACTAAGTCGGTTTATGCTGGCGGGTGTACTGCTCGCGAGCTTTAATGCCTCTGCTATCCCGGGGTTCTGGCAGCAGGGTGGATCCGGCGGTTCT
ykgI	SecB	Native	CCGAATTCATTAAAGAGGAGAAAGGTACCATGTTTAAAAAATCTGTTTTATTTGCAACACTATTATCTGGCGTTATGGCATTTTCCACCAATGCAGATGATAAAATAATTCTGAAACATGGTGGATCCGGCGGTTCT
ymdA	SecB	Native	CCGAATTCATTAAAGAGGAGAAAGGTACCATGTTCAGACCTTTTTTAAACTCTCTTATGCTCGGCAGTTTGTTTTTTCCTTTTATTGCCATTGCTGGAAGCACCGTGCAAGGGGGCGTGGGTGGATCCGGCGGTTCT
ymgD	SecB	Native	CCGAATTCATTAAAGAGGAGAAAGGTACCATGAAAAAATTTGCTTTACTGGCGGGCCTGTTTGTTTTCGCACCAATGACCTGGGCGCAGGACTACAATATTAAAAACGGTTTGCCGTCAGGTGGATCCGGCGGTTCT
yncD	SecB	Native	CCGAATTCATTAAAGAGGAGAAAGGTACCATGAAGATTTTTTCCGTCCGACAGACCGTTTTGCCCGCACTGCTTGTCCTTTCCCCCGTTGTTTTTGCCGCTGATGAACAGACTATGATTGGTGGATCCGGCGGTTCT
yncE	SecB	Native	CCGAATTCATTAAAGAGGAGAAAGGTACCATGCATTTACGTCATCTGTTTTCATCGCGCCTGCGTGGTTCATTACTGTTAGGTTCATTGCTTGTTGTTTCATCATTCAGTACGCAGGCCGGTGGATCCGGCGGTTCT
yncJ	SecB	Native	CCGAATTCATTAAAGAGGAGAAAGGTACCATGTTTACGAAGGCGTTATCGGTTGTCTTATTAACGTGTGCTCTGTTTTCAGGACAACTCATGGCAGGGCACAAAGGACATGAATTTGTGGGTGGATCCGGCGGTTCT
yneO	SecB	Native	CCGAATTCATTAAAGAGGAGAAAGGTACCTTGCGTAAATCCTCTGGACTGACAACGAAATTCAGTAGATTGACGCTGGGTGTTTTGCTGGCACTAAGCGGTTCAGCGTCTGGTGCAAGTGGTGGATCCGGCGGTTCT
ynfB	SecB	Native	CCGAATTCATTAAAGAGGAGAAAGGTACCATGAAAATCACTCTCAGCAAACGAATCGGCCTGCTCGCTATTCTGCTGCCTTGCGCACTGGCATTGAGCACAACTGTTCATGCCGAAACTGGTGGATCCGGCGGTTCT
ynfD	SecB	Native	CCGAATTCATTAAAGAGGAGAAAGGTACCATGAAACTCTCAACCTGCTGTGCCGCGCTTCTGCTCGCCCTCGCCTCACCCGCGGTACTCGCCGCGCCGGGATCCTGTGAGCGCATACAGGGTGGATCCGGCGGTTCT
ynhG	SecB	Native	CCGAATTCATTAAAGAGGAGAAAGGTACCATGAAACGCGCGTCTTTGCTTACACTCACGCTTATCGGCGCTTTTAGCGCCATCCAGGCTGCCTGGGCGGTTGATTATCCGCTACCACCAGGTGGATCCGGCGGTTCT
ynjB	SecB	Native	CCGAATTCATTAAAGAGGAGAAAGGTACCATGCGCCATTGTGGGTGGTTGCTGGGATTGTTATCGCTGTTTTCTCTGGCAACACATGCCAGTGACTGGCAAGAAATTAAAAATGAGGCCGGTGGATCCGGCGGTTCT
ynjE	SecB	Native	CCGAATTCATTAAAGAGGAGAAAGGTACCATGAAACGTGTTTCTCAAATGACCGCGCTGGCAATGGCTTTAGGGCTGGCTTGCGCTTCTTCGTGGGCCGCTGAACTGGCGAAGCCTCTTGGTGGATCCGGCGGTTCT
yoaF	SecB	Native	CCGAATTCATTAAAGAGGAGAAAGGTACCATGAAAATTATCAGTTTTGTTCTGCCTTGCTTGCTGGTCCTGGCTGGTTGTTCAACCCCTTCTCAGCCAGAAGCACCTAAACCGCCGCAGGGTGGATCCGGCGGTTCT
yobA	SecB	Native	CCGAATTCATTAAAGAGGAGAAAGGTACCATGGCTTCAACTGCACGCTCCCTTCGCTACGCGCTGGCAATCCTGACCACTTCGTTGGTGACACCTTCCGTCTGGGCACATGCGCATTTAGGTGGATCCGGCGGTTCT
ypdI	SecB	Native	CCGAATTCATTAAAGAGGAGAAAGGTACCATGAAAGTAAACTTAATACTTTTCAGCTTATTTTTATTGGTCTCTATTATGGCATGCAATGTTTTTGCATTTTCCATTTCGGGTGGTGGAGGTGGATCCGGCGGTTCT
ypeC	SecB	Native	CCGAATTCATTAAAGAGGAGAAAGGTACCATGTTCAGGTCACTGTTTCTGGCGGCCGCCCTGATGGCATTTACCCCGCTTGCAGCAAACGCAGGTGAAATCACCCTACTGCCATCAATCGGTGGATCCGGCGGTTCT
yphF	SecB	Native	CCGAATTCATTAAAGAGGAGAAAGGTACCATGCCTACAAAAATGAGAACAACCCGTAATCTATTATTAATGGCTACGCTATTAGGTAGCGCACTATTTGCCAGGGCTGCGGAAAAAGAAGGTGGATCCGGCGGTTCT
ypjA	SecB	Native	CCGAATTCATTAAAGAGGAGAAAGGTACCATGAACAGGACCAGTCCCTATTATTGTCGCCGCTCAGTACTTTCCTTATTGATATCTGCCTTGATATATGCCCCGCCCGGGATGGCTGCCGGTGGATCCGGCGGTTCT
ypjC	SecB	Native	CCGAATTCATTAAAGAGGAGAAAGGTACCATGTTAGTTAGTAAAAGCAACGGATTTAACGCTAGCGCAGTTTTGGGTAGTGGAAGTTATAATGAAAATAAATCTTCTAAACACATGGAGGGTGGATCCGGCGGTTCT
yqhG	SecB	Native	CCGAATTCATTAAAGAGGAGAAAGGTACCATGAAAATAATACTTCTGTTTTTAGCAGCCCTGGCAAGTTTTACCGTACACGCACAGCCCCCCTCACAGACCGTAGAACAAACAGTCCGGGGTGGATCCGGCGGTTCT
yqhH	SecB	Native	CCGAATTCATTAAAGAGGAGAAAGGTACCATGAAAACGATTTTCACCGTGGGAGCTGTTGTTCTGGCAACCTGCTTGCTCAGTGGCTGCGTCAATGAGCAAAAGGTCAATCAGCTGGCGGGTGGATCCGGCGGTTCT
yqiH	SecB	Native	CCGAATTCATTAAAGAGGAGAAAGGTACCATGCGCTACTTAAATACAAAGAATATCATTGCAGCAGGAGTATTACTCTCCTGTATGAGCAGCATTGCCTGGGGTGCCATCATCCCGGATGGTGGATCCGGCGGTTCT
yqiI	SecB	Native	CCGAATTCATTAAAGAGGAGAAAGGTACCATGCGCTACTTGTTAATTGTTATTACTTTTTTTATGGGTTTTAGTTCATTACCTGCATGGGCAATGGACTGCTATGCTGAACATGAAGGTGGTGGATCCGGCGGTTCT
yqjC	SecB	Native	CCGAATTCATTAAAGAGGAGAAAGGTACCATGAAATACCGCATCGCTTTAGCTGTTTCTCTCTTTGCTCTTAGTGCCGGTAGTTATGCCACTACCCTGTGTCAGGAAAAGGAGCAAAATGGTGGATCCGGCGGTTCT
yraH	SecB	Native	CCGAATTCATTAAAGAGGAGAAAGGTACCATGAATAAAGTTACAAAAACAGCTATTGCGGGCTTACTTGCGCTTTTCGCAGGTAATGCCGCTGCAACCGATGGTGAAATAGTTTTTGATGGTGGATCCGGCGGTTCT
yraI	SecB	Native	CCGAATTCATTAAAGAGGAGAAAGGTACCATGTCAAAACGAACATTCGCGGTGATATTAACCTTGTTGTGTAGCTTCTGTATTGGCCAGGCGCTTGCAGGAGGAATCGTTTTACAGCGAGGTGGATCCGGCGGTTCT
yraJ	SecB	Native	CCGAATTCATTAAAGAGGAGAAAGGTACCATGCCACAACGACACCACCAGGGACATAAACGCACACCGAAACAGTTGGCGCTCATCATCAAACGTTGTTTGCCGATGGTGCTCACTGGCGGTGGATCCGGCGGTTCT
yraK	SecB	Native	CCGAATTCATTAAAGAGGAGAAAGGTACCATGAAAAGAGCGCCTCTTATAACAGGTCTTTTGTTGATATCCACATCCTGCGCTTATGCCTCCTCAGGAGGGTGTGGAGCCGACAGCACTGGTGGATCCGGCGGTTCT
yraP	SecB	Native	CCGAATTCATTAAAGAGGAGAAAGGTACCATGAAGGCATTATCGCCAATCGCAGTCCTTATTTCCGCGCTGCTGTTGCAAGGTTGTGTTGCCGCTGCCGTAGTGGGTACCGCTGCTGTGGGTGGATCCGGCGGTTCT
ysaB	SecB	Native	CCGAATTCATTAAAGAGGAGAAAGGTACCATGATGATGAACGCTTTCTTTCCGGCAATGGCGCTTATGGTGCTAGTGGGTTGTTCTATACCGTCACCCGTGCAGAAAGCACAACGGGTAGGTGGATCCGGCGGTTCT
ytfJ	SecB	Native	CCGAATTCATTAAAGAGGAGAAAGGTACCATGACCCTACGCAAGATTCTGGCACTCACCTGCCTGCTGTTGCCGATGATGGCTTCCGCACATCAGTTCGAAACCGGTCAGCGAGTGCCGGGTGGATCCGGCGGTTCT
ytfM	SecB	Native	CCGAATTCATTAAAGAGGAGAAAGGTACCGTGCGCTATATCCGACAGTTATGCTGTGTAAGCTTACTCTGCTTAAGCGGATCTGCCGTCGCCGCGAACGTCCGTCTACAGGTCGAGGGGGGTGGATCCGGCGGTTCT
ytfQ	SecB	Native	CCGAATTCATTAAAGAGGAGAAAGGTACCATGTGGAAACGCTTACTTATAGTCTCTGCAGTCTCGGCAGCCATGTCGTCTATGGCGTTGGCCGCTCCATTAACCGTTGGATTTTCGCAGGGTGGATCCGGCGGTTCT
zinT	SecB	Native	CCGAATTCATTAAAGAGGAGAAAGGTACCTTGGCGATTCGTCTTTACAAACTGGCTGTTGCTTTAGGTGTCTTTATTGTTAGCGCTCCTGCCTTTTCGCATGGTCATCACTCACACGGCGGTGGATCCGGCGGTTCT
znuA	SecB	Native	CCGAATTCATTAAAGAGGAGAAAGGTACCATGTTACATAAAAAAACGCTTCTTTTCGCAGCATTATCCGCCGCTCTCTGGGGAGGTGCAACACAGGCCGCAGATGCCGCCGTTGTCGCTGGTGGATCCGGCGGTTCT
zraP	SecB	Native	CCGAATTCATTAAAGAGGAGAAAGGTACCATGAAACGGAACACGAAAATTGCCCTGGTAATGATGGCGCTTTCAGCAATGGCGATGGGATCGACATCTGCATTTGCTCACGGCGGACACGGTGGATCCGGCGGTTCT
bla	SecB	Native	CCGAATTCATTAAAGAGGAGAAAGGTACCATGAGTATTCAACATTTCCGTGTCGCCCTTATTCCCTTTTTTGCGGCATTTTGCCTTCCTGTTTTTGCTCACCCACTCGAGGGATCTGGCGGTGGATCCGGCGGTTCT
wcaL	Cytoplasmic Control	Native	CCGAATTCATTAAAGAGGAGAAAGGTACCATGAAGGTCGGCTTCTTTTTACTGAAATTCCCGCTGTCGTCAGAAACCTTCGTCCTTAACCAAATTACCGCGTTTATTGATATGGGATTTGGTGGATCCGGCGGTTCT
yfjK	Cytoplasmic Control	Native	CCGAATTCATTAAAGAGGAGAAAGGTACCATGACAGAGATCTATGAACAGGCGAAACATAGCCTGCAGGGTGAGGACTTCTCATCGTTCAATTATCTGTTTGCGGTTAACAAGCTGTTGGGTGGATCCGGCGGTTCT
ubiX	Cytoplasmic Control	Native	CCGAATTCATTAAAGAGGAGAAAGGTACCATGAAACGACTCATTGTAGGCATCAGCGGTGCCAGCGGCGCGATTTATGGCGTGCGCTTATTACAGGTTCTGCGCGATGTCACAGATATCGGTGGATCCGGCGGTTCT
rsmE	Cytoplasmic Control	Native	CCGAATTCATTAAAGAGGAGAAAGGTACCATGCGTATCCCCCGCATTTATCATCCTGAACCACTGACCAGCCATTCTCACATCGCGCTTTGCGAAGATGCCGCCAACCATATCGGGCGCGGTGGATCCGGCGGTTCT
frc	Cytoplasmic Control	Native	CCGAATTCATTAAAGAGGAGAAAGGTACCATGTCAACTCCACTTCAAGGAATTAAAGTTCTCGATTTCACCGGTGTGCAATCTGGCCCATCTTGTACTCAAATGCTGGCCTGGTTTGGCGGTGGATCCGGCGGTTCT
uxaB	Cytoplasmic Control	Native	CCGAATTCATTAAAGAGGAGAAAGGTACCGTGAAAACACTAAATCGTCGCGATTTTCCCGGTGCACAGTATCCAGAACGTATCATTCAGTTTGGTGAAGGTAACTTCCTGCGCGCCTTTGGTGGATCCGGCGGTTCT
ratB	Cytoplasmic Control	Native	CCGAATTCATTAAAGAGGAGAAAGGTACCGTGCCAGGTAAAATTGCCGTTGAGGTGGCTTATGCGCTACCTGAGAAGCAGTACCTGCAGCGAGTGACGCTGCAGGAGGGCGCGACGGTTGGTGGATCCGGCGGTTCT
yhjB	Cytoplasmic Control	Native	CCGAATTCATTAAAGAGGAGAAAGGTACCATGCAAATAGTCATGTTTGACAGGCAGTCAATATTTATTCATGGAATGAAAATCAGTTTACAGCAGCGTATTCCAGGAGTGAGTATTCAGGGTGGATCCGGCGGTTCT
efp	Cytoplasmic Control	Native	CCGAATTCATTAAAGAGGAGAAAGGTACCATGGCAACGTACTATAGCAACGATTTTCGTGCTGGTCTTAAAATCATGTTAGACGGCGAACCTTACGCGGTTGAAGCGAGTGAATTCGTAGGTGGATCCGGCGGTTCT
fucK	Cytoplasmic Control	Native	CCGAATTCATTAAAGAGGAGAAAGGTACCATGTTATCCGGCTATATTGCAGGAGCGATTATGAAACAAGAAGTTATCCTGGTACTCGACTGTGGCGCGACCAATGTCAGGGCCATCGCGGGTGGATCCGGCGGTTCT
xylB	Cytoplasmic Control	Native	CCGAATTCATTAAAGAGGAGAAAGGTACCATGTATATCGGGATAGATCTTGGCACCTCGGGCGTAAAAGTTATTTTGCTCAACGAGCAGGGTGAGGTGGTTGCTGCGCAAACGGAAAAGGGTGGATCCGGCGGTTCT
yebC	Cytoplasmic Control	Native	CCGAATTCATTAAAGAGGAGAAAGGTACCATGGCAGGTCATAGTAAATGGGCCAACACCAGACATCGTAAAGCTGCGCAGGATGCTAAGCGCGGTAAAATCTTCACTAAAATCATTCGTGGTGGATCCGGCGGTTCT
ydfU	Cytoplasmic Control	Native	CCGAATTCATTAAAGAGGAGAAAGGTACCGTGCGGGTATTACTTAGACCTGTTCTGGTGCCTGAGCTTGGGCTGGTGGTCCTTAAGCCGGGCCGTGAATCCATACAGATATTTCATAATGGTGGATCCGGCGGTTCT
glyQ	Cytoplasmic Control	Native	CCGAATTCATTAAAGAGGAGAAAGGTACCATGCAAAAGTTTGATACCAGGACCTTCCAGGGCTTGATCCTGACCTTACAGGATTACTGGGCTCGCCAGGGCTGCACCATTGTTCAACCAGGTGGATCCGGCGGTTCT
prlC	Cytoplasmic Control	Native	CCGAATTCATTAAAGAGGAGAAAGGTACCATGACGAATCCGTTACTGACTCCCTTTGAATTGCCTCCGTTTTCTAAAATTCTCCCGGAACATGTCGTTCCAGCCGTGACTAAGGCATTGGGTGGATCCGGCGGTTCT
rstA	Cytoplasmic Control	Native	CCGAATTCATTAAAGAGGAGAAAGGTACCATGAACACTATCGTATTTGTGGAAGATGATGCGGAAGTCGGTTCACTGATTGCCGCGTACCTGGCAAAACATGATATGCAGGTTACCGTAGGTGGATCCGGCGGTTCT
ykfG	Cytoplasmic Control	Native	CCGAATTCATTAAAGAGGAGAAAGGTACCATGAAACAGCTTTCCTTTTTACCCGGCGAGATGACGCCACAGGACCGGCGTCTCATTCAGCGGGCGCTCAGGGCTCTGGACCGCCACCTGGGTGGATCCGGCGGTTCT
tolA	Cytoplasmic Control	Native	CCGAATTCATTAAAGAGGAGAAAGGTACCGTGTCAAAGGCAACCGAACAAAACGACAAGCTCAAGCGGGCGATAATTATTTCAGCAGTGCTGCATGTCATCTTATTTGCGGCGCTGATCGGTGGATCCGGCGGTTCT
cynR	Cytoplasmic Control	Native	CCGAATTCATTAAAGAGGAGAAAGGTACCATGCTCTCTCGACATATCAATTATTTTCTTGCCGTGGCTGAACATGGCAGCTTCACCCGTGCCGCCAGTGCGTTGCACGTCTCCCAACCTGGTGGATCCGGCGGTTCT
waaU	Cytoplasmic Control	Native	CCGAATTCATTAAAGAGGAGAAAGGTACCATGCGCTTAGGAACTTTTCACAAAAAGAAAAGATTTTATATAAACAAAATCAAGATTAATTTCCTTTCTTTTTTATTTCGTAATAAAATAGGTGGATCCGGCGGTTCT
glmU	Cytoplasmic Control	Native	CCGAATTCATTAAAGAGGAGAAAGGTACCATGTTGAATAATGCTATGAGCGTAGTGATCCTTGCCGCAGGCAAAGGCACGCGCATGTATTCCGATCTTCCGAAAGTGCTGCATACCCTTGGTGGATCCGGCGGTTCT
tam	Cytoplasmic Control	Native	CCGAATTCATTAAAGAGGAGAAAGGTACCATGTCTGACTGGAACCCCTCTTTATATCTACACTTTTCCGCTGAACGATCGCGTCCGGCGGTGGAGCTGCTTGCCAGAGTGCCGCTGGAAGGTGGATCCGGCGGTTCT
ydcN	Cytoplasmic Control	Native	CCGAATTCATTAAAGAGGAGAAAGGTACCATGGAAAATCTCGCTCGCTTTTTATCCACCACACTTAAACAACTACGCCAGCAGCGCGGCTGGAGTCTTTCGCGACTGGCAGAAGCGACGGGTGGATCCGGCGGTTCT
yhbS	Cytoplasmic Control	Native	CCGAATTCATTAAAGAGGAGAAAGGTACCATGCTAATTCGAGTAGAAATTCCCATTGATGCGCCGGGTATTGATGCCCTGCTGCGTCGCTCATTCGAAAGTGATGCGGAAGCGAAGCTGGGTGGATCCGGCGGTTCT
yfjQ	Cytoplasmic Control	Native	CCGAATTCATTAAAGAGGAGAAAGGTACCATGACCCGTCTGGCTTCGCGCTTTGGCGCTGCAAATCTTATTCGCCGTGACCGTCCGTTAACCCGTGAAGAGTTATTTCGCGTGGTGCCCGGTGGATCCGGCGGTTCT
yjiA	Cytoplasmic Control	Native	CCGAATTCATTAAAGAGGAGAAAGGTACCATGAACCCGATTGCAGTTACCCTACTCACCGGTTTTTTAGGCGCAGGAAAAACCACCCTGCTGCGCCATATTCTTAACGAACAGCACGGCGGTGGATCCGGCGGTTCT
pflD	Cytoplasmic Control	Native	CCGAATTCATTAAAGAGGAGAAAGGTACCATGACGAATCGTATCTCTCGCCTCAAAACTGCACTGTTTGCCAATACCCGTGAAATCTCGCTGGAGCGGGCGCTGCTTTATACCGCCAGCGGTGGATCCGGCGGTTCT
torR	Cytoplasmic Control	Native	CCGAATTCATTAAAGAGGAGAAAGGTACCATGCCACATCACATTGTTATTGTTGAAGATGAGCCGGTTACCCAGGCGCGATTACAATCCTACTTCACTCAGGAGGGGTATACCGTTTCCGGTGGATCCGGCGGTTCT
yaeH	Cytoplasmic Control	Native	CCGAATTCATTAAAGAGGAGAAAGGTACCATGTACGACAATCTGAAAAGTCTGGGTATTACCAATCCTGAAGAAATTGATCGTTACAGCCTCCGGCAGGAAGCCAACAACGATATTCTGGGTGGATCCGGCGGTTCT
rlmB	Cytoplasmic Control	Native	CCGAATTCATTAAAGAGGAGAAAGGTACCATGAGCGAAATGATTTACGGCATCCACGCAGTGCAGGCCCTGCTGGAGCGCGCCCCTGAACGTTTTCAGGAAGTCTTTATTTTAAAAGGCGGTGGATCCGGCGGTTCT
aceE	Cytoplasmic Control	Native	CCGAATTCATTAAAGAGGAGAAAGGTACCATGTCAGAACGTTTCCCAAATGACGTGGATCCGATCGAAACTCGCGACTGGCTCCAGGCGATCGAATCGGTCATCCGTGAAGAAGGTGTTGGTGGATCCGGCGGTTCT
trxC	Cytoplasmic Control	Native	CCGAATTCATTAAAGAGGAGAAAGGTACCATGAATACCGTTTGTACCCATTGTCAGGCCATCAATCGCATTCCCGACGATCGGATCGAAGATGCGGCAAAATGCGGACGCTGCGGTCACGGTGGATCCGGCGGTTCT
cof	Cytoplasmic Control	Native	CCGAATTCATTAAAGAGGAGAAAGGTACCATGGCTCGTCTGGCAGCATTTGATATGGATGGCACTTTATTGATGCCCGACCATCATTTAGGTGAGAAAACCCTCTCTACTTTGGCGCGAGGTGGATCCGGCGGTTCT
dhaM	Cytoplasmic Control	Native	CCGAATTCATTAAAGAGGAGAAAGGTACCATGGTAAACCTGGTCATAGTTTCACATAGCAGCCGACTGGGAGAAGGTGTCGGTGAATTAGCCCGTCAGATGTTAATGAGTGATAGTTGTGGTGGATCCGGCGGTTCT
sufD	Cytoplasmic Control	Native	CCGAATTCATTAAAGAGGAGAAAGGTACCATGGCTGGCTTACCGAACAGCAGTAACGCGCTGCAACAGTGGCATCACTTGTTTGAAGCTGAAGGGACAAAACGCTCCCCGCAAGCACAGGGTGGATCCGGCGGTTCT
mobB	Cytoplasmic Control	Native	CCGAATTCATTAAAGAGGAGAAAGGTACCATGGCAGGAAAAACGATGATACCGTTACTCGCCTTTGCCGCGTGGAGTGGTACCGGAAAAACTACGCTTTTGAAAAAACTGATCCCGGCAGGTGGATCCGGCGGTTCT
udk	Cytoplasmic Control	Native	CCGAATTCATTAAAGAGGAGAAAGGTACCATGACTGATCAGTCTCATCAGTGCGTCATTATCGGTATCGCTGGCGCATCGGCTTCCGGCAAGAGTCTTATTGCCAGTACCCTTTATCGTGGTGGATCCGGCGGTTCT
insK	Cytoplasmic Control	Native	CCGAATTCATTAAAGAGGAGAAAGGTACCGTGAAAGTACTCAACGAGCTAAGGCAGTTTTATCCTCTTGATGAGCTTCTCAGGGCTGCGGAGATACCGCGCAGTACGTTTTATTATCATGGTGGATCCGGCGGTTCT
nagD	Cytoplasmic Control	Native	CCGAATTCATTAAAGAGGAGAAAGGTACCATGACCATTAAAAATGTAATTTGCGATATCGACGGCGTGCTGATGCACGATAACGTCGCCGTACCGGGTGCAGCGGAATTTTTGCACGGGGGTGGATCCGGCGGTTCT
rplN	Cytoplasmic Control	Native	CCGAATTCATTAAAGAGGAGAAAGGTACCATGATCCAAGAACAGACTATGCTGAACGTCGCCGACAACTCCGGTGCACGTCGCGTAATGTGTATCAAGGTTCTGGGTGGCTCGCACCGTGGTGGATCCGGCGGTTCT
yahF	Cytoplasmic Control	Native	CCGAATTCATTAAAGAGGAGAAAGGTACCATGTCAGTTAAAATAGTCATTAAACCGAATACCTATTTTGATTCTGTCTCGCTGATGTCTATCTCCACGCGTGCAAATAAACTCGACGGCGGTGGATCCGGCGGTTCT
rnt	Cytoplasmic Control	Native	CCGAATTCATTAAAGAGGAGAAAGGTACCATGTCCGATAACGCTCAACTTACCGGTCTGTGCGACCGTTTTCGTGGTTTTTATCCTGTTGTGATCGATGTTGAAACAGCCGGATTTAACGGTGGATCCGGCGGTTCT
rpsM	Cytoplasmic Control	Native	CCGAATTCATTAAAGAGGAGAAAGGTACCGTGGCCCGTATAGCAGGCATTAACATTCCTGATCATAAGCATGCCGTAATCGCATTAACTTCGATTTATGGCGTCGGCAAGACCCGTTCTGGTGGATCCGGCGGTTCT
panE	Cytoplasmic Control	Native	CCGAATTCATTAAAGAGGAGAAAGGTACCATGAAAATTACCGTATTGGGATGCGGTGCCTTAGGGCAATTATGGCTTACAGCACTTTGCAAACAGGGTCATGAAGTTCAGGGCTGGCTGGGTGGATCCGGCGGTTCT
ygjH	Cytoplasmic Control	Native	CCGAATTCATTAAAGAGGAGAAAGGTACCATGGAAACCGTGGCTTACGCTGATTTTGCACGTCTGGAAATGCGCGTCGGAAAGATTGTGGAAGTGAAACGCCATGAAAACGCCGACAAGGGTGGATCCGGCGGTTCT
yhdN	Cytoplasmic Control	Native	CCGAATTCATTAAAGAGGAGAAAGGTACCATGTGGTTACTTGACCAGTGGGCAGAGCGCCATATAGCAGAAGCGCAAGCGAAAGGTGAGTTTGATAACCTGGCAGGTAGCGGCGAACCAGGTGGATCCGGCGGTTCT
aat	Cytoplasmic Control	Native	CCGAATTCATTAAAGAGGAGAAAGGTACCATGCGCCTGGTTCAGCTTTCTCGCCATTCAATAGCCTTCCCTTCCCCGGAAGGCGCATTACGTGAGCCTAACGGCCTGCTGGCACTTGGGGGTGGATCCGGCGGTTCT
thrS	Cytoplasmic Control	Native	CCGAATTCATTAAAGAGGAGAAAGGTACCATGCCTGTTATAACTCTTCCTGATGGCAGCCAACGCCATTACGATCACGCTGTAAGCCCCATGGATGTTGCGCTGGACATTGGTCCAGGTGGTGGATCCGGCGGTTCT
citF	Cytoplasmic Control	Native	CCGAATTCATTAAAGAGGAGAAAGGTACCATGACGCAGAAAATTGAACAATCTCAACGACAAGAACGGGTAGCGGCCTGGAATCGTCGCGCTGAATGCGATCTTGCCGCTTTCCAGAACGGTGGATCCGGCGGTTCT
prkB	Cytoplasmic Control	Native	CCGAATTCATTAAAGAGGAGAAAGGTACCATGTCTGCCAAACATCCGGTCATTGCGGTAACAGGATCCAGCGGCGCGGGGACCACCACCACCAGCCTCGCGTTTCGTAAAATATTCGCGGGTGGATCCGGCGGTTCT
yeaD	Cytoplasmic Control	Native	CCGAATTCATTAAAGAGGAGAAAGGTACCATGATTAAGAAAATTTTTGCCCTTCCGGTCATCGAACAAATCTCCCCTGTCCTCTCCCGTCGTAAACTGGATGAACTGGACCTCATTGTGGGTGGATCCGGCGGTTCT
yghS	Cytoplasmic Control	Native	CCGAATTCATTAAAGAGGAGAAAGGTACCGTGAATCAACGTAATATGTCAATAATTAATTCCACGCCAGTGCGTGTTATTGCCATTGTAGGATGTGATGGTTCAGGTAAATCGACCCTCGGTGGATCCGGCGGTTCT
rimP	Cytoplasmic Control	Native	CCGAATTCATTAAAGAGGAGAAAGGTACCTTGTCCACATTAGAGCAAAAATTAACAGAGATGATTACTGCGCCAGTTGAGGCCCTGGGTTTTGAACTGGTTGGCATCGAATTTATTCGCGGTGGATCCGGCGGTTCT
yhjC	Cytoplasmic Control	Native	CCGAATTCATTAAAGAGGAGAAAGGTACCATGGATAAAATTCACGCAATGCAGTTGTTCATCAAAGTCGCGGAGCTGGAAAGTTTTTCCCGCGCAGCGGATTTCTTTGCTTTGCCAAAGGGTGGATCCGGCGGTTCT
nrdR	Cytoplasmic Control	Native	CCGAATTCATTAAAGAGGAGAAAGGTACCATGCATTGCCCATTCTGTTTCGCCGTGGACACTAAGGTAATTGACTCTCGTCTCGTGGGCGAGGGTTCATCCGTACGCCGCCGTCGGCAGGGTGGATCCGGCGGTTCT
paaC	Cytoplasmic Control	Native	CCGAATTCATTAAAGAGGAGAAAGGTACCATGAATCAGTTAACGGCTTACACCTTGCGCCTGGGCGATAACTGCCTGGTGCTCTCCCAGCGGTTGGGTGAATGGTGCGGTCACGCACCGGGTGGATCCGGCGGTTCT
ysaA	Cytoplasmic Control	Native	CCGAATTCATTAAAGAGGAGAAAGGTACCATGAACCGGTTTATTATTGCGGATGCGACGAAATGTATCGGTTGCCGTACCTGTGAAGTGGCTTGCGCAGTGTCGCATCATGAGAATCAGGGTGGATCCGGCGGTTCT
coaD	Cytoplasmic Control	Native	CCGAATTCATTAAAGAGGAGAAAGGTACCATGCAAAAACGGGCGATTTATCCGGGTACTTTCGATCCCATTACCAATGGTCATATCGATATCGTGACGCGCGCCACGCAGATGTTCGATGGTGGATCCGGCGGTTCT
glf	Cytoplasmic Control	Native	CCGAATTCATTAAAGAGGAGAAAGGTACCATGTACGATTATATCATTGTTGGTTCTGGTTTGTTTGGTGCCGTTTGTGCGAATGAGTTAAAAAAGCTAAACAAAAAAGTTTTAGTGATTGGTGGATCCGGCGGTTCT
yahK	Cytoplasmic Control	Native	CCGAATTCATTAAAGAGGAGAAAGGTACCATGAAGATCAAAGCTGTTGGTGCATATTCCGCTAAACAACCACTTGAACCGATGGATATCACCCGGCGTGAACCGGGACCGAATGATGTCGGTGGATCCGGCGGTTCT
eutC	Cytoplasmic Control	Native	CCGAATTCATTAAAGAGGAGAAAGGTACCATGGATCAAAAACAGATTGAAGAAATTGTACGCAGCGTGATGGCGTCAATGGGACAAGCGGCCCCCGCGCCGTCAGAAGCAAAGTGCGCCGGTGGATCCGGCGGTTCT
ybaP	Cytoplasmic Control	Native	CCGAATTCATTAAAGAGGAGAAAGGTACCATGGATCTGTTGTACCGGGTAAAAACGCTTTGGGCCGCGCTGCGCGGTAATCATTACACCTGGCCTGCCATCGATATCACCCTCCCCGGCGGTGGATCCGGCGGTTCT
hybF	Cytoplasmic Control	Native	CCGAATTCATTAAAGAGGAGAAAGGTACCATGCATGAGTTGTCTCTTTGCCAGAGCGCCGTTGAAATTATCCAACGGCAGGCGGAGCAGCACGATGTTAAGCGCGTCACCGCCGTGTGGGGTGGATCCGGCGGTTCT
ymfL	Cytoplasmic Control	Native	CCGAATTCATTAAAGAGGAGAAAGGTACCGTGGGTAAGCATCACTGGAAAATAGAAAAACAGCCTGAGTGGTACGTGAAAGCTGTCAGAAAAACTATCGCGGCGTTGCCGAGTGGTTACGGTGGATCCGGCGGTTCT
agaV	Cytoplasmic Control	Native	CCGAATTCATTAAAGAGGAGAAAGGTACCATGCCAAATATTGTTTTAAGCCGGATTGATGAACGCTTGATTCACGGTCAGGTCGGCGTTCAATGGGTCGGATTTGCGGGGGCAAATCTGGGTGGATCCGGCGGTTCT
yfeR	Cytoplasmic Control	Native	CCGAATTCATTAAAGAGGAGAAAGGTACCATGAATTATTCTTTAAAACAATTAAAGGTTTTCGTCACAGTAGCGCAGGAGAAAAGTTTTAGTCGTGCAGGAGAGCGTATCGGCCTGAGCGGTGGATCCGGCGGTTCT
entA	Cytoplasmic Control	Native	CCGAATTCATTAAAGAGGAGAAAGGTACCATGGATTTCAGCGGTAAAAATGTCTGGGTAACCGGCGCAGGTAAAGGTATCGGCTACGCCACGGCGCTGGCGTTTGTTGAGGCGGGAGCGGGTGGATCCGGCGGTTCT
nudE	Cytoplasmic Control	Native	CCGAATTCATTAAAGAGGAGAAAGGTACCATGAGCAAATCATTACAAAAACCCACCATTCTGAATGTTGAAACTGTAGCCCGTTCCCGACTGTTTACCGTCGAGAGCGTGGATCTGGAGGGTGGATCCGGCGGTTCT
menE	Cytoplasmic Control	Native	CCGAATTCATTAAAGAGGAGAAAGGTACCATGATCTTCTCTGACTGGCCGTGGCGTCACTGGCGGCAAGTGCGGGGAGAAACCATCGCCTTACGTCTTAATGACGAGCAACTCAACTGGGGTGGATCCGGCGGTTCT
glpX	Cytoplasmic Control	Native	CCGAATTCATTAAAGAGGAGAAAGGTACCATGAGACGAGAACTTGCCATCGAATTTTCCCGCGTCACCGAATCAGCGGCGCTGGCTGGCTACAAATGGTTAGGACGCGGCGATAAAAACGGTGGATCCGGCGGTTCT
rne	Cytoplasmic Control	Native	CCGAATTCATTAAAGAGGAGAAAGGTACCATGAAAAGAATGTTAATCAACGCAACTCAGCAGGAAGAGTTGCGCGTTGCCCTTGTAGATGGGCAGCGTCTGTATGACCTGGATATCGAAGGTGGATCCGGCGGTTCT
fimE	Cytoplasmic Control	Native	CCGAATTCATTAAAGAGGAGAAAGGTACCGTGAGTAAACGTCGTTATCTTACCGGTAAAGAAGTTCAGGCCATGATGCAGGCGGTTTGTTACGGGGCAACGGGAGCCAGAGATTATTGTGGTGGATCCGGCGGTTCT
rlmN	Cytoplasmic Control	Native	CCGAATTCATTAAAGAGGAGAAAGGTACCATGTCTGAACAATTAGTCACACCTGAAAACGTCACCACGAAAGATGGAAAAATCAACCTGCTGGATCTCAACCGTCAGCAGATGCGGGAGGGTGGATCCGGCGGTTCT
astB	Cytoplasmic Control	Native	CCGAATTCATTAAAGAGGAGAAAGGTACCATGAACGCCTGGGAAGTCAATTTCGACGGGCTGGTAGGGCTGACGCATCATTACGCGGGCCTGTCGTTTGGTAATGAAGCCTCTACCCGTGGTGGATCCGGCGGTTCT
holC	Cytoplasmic Control	Native	CCGAATTCATTAAAGAGGAGAAAGGTACCATGAAAAACGCGACGTTCTACCTTCTGGACAATGACACCACCGTCGATGGCTTAAGCGCCGTTGAGCAACTGGTGTGTGAAATTGCCGCAGGTGGATCCGGCGGTTCT
galF	Cytoplasmic Control	Native	CCGAATTCATTAAAGAGGAGAAAGGTACCATGACGAATTTAAAAGCAGTTATTCCTGTAGCGGGTCTCGGGATGCATATGTTGCCTGCCACTAAGGCGATACCCAAAGAGATGCTACCAGGTGGATCCGGCGGTTCT
hisH	Cytoplasmic Control	Native	CCGAATTCATTAAAGAGGAGAAAGGTACCATGAACGTGGTGATCCTTGATACCGGCTGCGCCAACCTGAACTCGGTGAAGTCTGCCATTGCGCGTCACGGTTATGAACCCAAAGTCAGCGGTGGATCCGGCGGTTCT
kefF	Cytoplasmic Control	Native	CCGAATTCATTAAAGAGGAGAAAGGTACCATGATTCTTATAATTTATGCGCATCCGTATCCGCATCATTCCCATGCGAATAAACGGATGCTTGAACAGGCAAGGACGCTGGAAGGCGTCGGTGGATCCGGCGGTTCT
paaA	Cytoplasmic Control	Native	CCGAATTCATTAAAGAGGAGAAAGGTACCGTGACCCAAGAAGAACGCTTTGAGCAACGGATAGCCCAGGAAACGGCTATCGAGCCACAGGACTGGATGCCCGATGCTTACCGAAAGACAGGTGGATCCGGCGGTTCT
narP	Cytoplasmic Control	Native	CCGAATTCATTAAAGAGGAGAAAGGTACCATGCCTGAAGCAACACCTTTTCAGGTGATGATTGTGGATGATCATCCACTTATGCGACGCGGTGTTCGTCAGTTACTGGAGCTTGATCCTGGTGGATCCGGCGGTTCT
rnhA	Cytoplasmic Control	Native	CCGAATTCATTAAAGAGGAGAAAGGTACCATGCTTAAACAGGTAGAAATTTTCACCGATGGTTCGTGTCTGGGCAATCCAGGACCTGGGGGTTACGGCGCTATTTTACGCTATCGCGGAGGTGGATCCGGCGGTTCT
yfeD	Cytoplasmic Control	Native	CCGAATTCATTAAAGAGGAGAAAGGTACCATGAAAAGATTACGCAATAAAATGACCACCGAAGAACTGGCTGAATGCCTCGGTGTGGCTAAACAAACTGTTAACCGTTGGATCAGAGAAGGTGGATCCGGCGGTTCT
treC	Cytoplasmic Control	Native	CCGAATTCATTAAAGAGGAGAAAGGTACCATGACTCATCTTCCCCACTGGTGGCAAAACGGCGTTATCTACCAGATTTATCCAAAGAGTTTTCAGGACACCACGGGTAGCGGTACCGGCGGTGGATCCGGCGGTTCT
ydcC	Cytoplasmic Control	Native	CCGAATTCATTAAAGAGGAGAAAGGTACCATGGAACTTAAAAAATTGATGGGACATATTTCTATTATCCCCGATTACAGACAAGCCTGGAAAATGGAACATAAGTTATCGGATATTCTAGGTGGATCCGGCGGTTCT
trxA	Cytoplasmic Control	Native	CCGAATTCATTAAAGAGGAGAAAGGTACCATGAGCGATAAAATTATTCACCTGACTGACGACAGTTTTGACACGGATGTACTCAAAGCGGACGGGGCGATCCTCGTCGATTTCTGGGCAGGTGGATCCGGCGGTTCT
frmA	Cytoplasmic Control	Native	CCGAATTCATTAAAGAGGAGAAAGGTACCATGAAATCACGTGCTGCCGTTGCATTTGCTCCCGGTAAACCGCTGGAAATCGTTGAAATTGACGTTGCACCACCGAAAAAAGGTGAAGTGGGTGGATCCGGCGGTTCT
recF	Cytoplasmic Control	Native	CCGAATTCATTAAAGAGGAGAAAGGTACCATGTCCCTCACCCGCTTGTTGATCCGCGATTTCCGCAACATTGAAACCGCGGATCTCGCCTTATCTCCCGGCTTTAACTTTCTGGTAGGTGGTGGATCCGGCGGTTCT
phoU	Cytoplasmic Control	Native	CCGAATTCATTAAAGAGGAGAAAGGTACCATGGACAGTCTCAATCTTAATAAACATATTTCCGGCCAGTTCAACGCCGAACTGGAAAGTATCCGCACGCAGGTGATGACCATGGGCGGCGGTGGATCCGGCGGTTCT
yhfY	Cytoplasmic Control	Native	CCGAATTCATTAAAGAGGAGAAAGGTACCATGGAAACCAGACTCAACCTGCTTTGCGAGGCAGGCGTTATTGATAAGGACATCTGCAAAGGCATGATGCAGGTCGTCAACGTACTGGAAGGTGGATCCGGCGGTTCT
yehL	Cytoplasmic Control	Native	CCGAATTCATTAAAGAGGAGAAAGGTACCATGTCACCGCAGAATAATCATCTGCAGCGTCCGCCTGCTGCTGTGTTATACGCCGATGAACTGGCAAAATTAAAACAAAATGATAACGCAGGTGGATCCGGCGGTTCT
mukE	Cytoplasmic Control	Native	CCGAATTCATTAAAGAGGAGAAAGGTACCATGTCATCGACAAATATTGAACAAGTGATGCCGGTTAAGCTGGCGCAGGCGCTGGCGAATCCGTTATTTCCGGCGCTGGACAGCGCCTTAGGTGGATCCGGCGGTTCT
pta	Cytoplasmic Control	Native	CCGAATTCATTAAAGAGGAGAAAGGTACCGTGTCCCGTATTATTATGCTGATCCCTACCGGAACCAGCGTCGGTCTGACCAGCGTCAGCCTTGGCGTGATCCGTGCAATGGAACGCAAAGGTGGATCCGGCGGTTCT
topB	Cytoplasmic Control	Native	CCGAATTCATTAAAGAGGAGAAAGGTACCATGCGGTTGTTTATTGCCGAAAAACCGAGTCTGGCGCGCGCCATTGCTGATGTCCTGCCCAAACCGCACCGGAAAGGCGATGGCTTTATCGGTGGATCCGGCGGTTCT
preA	Cytoplasmic Control	Native	CCGAATTCATTAAAGAGGAGAAAGGTACCATGTTAACGAAAGATCTTTCGATTACTTTTTGCGGCGTGAAGTTTCCCAACCCGTTCTGCCTCTCTTCTTCGCCGGTAGGCAACTGCTATGGTGGATCCGGCGGTTCT
gcvP	Cytoplasmic Control	Native	CCGAATTCATTAAAGAGGAGAAAGGTACCATGACACAGACGTTAAGCCAGCTTGAAAACAGCGGCGCTTTTATTGAACGCCATATCGGACCGGACGCCGCGCAACAGCAAGAAATGCTGGGTGGATCCGGCGGTTCT
tdcB	Cytoplasmic Control	Native	CCGAATTCATTAAAGAGGAGAAAGGTACCATGCATATTACATACGATCTGCCGGTTGCTATTGATGACATTATTGAAGCGAAACAACGACTGGCTGGGCGAATTTATAAAACAGGCATGGGTGGATCCGGCGGTTCT
nirB	Cytoplasmic Control	Native	CCGAATTCATTAAAGAGGAGAAAGGTACCATGAGCAAAGTCAGACTCGCAATTATCGGTAACGGTATGGTCGGCCATCGCTTTATCGAAGATCTTCTTGATAAATCTGATGCGGCCAACGGTGGATCCGGCGGTTCT
pgm	Cytoplasmic Control	Native	CCGAATTCATTAAAGAGGAGAAAGGTACCATGGCAATCCACAATCGTGCAGGCCAACCTGCACAACAGAGTGATTTGATTAACGTCGCCCAACTGACGGCGCAATATTATGTACTGAAAGGTGGATCCGGCGGTTCT
phnI	Cytoplasmic Control	Native	CCGAATTCATTAAAGAGGAGAAAGGTACCATGTACGTTGCCGTGAAAGGGGGCGAGAAGGCGATCGACGCCGCCCACGCCCTGCAAGAGAGCCGACGCCGAGGCGATACCGATTTGCCCGGTGGATCCGGCGGTTCT
rpmA	Cytoplasmic Control	Native	CCGAATTCATTAAAGAGGAGAAAGGTACCATGGCACATAAAAAGGCTGGCGGCTCCACACGTAACGGTCGCGATTCAGAAGCTAAACGCCTGGGCGTTAAGCGTTTCGGTGGCGAATCCGGTGGATCCGGCGGTTCT
ebgC	Cytoplasmic Control	Native	CCGAATTCATTAAAGAGGAGAAAGGTACCATGAGGATCATCGATAACTTAGAACAGTTCCGCCAGATTTACGCCTCTGGCAAGAAGTGGCAACGCTGCGTTGAAGCGATTGAAAATATCGGTGGATCCGGCGGTTCT
ybaO	Cytoplasmic Control	Native	CCGAATTCATTAAAGAGGAGAAAGGTACCATGTTAGATAAAATTGACCGTAAGCTGCTGGCCTTACTGCAGCAGGATTGCACCCTCTCTTTGCAGGCACTGGCTGAAGCCGTTAATCTGGGTGGATCCGGCGGTTCT
ygeK	Cytoplasmic Control	Native	CCGAATTCATTAAAGAGGAGAAAGGTACCATGGGAAAAATTAAAATTGTAGTTTCAGATCAGCAGCCGTTTATGATTGATGGGATAATTGGATTTCTCGGACATTATCCTGATTTATATGGTGGATCCGGCGGTTCT
insG	Cytoplasmic Control	Native	CCGAATTCATTAAAGAGGAGAAAGGTACCATGCACATTGGACAGGCTCTTGATCTGGTATCCCGTTACGATTCTCTGCGTAACCCACTGACTTCTCTGGGGGATTACCTCGACCCCGAAGGTGGATCCGGCGGTTCT
sufA	Cytoplasmic Control	Native	CCGAATTCATTAAAGAGGAGAAAGGTACCATGGACATGCATTCAGGAACCTTTAACCCACAAGATTTCGCCTGGCAAGGCTTAACGCTGACACCCGCAGCGGCGATACACATCCGTGAGGGTGGATCCGGCGGTTCT
yagI	Cytoplasmic Control	Native	CCGAATTCATTAAAGAGGAGAAAGGTACCATGCCGATTATTCAGTCTGTTGAACGTGCGTTGCAGATCCTCGACCTGTTCAACGAGCAGGCCACCGAGCTTAAGATCACCGACATCAGCGGTGGATCCGGCGGTTCT
yfiE	Cytoplasmic Control	Native	CCGAATTCATTAAAGAGGAGAAAGGTACCATGGATCTGCGCCGTTTTATTACGCTTAAAACCGTGGTGGAAGAGGGTTCCTTTTTGCGAGCTTCGCAAAAATTGTGCTGTACACAATCGGGTGGATCCGGCGGTTCT
proQ	Cytoplasmic Control	Native	CCGAATTCATTAAAGAGGAGAAAGGTACCATGGAAAATCAACCTAAGTTGAATAGCAGTAAAGAAGTAATCGCGTTTCTGGCCGAACGTTTTCCCCACTGTTTCAGTGCGGAAGGTGAAGGTGGATCCGGCGGTTCT
hns	Cytoplasmic Control	Native	CCGAATTCATTAAAGAGGAGAAAGGTACCATGAGCGAAGCACTTAAAATTCTGAACAACATCCGTACTCTTCGTGCGCAGGCAAGAGAATGTACACTTGAAACGCTGGAAGAAATGCTGGGTGGATCCGGCGGTTCT
ttdA	Cytoplasmic Control	Native	CCGAATTCATTAAAGAGGAGAAAGGTACCATGATGAGCGAAAGTAATAAGCAACAGGCAGTGAATAAGTTGACAGAGATTGTCGCTAACTTTACCGCCATGATTTCTACCCGAATGCCTGGTGGATCCGGCGGTTCT
ybdK	Cytoplasmic Control	Native	CCGAATTCATTAAAGAGGAGAAAGGTACCATGCCATTACCCGATTTTCATGTTTCTGAACCTTTTACCCTCGGTATTGAACTGGAAATGCAGGTGGTTAATCCGCCGGGCTATGACTTAGGTGGATCCGGCGGTTCT
ydeH	Cytoplasmic Control	Native	CCGAATTCATTAAAGAGGAGAAAGGTACCATGATCAAGAAGACAACGGAAATTGATGCCATCTTGTTAAATCTCAATAAGGCTATCGATGCCCACTACCAGTGGCTGGTGAGTATGTTTGGTGGATCCGGCGGTTCT
nadE	Cytoplasmic Control	Native	CCGAATTCATTAAAGAGGAGAAAGGTACCATGACATTGCAACAACAAATAATAAAGGCGCTGGGCGCAAAACCGCAGATTAATGCTGAAGAGGAAATTCGTCGTAGTGTCGATTTTCTGGGTGGATCCGGCGGTTCT
rnd	Cytoplasmic Control	Native	CCGAATTCATTAAAGAGGAGAAAGGTACCTTGAATTACCAAATGATTACCACGGACGATGCGCTGGCTTCTTTGTGTGAAGCCGTCCGTGCCTTTCCGGCGATAGCCCTGGATACTGAAGGTGGATCCGGCGGTTCT
ydhW	Cytoplasmic Control	Native	CCGAATTCATTAAAGAGGAGAAAGGTACCATGGGTAAGATGAACCATCAGGATGAATTGCCGTTAGCGAAAGTCAGCGAAGTTGACGAGGCGAAGCGGCAATGGTTGCAGGGGATGCGTGGTGGATCCGGCGGTTCT
cutC	Cytoplasmic Control	Native	CCGAATTCATTAAAGAGGAGAAAGGTACCATGGCATTACTGGAAATTTGCTGTTACAGCATGGAATGTGCACTAACGGCGCAGCAAAACGGCGCAGACAGAGTTGAATTATGCGCAGCCGGTGGATCCGGCGGTTCT
lysS	Cytoplasmic Control	Native	CCGAATTCATTAAAGAGGAGAAAGGTACCATGTCTGAACAACACGCACAGGGCGCTGACGCGGTAGTCGATCTTAACAATGAACTGAAAACGCGTCGTGAGAAGCTGGCGAACCTGCGCGGTGGATCCGGCGGTTCT
hscB	Cytoplasmic Control	Native	CCGAATTCATTAAAGAGGAGAAAGGTACCATGGATTACTTCACCCTCTTTGGCTTGCCTGCCCGCTATCAACTCGATACCCAGGCGCTGAGCCTGCGTTTTCAGGATCTACAACGTCAGGGTGGATCCGGCGGTTCT
fruK	Cytoplasmic Control	Native	CCGAATTCATTAAAGAGGAGAAAGGTACCATGAGCAGACGTGTTGCTACTATCACCCTTAATCCGGCTTATGACCTTGTTGGTTTCTGCCCGGAAATTGAACGCGGCGAAGTGAACCTGGGTGGATCCGGCGGTTCT
lpxD	Cytoplasmic Control	Native	CCGAATTCATTAAAGAGGAGAAAGGTACCATGCCTTCAATTCGACTGGCTGATTTAGCGCAGCAGTTGGATGCAGAACTACACGGTGATGGCGATATCGTCATCACCGGCGTTGCGTCCGGTGGATCCGGCGGTTCT
glgP	Cytoplasmic Control	Native	CCGAATTCATTAAAGAGGAGAAAGGTACCATGAATGCTCCGTTTACATATTCATCGCCCACGCTTAGCGTAGAAGCTCTTAAGCACTCTATCGCTTACAAGCTGATGTTTACGATTGGAGGTGGATCCGGCGGTTCT
mazG	Cytoplasmic Control	Native	CCGAATTCATTAAAGAGGAGAAAGGTACCATGAATCAAATCGACCGTTTGCTCACTATTATGCAGCGCCTGCGCGATCCGGAAAACGGCTGCCCGTGGGATAAAGAGCAGACATTTGCCGGTGGATCCGGCGGTTCT
ssuE	Cytoplasmic Control	Native	CCGAATTCATTAAAGAGGAGAAAGGTACCATGCGTGTCATCACCCTGGCGGGTAGTCCTCGCTTTCCTTCTCGCTCCAGCTCCTTGCTGGAATATGCGCGGGAAAAACTAAATGGCCTGGGTGGATCCGGCGGTTCT
hcaE	Cytoplasmic Control	Native	CCGAATTCATTAAAGAGGAGAAAGGTACCATGACCACACCCTCAGATTTGAACATTTACCAACTGATTGACACCCAAAATGGTCGGGTCACTCCGCGTATTTATACCGACCCGGATATTGGTGGATCCGGCGGTTCT
ilvG	Cytoplasmic Control	Native	CCGAATTCATTAAAGAGGAGAAAGGTACCATGAATGGCGCACAGTGGGTGGTACATGCGTTGCGGGCACAGGGTGTGAACACCGTTTTCGGTTATCCGGGTGGCGCAATTATGCCGGTTGGTGGATCCGGCGGTTCT
oxc	Cytoplasmic Control	Native	CCGAATTCATTAAAGAGGAGAAAGGTACCATGTCAGATCAACTTCAAATGACAGATGGTATGCATATCATCGTTGAAGCATTAAAACAGAATAATATTGACACTATTTATGGTGTTGTAGGTGGATCCGGCGGTTCT
ygeW	Cytoplasmic Control	Native	CCGAATTCATTAAAGAGGAGAAAGGTACCATGATGAAAACTGTTAATGAGCTGATTAAGGATATCAATTCGCTGACCTCTCACCTTCACGAGAAAGATTTTTTGTTAACGTGGGAACAGGGTGGATCCGGCGGTTCT
astA	Cytoplasmic Control	Native	CCGAATTCATTAAAGAGGAGAAAGGTACCATGATGGTCATCCGTCCCGTTGAGCGATCAGATGTCTCGGCGCTGATGCAGCTTGCCAGCAAAACGGGCGGCGGCCTGACGTCGCTTCCCGGTGGATCCGGCGGTTCT
rplA	Cytoplasmic Control	Native	CCGAATTCATTAAAGAGGAGAAAGGTACCATGGCTAAACTGACCAAGCGCATGCGTGTTATCCGCGAGAAAGTTGATGCAACCAAACAGTACGACATCAACGAAGCTATCGCACTGCTGGGTGGATCCGGCGGTTCT
sbcC	Cytoplasmic Control	Native	CCGAATTCATTAAAGAGGAGAAAGGTACCATGAAAATTCTCAGCCTGCGCCTGAAAAACCTGAACTCATTAAAAGGCGAATGGAAGATTGATTTCACCCGCGAGCCGTTCGCCAGCAACGGTGGATCCGGCGGTTCT
yciF	Cytoplasmic Control	Native	CCGAATTCATTAAAGAGGAGAAAGGTACCATGAATATGAAGACCATTGAAGATGTATTTATTCACCTGCTTTCAGATACCTACAGCGCAGAAAAACAATTAACCCGGGCACTGGCAAAAGGTGGATCCGGCGGTTCT
rpmF	Cytoplasmic Control	Native	CCGAATTCATTAAAGAGGAGAAAGGTACCATGGCCGTACAACAGAATAAACCAACCCGTTCCAAACGTGGCATGCGTCGTTCCCATGACGCGCTGACCGCAGTCACCAGCCTGTCTGTAGGTGGATCCGGCGGTTCT
ydcR	Cytoplasmic Control	Native	CCGAATTCATTAAAGAGGAGAAAGGTACCATGAAAAAATACCAGCAGCTTGCAGAACAATTACGCGAGCAGATTGCGTCGGGTATCTGGCAACCCGGCGATCGTTTGCCTTCGTTGCGTGGTGGATCCGGCGGTTCT
ydiQ	Cytoplasmic Control	Native	CCGAATTCATTAAAGAGGAGAAAGGTACCATGAAAATAATAACCTGCTTTAAGCTGGTGCCTGAAGAACAGGACATTGTTGTCACTCCAGAATACACCCTGAATTTCGACAATGCCGACGGTGGATCCGGCGGTTCT
yncG	Cytoplasmic Control	Native	CCGAATTCATTAAAGAGGAGAAAGGTACCATGATTAAGGTGTATGGCGTACCCGGATGGGGCTCTACAATCAGTGAGCTGATGCTAACACTGGCTGATATTCCTTATCAGTTCGTTGATGGTGGATCCGGCGGTTCT
ygcW	Cytoplasmic Control	Native	CCGAATTCATTAAAGAGGAGAAAGGTACCATGTCAATCGAATCTCTCAATGCGTTCTCAATGGATTTTTTCTCCCTGAAAGGTAAAACCGCAATTGTTACCGGTGGGAATAGCGGTTTAGGTGGATCCGGCGGTTCT
atoB	Cytoplasmic Control	Native	CCGAATTCATTAAAGAGGAGAAAGGTACCATGAAAAATTGTGTCATCGTCAGTGCGGTACGTACTGCTATCGGTAGTTTTAACGGTTCACTCGCTTCCACCAGCGCCATCGACCTGGGGGGTGGATCCGGCGGTTCT
rpoH	Cytoplasmic Control	Native	CCGAATTCATTAAAGAGGAGAAAGGTACCATGACTGACAAAATGCAAAGTTTAGCTTTAGCCCCAGTTGGCAACCTGGATTCCTACATCCGGGCAGCTAACGCGTGGCCGATGTTGTCGGGTGGATCCGGCGGTTCT
rpoA	Cytoplasmic Control	Native	CCGAATTCATTAAAGAGGAGAAAGGTACCATGCAGGGTTCTGTGACAGAGTTTCTAAAACCGCGCCTGGTTGATATCGAGCAAGTGAGTTCGACGCACGCCAAGGTGACCCTTGAGCCTGGTGGATCCGGCGGTTCT
dnaG	Cytoplasmic Control	Native	CCGAATTCATTAAAGAGGAGAAAGGTACCATGGCTGGACGAATCCCACGCGTATTCATTAATGATCTGCTGGCACGCACTGACATCGTCGATCTGATCGATGCCCGTGTGAAGCTGAAAGGTGGATCCGGCGGTTCT
ykgF	Cytoplasmic Control	Native	CCGAATTCATTAAAGAGGAGAAAGGTACCATGTCGATCAAAACCAGTAATACAGATTTTAAGACACGCATCCGTCAGCAAATTGAAGATCCGATCATGCGCAAAGCGGTGGCAAACGCGGGTGGATCCGGCGGTTCT
rpsO	Cytoplasmic Control	Native	CCGAATTCATTAAAGAGGAGAAAGGTACCATGTCTCTAAGTACTGAAGCAACAGCTAAAATCGTTTCTGAGTTTGGTCGTGACGCAAACGACACCGGTTCTACCGAAGTTCAGGTAGCAGGTGGATCCGGCGGTTCT
yccX	Cytoplasmic Control	Native	CCGAATTCATTAAAGAGGAGAAAGGTACCATGTCGAAAGTCTGCATAATTGCCTGGGTTTACGGGCGAGTTCAGGGCGTAGGATTTCGCTACACCACACAGTACGAAGCGAAAAGACTGGGTGGATCCGGCGGTTCT
gss	Cytoplasmic Control	Native	CCGAATTCATTAAAGAGGAGAAAGGTACCATGAGCAAAGGAACGACCAGCCAGGATGCCCCGTTCGGGACATTATTGGGCTACGCCCCAGGTGGGGTAGCAATCTACTCTTCAGATTACGGTGGATCCGGCGGTTCT
rhaD	Cytoplasmic Control	Native	CCGAATTCATTAAAGAGGAGAAAGGTACCATGCAAAACATTACTCAGTCCTGGTTTGTCCAGGGAATGATCAAAGCCACCACCGACGCCTGGCTGAAAGGCTGGGATGAGCGCAACGGCGGTGGATCCGGCGGTTCT
upp	Cytoplasmic Control	Native	CCGAATTCATTAAAGAGGAGAAAGGTACCATGAAGATCGTGGAAGTCAAACACCCACTCGTCAAACACAAGCTGGGACTGATGCGTGAGCAAGATATCAGCACCAAGCGCTTTCGCGAAGGTGGATCCGGCGGTTCT
yagA	Cytoplasmic Control	Native	CCGAATTCATTAAAGAGGAGAAAGGTACCATGGAGTCGCTTATGCCCTGGGATGCGAGAGATACCATGTCATTACGTACTGAGTTTGTTTTGTTCGCCTCGCAGGACGGGGCGAACATCGGTGGATCCGGCGGTTCT
yhgA	Cytoplasmic Control	Native	CCGAATTCATTAAAGAGGAGAAAGGTACCATGAGCAAAAAGCAGAGTTCCACCCCACACGATGCGCTGTTCAAACTCTTTTTACGCCAACCGGACACGGCTCGTGATTTTCTTGCGTTTGGTGGATCCGGCGGTTCT
cbpA	Cytoplasmic Control	Native	CCGAATTCATTAAAGAGGAGAAAGGTACCATGGAATTAAAGGATTATTACGCCATCATGGGCGTGAAACCGACGGACGATCTCAAGACAATCAAGACCGCCTATCGTCGACTTGCCCGCGGTGGATCCGGCGGTTCT
tktB	Cytoplasmic Control	Native	CCGAATTCATTAAAGAGGAGAAAGGTACCATGTCCCGAAAAGACCTTGCCAATGCGATTCGCGCACTCAGTATGGATGCGGTACAAAAAGCCAACTCTGGTCATCCCGGCGCGCCGATGGGTGGATCCGGCGGTTCT
prmC	Cytoplasmic Control	Native	CCGAATTCATTAAAGAGGAGAAAGGTACCATGGAATATCAACACTGGTTACGTGAAGCAATAAGCCAACTTCAGGCGAGCGAAAGCCCGCGGCGTGATGCTGAAATCCTGCTGGAGCATGGTGGATCCGGCGGTTCT
xdhB	Cytoplasmic Control	Native	CCGAATTCATTAAAGAGGAGAAAGGTACCATGTTTGATTTTGCTTCTTACCATCGCGCAGCAACCCTTGCCGATGCCATCAACCTGCTGGCTGACAACCCGCAGGCCAAACTGCTCGCCGGTGGATCCGGCGGTTCT
yegW	Cytoplasmic Control	Native	CCGAATTCATTAAAGAGGAGAAAGGTACCATGGAACAAGCGCATACCCAGCTGATTGCCCAACTGAACGAGCGTATTTTAGCGGCGGATAACACGCCGCTTTATATTAAGTTTGCCGAAGGTGGATCCGGCGGTTCT
frvA	Cytoplasmic Control	Native	CCGAATTCATTAAAGAGGAGAAAGGTACCATGGCAGCTCTTACTGCAAGCTGTATTGACCTGAATATTCAGGGCAATGGCGCTTATTCCGTTCTGAAGCAGTTGGCGACAATAGCGTTAGGTGGATCCGGCGGTTCT
ybeY	Cytoplasmic Control	Native	CCGAATTCATTAAAGAGGAGAAAGGTACCATGAGTCAGGTGATCCTCGATTTACAACTGGCATGTGAAGATAATTCCGGGTTACCGGAAGAGAGCCAGTTTCAGACATGGCTGAATGCGGGTGGATCCGGCGGTTCT
araD	Cytoplasmic Control	Native	CCGAATTCATTAAAGAGGAGAAAGGTACCATGTTAGAAGATCTCAAACGCCAGGTATTAGAAGCCAACCTGGCGCTGCCAAAACACAACCTGGTCACGCTCACATGGGGCAACGTCAGCGGTGGATCCGGCGGTTCT
ycgN	Cytoplasmic Control	Native	CCGAATTCATTAAAGAGGAGAAAGGTACCATGGCGGAACACCTGATGAGCGATGTACCTTTCTGGCAAAGTAAAACCCTGGACGAAATGAGCGATGCGGAATGGGAGTCGTTGTGTGATGGTGGATCCGGCGGTTCT
recX	Cytoplasmic Control	Native	CCGAATTCATTAAAGAGGAGAAAGGTACCATGACAGAATCAACATCCCGTCGCCCGGCATATGCTCGCCTGTTGGATCGTGCGGTACGCATTCTGGCGGTGCGCGATCACAGTGAGCAAGGTGGATCCGGCGGTTCT
acs	Cytoplasmic Control	Native	CCGAATTCATTAAAGAGGAGAAAGGTACCATGAGCCAAATTCACAAACACACCATTCCTGCCAACATCGCAGACCGTTGCCTGATAAACCCTCAGCAGTACGAGGCGATGTATCAACAAGGTGGATCCGGCGGTTCT
guaA	Cytoplasmic Control	Native	CCGAATTCATTAAAGAGGAGAAAGGTACCATGACGGAAAACATTCATAAGCATCGCATCCTCATTCTGGACTTCGGTTCTCAGTACACTCAACTGGTTGCGCGCCGCGTGCGTGAGCTGGGTGGATCCGGCGGTTCT
matP	Cytoplasmic Control	Native	CCGAATTCATTAAAGAGGAGAAAGGTACCATGAAATATCAACAACTTGAAAATCTTGAAAGCGGTTGGAAATGGAAGTATCTGGTTAAGAAGCATCGCGAAGGGGAGTTAATCACCCGTGGTGGATCCGGCGGTTCT
ispH	Cytoplasmic Control	Native	CCGAATTCATTAAAGAGGAGAAAGGTACCATGCAGATCCTGTTGGCCAACCCGCGTGGTTTTTGTGCCGGGGTAGACCGCGCTATCAGCATTGTTGAAAACGCGCTGGCCATTTACGGCGGTGGATCCGGCGGTTCT
ssb	Cytoplasmic Control	Native	CCGAATTCATTAAAGAGGAGAAAGGTACCATGGCCAGCAGAGGCGTAAACAAGGTTATTCTCGTTGGTAATCTGGGTCAGGACCCGGAAGTACGCTACATGCCAAATGGTGGCGCAGTTGGTGGATCCGGCGGTTCT
gloB	Cytoplasmic Control	Native	CCGAATTCATTAAAGAGGAGAAAGGTACCATGAATCTTAACAGTATTCCCGCCTTTGATGACAATTACATCTGGGTTTTGAATGATGAAGCAGGTCGCTGCCTGATTGTCGATCCCGGAGGTGGATCCGGCGGTTCT
dgt	Cytoplasmic Control	Native	CCGAATTCATTAAAGAGGAGAAAGGTACCATGGCACAGATTGATTTCCGAAAAAAAATAAACTGGCATCGTCGTTACCGTTCACCGCAGGGCGTTAAAACCGAACATGAGATCCTGCGGGGTGGATCCGGCGGTTCT
nsrR	Cytoplasmic Control	Native	CCGAATTCATTAAAGAGGAGAAAGGTACCGTGCAGTTAACGAGTTTCACTGATTACGGATTACGTGCGCTGATCTACATGGCGTCATTGCCAGAAGGGCGGATGACCAGTATTTCTGAAGGTGGATCCGGCGGTTCT
ygiC	Cytoplasmic Control	Native	CCGAATTCATTAAAGAGGAGAAAGGTACCATGGAAAGAGTCAGTATTACCGAGCGCCCGGACTGGCGTGAGAAAGCCCACGAATACGGTTTCAATTTTCACACCATGTACGGCGAGCCGGGTGGATCCGGCGGTTCT
ygeH	Cytoplasmic Control	Native	CCGAATTCATTAAAGAGGAGAAAGGTACCATGGACTTAGAAAATAAATTCTCATATCATTTTCTTGAGGGATTAACGCTCACGGAAGATGGAATTCTTACTCAAGGAAATGAGCAAGTTGGTGGATCCGGCGGTTCT
ycdX	Cytoplasmic Control	Native	CCGAATTCATTAAAGAGGAGAAAGGTACCATGTATCCCGTCGACCTTCATATGCATACCGTTGCCAGCACACATGCATATAGCACATTAAGTGATTACATTGCCCAGGCCAAACAAAAGGGTGGATCCGGCGGTTCT
ycjR	Cytoplasmic Control	Native	CCGAATTCATTAAAGAGGAGAAAGGTACCATGAAAATCGGCACACAGAATCAGGCGTTCTTTCCGGAAAACATTCTGGAGAAATTTCGTTATATCAAAGAGATGGGCTTCGATGGTTTTGGTGGATCCGGCGGTTCT
aegA	Cytoplasmic Control	Native	CCGAATTCATTAAAGAGGAGAAAGGTACCATGAATCGTTTTATTATGGCCAACAGTCAGCAATGTCTGGGTTGTCATGCTTGTGAAATCGCCTGTGTCATGGCTCACAATGATGAGCAAGGTGGATCCGGCGGTTCT
aroD	Cytoplasmic Control	Native	CCGAATTCATTAAAGAGGAGAAAGGTACCATGAAAACCGTAACTGTAAAAGATCTCGTCATTGGTACGGGCGCACCTAAAATCATCGTCTCGCTGATGGCGAAAGATATCGCCAGCGTGGGTGGATCCGGCGGTTCT
dam	Cytoplasmic Control	Native	CCGAATTCATTAAAGAGGAGAAAGGTACCATGAAGAAAAATCGCGCTTTTTTGAAGTGGGCAGGGGGCAAGTATCCCCTGCTTGATGATATTAAACGGCATTTGCCCAAGGGCGAATGTGGTGGATCCGGCGGTTCT
yqjI	Cytoplasmic Control	Native	CCGAATTCATTAAAGAGGAGAAAGGTACCATGAGCCATCATCACGAAGGGTGTTGTAAACATGAAGGCCAGCCACGCCATGAGGGCTGCTGCAAAGGTGAGAAGTCAGAACACGAGCACGGTGGATCCGGCGGTTCT
yigA	Cytoplasmic Control	Native	CCGAATTCATTAAAGAGGAGAAAGGTACCATGAAGCAACCAGGGGAAGAACTGCAGGAAACACTCACGGAGCTTGATGACCGGGCGGTTGTCGATTATCTGATTAAAAATCCTGAGTTTGGTGGATCCGGCGGTTCT
yhcG	Cytoplasmic Control	Native	CCGAATTCATTAAAGAGGAGAAAGGTACCATGGAATCGCTCTCAGAAGGAACCACAGCAGGCTACCAGCAAATCCACGACGGTATTATTCATCTGGTCGATAGCGCCCGGACGGAAACGGGTGGATCCGGCGGTTCT
metJ	Cytoplasmic Control	Native	CCGAATTCATTAAAGAGGAGAAAGGTACCATGGCTGAATGGAGCGGCGAATATATCAGCCCATACGCTGAGCACGGCAAGAAGAGTGAACAAGTCAAAAAGATTACGGTTTCCATTCCTGGTGGATCCGGCGGTTCT
ribC	Cytoplasmic Control	Native	CCGAATTCATTAAAGAGGAGAAAGGTACCATGTTTACGGGGATTGTACAGGGCACCGCAAAACTGGTGTCGATTGACGAGAAACCAAATTTTCGTACGCATGTGGTGGAGTTACCCGACGGTGGATCCGGCGGTTCT
fliJ	Cytoplasmic Control	Native	CCGAATTCATTAAAGAGGAGAAAGGTACCATGGCAGAACATGGTGCGCTGGCGACCCTGAAAGATCTGGCAGAAAAAGAGGTAGAGGATGCCGCGCGCCTGCTGGGTGAAATGCGTCGCGGTGGATCCGGCGGTTCT
yqiC	Cytoplasmic Control	Native	CCGAATTCATTAAAGAGGAGAAAGGTACCATGATTGACCCGAAAAAAATTGAGCAAATCGCTCGCCAGGTTCACGAATCAATGCCTAAAGGAATCAGGGAGTTCGGGGAAGATGTGGAGGGTGGATCCGGCGGTTCT
fsaA	Cytoplasmic Control	Native	CCGAATTCATTAAAGAGGAGAAAGGTACCATGGAACTGTATCTGGATACTTCAGACGTTGTTGCGGTGAAGGCGCTGTCACGTATTTTTCCGCTGGCGGGTGTGACCACTAACCCAAGCGGTGGATCCGGCGGTTCT
yegS	Cytoplasmic Control	Native	CCGAATTCATTAAAGAGGAGAAAGGTACCATGGCAGAATTTCCCGCCAGCTTACTGATTCTTAATGGCAAAAGTACTGACAATCTACCCTTGCGCGAAGCAATTATGCTGTTGCGTGAGGGTGGATCCGGCGGTTCT
ybiB	Cytoplasmic Control	Native	CCGAATTCATTAAAGAGGAGAAAGGTACCATGGACTATCGCAAAATCATTAAAGAGATCGGGCGCGGGAAAAACCACGCGCGCGATTTAGACCGGGATACTGCGCGCGGTCTGTATGCTGGTGGATCCGGCGGTTCT
cysK	Cytoplasmic Control	Native	CCGAATTCATTAAAGAGGAGAAAGGTACCATGAGTAAGATTTTTGAAGATAACTCGCTGACTATCGGTCACACGCCGCTGGTTCGCCTGAATCGCATCGGTAACGGACGCATTCTGGCGGGTGGATCCGGCGGTTCT
ycbZ	Cytoplasmic Control	Native	CCGAATTCATTAAAGAGGAGAAAGGTACCTTGACCATTACGAAACTTGCATGGCGTGACCTGGTTCCTGATACCGATAGCTATCAGGAAATATTTGCTCAGCCACATTTGATTGACGAAGGTGGATCCGGCGGTTCT
dnaJ	Cytoplasmic Control	Native	CCGAATTCATTAAAGAGGAGAAAGGTACCATGGCTAAGCAAGATTATTACGAGATTTTAGGCGTTTCCAAAACAGCGGAAGAGCGTGAAATCAGAAAGGCCTACAAACGCCTGGCCATGGGTGGATCCGGCGGTTCT
fadI	Cytoplasmic Control	Native	CCGAATTCATTAAAGAGGAGAAAGGTACCATGGGTCAGGTTTTACCGCTGGTTACCCGCCAGGGCGATCGTATCGCCATTGTTAGCGGTTTACGTACGCCTTTTGCCCGTCAGGCGACGGGTGGATCCGGCGGTTCT
yneK	Cytoplasmic Control	Native	CCGAATTCATTAAAGAGGAGAAAGGTACCATGGTTACGCCAGTAAGCATCAGCAATTACATATCTCTTCCTGATGATTTTCCCGTACGTAATATTGCACCGCAGGTAAAAGAAGTTTTAGGTGGATCCGGCGGTTCT
rplE	Cytoplasmic Control	Native	CCGAATTCATTAAAGAGGAGAAAGGTACCATGGCGAAACTGCATGATTACTACAAAGACGAAGTAGTTAAAAAACTCATGACTGAGTTTAACTACAATTCTGTCATGCAAGTCCCTCGGGGTGGATCCGGCGGTTCT
rplV	Cytoplasmic Control	Native	CCGAATTCATTAAAGAGGAGAAAGGTACCATGGAAACTATCGCTAAACATCGCCATGCTCGTTCTTCTGCTCAGAAGGTTCGCCTTGTTGCTGACCTGATTCGCGGTAAGAAAGTGTCGGGTGGATCCGGCGGTTCT
uxaC	Cytoplasmic Control	Native	CCGAATTCATTAAAGAGGAGAAAGGTACCATGACTCCGTTTATGACTGAAGATTTCCTGTTAGATACCGAATTTGCCCGCCGTCTGTATCACGACTACGCAAAAGACCAGCCGATTTTCGGTGGATCCGGCGGTTCT
iscA	Cytoplasmic Control	Native	CCGAATTCATTAAAGAGGAGAAAGGTACCATGTCGATTACACTGAGCGACAGTGCAGCAGCGCGAGTAAATACCTTTCTGGCTAACCGCGGTAAAGGGTTTGGCCTGCGTCTGGGCGTGGGTGGATCCGGCGGTTCT
yjdA	Cytoplasmic Control	Native	CCGAATTCATTAAAGAGGAGAAAGGTACCATGTACACACAGACCCTGTATGAGTTAAGTCAGGAGGCTGAACGCCTGTTACAGCTTTCTCGCCAACAGTTGCAGTTACTGGAAAAAATGGGTGGATCCGGCGGTTCT
feaR	Cytoplasmic Control	Native	CCGAATTCATTAAAGAGGAGAAAGGTACCATGAACCCCGCAGTGGATAATGAGTTTCAGCAATGGCTTTCCCAAATCAATCAGGTATGCGGAAATTTTACCGGACGCCTGCTGACTGAGGGTGGATCCGGCGGTTCT
gabD	Cytoplasmic Control	Native	CCGAATTCATTAAAGAGGAGAAAGGTACCATGAAACTTAACGACAGTAACTTATTCCGCCAGCAGGCGTTGATTAACGGGGAATGGCTGGACGCCAACAATGGTGAAGCCATCGACGTCGGTGGATCCGGCGGTTCT
yagL	Cytoplasmic Control	Native	CCGAATTCATTAAAGAGGAGAAAGGTACCATGAGAGGTAAAATACTACTTTACCAGTTAAAGTATCGCTGGCAATCACTCTCTATTTTTGGTTGTTTTTTATGCAAAATGACATTATTCGGTGGATCCGGCGGTTCT
puuB	Cytoplasmic Control	Native	CCGAATTCATTAAAGAGGAGAAAGGTACCATGACCGAACATACCAGCAGTTACTACGCCGCCAGTGCGAATAAATATGCACCATTCGACACGCTGAATGAGTCAATCACCTGCGACGTTGGTGGATCCGGCGGTTCT
preB	Cytoplasmic Control	Native	CCGAATTCATTAAAGAGGAGAAAGGTACCATGCCGCAACAAAATTATCTGGATGAACTCACTCCGGCTTTTACGTCTTTACTGGCGATTAAAGAAGCCTCTCGCTGTTTATTATGTCACGGTGGATCCGGCGGTTCT
yhaC	Cytoplasmic Control	Native	CCGAATTCATTAAAGAGGAGAAAGGTACCATGTTCCCTGTTTCATCAATTGGTAATGATATTAGTAGTGATTTAGTCCGTCGAAAAATGAATGACCTTCCTGAAAGCCCAACAGGAAATGGTGGATCCGGCGGTTCT
nemR	Cytoplasmic Control	Native	CCGAATTCATTAAAGAGGAGAAAGGTACCATGAACAAACACACCGAACATGATACTCGCGAACATCTCCTGGCGACGGGCGAGCAACTTTGCCTGCAACGTGGATTCACCGGGATGGGGGGTGGATCCGGCGGTTCT
nanK	Cytoplasmic Control	Native	CCGAATTCATTAAAGAGGAGAAAGGTACCATGACCACACTGGCGATTGATATCGGCGGTACTAAACTTGCCGCCGCGCTGATTGGCGCTGACGGGCAGATCCGCGATCGTCGTGAACTTGGTGGATCCGGCGGTTCT
ydfI	Cytoplasmic Control	Native	CCGAATTCATTAAAGAGGAGAAAGGTACCATGGGAAATAATTTGTTATCAGCAAAAGCGACACTCCCTGTTTATGATCTTAATAACCTGGCTCCAAGAATTGTTCATTTAGGCTTTGGTGGTGGATCCGGCGGTTCT
ptsI	Cytoplasmic Control	Native	CCGAATTCATTAAAGAGGAGAAAGGTACCATGATTTCAGGCATTTTAGCATCCCCGGGTATCGCTTTCGGTAAAGCTCTGCTTCTGAAAGAAGACGAAATTGTCATTGACCGGAAAAAAGGTGGATCCGGCGGTTCT
ybaK	Cytoplasmic Control	Native	CCGAATTCATTAAAGAGGAGAAAGGTACCATGACACCCGCAGTTAAATTACTCGAAAAAAACAAGATTTCGTTTCAAATCCATACCTACGAGCACGATCCGGCTGAAACCAATTTTGGCGGTGGATCCGGCGGTTCT
ybfD	Cytoplasmic Control	Native	CCGAATTCATTAAAGAGGAGAAAGGTACCATGGAACTTAAAAAATTGATGGAACATATTTCTATTATCCCCGATTACAGACAAGCCTGGAAAGTGGAACATAAATTATCGGATATTCTAGGTGGATCCGGCGGTTCT
recQ	Cytoplasmic Control	Native	CCGAATTCATTAAAGAGGAGAAAGGTACCGTGGCGCAGGCGGAAGTGTTGAATCTGGAGTCCGGAGCTAAACAGGTTTTACAAGAAACCTTTGGCTACCAACAGTTTCGCCCCGGCCAGGGTGGATCCGGCGGTTCT
hycF	Cytoplasmic Control	Native	CCGAATTCATTAAAGAGGAGAAAGGTACCATGTTTACCTTTATCAAAAAAGTCATCAAAACCGGCACGGCGACCTCGTCTTATCCGCTGGAGCCGATTGCGGTTGATAAAAACTTCCGTGGTGGATCCGGCGGTTCT
lpxC	Cytoplasmic Control	Native	CCGAATTCATTAAAGAGGAGAAAGGTACCATGATCAAACAAAGGACACTTAAACGTATCGTTCAGGCGACGGGTGTCGGTTTACATACCGGCAAGAAAGTCACCCTGACGTTACGCCCTGGTGGATCCGGCGGTTCT
yoaA	Cytoplasmic Control	Native	CCGAATTCATTAAAGAGGAGAAAGGTACCGTGACGGACGATTTTGCACCAGACGGTCAGCTGGCGAAAGCGATACCAGGCTTTAAGCCGCGAGAACCACAGCGACAGATGGCGGTAGCCGGTGGATCCGGCGGTTCT
ydaY	Cytoplasmic Control	Native	CCGAATTCATTAAAGAGGAGAAAGGTACCAGCAGCGATAACGATCAGTATCGCTCCCGTAATGCATTAATCCGTCGCCACATTGAGAAAATGGATGCCAGTTTGCACGTCGGAACGAAGGGTGGATCCGGCGGTTCT
accB	Cytoplasmic Control	Native	CCGAATTCATTAAAGAGGAGAAAGGTACCATGGATATTCGTAAGATTAAAAAACTGATCGAGCTGGTTGAAGAATCAGGCATCTCCGAACTGGAAATTTCTGAAGGCGAAGAGTCAGTAGGTGGATCCGGCGGTTCT
yjgA	Cytoplasmic Control	Native	CCGAATTCATTAAAGAGGAGAAAGGTACCATGACTAAGCAGCCCGAAGACTGGCTCGACGACGTTCCCGGTGATGACATCGAAGACGAAGACGATGAAATTATCTGGGTCAGTAAAAGTGGTGGATCCGGCGGTTCT
scpC	Cytoplasmic Control	Native	CCGAATTCATTAAAGAGGAGAAAGGTACCATGGAAACTCAGTGGACAAGGATGACCGCCAATGAAGCGGCAGAAATTATCCAGCATAACGACATGGTGGCATTTAGCGGCTTTACCCCGGGTGGATCCGGCGGTTCT
hisC	Cytoplasmic Control	Native	CCGAATTCATTAAAGAGGAGAAAGGTACCATGAGCACCGTGACTATTACCGATTTAGCGCGTGAAAACGTCCGCAACCTGACGCCGTATCAGTCGGCGCGTCGTCTGGGCGGTAACGGCGGTGGATCCGGCGGTTCT
galU	Cytoplasmic Control	Native	CCGAATTCATTAAAGAGGAGAAAGGTACCATGGCTGCCATTAATACGAAAGTCAAAAAAGCCGTTATCCCCGTTGCGGGATTAGGAACCAGGATGTTGCCGGCGACGAAAGCCATCCCGGGTGGATCCGGCGGTTCT
cbl	Cytoplasmic Control	Native	CCGAATTCATTAAAGAGGAGAAAGGTACCGTGAATTTCCAACAACTAAAGATAATCCGCGAGGCTGCACGTCAGGATTACAACCTGACAGAGGTTGCGAATATGCTTTTTACCTCACAGGGTGGATCCGGCGGTTCT
yceA	Cytoplasmic Control	Native	CCGAATTCATTAAAGAGGAGAAAGGTACCATGCCAGTGTTACACAACCGCATTTCCAACGACGCGCTAAAAGCCAAAATGTTGGCTGAGAGCGAACCGCGAACCACCATTTCGTTTTACGGTGGATCCGGCGGTTCT
yhbO	Cytoplasmic Control	Native	CCGAATTCATTAAAGAGGAGAAAGGTACCATGAGTAAGAAAATTGCCGTTTTAATCACTGATGAATTTGAGGATTCAGAATTTACTTCACCCGCAGACGAGTTCCGTAAAGCCGGACACGGTGGATCCGGCGGTTCT
ybiU	Cytoplasmic Control	Native	CCGAATTCATTAAAGAGGAGAAAGGTACCATGGCTTCTACTTTTACCAGCGACACATTGCCTGCCGATCACAAAGCAGCTATCCGTCAGATGAAGCACGCGCTGCGGGCGCAGCTTGGCGGTGGATCCGGCGGTTCT
ybeF	Cytoplasmic Control	Native	CCGAATTCATTAAAGAGGAGAAAGGTACCGTGGATAGTAATAATCAAATTGAACCCTGTTTAAGCAGAAAGTCGTCAGAAGGTAAACCACAAATATTTACAACCTTACGAAATATTGATGGTGGATCCGGCGGTTCT
sdaA	Cytoplasmic Control	Native	CCGAATTCATTAAAGAGGAGAAAGGTACCGTGATTAGTCTATTCGACATGTTTAAGGTGGGGATTGGTCCCTCATCTTCCCATACCGTAGGGCCTATGAAGGCAGGTAAACAGTTCGTCGGTGGATCCGGCGGTTCT
murF	Cytoplasmic Control	Native	CCGAATTCATTAAAGAGGAGAAAGGTACCATGATTAGCGTAACCCTTAGCCAACTTACCGACATTCTCAACGGTGAACTGCAAGGTGCAGATATCACCCTTGATGCTGTAACCACTGATGGTGGATCCGGCGGTTCT
glpR	Cytoplasmic Control	Native	CCGAATTCATTAAAGAGGAGAAAGGTACCATGAAACAAACACAACGTCACAACGGTATTATCGAACTGGTTAAACAGCAGGGTTATGTCAGTACCGAAGAGCTGGTAGAGCATTTCTCCGGTGGATCCGGCGGTTCT
cytR	Cytoplasmic Control	Native	CCGAATTCATTAAAGAGGAGAAAGGTACCGTGAAAGCGAAGAAGCAGGAAACTGCCGCGACCATGAAAGACGTTGCCCTCAAGGCAAAAGTCTCTACAGCGACCGTCTCCCGAGCATTAGGTGGATCCGGCGGTTCT
xseA	Cytoplasmic Control	Native	CCGAATTCATTAAAGAGGAGAAAGGTACCATGTTACCTTCTCAATCCCCTGCAATTTTTACCGTTAGTCGCCTGAATCAAACGGTTCGTCTGCTGCTTGAGCATGAGATGGGACAGGTTGGTGGATCCGGCGGTTCT
glcC	Cytoplasmic Control	Native	CCGAATTCATTAAAGAGGAGAAAGGTACCATGAAAGATGAACGTCGCCCTATTTGCGAAGTGGTTGCAGAGAGTATCGAACGGTTAATTATCGACGGCGTACTGAAGGTCGGTCAGCCGGGTGGATCCGGCGGTTCT
ltaE	Cytoplasmic Control	Native	CCGAATTCATTAAAGAGGAGAAAGGTACCATGATTGATTTACGCAGTGATACCGTTACCCGACCAAGCCGCGCCATGCTCGAAGCGATGATGGCCGCCCCGGTTGGGGACGACGTTTACGGTGGATCCGGCGGTTCT
yhbV	Cytoplasmic Control	Native	CCGAATTCATTAAAGAGGAGAAAGGTACCATGAAATATTCCTTAGGGCCAGTGCTGTGGTACTGGCCAAAAGAGACGCTGGAAGAATTTTATCAGCAGGCCGCCACCAGCAGCGCCGACGGTGGATCCGGCGGTTCT
amyA	Cytoplasmic Control	Native	CCGAATTCATTAAAGAGGAGAAAGGTACCATGCGTAATCCCACGCTGTTACAATGTTTTCACTGGTATTACCCGGAAGGCGGTAAGCTCTGGCCTGAACTGGCCGAGCGCGCCGACGGTGGTGGATCCGGCGGTTCT
ravA	Cytoplasmic Control	Native	CCGAATTCATTAAAGAGGAGAAAGGTACCATGGCTCACCCTCATTTATTAGCGGAAAGAATTTCCCGCCTGAGCAGTTCGTTGGAAAAGGGGCTTTATGAACGTAGCCACGCCATCCGCGGTGGATCCGGCGGTTCT
sad	Cytoplasmic Control	Native	CCGAATTCATTAAAGAGGAGAAAGGTACCATGACCATTACTCCGGCAACTCATGCAATTTCGATAAATCCTGCCACGGGTGAACAACTTTCTGTGCTGCCGTGGGCTGGCGCTGACGATGGTGGATCCGGCGGTTCT
aroB	Cytoplasmic Control	Native	CCGAATTCATTAAAGAGGAGAAAGGTACCATGGAGAGGATTGTCGTTACTCTCGGGGAACGTAGTTACCCAATTACCATCGCATCTGGTTTGTTTAATGAACCAGCTTCATTCTTACCGGGTGGATCCGGCGGTTCT
rhaA	Cytoplasmic Control	Native	CCGAATTCATTAAAGAGGAGAAAGGTACCATGACCACTCAACTGGAACAGGCCTGGGAGCTAGCGAAACAGCGTTTCGCGGCGGTGGGGATTGATGTCGAGGAGGCGCTGCGCCAACTTGGTGGATCCGGCGGTTCT
yaeR	Cytoplasmic Control	Native	CCGAATTCATTAAAGAGGAGAAAGGTACCATGCTGGGTTTAAAACAGGTTCACCATATTGCGATTATTGCGACGGATTATGCGGTGAGCAAAGCTTTCTACTGCGATATTCTTGGTTTCGGTGGATCCGGCGGTTCT
rpsL	Cytoplasmic Control	Native	CCGAATTCATTAAAGAGGAGAAAGGTACCATGGCAACAGTTAACCAGCTGGTACGCAAACCACGTGCTCGCAAAGTTGCGAAAAGCAACGTGCCTGCGCTGGAAGCATGCCCGCAAAAAGGTGGATCCGGCGGTTCT
gnd	Cytoplasmic Control	Native	CCGAATTCATTAAAGAGGAGAAAGGTACCATGTCCAAGCAACAGATCGGCGTAGTCGGTATGGCAGTGATGGGACGCAACCTTGCGCTCAACATCGAAAGCCGTGGTTATACCGTCTCTGGTGGATCCGGCGGTTCT
rluF	Cytoplasmic Control	Native	CCGAATTCATTAAAGAGGAGAAAGGTACCATGCTGCCCGACTCATCAGTCCGTTTAAATAAATACATCAGCGAAAGCGGAATTTGCTCACGCCGCGAAGCGGATCGCTATATCGAGCAAGGTGGATCCGGCGGTTCT
ygeA	Cytoplasmic Control	Native	CCGAATTCATTAAAGAGGAGAAAGGTACCATGAAAACAATTGGTTTGCTGGGAGGAATGAGCTGGGAATCCACCATTCCTTACTATCGTTTGATAAATGAAGGCATTAAACAGCGGCTTGGTGGATCCGGCGGTTCT
yajO	Cytoplasmic Control	Native	CCGAATTCATTAAAGAGGAGAAAGGTACCATGCAATACAACCCCTTAGGAAAAACCGACCTTCGCGTTTCCCGACTTTGCCTCGGCTGTATGACCTTTGGCGAGCCAGATCGCGGTAATGGTGGATCCGGCGGTTCT
yfcI	Cytoplasmic Control	Native	CCGAATTCATTAAAGAGGAGAAAGGTACCATGACAATATCGACAACTTCCACGCCGCATGATGCGGTATTTAAATCTTTTTTACGCCATCCAGACACCGCGCGGGATTTTATTGATATTGGTGGATCCGGCGGTTCT
fabH	Cytoplasmic Control	Native	CCGAATTCATTAAAGAGGAGAAAGGTACCATGTATACGAAGATTATTGGTACTGGCAGCTATCTGCCCGAACAAGTGCGGACAAACGCCGATTTGGAAAAAATGGTGGACACCTCTGACGGTGGATCCGGCGGTTCT
rffE	Cytoplasmic Control	Native	CCGAATTCATTAAAGAGGAGAAAGGTACCGTGAAAGTACTGACTGTATTTGGTACGCGCCCGGAAGCCATCAAGATGGCGCCGTTGGTGCATGCGTTGGCAAAAGATCCTTTTTTTGAGGGTGGATCCGGCGGTTCT
rpsD	Cytoplasmic Control	Native	CCGAATTCATTAAAGAGGAGAAAGGTACCATGGCAAGATATTTGGGTCCTAAGCTCAAGCTGAGCCGTCGTGAGGGCACCGACTTATTCCTTAAGTCTGGCGTTCGCGCGATCGATACCGGTGGATCCGGCGGTTCT
ybhA	Cytoplasmic Control	Native	CCGAATTCATTAAAGAGGAGAAAGGTACCATGACCACACGCGTGATTGCTCTCGACTTAGACGGCACCTTATTGACCCCGAAAAAGACCCTGCTTCCTTCATCGATAGAAGCCCTGGCCGGTGGATCCGGCGGTTCT
gor	Cytoplasmic Control	Native	CCGAATTCATTAAAGAGGAGAAAGGTACCATGACTAAACACTATGATTACATCGCCATCGGCGGCGGCAGCGGCGGTATCGCCTCCATCAACCGCGCGGCTATGTACGGCCAGAAATGTGGTGGATCCGGCGGTTCT
ybcK	Cytoplasmic Control	Native	CCGAATTCATTAAAGAGGAGAAAGGTACCATGAAAAAAGCCATAGCATATATGCGATTTTCATCACCAGGTCAGATGTCTGGCGACTCATTAAACCGACAGAGAAGACTTATTGCTGAAGGTGGATCCGGCGGTTCT
dapA	Cytoplasmic Control	Native	CCGAATTCATTAAAGAGGAGAAAGGTACCATGTTCACGGGAAGTATTGTCGCGATTGTTACTCCGATGGATGAAAAAGGTAATGTCTGTCGGGCTAGCTTGAAAAAACTGATTGATTATGGTGGATCCGGCGGTTCT
yfbU	Cytoplasmic Control	Native	CCGAATTCATTAAAGAGGAGAAAGGTACCATGGAAATGACCAACGCGCAACGTCTTATTTTGTCTAATCAGTACAAGATGATGACTATGCTCGATCCGGCAAATGCTGAACGTTACCGTGGTGGATCCGGCGGTTCT
yjeF	Cytoplasmic Control	Native	CCGAATTCATTAAAGAGGAGAAAGGTACCATGACGGACCATACAATGAAGAAAAACCCCGTAAGTATACCACACACCGTCTGGTACGCCGACGATATCCGCCGCGGAGAACGCGAGGCGGGTGGATCCGGCGGTTCT
rhaS	Cytoplasmic Control	Native	CCGAATTCATTAAAGAGGAGAAAGGTACCATGACCGTATTACATAGTGTGGATTTTTTTCCGTCTGGTAACGCGTCCGTGGCGATAGAACCCCGGCTCCCGCAGGCGGATTTTCCTGAAGGTGGATCCGGCGGTTCT
cysC	Cytoplasmic Control	Native	CCGAATTCATTAAAGAGGAGAAAGGTACCATGGCGCTGCATGACGAAAACGTCGTCTGGCATAGCCATCCGGTCACTGTGCAACAACGCGAGCTACACCACGGTCATCGTGGTGTAGTGGGTGGATCCGGCGGTTCT
ptsP	Cytoplasmic Control	Native	CCGAATTCATTAAAGAGGAGAAAGGTACCATGCTCACTCGCCTGCGCGAAATAGTCGAAAAGGTAGCCAGCGCACCACGCCTGAATGAGGCGTTAAATATTCTGGTTACCGACATCTGTGGTGGATCCGGCGGTTCT
yjiP	Cytoplasmic Control	Native	CCGAATTCATTAAAGAGGAGAAAGGTACCATGACAAACTTCACGACCAGCACGCCGCATGATGCATTATTTAAAACCTTTCTCACGCACCCTGACACTGCGCGGGATTTTATGGAGATTGGTGGATCCGGCGGTTCT
gstB	Cytoplasmic Control	Native	CCGAATTCATTAAAGAGGAGAAAGGTACCATGATTACGCTGTGGGGTCGGAATAATTCAACTAACGTAAAAAAAGTATTGCTGACGCTCGAAGAACTGGAACTACCTTATGAGCAAATTGGTGGATCCGGCGGTTCT
dxs	Cytoplasmic Control	Native	CCGAATTCATTAAAGAGGAGAAAGGTACCATGAGTTTTGATATTGCCAAATACCCGACCCTGGCACTGGTCGACTCCACCCAGGAGTTACGACTGTTGCCGAAAGAGAGTTTACCGAAAGGTGGATCCGGCGGTTCT
fliH	Cytoplasmic Control	Native	CCGAATTCATTAAAGAGGAGAAAGGTACCATGTCTGATAATCTGCCGTGGAAAACCTGGACGCCGGACGATCTCGCGCCACCACAGGCAGAGTTTGTGCCCATAGTCGAGCCGGAAGAAGGTGGATCCGGCGGTTCT
hybD	Cytoplasmic Control	Native	CCGAATTCATTAAAGAGGAGAAAGGTACCATGCGTATTTTAGTCTTAGGGGTCGGCAATATTTTGCTGACCGATGAAGCCATCGGTGTGCGGATTGTCGAAGCGTTAGAGCAACGATACGGTGGATCCGGCGGTTCT
pepE	Cytoplasmic Control	Native	CCGAATTCATTAAAGAGGAGAAAGGTACCATGGAACTGCTTTTATTGAGTAACTCGACGCTGCCGGGTAAAGCCTGGCTGGAACATGCACTGCCGCTAATTGCTGAACAGTTGCAGGGTGGTGGATCCGGCGGTTCT
acpP	Cytoplasmic Control	Native	CCGAATTCATTAAAGAGGAGAAAGGTACCATGAGCACTATCGAAGAACGCGTTAAGAAAATTATCGGCGAACAGCTGGGCGTTAAGCAGGAAGAAGTTACCAACAATGCTTCTTTCGTTGGTGGATCCGGCGGTTCT
mnmA	Cytoplasmic Control	Native	CCGAATTCATTAAAGAGGAGAAAGGTACCATGTCTGAAACCGCAAAAAAAGTAATCGTCGGCATGTCCGGCGGTGTCGATTCCTCCGTTTCTGCCTGGCTGTTGCAACAACAGGGATATGGTGGATCCGGCGGTTCT
fabA	Cytoplasmic Control	Native	CCGAATTCATTAAAGAGGAGAAAGGTACCATGGTAGATAAACGCGAATCCTATACAAAAGAAGACCTTCTTGCCTCTGGTCGCGGTGAACTGTTTGGCGCTAAAGGCCCGCAATTGCCAGGTGGATCCGGCGGTTCT
rsd	Cytoplasmic Control	Native	CCGAATTCATTAAAGAGGAGAAAGGTACCATGCTTAACCAGCTCGATAACCTGACGGAGCGCGTCAGAGGAAGTAACAAACTGGTTGATCGCTGGCTACATGTACGTAAGCATCTGCTCGGTGGATCCGGCGGTTCT
flgM	Cytoplasmic Control	Native	CCGAATTCATTAAAGAGGAGAAAGGTACCATGAGTATTGATCGCACTTCGCCTCTGAAGCCTGTAAGCACCGTTCAACCGCGCGAAACCACTGACGCGCCGGTAACGAACAGCCGGGCGGGTGGATCCGGCGGTTCT
metH	Cytoplasmic Control	Native	CCGAATTCATTAAAGAGGAGAAAGGTACCGTGAGCAGCAAAGTGGAACAACTGCGTGCGCAGTTAAATGAACGTATTCTGGTGCTGGACGGCGGTATGGGCACCATGATCCAGAGTTATGGTGGATCCGGCGGTTCT
paaZ	Cytoplasmic Control	Native	CCGAATTCATTAAAGAGGAGAAAGGTACCATGCAGCAGTTAGCCAGTTTCTTATCCGGTACCTGGCAGTCTGGCCGGGGCCGTAGCCGTTTGATTCACCACGCTATTAGCGGCGAGGCGGGTGGATCCGGCGGTTCT
nagC	Cytoplasmic Control	Native	CCGAATTCATTAAAGAGGAGAAAGGTACCATGACACCAGGCGGACAAGCTCAGATAGGTAATGTTGATCTCGTAAAACAGCTTAACAGCGCGGCGGTTTATCGCCTGATTGACCAGTACGGTGGATCCGGCGGTTCT
yihU	Cytoplasmic Control	Native	CCGAATTCATTAAAGAGGAGAAAGGTACCATGGCAGCAATCGCGTTTATCGGTTTAGGACAAATGGGTTCGCCAATGGCGAGCAATTTATTGCAGCAAGGGCATCAACTTCGCGTCTTTGGTGGATCCGGCGGTTCT
fadM	Cytoplasmic Control	Native	CCGAATTCATTAAAGAGGAGAAAGGTACCATGCAAACACAAATCAAAGTTCGTGGATATCATCTCGACGTTTACCAGCACGTCAACAACGCCCGCTACCTTGAATTTCTCGAAGAAGCCGGTGGATCCGGCGGTTCT
gph	Cytoplasmic Control	Native	CCGAATTCATTAAAGAGGAGAAAGGTACCATGAATAAGTTTGAAGATATTCGCGGCGTCGCTTTTGATCTTGATGGTACGCTGGTCGACAGTGCTCCTGGTCTTGCTGCTGCGGTAGATGGTGGATCCGGCGGTTCT
ttcA	Cytoplasmic Control	Native	CCGAATTCATTAAAGAGGAGAAAGGTACCATGCAAGAAAATCAACAAATTACAAAGAAAGAACAATACAACCTGAACAAATTACAAAAACGTCTGCGTCGTAACGTGGGCGAAGCCATTGGTGGATCCGGCGGTTCT
djlC	Cytoplasmic Control	Native	CCGAATTCATTAAAGAGGAGAAAGGTACCATGAAAACATGTTGGCAAATCCTCGAAATTGAAAGCACGACGCAAATAGACATTATCCGCCAGGCTTATCTTGCTCGCTTACCGTTGTGTGGTGGATCCGGCGGTTCT
trpD	Cytoplasmic Control	Native	CCGAATTCATTAAAGAGGAGAAAGGTACCATGGCTGACATTCTGCTGCTCGATAATATCGACTCTTTTACGTACAACCTGGCAGATCAGTTGCGCAGCAATGGGCATAACGTGGTGATTGGTGGATCCGGCGGTTCT
casA	Cytoplasmic Control	Native	CCGAATTCATTAAAGAGGAGAAAGGTACCATGAATTTGCTTATTGATAACTGGATCCCTGTACGCCCGCGAAACGGGGGGAAAGTCCAAATCATAAATCTGCAATCGCTATACTGCAGTGGTGGATCCGGCGGTTCT
udp	Cytoplasmic Control	Native	CCGAATTCATTAAAGAGGAGAAAGGTACCATGTCCAAGTCTGATGTTTTTCATCTCGGCCTCACTAAAAACGATTTACAAGGGGCTACGCTTGCCATCGTCCCTGGCGACCCGGATCGTGGTGGATCCGGCGGTTCT
hupB	Cytoplasmic Control	Native	CCGAATTCATTAAAGAGGAGAAAGGTACCGTGAATAAATCTCAATTGATCGACAAGATTGCTGCAGGGGCTGATATCTCTAAAGCTGCGGCTGGCCGTGCGTTAGATGCTATTATTGCTGGTGGATCCGGCGGTTCT
truB	Cytoplasmic Control	Native	CCGAATTCATTAAAGAGGAGAAAGGTACCATGAGTCGTCCTCGTCGTCGCGGTCGCGACATTAACGGCGTTTTGTTGCTGGATAAACCTCAGGGTATGTCCAGCAACGATGCGCTGCAAGGTGGATCCGGCGGTTCT
mngR	Cytoplasmic Control	Native	CCGAATTCATTAAAGAGGAGAAAGGTACCATGGGACACAAGCCCTTATACCGGCAGATTGCCGATCGCATTCGTGAACAAATTGCGCGTGGCGAGCTTAAACCTGGCGATGCGTTACCCGGTGGATCCGGCGGTTCT
thrB	Cytoplasmic Control	Native	CCGAATTCATTAAAGAGGAGAAAGGTACCATGGTTAAAGTTTATGCCCCGGCTTCCAGTGCCAATATGAGCGTCGGGTTTGATGTGCTCGGGGCGGCGGTGACACCTGTTGATGGTGCAGGTGGATCCGGCGGTTCT
glnS	Cytoplasmic Control	Native	CCGAATTCATTAAAGAGGAGAAAGGTACCATGAGTGAGGCAGAAGCCCGCCCGACTAACTTTATCCGTCAGATCATCGATGAAGATCTGGCCAGTGGTAAGCACACCACAGTACACACCGGTGGATCCGGCGGTTCT
sgcE	Cytoplasmic Control	Native	CCGAATTCATTAAAGAGGAGAAAGGTACCATGATCCTGCACCCTTCTCTCGCCAGCGCAAATCCTCTGCACTATGGTCGTGAGCTGACGGCATTGGACAATCTGGATTTTGGGAGCCTGGGTGGATCCGGCGGTTCT
entF	Cytoplasmic Control	Native	CCGAATTCATTAAAGAGGAGAAAGGTACCATGAGCCAGCATTTACCTTTGGTCGCCGCACAGCCCGGCATCTGGATGGCAGAAAAACTGTCAGAATTACCCTCCGCCTGGAGCGTGGCGGGTGGATCCGGCGGTTCT
nudF	Cytoplasmic Control	Native	CCGAATTCATTAAAGAGGAGAAAGGTACCATGCTTAAGCCAGACAACCTGCCCGTTACATTTGGCAAAAACGATGTAGAAATTATTGCACGAGAAACACTTTATCGCGGCTTTTTTTCAGGTGGATCCGGCGGTTCT
rffM	Cytoplasmic Control	Native	CCGAATTCATTAAAGAGGAGAAAGGTACCATGAATAACAACACCACGGCACCAACCTATACGCTGCGTGGCTTACAGTTGATTGGTTGGCGTGATATGCAGCACGCCCTCGATTATCTGGGTGGATCCGGCGGTTCT
greB	Cytoplasmic Control	Native	CCGAATTCATTAAAGAGGAGAAAGGTACCATGAAAACGCCCCTGGTTACCCGGGAAGGGTATGAAAAACTCAAACAAGAGCTTAATTATCTCTGGCGTGAAGAACGCCCGGAGGTCACAGGTGGATCCGGCGGTTCT
galR	Cytoplasmic Control	Native	CCGAATTCATTAAAGAGGAGAAAGGTACCATGGCGACCATAAAGGATGTAGCCCGACTGGCAGGCGTTTCAGTCGCCACCGTTTCCCGCGTCATTAATAATTCACCCAAAGCCAGCGAAGGTGGATCCGGCGGTTCT
tusD	Cytoplasmic Control	Native	CCGAATTCATTAAAGAGGAGAAAGGTACCATGCGTTTTGCCATCGTGGTGACCGGGCCAGCATACGGTACGCAACAGGCGAGTAGTGCTTTTCAGTTTGCGCAGGCGCTGATAGCAGATGGTGGATCCGGCGGTTCT
prr	Cytoplasmic Control	Native	CCGAATTCATTAAAGAGGAGAAAGGTACCATGCAACATAAGTTACTGATTAACGGAGAACTGGTTAGCGGCGAAGGGGAAAAACAGCCTGTCTATAATCCGGCAACGGGGGACGTTTTAGGTGGATCCGGCGGTTCT
ydiS	Cytoplasmic Control	Native	CCGAATTCATTAAAGAGGAGAAAGGTACCATGTCGGATGACAAATTTGATGCCATTGTGGTCGGTGCGGGCGTTGCTGGTAGCGTTGCCGCACTGGTCATGGCACGAGCCGGGCTGGATGGTGGATCCGGCGGTTCT
cysB	Cytoplasmic Control	Native	CCGAATTCATTAAAGAGGAGAAAGGTACCATGAAATTACAACAACTTCGCTATATTGTTGAGGTGGTCAATCATAACCTGAATGTCTCATCAACAGCGGAAGGACTTTACACATCACAAGGTGGATCCGGCGGTTCT
pgi	Cytoplasmic Control	Native	CCGAATTCATTAAAGAGGAGAAAGGTACCATGAAAAACATCAATCCAACGCAGACCGCTGCCTGGCAGGCACTACAGAAACACTTCGATGAAATGAAAGACGTTACGATCGCCGATCTTGGTGGATCCGGCGGTTCT
ispB	Cytoplasmic Control	Native	CCGAATTCATTAAAGAGGAGAAAGGTACCATGAATTTAGAAAAAATCAATGAGTTAACCGCGCAAGATATGGCGGGTGTTAATGCGGCAATCCTTGAGCAGCTTAATTCCGACGTCCAAGGTGGATCCGGCGGTTCT
aes	Cytoplasmic Control	Native	CCGAATTCATTAAAGAGGAGAAAGGTACCATGAAGCCGGAAAACAAACTACCTGTTCTGGACCTTATTTCTGCTGAAATGAAGACCGTTGTGAATACTCTTCAGCCGGATTTACCGCCCGGTGGATCCGGCGGTTCT
rpmJ	Cytoplasmic Control	Native	CCGAATTCATTAAAGAGGAGAAAGGTACCATGAAAGTTCGTGCTTCCGTCAAGAAATTATGCCGTAACTGCAAAATCGTTAAGCGTGATGGTGTCATCCGTGTGATTTGCAGTGCCGAGGGTGGATCCGGCGGTTCT
lipA	Cytoplasmic Control	Native	CCGAATTCATTAAAGAGGAGAAAGGTACCATGAGTAAACCCATTGTGATGGAACGCGGTGTTAAATACCGCGATGCCGATAAGATGGCCCTTATCCCGGTTAAAAACGTGGCAACAGAGGGTGGATCCGGCGGTTCT
csdE	Cytoplasmic Control	Native	CCGAATTCATTAAAGAGGAGAAAGGTACCATGACAAACCCGCAATTCGCCGGACATCCGTTCGGCACAACCGTAACCGCAGAAACGTTACGCAATACCTTCGCACCGTTGACGCAATGGGGTGGATCCGGCGGTTCT
yagK	Cytoplasmic Control	Native	CCGAATTCATTAAAGAGGAGAAAGGTACCATGAAAACATATCAAGGTACTCATGGAGTACATATCCTCGAATATCAGAGTAAGATTAATAAATTATTATGTTATTTGACTAACCGGTATGGTGGATCCGGCGGTTCT
xthA	Cytoplasmic Control	Native	CCGAATTCATTAAAGAGGAGAAAGGTACCATGAAATTTGTCTCTTTTAATATCAACGGCCTGCGCGCCAGACCTCACCAGCTTGAAGCCATCGTCGAAAAGCACCAACCGGATGTGATTGGTGGATCCGGCGGTTCT
yahD	Cytoplasmic Control	Native	CCGAATTCATTAAAGAGGAGAAAGGTACCATGAGTATAAAAAATCTACCTGCCGACTATTTATTGGCTGCACAACAGGGTGATATCGATAAAGTAAAAACCTGCCTTGCGCTGGGTGTCGGTGGATCCGGCGGTTCT
rlmF	Cytoplasmic Control	Native	CCGAATTCATTAAAGAGGAGAAAGGTACCATGTCCGCCCAGAAACCGGGGTTGCATCCGCGCAACCGTCATCACAGCCGCTACGATCTCGCCACGCTTTGTCAGGTCAATCCTGAACTCGGTGGATCCGGCGGTTCT
pdxK	Cytoplasmic Control	Native	CCGAATTCATTAAAGAGGAGAAAGGTACCATGAGTAGTTTGTTGTTGTTTAACGATAAGAGTAGGGCACTGCAGGCGGATATCGTCGCCGTGCAGTCGCAGGTGGTTTACGGCAGCGTGGGTGGATCCGGCGGTTCT
nagK	Cytoplasmic Control	Native	CCGAATTCATTAAAGAGGAGAAAGGTACCATGTATTACGGGTTTGATATTGGTGGAACAAAAATTGCGCTTGGCGTGTTTGATAGCGGTCGGCAGTTGCAGTGGGAAAAGCGGGTGCCGGGTGGATCCGGCGGTTCT
bioD	Cytoplasmic Control	Native	CCGAATTCATTAAAGAGGAGAAAGGTACCGTGAGTAAACGTTATTTTGTCACCGGAACGGATACCGAAGTGGGGAAAACTGTCGCCAGTTGTGCACTTTTACAAGCCGCAAAGGCAGCAGGTGGATCCGGCGGTTCT
grxB	Cytoplasmic Control	Native	CCGAATTCATTAAAGAGGAGAAAGGTACCGTGAAGCTATACATTTACGATCACTGCCCTTACTGCCTCAAAGCCCGCATGATTTTCGGCCTGAAAAATATCCCCGTCGAATTACATGTTGGTGGATCCGGCGGTTCT
icd	Cytoplasmic Control	Native	CCGAATTCATTAAAGAGGAGAAAGGTACCATGGAAAGTAAAGTAGTTGTTCCGGCACAAGGCAAGAAGATCACCCTGCAAAACGGCAAACTCAACGTTCCTGAAAATCCGATTATCCCTGGTGGATCCGGCGGTTCT
dnaE	Cytoplasmic Control	Native	CCGAATTCATTAAAGAGGAGAAAGGTACCATGTCTGAACCACGTTTCGTACACCTGCGGGTGCACAGCGACTACTCGATGATCGATGGCCTGGCCAAAACCGCACCGTTGGTAAAAAAGGGTGGATCCGGCGGTTCT
prmA	Cytoplasmic Control	Native	CCGAATTCATTAAAGAGGAGAAAGGTACCATGCCTTGGATCCAACTGAAACTGAACACCACCGGCGCGAACGCGGAAGATCTTAGCGATGCGCTGATGGAAGCGGGTGCCGTTTCTATCGGTGGATCCGGCGGTTCT
phnP	Cytoplasmic Control	Native	CCGAATTCATTAAAGAGGAGAAAGGTACCATGAGCCTGACCCTCACGCTCACCGGCACCGGCGGCGCACAGGGCGTTCCGGCATGGGGCTGCGAGTGTGCGGCCTGCGCCAGAGCGCGGGGTGGATCCGGCGGTTCT
uxuR	Cytoplasmic Control	Native	CCGAATTCATTAAAGAGGAGAAAGGTACCATGAAATCTGCCACCTCTGCGCAAAGACCTTACCAGGAAGTCGGGGCGATGATCCGCGATCTGATCATAAAGACGCCGTACAATCCTGGCGGTGGATCCGGCGGTTCT
ilvD	Cytoplasmic Control	Native	CCGAATTCATTAAAGAGGAGAAAGGTACCATGCCTAAGTACCGTTCCGCCACCACCACTCATGGTCGTAATATGGCGGGTGCTCGTGCGCTGTGGCGCGCCACCGGAATGACCGACGCCGGTGGATCCGGCGGTTCT
yibF	Cytoplasmic Control	Native	CCGAATTCATTAAAGAGGAGAAAGGTACCATGAAACTCGTCGGTAGCTACACCAGCCCGTTTGTACGCAAACTTTCTATTCTGTTGTTAGAAAAGGGCATAACTTTCGAATTTATTAATGGTGGATCCGGCGGTTCT
ybhB	Cytoplasmic Control	Native	CCGAATTCATTAAAGAGGAGAAAGGTACCATGAAACTCATCAGTAACGATCTGCGCGATGGCGATAAATTGCCGCATCGTCATGTCTTTAACGGCATGGGTTACGATGGCGATAATATTGGTGGATCCGGCGGTTCT
accA	Cytoplasmic Control	Native	CCGAATTCATTAAAGAGGAGAAAGGTACCATGAGTCTGAATTTCCTTGATTTTGAACAGCCGATTGCAGAGCTGGAAGCGAAAATCGATTCTCTGACTGCGGTTAGCCGTCAGGATGAGGGTGGATCCGGCGGTTCT
folP	Cytoplasmic Control	Native	CCGAATTCATTAAAGAGGAGAAAGGTACCATGAAACTCTTTGCCCAGGGTACTTCACTGGACCTTAGCCATCCTCACGTAATGGGGATCCTCAACGTCACGCCTGATTCCTTTTCGGATGGTGGATCCGGCGGTTCT
dgoD	Cytoplasmic Control	Native	CCGAATTCATTAAAGAGGAGAAAGGTACCATGAAAATCACCAAAATTACCACGTATCGTTTACCTCCCCGCTGGATGTTCCTGAAAATTGAAACCGATGAAGGCGTGGTCGGTTGGGGCGGTGGATCCGGCGGTTCT
ybfL	Cytoplasmic Control	Native	CCGAATTCATTAAAGAGGAGAAAGGTACCATGGAACTTAAAAAATTGATGGAACATATTTCTATTATTCCCGATTACAGATAAGCCTGGAAAGTAGAGCATAAATTGTCAGGCATCCTAGGTGGATCCGGCGGTTCT
ybdR	Cytoplasmic Control	Native	CCGAATTCATTAAAGAGGAGAAAGGTACCATGAAAGCATTGACTTATCACGGCCCACATCACGTTCAGGTAGAAAATGTTCCCGATCCGGGCGTTGAACAGGCAGATGATATTATTCTGGGTGGATCCGGCGGTTCT
yibB	Cytoplasmic Control	Native	CCGAATTCATTAAAGAGGAGAAAGGTACCATGAAATCATCCACCACAATTATCACTGCATATTTTGACATTGGTAGAGGGGATTGGACTGCTAATAAAGGGTTCCGTGAAAAACTAGCTGGTGGATCCGGCGGTTCT
yfiF	Cytoplasmic Control	Native	CCGAATTCATTAAAGAGGAGAAAGGTACCATGAACGATGAAATGAAAGGTAAAAGCGGCAAGGTCAAAGTGATGTATGTCCGCAGTGATGATGATTCTGATAAACGTACCCACAACCCGGGTGGATCCGGCGGTTCT
selD	Cytoplasmic Control	Native	CCGAATTCATTAAAGAGGAGAAAGGTACCATGAGCGAGAACTCGATTCGTTTGACCCAATACAGCCACGGAGCTGGTTGCGGCTGTAAAATTTCCCCAAAAGTGTTGGAAACCATCCTGGGTGGATCCGGCGGTTCT
ygfI	Cytoplasmic Control	Native	CCGAATTCATTAAAGAGGAGAAAGGTACCATGGACATTTTTATTTCGAAAAAGATGCGCAATTTCATTTTATTAGCGCAAACCAATAATATTGCCCGGGCGGCAGAAAAAATCCATATGGGTGGATCCGGCGGTTCT
yhfS	Cytoplasmic Control	Native	CCGAATTCATTAAAGAGGAGAAAGGTACCATGAAGACGTTTCCTCTGCAAAGCCTGACGATTATTGAGGCGCAGCAAAAGCAGTTTGCGCTGGTGGATAGCATTTGTCGCCATTTCCCCGGTGGATCCGGCGGTTCT
yneJ	Cytoplasmic Control	Native	CCGAATTCATTAAAGAGGAGAAAGGTACCATGGATCTGACCCAACTGGAGATGTTCAACGCGGTTGCCGAAGCTGGCAGCATAACCCAGGCTGCAGCAAAAGTGCATCGCGTGCCGTCGGGTGGATCCGGCGGTTCT
deoD	Cytoplasmic Control	Native	CCGAATTCATTAAAGAGGAGAAAGGTACCATGGCTACCCCACACATTAATGCAGAAATGGGCGATTTCGCTGACGTAGTTTTGATGCCAGGCGACCCGCTGCGTGCGAAGTATATTGCTGGTGGATCCGGCGGTTCT
cheW	Cytoplasmic Control	Native	CCGAATTCATTAAAGAGGAGAAAGGTACCATGACCGGTATGACGAATGTAACAAAGCTGGCCAGCGAGCCGTCAGGCCAGGAATTTCTGGTATTTACCCTTGGTGATGAAGAGTACGGTGGTGGATCCGGCGGTTCT
rpmI	Cytoplasmic Control	Native	CCGAATTCATTAAAGAGGAGAAAGGTACCATGCCAAAAATTAAGACCGTACGCGGTGCTGCTAAGCGCTTCAAAAAAACCGGTAAAGGTGGTTTTAAGCACAAGCACGCTAACCTGCGTGGTGGATCCGGCGGTTCT
sbmC	Cytoplasmic Control	Native	CCGAATTCATTAAAGAGGAGAAAGGTACCATGAACTACGAGATTAAGCAGGAAGAGAAACGTACCGTTGCAGGTTTCCATCTCGTTGGCCCGTGGGAACAGACGGTAAAGAAAGGCTTTGGTGGATCCGGCGGTTCT
tehB	Cytoplasmic Control	Native	CCGAATTCATTAAAGAGGAGAAAGGTACCATGATCATTCGTGACGAAAACTATTTTACTGATAAATATGAATTAACCCGCACACACTCTGAAGTACTGGAAGCGGTGAAAGTGGTTAAAGGTGGATCCGGCGGTTCT
pflC	Cytoplasmic Control	Native	CCGAATTCATTAAAGAGGAGAAAGGTACCATGACATCATCCGCCGGACAGCGCATCAGCTGTAACGTTGTGGAAACGCGCCGCGATGATGTGGCGCGCATTTTCAACATTCAGCGTTATGGTGGATCCGGCGGTTCT
norW	Cytoplasmic Control	Native	CCGAATTCATTAAAGAGGAGAAAGGTACCATGAGTAACGGCATTGTGATCATCGGTTCGGGCTTCGCCGCCCGCCAACTGGTGAAAAATATTCGCAAACAGGACGCCACTATTCCATTAGGTGGATCCGGCGGTTCT
ychF	Cytoplasmic Control	Native	CCGAATTCATTAAAGAGGAGAAAGGTACCATGGGATTCAAATGCGGTATCGTCGGTTTGCCCAACGTCGGGAAATCTACCCTGTTCAACGCGCTGACCAAAGCCGGTATTGAAGCGGCCGGTGGATCCGGCGGTTCT
rpmC	Cytoplasmic Control	Native	CCGAATTCATTAAAGAGGAGAAAGGTACCATGAAAGCAAAAGAGCTGCGTGAGAAGAGCGTTGAAGAGCTGAACACCGAGCTGCTGAACCTGCTGCGTGAGCAGTTCAACCTGCGTATGGGTGGATCCGGCGGTTCT
tusA	Cytoplasmic Control	Native	CCGAATTCATTAAAGAGGAGAAAGGTACCATGACCGATCTCTTTTCCAGCCCTGACCACACACTCGACGCGCTTGGCCTGCGCTGCCCGGAACCGGTGATGATGGTGCGCAAAACCGTGGGTGGATCCGGCGGTTCT
uvrY	Cytoplasmic Control	Native	CCGAATTCATTAAAGAGGAGAAAGGTACCTTGATCAACGTTCTACTTGTTGATGACCACGAACTGGTGCGCGCAGGGATACGACGCATTCTGGAAGATATAAAGGGTATAAAAGTCGTCGGTGGATCCGGCGGTTCT
yqhC	Cytoplasmic Control	Native	CCGAATTCATTAAAGAGGAGAAAGGTACCATGCTACAAAATTGCGCACAATCAAATTGCCGCATTATTCCTAAGAAATTACGCGATATGAAACGTGAAGAGATTTGCCGCTTGCTGGCGGGTGGATCCGGCGGTTCT
nfi	Cytoplasmic Control	Native	CCGAATTCATTAAAGAGGAGAAAGGTACCATGGATCTCGCGTCATTACGCGCTCAACAAATCGAACTGGCTTCTTCTGTGATCCGCGAGGATCGACTCGATAAAGATCCACCGGATCTGGGTGGATCCGGCGGTTCT
gltX	Cytoplasmic Control	Native	CCGAATTCATTAAAGAGGAGAAAGGTACCATGAAAATCAAAACTCGCTTCGCGCCAAGCCCAACAGGCTATCTGCACGTTGGCGGCGCGCGTACTGCTCTTTACTCCTGGCTTTTTGCAGGTGGATCCGGCGGTTCT
yhcM	Cytoplasmic Control	Native	CCGAATTCATTAAAGAGGAGAAAGGTACCATGCAAAGCGTTACCCCAACATCGCAATACCTGAAGGCGCTTAATGAAGGCAGCCATCAACCCGACGACGTTCAAAAAGAGGCCGTCAGCGGTGGATCCGGCGGTTCT
rho	Cytoplasmic Control	Native	CCGAATTCATTAAAGAGGAGAAAGGTACCATGAATCTTACCGAATTAAAGAATACGCCGGTTTCTGAGCTGATCACTCTCGGCGAAAATATGGGGCTGGAAAACCTGGCTCGTATGCGTGGTGGATCCGGCGGTTCT
yebK	Cytoplasmic Control	Native	CCGAATTCATTAAAGAGGAGAAAGGTACCATGAATATGCTGGAAAAAATCCAGTCTCAGCTGGAACATTTGAGCAAATCAGAGCGCAAAGTTGCCGAGGTCATTCTGGCTTCGCCCGATGGTGGATCCGGCGGTTCT
lpcA	Cytoplasmic Control	Native	CCGAATTCATTAAAGAGGAGAAAGGTACCATGTACCAGGATCTTATTCGTAACGAACTGAACGAAGCGGCGGAAACGCTGGCTAACTTTTTAAAAGATGACGCCAATATTCACGCCATTGGTGGATCCGGCGGTTCT
ycbL	Cytoplasmic Control	Native	CCGAATTCATTAAAGAGGAGAAAGGTACCATGAACTATCGTATTATTCCGGTCACCGCATTCTCCCAGAACTGTTCATTAATCTGGTGTGAACAAACCCGTCTGGCCGCACTGGTCGATGGTGGATCCGGCGGTTCT
frmR	Cytoplasmic Control	Native	CCGAATTCATTAAAGAGGAGAAAGGTACCATGCCCAGTACTCCGGAAGAGAAGAAAAAGGTCCTTACTCGAGTTCGTCGTATTCGGGGGCAGATTGATGCTCTGGAACGGTCGCTGGAGGGTGGATCCGGCGGTTCT
ccmE	Cytoplasmic Control	Native	CCGAATTCATTAAAGAGGAGAAAGGTACCATGAATATTCGCCGTAAAAACCGCTTGTGGATTGCCTGTGCCGTGTTGGCAGGGCTGGCGCTGACTATCGGTCTGGTGCTATATGCGCTGGGTGGATCCGGCGGTTCT
yfdQ	Cytoplasmic Control	Native	CCGAATTCATTAAAGAGGAGAAAGGTACCATGTCTCAGAACTTAGACGCAACCGCAATTAATCAAATCCATGCCCTTATTTCTGCTCAGGGTGTTAATGAAATTATCAGTAAGATTGGTGGTGGATCCGGCGGTTCT
cspC	Cytoplasmic Control	Native	CCGAATTCATTAAAGAGGAGAAAGGTACCATGGCAAAGATTAAAGGTCAGGTTAAGTGGTTCAACGAGTCTAAAGGTTTTGGCTTCATTACTCCGGCTGATGGCAGCAAAGATGTGTTCGGTGGATCCGGCGGTTCT
prpR	Cytoplasmic Control	Native	CCGAATTCATTAAAGAGGAGAAAGGTACCATGGCACATCCACCACGGCTTAATGACGACAAACCGGTTATCTGGACGGTATCTGTAACGCGCCTGTTCGAGCTGTTTCGCGATATCAGCGGTGGATCCGGCGGTTCT
asnS	Cytoplasmic Control	Native	CCGAATTCATTAAAGAGGAGAAAGGTACCATGAGCGTTGTGCCTGTAGCCGACGTACTCCAGGGCCGTGTAGCCGTTGACAGCGAAGTCACCGTGCGCGGATGGGTACGTACCCGCCGAGGTGGATCCGGCGGTTCT
clpP	Cytoplasmic Control	Native	CCGAATTCATTAAAGAGGAGAAAGGTACCATGTCATACAGCGGCGAACGAGATAACTTTGCACCCCATATGGCGCTGGTGCCGATGGTCATTGAACAGACCTCACGCGGTGAGCGCTCTGGTGGATCCGGCGGTTCT
ybeZ	Cytoplasmic Control	Native	CCGAATTCATTAAAGAGGAGAAAGGTACCTTGAACATAGACACTCGCGAAATCACCCTGGAGCCAGCAGACAATGCGCGTCTGTTGAGCCTGTGCGGCCCGTTTGATGACAACATCAAGGGTGGATCCGGCGGTTCT
argI	Cytoplasmic Control	Native	CCGAATTCATTAAAGAGGAGAAAGGTACCATGTCCGGGTTTTATCATAAGCATTTCCTGAAATTACTCGATTTCACGCCAGCTGAACTCAACAGCCTGCTGCAGTTAGCCGCGAAGCTGGGTGGATCCGGCGGTTCT
ybjD	Cytoplasmic Control	Native	CCGAATTCATTAAAGAGGAGAAAGGTACCATGATTCTTGAGCGCGTTGAAATTGTGGGTTTTCGCGGTATCAACCGTTTGTCGTTGATGCTGGAACAAAACAACGTCCTGATTGGGGAGGGTGGATCCGGCGGTTCT
wcaC	Cytoplasmic Control	Native	CCGAATTCATTAAAGAGGAGAAAGGTACCATGAATATTTTGCAATTTAATGTGCGACTGGCGGAAGGCGGGGCAGCAGGTGTGGCGTTAGATCTCCACCAGCGTGCGCTGCAACAGGGGGGTGGATCCGGCGGTTCT
yphH	Cytoplasmic Control	Native	CCGAATTCATTAAAGAGGAGAAAGGTACCATGAGAGCCTGCATTAATAATCAACAGATTCGCCACCATAACAAATGCGTGATTCTGGAACTGCTGTACCGGCAAAAGCGCGCCAATAAAGGTGGATCCGGCGGTTCT
glk	Cytoplasmic Control	Native	CCGAATTCATTAAAGAGGAGAAAGGTACCATGACAAAGTATGCATTAGTCGGTGATGTGGGCGGCACCAACGCACGTCTTGCTCTGTGTGATATTGCCAGTGGTGAAATCTCGCAGGCTGGTGGATCCGGCGGTTCT
yegQ	Cytoplasmic Control	Native	CCGAATTCATTAAAGAGGAGAAAGGTACCATGTTTAAACCGGAACTCCTTTCCCCGGCGGGAACGCTGAAAAATATGCGTTACGCTTTCGCTTATGGCGCAGATGCTGTTTATGCGGGCGGTGGATCCGGCGGTTCT
fabB	Cytoplasmic Control	Native	CCGAATTCATTAAAGAGGAGAAAGGTACCATGAAACGTGCAGTGATTACTGGCCTGGGCATTGTTTCCAGCATCGGTAATAACCAGCAGGAAGTCCTGGCATCTCTGCGTGAAGGACGTGGTGGATCCGGCGGTTCT
leuO	Cytoplasmic Control	Native	CCGAATTCATTAAAGAGGAGAAAGGTACCATGCCAGAGGTACAAACAGATCATCCAGAGACGGCGGAGTTAAGCAAACCACAGCTACGCATGGTCGATCTCAACTTATTAACCGTTTTCGGTGGATCCGGCGGTTCT
moaB	Cytoplasmic Control	Native	CCGAATTCATTAAAGAGGAGAAAGGTACCATGAGTCAGGTAAGCACTGAATTTATCCCGACCCGTATTGCTATTCTTACGGTTTCTAATCGTCGCGGTGAAGAAGACGATACCTCCGGTGGTGGATCCGGCGGTTCT
gcvT	Cytoplasmic Control	Native	CCGAATTCATTAAAGAGGAGAAAGGTACCATGGCACAACAGACTCCTTTGTACGAACAACACACGCTTTGCGGCGCTCGCATGGTGGATTTCCACGGCTGGATGATGCCGCTGCATTACGGTGGATCCGGCGGTTCT
ftnA	Cytoplasmic Control	Native	CCGAATTCATTAAAGAGGAGAAAGGTACCATGCTGAAACCAGAAATGATTGAAAAACTTAATGAGCAGATGAACCTGGAACTGTACTCTTCACTGCTTTATCAGCAAATGAGCGCCTGGGGTGGATCCGGCGGTTCT
yihM	Cytoplasmic Control	Native	CCGAATTCATTAAAGAGGAGAAAGGTACCATGGTGACAATAAATAACGCAAGAAAGATTCTACAACGTGTCGACACTCTTCCTCTTTATTTACATGCTTATGCCTTTCATTTAAATATGGGTGGATCCGGCGGTTCT
ybjS	Cytoplasmic Control	Native	CCGAATTCATTAAAGAGGAGAAAGGTACCATGAAGGTACTGGTTACCGGCGCCACCAGCGGCTTAGGTCGAAACGCGGTAGAGTTTTTATGCCAGAAAGGCATCAGCGTGCGAGCGACCGGTGGATCCGGCGGTTCT
kbaY	Cytoplasmic Control	Native	CCGAATTCATTAAAGAGGAGAAAGGTACCATGAGCATTATCTCCACTAAATATCTGTTACAGGACGCCCAGGCCAATGGCTACGCGGTGCCTGCTTTTAACATTCATAACGCCGAGACGGGTGGATCCGGCGGTTCT
frlB	Cytoplasmic Control	Native	CCGAATTCATTAAAGAGGAGAAAGGTACCATGTTGGATATTGATAAAAGCACCGTGGACTTTCTGGTCACCGAAAATATGGTTCAGGAAGTGGAAAAAGTTCTCAGCCATGACGTTCCGGGTGGATCCGGCGGTTCT
ubiD	Cytoplasmic Control	Native	CCGAATTCATTAAAGAGGAGAAAGGTACCATGGACGCCATGAAATATAACGATTTACGCGACTTCTTGACGCTGCTTGAACAGCAGGGTGAGCTAAAACGTATCACGCTCCCGGTGGATGGTGGATCCGGCGGTTCT
thrA	Cytoplasmic Control	Native	CCGAATTCATTAAAGAGGAGAAAGGTACCATGCGAGTGTTGAAGTTCGGCGGTACATCAGTGGCAAATGCAGAACGTTTTCTGCGTGTTGCCGATATTCTGGAAAGCAATGCCAGGCAGGGTGGATCCGGCGGTTCT
hisS	Cytoplasmic Control	Native	CCGAATTCATTAAAGAGGAGAAAGGTACCGTGGCAAAAAACATTCAAGCCATTCGCGGCATGAACGATTACCTGCCTGGCGAAACGGCCATCTGGCAGCGCATTGAAGGCACACTGAAAGGTGGATCCGGCGGTTCT
rspB	Cytoplasmic Control	Native	CCGAATTCATTAAAGAGGAGAAAGGTACCATGAAAAGCATATTAATTGAAAAACCGAATCAACTGGCGATTGTCGAACGTGAAATACCCACCCCGTCAGCGGGTGAAGTACGAGTAAAAGGTGGATCCGGCGGTTCT
gshB	Cytoplasmic Control	Native	CCGAATTCATTAAAGAGGAGAAAGGTACCATGATCAAGCTCGGCATCGTGATGGACCCCATCGCAAACATCAACATCAAGAAAGATTCCAGTTTTGCTATGTTGCTGGAAGCACAGCGTGGTGGATCCGGCGGTTCT
fruB	Cytoplasmic Control	Native	CCGAATTCATTAAAGAGGAGAAAGGTACCATGTTCCAGTTATCCGTACAGGACATCCATCCGGGCGAAAAGGCCGGAGACAAAGAAGAGGCGATTCGCCAGGTCGCTGCGGCGCTGGTGGGTGGATCCGGCGGTTCT
hemB	Cytoplasmic Control	Native	CCGAATTCATTAAAGAGGAGAAAGGTACCATGACAGACTTAATCCAACGCCCTCGTCGCCTGCGCAAATCTCCTGCGCTGCGCGCTATGTTTGAAGAGACAACACTTAGCCTTAACGACGGTGGATCCGGCGGTTCT
ddpX	Cytoplasmic Control	Native	CCGAATTCATTAAAGAGGAGAAAGGTACCATGTCGGATACCACCGAACTGGTTGATTTAGCCGTAATCTTCCCTGATCTGGAGATCGAATTGAAATACGCCTGCGCTGATAACATCACAGGTGGATCCGGCGGTTCT
tesB	Cytoplasmic Control	Native	CCGAATTCATTAAAGAGGAGAAAGGTACCATGAGTCAGGCGCTAAAAAATTTACTGACATTGTTAAATCTGGAAAAAATTGAGGAAGGACTCTTTCGCGGCCAGAGTGAAGATTTAGGTGGTGGATCCGGCGGTTCT
aroK	Cytoplasmic Control	Native	CCGAATTCATTAAAGAGGAGAAAGGTACCATGGCAGAGAAACGCAATATCTTTCTGGTTGGGCCTATGGGTGCCGGAAAAAGCACTATTGGGCGCCAGTTAGCTCAACAACTCAATATGGGTGGATCCGGCGGTTCT
nuoI	Cytoplasmic Control	Native	CCGAATTCATTAAAGAGGAGAAAGGTACCATGACCTTAAAAGAATTGTTAGTAGGTTTCGGCACCCAGGTTCGTAGTATCTGGATGATCGGCCTGCACGCGTTCGCCAAACGCGAAACGGGTGGATCCGGCGGTTCT
gpmA	Cytoplasmic Control	Native	CCGAATTCATTAAAGAGGAGAAAGGTACCATGGCTGTAACTAAGCTGGTTCTGGTTCGTCATGGCGAAAGTCAGTGGAACAAAGAAAACCGTTTCACCGGTTGGTACGACGTGGATCTGGGTGGATCCGGCGGTTCT
pdxH	Cytoplasmic Control	Native	CCGAATTCATTAAAGAGGAGAAAGGTACCATGTCTGATAACGACGAATTGCAGCAAATCGCGCATCTGCGCCGTGAATACACCAAAGGCGGGTTACGCCGCCGCGATCTTCCCGCCGATGGTGGATCCGGCGGTTCT
rnr	Cytoplasmic Control	Native	CCGAATTCATTAAAGAGGAGAAAGGTACCATGTCACAAGATCCTTTCCAGGAACGCGAAGCTGAAAAATACGCGAATCCCATCCCTAGTCGGGAATTTATCCTCGAACATTTAACCAAAGGTGGATCCGGCGGTTCT
nuoC	Cytoplasmic Control	Native	CCGAATTCATTAAAGAGGAGAAAGGTACCATGACCGACTTAACCGCGCAAGAACCCGCCTGGCAGACCCGCGATCATCTTGATGATCCGGTGATTGGCGAACTGCGCAACCGTTTTGGGGGTGGATCCGGCGGTTCT
yqiA	Cytoplasmic Control	Native	CCGAATTCATTAAAGAGGAGAAAGGTACCATGTCTACGCTTCTTTATTTACACGGTTTCAACAGCTCGCCGCGCTCTGCAAAAGCGAGCTTGTTAAAAAACTGGCTGGCGGAACATCACGGTGGATCCGGCGGTTCT
ydaU	Cytoplasmic Control	Native	CCGAATTCATTAAAGAGGAGAAAGGTACCATGCTGTTTGTGCTTATTCTAAGCCACCGGGCAGCATCATACGGGGCAATTATGGCCGCATTACCATACATGCAACTGTACATAGCTGATGGTGGATCCGGCGGTTCT
murC	Cytoplasmic Control	Native	CCGAATTCATTAAAGAGGAGAAAGGTACCATGAATACACAACAATTGGCAAAACTGCGTTCCATCGTGCCCGAAATGCGTCGCGTTCGGCACATACATTTTGTCGGCATTGGTGGTGCCGGTGGATCCGGCGGTTCT
ycaO	Cytoplasmic Control	Native	CCGAATTCATTAAAGAGGAGAAAGGTACCATGACGCAAACATTTATCCCCGGCAAAGATGCCGCTCTGGAAGATTCCATCGCTCGCTTCCAGCAAAAACTTTCAGACCTCGGCTTTCAGGGTGGATCCGGCGGTTCT
gspA	Cytoplasmic Control	Native	CCGAATTCATTAAAGAGGAGAAAGGTACCATGTCTACGAGAAGAGAAGTTATTCTTTCCTGGTTGTGTGAGAAACGTCAAACCTGGCGTCTATGCTATTTGTTGGGTGAGGCTGGAAGTGGTGGATCCGGCGGTTCT
flgN	Cytoplasmic Control	Native	CCGAATTCATTAAAGAGGAGAAAGGTACCATGACACGTCTTGCAGAGATCCTCGACCAGATGTCCGCTGTGCTTAACGATCTCAAAACGGTAATGGATCAAGAGCAGCAACATCTCTCTGGTGGATCCGGCGGTTCT
fhlA	Cytoplasmic Control	Native	CCGAATTCATTAAAGAGGAGAAAGGTACCATGTCATATACACCGATGAGTGATCTCGGACAACAAGGGTTGTTCGACATCACTCGGACACTATTGCAGCAGCCCGATCTGGCCTCGCTGGGTGGATCCGGCGGTTCT
rplU	Cytoplasmic Control	Native	CCGAATTCATTAAAGAGGAGAAAGGTACCATGTACGCGGTTTTCCAAAGTGGTGGTAAACAACACCGAGTAAGCGAAGGTCAGACCGTTCGCCTGGAAAAGCTGGACATCGCAACTGGCGGTGGATCCGGCGGTTCT
yjfJ	Cytoplasmic Control	Native	CCGAATTCATTAAAGAGGAGAAAGGTACCATGGGAATTTTAAAAAGTTTATTTACGCTGGGGAAATCGTTTATCTCCCAGGCGGAAGAATCCATTGAAGAAACCCAGGGCGTGCGCATGGGTGGATCCGGCGGTTCT
ydhS	Cytoplasmic Control	Native	CCGAATTCATTAAAGAGGAGAAAGGTACCATGAAAAAAATTGCTATTGTGGGTGCCGGGCCTACGGGGATCTACACCTTATTCTCGCTTCTACAGCAACAAACTCCACTTTCTATTTCTGGTGGATCCGGCGGTTCT
azoR	Cytoplasmic Control	Native	CCGAATTCATTAAAGAGGAGAAAGGTACCATGAGCAAGGTATTAGTTCTTAAATCCAGCATCCTGGCAGGGTACTCTCAGTCTAATCAGTTGTCCGATTATTTTGTTGAACAATGGCGCGGTGGATCCGGCGGTTCT
fbaA	Cytoplasmic Control	Native	CCGAATTCATTAAAGAGGAGAAAGGTACCATGTCTAAGATTTTTGATTTCGTAAAACCTGGCGTAATCACTGGTGATGACGTACAGAAAGTTTTCCAGGTAGCAAAAGAAAACAACTTCGGTGGATCCGGCGGTTCT
basR	Cytoplasmic Control	Native	CCGAATTCATTAAAGAGGAGAAAGGTACCATGAAAATTCTGATTGTTGAAGACGATACGCTGTTATTGCAGGGACTGATTCTGGCGGCGCAAACCGAAGGCTACGCGTGCGATAGCGTGGGTGGATCCGGCGGTTCT
mpl	Cytoplasmic Control	Native	CCGAATTCATTAAAGAGGAGAAAGGTACCATGCGCATTCATATTTTAGGAATTTGTGGCACATTTATGGGCGGTCTGGCGATGCTGGCGCGCCAGTTAGGCCATGAAGTAACGGGTTCGGGTGGATCCGGCGGTTCT
cpsG	Cytoplasmic Control	Native	CCGAATTCATTAAAGAGGAGAAAGGTACCATGAAAAAATTAACCTGCTTTAAAGCCTATGATATTCGCGGGAAATTAGGCGAAGAACTGAATGAAGATATCGCCTGGCGCATTGGTCGCGGTGGATCCGGCGGTTCT
narL	Cytoplasmic Control	Native	CCGAATTCATTAAAGAGGAGAAAGGTACCATGAGTAATCAGGAACCGGCTACTATCCTGCTGATTGACGATCACCCGATGCTGCGAACTGGCGTAAAACAGCTTATCAGTATGGCACCAGGTGGATCCGGCGGTTCT
ruvB	Cytoplasmic Control	Native	CCGAATTCATTAAAGAGGAGAAAGGTACCATGATTGAAGCAGACCGTCTGATTTCTGCCGGTACCACTTTGCCGGAAGATGTAGCAGATCGCGCCATTCGCCCCAAATTACTGGAAGAGGGTGGATCCGGCGGTTCT
recT	Cytoplasmic Control	Native	CCGAATTCATTAAAGAGGAGAAAGGTACCATGACTAAGCAACCACCAATCGCAAAAGCCGATCTGCAAAAAACTCAGGGAAACCGTGCACCAGCAGCAGTTAAAAATAGCGACGTGATTGGTGGATCCGGCGGTTCT
nuoE	Cytoplasmic Control	Native	CCGAATTCATTAAAGAGGAGAAAGGTACCATGCACGAGAATCAACAACCACAAACCGAGGCTTTTGAGCTGAGTGCGGCAGAGCGTGAAGCGATCGAGCACGAGATGCACCACTACGAAGGTGGATCCGGCGGTTCT
rpoE	Cytoplasmic Control	Native	CCGAATTCATTAAAGAGGAGAAAGGTACCATGAGCGAGCAGTTAACGGACCAGGTCCTGGTTGAACGGGTCCAGAAGGGAGATCAGAAAGCCTTTAACTTACTGGTAGTGCGCTATCAGGGTGGATCCGGCGGTTCT
yfaD	Cytoplasmic Control	Native	CCGAATTCATTAAAGAGGAGAAAGGTACCATGACCGAATCAACAACCTCCTCCCCGCATGATGCGGTATTTAAAACCTTTATGTTCACACCCGAAACCGCACGGGATTTTCTCGAAATAGGTGGATCCGGCGGTTCT
aaeB	SRP	Synthetic	CCGAATTCATTAAAGAGGAGAAAGGTACCATGAATCAGCATATTCGTTTTGCAGTCAAATTAGCGACCGCGATCGTATTAGCGCTGTTCGTCGGCTTTCACTTCCAATTAGAGACCCCGGGTGGATCCGGCGGTTCT
aaeX	SRP	Synthetic	CCGAATTCATTAAAGAGGAGAAAGGTACCATGTTGTTCCCGGTGATTGTGGTGTTTGGTTTGTCCTTCCCACCGATTTTCTTCGAACTGTTGCTGTCCCTGGCTATTTTTTGGCTGGTTGGTGGATCCGGCGGTTCT
abgT	SRP	Synthetic	CCGAATTCATTAAAGAGGAGAAAGGTACCATGGTACCACATCCATTTCTATTATTCATTTATCTCATTATTGTGCTGATGGTTACGACTGCGATTCTGTCAGCGTTCGGTGTGAGTGCGGGTGGATCCGGCGGTTCT
abrB	SRP	Synthetic	CCGAATTCATTAAAGAGGAGAAAGGTACCATGCTTTCAATCGGCTTCCTGGCAGTGCACTTACCAGCGGCGCTGTTACTCGGTCCGATGATTGCAGGTATCATTTTTTCGATGCGCGGCGGTGGATCCGGCGGTTCT
acrB	SRP	Synthetic	CCGAATTCATTAAAGAGGAGAAAGGTACCATGATTGACCGCCCCATTTTCGCGTGGGTTATCGCGATTATCATCATGTTGGCGGGAGGCCTGGCGATATTAAAACTGCCGGTTGCTCAAGGTGGATCCGGCGGTTCT
acrD	SRP	Synthetic	CCGAATTCATTAAAGAGGAGAAAGGTACCATGATCGATCGGCCTATCTTTGCGTGGGTGTTGGCGATTCTGCTCTGTCTGACCGGTACCCTGGCGATCTTCAGTTTGCCGGTTGAGCAGGGTGGATCCGGCGGTTCT
acrF	SRP	Synthetic	CCGAATTCATTAAAGAGGAGAAAGGTACCATGCGCCGTCCCATCTTTGCGTGGGTTTTGGCGATAATTTTAATGATGGCAGGTGCTCTGGCGATTCTGCAGTTGCCCGTGGCGCAGTATGGTGGATCCGGCGGTTCT
actP	SRP	Synthetic	CCGAATTCATTAAAGAGGAGAAAGGTACCATGCAGCCTACGAACTGGCAGGCGATCATCATGTTTCTGATTTTTGTGGTGTTCACCTTGGGTATTACCTATTGGGCGTCGAAACGCGTGGGTGGATCCGGCGGTTCT
adiC	SRP	Synthetic	CCGAATTCATTAAAGAGGAGAAAGGTACCATGGATGCTCATAAAGTCGGCCTGATCCCGGTCACGCTGATGGTGAGCGGGAACATTATGGGTTCGGGCGTTTTTCTGCTGCCAGCGAATGGTGGATCCGGCGGTTCT
adrA	SRP	Synthetic	CCGAATTCATTAAAGAGGAGAAAGGTACCATGTTTGCGCGCCGTGTGCGACTGCCGCGTGCGGTGGGATTGGCGGGCATGTTCCTGCCCATCGCATCGACGCTTGTCAGCCATCCGCCGGGTGGATCCGGCGGTTCT
afuB	SRP	Synthetic	CCGAATTCATTAAAGAGGAGAAAGGTACCATGCTGCGTCCGGCGATTTTGAGTGCGCTGATTTATAGCTTCGTCCGCGCGATTACCACCGTTAGTGCGATTGTGTTCCTGGTGACGCCAGGTGGATCCGGCGGTTCT
agaC	SRP	Synthetic	CCGAATTCATTAAAGAGGAGAAAGGTACCATGCACGAAATCACCTTGCTGCAAGGTCTTTCGCTCGCGGCGCTCGTGTTCGTTTTGGGAATCGACTTTTGGTTAGAAGCATTGTTCCTGGGTGGATCCGGCGGTTCT
agaD	SRP	Synthetic	CCGAATTCATTAAAGAGGAGAAAGGTACCATGCTCAAAGTTGCGCTGTTCGGCCCGATTGCGGGCATTGGGGATGCGATCTTTTGGTTCACGCTATTGCCGATTATGGCAGGCATCTGTGGTGGATCCGGCGGTTCT
agaW	SRP	Synthetic	CCGAATTCATTAAAGAGGAGAAAGGTACCATGGAGATTTCCCTGCTGCAGGCGTTTGCACTGGGCATTATTGCGTTTATTGCGGGACTCGACATGTTTAATGGGTTAACACATATGCATGGTGGATCCGGCGGTTCT
alaE	SRP	Synthetic	CCGAATTCATTAAAGAGGAGAAAGGTACCATGGTTGCTGACACGTTCGCGATGGTGGTTTACTGTTCTGTAGTCAATATGTGTATTGAAGTCTTCCTGTCGGGTATGAGTTTCGAACAAGGTGGATCCGGCGGTTCT
alsC	SRP	Synthetic	CCGAATTCATTAAAGAGGAGAAAGGTACCATGTTCTGGGATAAATACGGGACGTTTTTCATTTTGGCGATTATTGTCGCGATTTTTGGCTCCTTGAGTCCAGAGTACTTTTTGACCACCGGTGGATCCGGCGGTTCT
alx	SRP	Synthetic	CCGAATTCATTAAAGAGGAGAAAGGTACCATGGGCACTCCGCTGTTGTGGGGCGGTTTTGCTGTTGTCGTCGCGATAATGTTGGCAATTGACTTGTTGTTGCAGGGCCGTCGTGGCGCGGGTGGATCCGGCGGTTCT
ampE	SRP	Synthetic	CCGAATTCATTAAAGAGGAGAAAGGTACCATGCGTGTGAAGCATTTTAGCCTGGGACGGACGCTGGGCATGACCATTATCGCAATGGGTGTGACGTTTCTGCTGCTGCGTGCGCTTCAAGGTGGATCCGGCGGTTCT
ampG	SRP	Synthetic	CCGAATTCATTAAAGAGGAGAAAGGTACCATGTTTCAACAGCCGCGGTCCGCGATTTTGTTGATCCTGGGCTTCGCGTCAGGTCTGCCGTTGGCGTTGACGAGCGGAACCTTACAGGCGGGTGGATCCGGCGGTTCT
amtB	SRP	Synthetic	CCGAATTCATTAAAGAGGAGAAAGGTACCATGATTGCAACCATCAAAACTGGCCTGGCGTCTCTGGCTATGCTGCCAGGCCTGGTCATGGCGGCTCCGGCAGTTGCGGATAAAGCAGACGGTGGATCCGGCGGTTCT
ansP	SRP	Synthetic	CCGAATTCATTAAAGAGGAGAAAGGTACCATGCGCCAGGTGCAGATGATCGCGATTGGCGGTGCGATCGGAACCGGCCTGTTTCTGGGCGCAGGCGCGCGTCTCCAAATGGCAGGTCCAGGTGGATCCGGCGGTTCT
appB	SRP	Synthetic	CCGAATTCATTAAAGAGGAGAAAGGTACCATGTTTGATTATGAGACATTACGCTTTATCTGGTGGCTTTTGATTGGTGTGATTCTGGTGGTATTTATGATTAGCGACGGTTTCGATATGGGTGGATCCGGCGGTTCT
appC	SRP	Synthetic	CCGAATTCATTAAAGAGGAGAAAGGTACCATGGCGCTGTACCATTTCCTCTTCGTGCCGCTCACCCTGGGACTGATTTTCCTGCTGGCGATCATGGAGACGATTTACGTGGTCACGGGTGGTGGATCCGGCGGTTCT
aqpZ	SRP	Synthetic	CCGAATTCATTAAAGAGGAGAAAGGTACCATGCGTAAACTGGCGGCGGAATGCTTTGGCACGTTTTGGCTGGTATTCGGTGGCTGCGGTTCCGCTGTTTTGGCGGCAGGTTTCCCTGAGGGTGGATCCGGCGGTTCT
araE	SRP	Synthetic	CCGAATTCATTAAAGAGGAGAAAGGTACCATGGACACCCGTAGGATGAACATGTTCGTTTCTGTCGCGGCGGCAGTCGCGGGACTGTTATTCGGCCTGGACATCGGTGTGATCGCAGGAGGTGGATCCGGCGGTTCT
araH	SRP	Synthetic	CCGAATTCATTAAAGAGGAGAAAGGTACCATGCGTATCTGGGATCAATATGGTATGTTAGTCGTATTCGCTGTTCTGTTCATTGCGTGCGCAATTTTTGTCCCGAACTTTGCGACTTTCGGTGGATCCGGCGGTTCT
araJ	SRP	Synthetic	CCGAATTCATTAAAGAGGAGAAAGGTACCATGAAAAAGGTTATTCTTAGCCTGGCTCTGGGTACGTTTGGTCTGGGTATGGCAGAGTTCGGTATTATGGGCGTGCTCACTGAACTCGCTGGTGGATCCGGCGGTTCT
arcB	SRP	Synthetic	CCGAATTCATTAAAGAGGAGAAAGGTACCATGATGAAACTGGGTCTGGTCCGTTTTTCGATGCTGCTGGCTCTGGCGCTGGTCGTCCTGGCAATTGTCGTTCAAATGGCGGTGACCATGGGTGGATCCGGCGGTTCT
argO	SRP	Synthetic	CCGAATTCATTAAAGAGGAGAAAGGTACCATGTTCTCCTATTATTTCCAAGGCCTAGCTCTAGGCGCGGCGATGATTTTACCACTGGGGCCGCAGAACGCGTTCGTGATGAATCAAGGTGGTGGATCCGGCGGTTCT
arnC	SRP	Synthetic	CCGAATTCATTAAAGAGGAGAAAGGTACCATGCCACTGCGTATGCTGAGTCTGCTGGGCTCAATCATTGCGATCGGTGGTTTTAGCATCGCGGTGCTTCTGGTCATCCTGCGCTTGACCGGTGGATCCGGCGGTTCT
arnE	SRP	Synthetic	CCGAATTCATTAAAGAGGAGAAAGGTACCATGCGCCGTAAACACATTGTCCTGTGGCTGGGCCTGGCTCTGGCGTGCCTGGGGCTGGCAATGGTCCTGTGGTTACTTGTGCTGCAGAACGGTGGATCCGGCGGTTCT
arnF	SRP	Synthetic	CCGAATTCATTAAAGAGGAGAAAGGTACCATGGGGCTGATGTGGGGCTTGTTTTCCGTGATTATAGCTTCCGTAGCGCAGCTAAGTCTGGGCTTTGCGGCTTCACACCTGCCGCCCATGGGTGGATCCGGCGGTTCT
arnT	SRP	Synthetic	CCGAATTCATTAAAGAGGAGAAAGGTACCATGTCTGTGCGCTATCTGATCGGATTGTTTGCTTTTATCGCGTGCTATTATCTGCTTCCGATTAGCACGCGTCTGTTGTGGCAGCCCGATGGTGGATCCGGCGGTTCT
aroP	SRP	Synthetic	CCGAATTCATTAAAGAGGAGAAAGGTACCATGAAAAACCGGCATATTCAGCTGATCGCGTTGGGTGGGGCGATTGGCACTGGTTTGTTTCTCGGATCGGCTAGTGTCATCCAGTCTGCTGGTGGATCCGGCGGTTCT
arsB	SRP	Synthetic	CCGAATTCATTAAAGAGGAGAAAGGTACCATGCTGTTAGCTGGTGCGATTTTTGTGTTAACTATCGTCCTCGTGATTTGGCAGCCGAAAGGCCTTGGGATTGGCTGGAGTGCGACCTTAGGTGGATCCGGCGGTTCT
artM	SRP	Synthetic	CCGAATTCATTAAAGAGGAGAAAGGTACCATGGGTTTACACACTTCTCTGACCCTGACCGTCGCTTCACTCATTGTTGCTCTTATCCTCGCGCTGATTTTCACTATTATTCTGACGTTGGGTGGATCCGGCGGTTCT
artQ	SRP	Synthetic	CCGAATTCATTAAAGAGGAGAAAGGTACCATGCCTCTTGCGAGCGCAGCGGGTATGACGGTCGGTTTAGCAGTGTGTGCGCTGATCGTCGGCTTAGCGCTGGCAATGTTTTTTGCAGTGGGTGGATCCGGCGGTTCT
ascF	SRP	Synthetic	CCGAATTCATTAAAGAGGAGAAAGGTACCATGACGCTGCGCCGCATTGGCGCAGGCATTCTGGATGCGTTGATTGGGACGATGTCACCGTTAATCCCCGCGATTATTGGTGGGTCAATGGGTGGATCCGGCGGTTCT
atoE	SRP	Synthetic	CCGAATTCATTAAAGAGGAGAAAGGTACCATGCGTTGGTTACCGGACCCGTTGATTTTCGCGATGCTGCTGACCCTTCTGACGTTTGTCATTGCTCTCTGGCTGACGCCACAGACACCCGGTGGATCCGGCGGTTCT
atoS	SRP	Synthetic	CCGAATTCATTAAAGAGGAGAAAGGTACCATGCGATTACGCAACCAAATGATCCTGATGGCAATCCTGATGGTCATCGTCCCGACCTTAACTATCGGTTACATTGTAGAGACCGAGGGAGGTGGATCCGGCGGTTCT
atpB	SRP	Synthetic	CCGAATTCATTAAAGAGGAGAAAGGTACCATGCCTCCGGCGACCTTTTGGACAATTAACATTGATTCGATGTTCTTTTCAGTGGTCCTTGGCTTATTGTTTCTGGTTCTGTTTCGTAGCGGTGGATCCGGCGGTTCT
atpE	SRP	Synthetic	CCGAATTCATTAAAGAGGAGAAAGGTACCATGATGGATCTGTTATACATGGCGGCGGCGGTGATGATGGGTCTGGCGGCGATCGGTGCGGCGATCGGCATTGGCATCCTGGGCGGCAAAGGTGGATCCGGCGGTTCT
atpI	SRP	Synthetic	CCGAATTCATTAAAGAGGAGAAAGGTACCATGCTTGTGAGTCGCAATGTCGCGCGCAAACTTTTACTGGTTCAACTGTTAGTAGTGATCGCGAGCGGCTTATTGTTTTCGCTGAAAGATGGTGGATCCGGCGGTTCT
bacA	SRP	Synthetic	CCGAATTCATTAAAGAGGAGAAAGGTACCATGATCGCGGCGATTTTGGGCGTCGTTGAAGGATTAACAGAATTCTTACCGGTTTCATCGACCGGCCACATGATCATCGTGGGTCACTTAGGTGGATCCGGCGGTTCT
baeS	SRP	Synthetic	CCGAATTCATTAAAGAGGAGAAAGGTACCATGACCGGCAAATTGTTTTTGGCGATTTTTGCAACCTGCATCGTTCTGTTGATTTCTATGCATTGGGCTGTACGGATCAGTTTCGAGCGCGGTGGATCCGGCGGTTCT
barA	SRP	Synthetic	CCGAATTCATTAAAGAGGAGAAAGGTACCATGCTGCGTGCGCGCATGATGATTCTGATCCTGGCGCCCACTGTACTTATTGGCCTGCTCCTCAGCATCTTCTTTGTGGTTCACCGCTACGGTGGATCCGGCGGTTCT
basS	SRP	Synthetic	CCGAATTCATTAAAGAGGAGAAAGGTACCATGCTGCGTCAGCGCCTTATCCTCACCATTGGTGCGATCTTACTGGTTTTTGAACTGATTTCCGTATTCTGGTTATGGCATGAGTCGACTGGTGGATCCGGCGGTTCT
bcr	SRP	Synthetic	CCGAATTCATTAAAGAGGAGAAAGGTACCATGACCACGCGCCAACATTCGAGTTTTGCGATTGTGTTTATTCTCGGATTACTCGCGATGCTGATGCCGCTGAGTATTGATATGTATCTCGGTGGATCCGGCGGTTCT
bcsA	SRP	Synthetic	CCGAATTCATTAAAGAGGAGAAAGGTACCATGTACCGCCGCCATGGCGCTAGCGCTTTCAGCGCAACGTTAGGCTGCTTTTGGATGATTCTGGCTTGGATCTTTATCCCGCTGGAACATGGTGGATCCGGCGGTTCT
bcsB	SRP	Synthetic	CCGAATTCATTAAAGAGGAGAAAGGTACCATGAAACGTAAACTGTTCTGGATCTGTGCGGTTGCGATGGGTATGTCCGCGTTCCCCTCATTTATGACCCAAGCTACCCCGGCAACACAGGGTGGATCCGGCGGTTCT
bcsG	SRP	Synthetic	CCGAATTCATTAAAGAGGAGAAAGGTACCATGTTGGTTAAATTCGGTCTGCTCTGGGCTGGCTATTTAAACTTTCATCCTCTGCTGAATCTGGTATTCGCAGCGTTCCTGCTCATGCCCGGTGGATCCGGCGGTTCT
betT	SRP	Synthetic	CCGAATTCATTAAAGAGGAGAAAGGTACCATGGAGAAAGATAAAATTAACCCGGTGGTTTTTTACACCTCAGCGGGCCTGATTTTGCTGTTCAGCCTCACCACTATTTTGTTCCGCGATGGTGGATCCGGCGGTTCT
bglF	SRP	Synthetic	CCGAATTCATTAAAGAGGAGAAAGGTACCATGAATTTGCTGAACCGCTTTGTTTACGTCATTTCCGGTATTTTTACCCCTCTGATTGGGTTGATGGCGGCGACGGGAATTCTGAAAGGCGGTGGATCCGGCGGTTCT
brnQ	SRP	Synthetic	CCGAATTCATTAAAGAGGAGAAAGGTACCATGGACATAATTGCGCTGGGCTTCATGACATTCGCTTTATTTGTCGGTGCAGGCAACATTATTTTTCCGCCCATGGTCGGCTTACAGGCGGGTGGATCCGGCGGTTCT
btuC	SRP	Synthetic	CCGAATTCATTAAAGAGGAGAAAGGTACCATGCAACGCCAAAACATCCGTTGGTTACTCTGCCTCAGTGTGCTGATGCTCCTTGCGCTGCTGTTGAGCTTATGCGCTGGCGAGCAGTGGGGTGGATCCGGCGGTTCT
cadB	SRP	Synthetic	CCGAATTCATTAAAGAGGAGAAAGGTACCATGAGCGCAAAGAAAATTGGTTTGTTTGCTTGTACCGGCGTTGTGGCTGGTAACATGATGGGTAGCGGTATTGCGTTATTGCCGGCGAACGGTGGATCCGGCGGTTCT
caiT	SRP	Synthetic	CCGAATTCATTAAAGAGGAGAAAGGTACCATGAAAACTGGTATAGAACCAAAAGTTTTTTTTCCTCCGCTGATTATTGTGGGTATTCTGTGCTGGCTGACCGTCCGCGATCTGGACGCGGGTGGATCCGGCGGTTCT
cbrB	SRP	Synthetic	CCGAATTCATTAAAGAGGAGAAAGGTACCATGATCCACCATGGCCTGTACTTCGCAGTCCTGGGTCCACTCATCGGCGTGCTCTTTCTCGTGCTGTATATCTTCTTTGCGAAGGAGCCTGGTGGATCCGGCGGTTCT
ccmB	SRP	Synthetic	CCGAATTCATTAAAGAGGAGAAAGGTACCATGCGCCATAGTGCGGAGATTGCGAATCCGCTTTGGTTCTTTCTGATTGTTATCACGCTGTTTCCGTTGTCGATTGGGCCTGAACCTCAGGGTGGATCCGGCGGTTCT
ccmC	SRP	Synthetic	CCGAATTCATTAAAGAGGAGAAAGGTACCATGATTTGCGGCTGGTTCATCCCTTGGCTGGCGATCGCTAGCGTGGTTGTCTTGACGGTGGGCTGGATTTGGGGGTTTGGGTTTGCTCCGGGTGGATCCGGCGGTTCT
ccmF	SRP	Synthetic	CCGAATTCATTAAAGAGGAGAAAGGTACCATGATTGGGAATGGACTGCTCTGCTTGGCTCTAGGCATCGCGCTCCTGCTGAGCGTGTATCCGTTGTGGGGCGTTGCGCGCGGCGACGCGGGTGGATCCGGCGGTTCT
ccmH	SRP	Synthetic	CCGAATTCATTAAAGAGGAGAAAGGTACCATGCGATTCTTACTCGGCGTATTGATGTTGATGATCTCCGGCTCTGCACTGGCGACAATCGATGTGCTTCAGTTCAAGGATGAGGCACAGGGTGGATCCGGCGGTTCT
cdsA	SRP	Synthetic	CCGAATTCATTAAAGAGGAGAAAGGTACCATGGCATTTGTGTTGATCCCGGTTGTCATCGCGGCGTTGTTTCTGCTGCCGCCGGTTGGCTTCGCGATCGTAACCCTAGTGGTGTGTATGGGTGGATCCGGCGGTTCT
chaA	SRP	Synthetic	CCGAATTCATTAAAGAGGAGAAAGGTACCATGGTTAAGACGCGGCATAAAGAGACGTCTTTAATCTTTCCAGTTTTAGCGTTGGTCGTACTGTTTCTGTGGGGCAGCAGCCAGACTCTGGGTGGATCCGGCGGTTCT
chbC	SRP	Synthetic	CCGAATTCATTAAAGAGGAGAAAGGTACCATGGCGATCAAGAACGGGTTTATCCGTTTAATGCCGCTGACTTTAGCGGGTGCGATGTTTGTTCTGATCAACAACGTTTTTCTGTCATTTGGTGGATCCGGCGGTTCT
citT	SRP	Synthetic	CCGAATTCATTAAAGAGGAGAAAGGTACCATGTCGCTGGCGAAAGACAATATTTGGAAGCTGCTGGCGCCGCTGGTGGTTATGGGTGTTATGTTTCTGATTCCTGTCCCGGACGGCATGGGTGGATCCGGCGGTTCT
clcA	SRP	Synthetic	CCGAATTCATTAAAGAGGAGAAAGGTACCATGGAGCGTGATAAAACTCCGTTGGCGATCCTGTTCATGGCTGCAGTCGTAGGTACCCTGGTCGGTCTGGCGGCGGTCGCGTTTGATAAAGGTGGATCCGGCGGTTCT
clcB	SRP	Synthetic	CCGAATTCATTAAAGAGGAGAAAGGTACCATGTTCCATCGCCTGCTAATCGCGACGGTGGTTGGCATTCTGGCGGCGTTTGCGGTCGCGGGCTTTCGTCACGCGATGCTGCTGCTCGAAGGTGGATCCGGCGGTTCT
cld	SRP	Synthetic	CCGAATTCATTAAAGAGGAGAAAGGTACCATGCTGTGGCGTGGCAAAATGACCATCATTATCTCTGTAATCGTGGCTATCGCTCTTGCGATTGGGTACCTGGCTGTTGCGAAGGAAAAGGGTGGATCCGGCGGTTCT
cls	SRP	Synthetic	CCGAATTCATTAAAGAGGAGAAAGGTACCATGTACACTCTGGTGTCATGGCTTGCAATTTTAGGGTATTGGCTGTTGATTGCGGGCGTGACGCTGCGCATTCTTATGAAACGCAGAGCAGGTGGATCCGGCGGTTCT
cmtA	SRP	Synthetic	CCGAATTCATTAAAGAGGAGAAAGGTACCATGCTGACGGCGATGGTCATACCTAATATTGGGGCGTTCATTGCGTGGGGTTTCATTACTGCGTTATTTATCCCTACCGGATGGCTGCCAGGTGGATCCGGCGGTTCT
cobS	SRP	Synthetic	CCGAATTCATTAAAGAGGAGAAAGGTACCATGCACTATTCGCGCGGCATAATTACCTTTCCGCTGATCGGTCTATTACTCGGTGCGATTTCAGGGTTGGTCTTCATGGTGCTGCAGGCGGGTGGATCCGGCGGTTCT
codB	SRP	Synthetic	CCGAATTCATTAAAGAGGAGAAAGGTACCATGCGGAAAGGTGTACTTGCTTTAACATTCGTTATGCTCGGTCTTACCTTTTTTTCGGCGTCTATGTGGACCGGTGGTACCCTCGGCACCGGTGGATCCGGCGGTTCT
copA	SRP	Synthetic	CCGAATTCATTAAAGAGGAGAAAGGTACCATGAAGCGTTTCCGCTGGCAGGCAATAGTTGCGCTGGCGGTTGGCATTCCTGTCATGGTTTGGGGTATGATAGGCGATAATATGATGGTGGGTGGATCCGGCGGTTCT
corA	SRP	Synthetic	CCGAATTCATTAAAGAGGAGAAAGGTACCATGAATATTGAACAGAATCGCATCATCAAGATTTTCTCTGTTGTGTCGGTCGTCTTCCTGCCGCCGACTCTGGTGGCGTCCTCTTATGGTGGTGGATCCGGCGGTTCT
cpxA	SRP	Synthetic	CCGAATTCATTAAAGAGGAGAAAGGTACCATGATCGGCAGTCTCACGGCGCGAATTTTCGCGATTTTTTGGCTGACACTTGCACTGGTTCTTATGTTAGTCCTGATGCTGCCGAAACTGGGTGGATCCGGCGGTTCT
crcB	SRP	Synthetic	CCGAATTCATTAAAGAGGAGAAAGGTACCATGCTCCAACTGTTACTGGCGGTATTCATCGGCGGCGGGACTGGTTCTGTCGCGCGGTGGCTGCTGTCCATGCGTTTCAACCCTTTACATGGTGGATCCGGCGGTTCT
creC	SRP	Synthetic	CCGAATTCATTAAAGAGGAGAAAGGTACCATGCGGATTGGCATGCGTTTGCTGCTGGGTTATTTCCTGCTCGTAGCGGTTGCGGCTTGGTTTGTGCTGGCGATTTTCGTCAAAGAGGTTGGTGGATCCGGCGGTTCT
creD	SRP	Synthetic	CCGAATTCATTAAAGAGGAGAAAGGTACCATGTTATTTTGGAAAATGACCTCACTGTTTGGTGCGGTTCTGTTACTGCTGATCCCGATTATGCTGATTCGCCAGGTTATCGTGGAGCGTGGTGGATCCGGCGGTTCT
csrD	SRP	Synthetic	CCGAATTCATTAAAGAGGAGAAAGGTACCATGAAGTTTTCCGCATTTGTTACATTACTGACAGGTCTGACCATTTTTGTCACTCTGTTAGGCTGCAGCTTGAGTTTTTACAATGCGATCGGTGGATCCGGCGGTTCT
cstA	SRP	Synthetic	CCGAATTCATTAAAGAGGAGAAAGGTACCATGAACAAAAGTGGGAAATATTTAGTTTGGACTGTCCTGTCGGTTATGGGCGCGTTCGCACTGGGGTACATTGCGCTGAACAGAGGCGAGGGTGGATCCGGCGGTTCT
cusA	SRP	Synthetic	CCGAATTCATTAAAGAGGAGAAAGGTACCATGCGTAGCGTCGCGAATCGTTTTCTGGTGCTTATGGGCGCGCTTTTTTTATCAATATGGGGCACATGGACCATTATCAACACGCCCGTTGGTGGATCCGGCGGTTCT
cusS	SRP	Synthetic	CCGAATTCATTAAAGAGGAGAAAGGTACCATGAGCTTGGCGACCAGGTTGACGTTCTTTATCAGCCTGGCGACGATCGCGGCGTTCTTCGCGTTTGCGTGGATTATGATTCATAGTGTGGGTGGATCCGGCGGTTCT
cvpA	SRP	Synthetic	CCGAATTCATTAAAGAGGAGAAAGGTACCATGGTATGGATTGATTATGCAATTATTGCGGTTATCGCGTTCAGCTCACTCGTGTCACTGATCCGTGGCTTTGTGCGTGAAGCGCTGAGCGGTGGATCCGGCGGTTCT
cvrA	SRP	Synthetic	CCGAATTCATTAAAGAGGAGAAAGGTACCATGGACGCAACCACGATTATCAGCCTATTCATTCTCGGCAGCATTTTAGTCACCAGTTCCATTCTCCTGTCCTCTTTTAGTTCACGTTTAGGTGGATCCGGCGGTTCT
cybB	SRP	Synthetic	CCGAATTCATTAAAGAGGAGAAAGGTACCATGCTGCAAATTAGCATCCACTGGCTGGTTTTTCTGTTAGTAATTGCAGCGTATTGTGCGATGGAGTTTCGTGGCTTTTTTCCGCGTAGCGGTGGATCCGGCGGTTCT
cycA	SRP	Synthetic	CCGAATTCATTAAAGAGGAGAAAGGTACCATGCGCAACCTGACAAACCGCCACATTCAACTGATCGCGATCGGGGGTGCTATAGGCACCGGTCTCTTCATGGGTTCAGGTAAAACAATTGGTGGATCCGGCGGTTCT
cydA	SRP	Synthetic	CCGAATTCATTAAAGAGGAGAAAGGTACCATGGCAATGTATCATTTCCTGTTTGTGCCTTTAACCCTCGGTATGGCGTTCCTGCTGGCGATTATGGAGACAGTCTACGTGCTGAGCGGCGGTGGATCCGGCGGTTCT
cydB	SRP	Synthetic	CCGAATTCATTAAAGAGGAGAAAGGTACCATGATTGATTATGAAGTGCTTCGCTTCATCTGGTGGCTGTTAGTGGGCGTATTATTAATCGGCTTCGCGGTCACTGATGGATTCGATATGGGTGGATCCGGCGGTTCT
cydC	SRP	Synthetic	CCGAATTCATTAAAGAGGAGAAAGGTACCATGTGGATGCTTTCCCTCGGAATTGTGCTGGCAATTGTAACCCTGCTGGCGAGTATTGGTTTGCTGACACTAAGCGGTTGGTTCCTTAGTGGTGGATCCGGCGGTTCT
cydD	SRP	Synthetic	CCGAATTCATTAAAGAGGAGAAAGGTACCATGAGTCAGCGATGGTTGAACATCAGTCGCTTATTAGGATTCGTTTCTGGGATTTTGATCATCGCGCAGGCTTGGTTCATGGCTCGTATTGGTGGATCCGGCGGTTCT
cynX	SRP	Synthetic	CCGAATTCATTAAAGAGGAGAAAGGTACCATGCTGTTAGTTTTGGTTCTGATCGGTCTGAATATGCGCCCGTTACTGACCAGTGTCGGACCGCTGTTACCTCAACTGCGTCAGGCATCTGGTGGATCCGGCGGTTCT
cyoA	SRP	Synthetic	CCGAATTCATTAAAGAGGAGAAAGGTACCATGTATAATAAAAGTCTGGGCTGGCTGTCGCTCTTCGCGGGAACCGTGCTGCTATCGGGCTGTAACTCCGCATTGCTGGACCCTAAAGGCGGTGGATCCGGCGGTTCT
cyoB	SRP	Synthetic	CCGAATTCATTAAAGAGGAGAAAGGTACCATGCCATTCCATGAACCAATCGTCATGGTCACAATAGCGGGCATTATTCTGGGGGGGTTGGCACTGGTTGGCTTGATAACCTACTTTGGCGGTGGATCCGGCGGTTCT
cyoC	SRP	Synthetic	CCGAATTCATTAAAGAGGAGAAAGGTACCATGGGAACAAAAATATTTGGTTTTTGGATTTACCTCATGTCTGATTGTATTCTGTTTTCAATCCTGTTTGCGACCTATGCGGTGCTGGTAGGTGGATCCGGCGGTTCT
cyoD	SRP	Synthetic	CCGAATTCATTAAAGAGGAGAAAGGTACCATGAAAACATATATGACCGGCTTTATCCTTTCGATCATCCTTACTGTCATCCCGTTCTGGATGGTAATGACGGGTGCAGCTTCCCCGGCTGGTGGATCCGGCGGTTCT
cyoE	SRP	Synthetic	CCGAATTCATTAAAGAGGAGAAAGGTACCATGCAAGTGACCAAACCAGGCATTATTTTTGGGAACCTGATCTCAGTGATCGGCGGTTTTCTGCTCGCGTCCAAGGGCAGCATTGATTACGGTGGATCCGGCGGTTCT
cysU	SRP	Synthetic	CCGAATTCATTAAAGAGGAGAAAGGTACCATGCCAGGCTTCACCCTTTCCTTGGGGACCTCTTTGCTGTTCGTTTGTCTGATCCTCCTGCTGCCATTGTCGGCACTGGTCATGCAGTTAGGTGGATCCGGCGGTTCT
cysW	SRP	Synthetic	CCGAATTCATTAAAGAGGAGAAAGGTACCATGAACTGGGGGAAATGGTTCTTAATTGGTATTGGTATGCTGGTGAGCGCGTTCATTCTCCTGGTTCCGATGATCTATATTTTCGTGCAGGGTGGATCCGGCGGTTCT
cysZ	SRP	Synthetic	CCGAATTCATTAAAGAGGAGAAAGGTACCATGGGCATTCGTCGCTTTGTCATCCTGCCTTTACTTGTGAATATCTTATTAATGGGTGGCGCGTTCTGGTGGCTGTTCACCCAGTTAGACGGTGGATCCGGCGGTTCT
dctA	SRP	Synthetic	CCGAATTCATTAAAGAGGAGAAAGGTACCATGAAAACGTCCTTGTTCAAATCCCTGTACTTTCAAGTCCTCACGGCAATTGCGATAGGCATTCTGCTGGGCCATTTTTATCCGGAGATTGGTGGATCCGGCGGTTCT
dcuA	SRP	Synthetic	CCGAATTCATTAAAGAGGAGAAAGGTACCATGCTTGCGATTTTTCTGGGTGCGAGGTTGGGTGGGATTGGAATCGGCTTCGCGGGCGGCCTGGGCGTATTAGTGCTCGCGGCGATCGGCGGTGGATCCGGCGGTTCT
dcuB	SRP	Synthetic	CCGAATTCATTAAAGAGGAGAAAGGTACCATGGGTGCTCGTAAGGGCGGCATTGCGTTGGGACTGCTGGGCGGCATTGGACTCGTAATTCTTGTTTTTGTCTTCCACTTACAACCGGGGGGTGGATCCGGCGGTTCT
dcuC	SRP	Synthetic	CCGAATTCATTAAAGAGGAGAAAGGTACCATGCTGACCTTTATTGAGCTGTTGATTGGGGTGGTGGTTATTGTGGGTGTAGCGCGCTATATTATCAAGGGTTATAGCGCAACCGGAGTTGGTGGATCCGGCGGTTCT
dcuD	SRP	Synthetic	CCGAATTCATTAAAGAGGAGAAAGGTACCATGTTTGGAATCATAATTAGCGTCATTGTACTGATTACGATGGGATACTTAATCTTAAAGAACTACAAACCGCAAGTTGTCCTGGCAGCGGGTGGATCCGGCGGTTCT
dcuS	SRP	Synthetic	CCGAATTCATTAAAGAGGAGAAAGGTACCATGAAGCTGTCTACTACGGTAATTCTGATGGTGTCGGCGGTGCTGTTTTCGGTGCTGCTGGTCGTGCATCTGATTTATTTCAGTCAGATTGGTGGATCCGGCGGTTCT
ddpB	SRP	Synthetic	CCGAATTCATTAAAGAGGAGAAAGGTACCATGCGTCAACGCTGTTGGGGCCTGGTCTTAGTTGTTGCTGGCGTCTGTGTAATTACGTTTATCATCAGTCATTTAATCCCGGGCGATCCAGGTGGATCCGGCGGTTCT
ddpC	SRP	Synthetic	CCGAATTCATTAAAGAGGAGAAAGGTACCATGAAGGGTTCGCCTCTGACTGTGACATCAGCGGTCATAATTGTGCTGATGCTGTTAATGATGATCTTCAGCCCATGGTTAGCTACGCATGGTGGATCCGGCGGTTCT
dedA	SRP	Synthetic	CCGAATTCATTAAAGAGGAGAAAGGTACCATGGCGGAATACGGCGTTTGGGTCTATGCTATCCTGTTTTTAATTTTGTTCTGTGAAACGGGTCTGGTCGTTACGCCGTTCTTGCCCGGTGGTGGATCCGGCGGTTCT
dgkA	SRP	Synthetic	CCGAATTCATTAAAGAGGAGAAAGGTACCATGGCAATTACCAGGGTGTTACTGATCTCCTCGGTTATGTTGGTGATGATCGTTGAGATTCTTAATTCTGCGATCGAAGCGGTTGTTGACGGTGGATCCGGCGGTTCT
dgoT	SRP	Synthetic	CCGAATTCATTAAAGAGGAGAAAGGTACCATGAAGCCCGGACGCCGCCGTTACTTAACACTGGTGATGATTTTTATTACCGTGGTTATTTGTTACGTTGACCGCGCAAACCTGGCGGTTGGTGGATCCGGCGGTTCT
dinF	SRP	Synthetic	CCGAATTCATTAAAGAGGAGAAAGGTACCATGCCTCCCGGTGTTGCGGTGTGTTTTTCTAGCTTATTCATTCGCCTGGTTTGCATGGCGTTTCTTACGAGCTCGGATAAAGCGCTGTGGGGTGGATCCGGCGGTTCT
dmsC	SRP	Synthetic	CCGAATTCATTAAAGAGGAGAAAGGTACCATGCATGAATGGCCGCTGATGATTTTTACCGTTTTCGGACAATGCGTGGCAGGCGGTTTTATTGTTTTGGCGCTGGCACTTTTGAAAGGCGGTGGATCCGGCGGTTCT
dpiB	SRP	Synthetic	CCGAATTCATTAAAGAGGAGAAAGGTACCATGCTCGCATTCCCTCTGCGTATATTTCTGCTAATACTGGTTTTTTCAATCTTCGTCATCGCGGCGTTAGCTCAATACTTCACTGCGTCAGGTGGATCCGGCGGTTCT
dppB	SRP	Synthetic	CCGAATTCATTAAAGAGGAGAAAGGTACCATGATTCTGCGGCGCCTGGGCTTAGTGATCCCGACGTTTATCGGGATTACCCTACTGACCTTCGCATTTGTTCACATGATCCCTGGTGACGGTGGATCCGGCGGTTCT
dppC	SRP	Synthetic	CCGAATTCATTAAAGAGGAGAAAGGTACCATGAAACGCAATAAAGGAGCGGTAGTGGGGTTAGTGTACGTAGTAATCGTTCTTTTTATTGCGATTTTCGCAAACTGGATTGCGCCATACGGTGGATCCGGCGGTTCT
dsbB	SRP	Synthetic	CCGAATTCATTAAAGAGGAGAAAGGTACCATGTGTAGTCAGGGCCGCGGTGCGTGGCTGCTTATGGCGTTTACCGCGCTGGCGCTTGAGCTGACTGCGCTGTGGTTCCAGCACGTGATGGGTGGATCCGGCGGTTCT
dsbD	SRP	Synthetic	CCGAATTCATTAAAGAGGAGAAAGGTACCATGGCGCAGCGCATTTTTACCTTGATCCTGCTTCTGTGTTCTACCTCGGTGTTTGCGGGCCTTTTCGATGCGCCAGGTAGGTCACAGTTCGGTGGATCCGGCGGTTCT
dsdX	SRP	Synthetic	CCGAATTCATTAAAGAGGAGAAAGGTACCATGCATTCACAAATCTGGGTGGTCTCAACCCTGTTGATTAGCATCGTGCTGATTGTGCTGACCATTGTAAAATTCAAGTTTCATCCGTTCGGTGGATCCGGCGGTTCT
dtpA	SRP	Synthetic	CCGAATTCATTAAAGAGGAGAAAGGTACCATGAAACAACCGAAAGCGTTTTACCTGATCTTTTCAATCGAGCTGTGGGAACGTTTCGGCTATTATGGTCTGCAGGGTATCATGGCAGTGGGTGGATCCGGCGGTTCT
dtpB	SRP	Synthetic	CCGAATTCATTAAAGAGGAGAAAGGTACCATGTTCTTTATGATTTTCTTTGTGGAACTGTGGGAACGTTTTGGCTATTATGGCGTTCAAGGTGTCCTCGCGGTGTTTTTCGTGAAACAAGGTGGATCCGGCGGTTCT
dtpD	SRP	Synthetic	CCGAATTCATTAAAGAGGAGAAAGGTACCATGCGTGCGATTTATTATGTAGTCGCTCTGCAGATCTGGGAATACTTCAGCTTCTATGGTATGCGCGCGCTTTTGATCCTGTATTTAACCGGTGGATCCGGCGGTTCT
eamA	SRP	Synthetic	CCGAATTCATTAAAGAGGAGAAAGGTACCATGCGTAAAGACGGCGTGCTGGCGCTGTTAGTTGTGGTTGTCTGGGGCCTTAATTTCGTCGTTATTAAAGTGGGCCTGCACAACATGCCTGGTGGATCCGGCGGTTCT
eamB	SRP	Synthetic	CCGAATTCATTAAAGAGGAGAAAGGTACCATGTTGTCCGCGTTTTGGACCTACACATTAATCACAGCAATGACGCCAGGCCCTAATAATATCTTAGCGCTATCGTCGGCAACGTCGCACGGTGGATCCGGCGGTTCT
emrB	SRP	Synthetic	CCGAATTCATTAAAGAGGAGAAAGGTACCATGGGAGCGCAGCTGGTTATTATGACCATTGCGTTAAGCCTCGCGACATTCATGCAGGTTCTGGATAGCACTATTGCGAATGTGGCAATTGGTGGATCCGGCGGTTCT
emrD	SRP	Synthetic	CCGAATTCATTAAAGAGGAGAAAGGTACCATGCGTCAGCGTAACGTCAATTTGCTGTTGATGCTCGTCCTGCTGGTTGCGGTCGGTCAGATGGCGCAGACCATCTACATTCCGGCGATTGGTGGATCCGGCGGTTCT
emrE	SRP	Synthetic	CCGAATTCATTAAAGAGGAGAAAGGTACCATGAATCCCTATATTTATCTTGGTGGCGCAATTTTGGCAGAGGTCATTGGCACCACATTGATGAAATTTAGCGAGGGGTTTACTCGCCTGGGTGGATCCGGCGGTTCT
emrY	SRP	Synthetic	CCGAATTCATTAAAGAGGAGAAAGGTACCATGATTACGAAATCTACTCCCGCGCCTCTCACGGGCGGTACCCTCTGGTGTGTTACCATAGCACTGAGCCTGGCGACTTTTATGCAGATGGGTGGATCCGGCGGTTCT
entS	SRP	Synthetic	CCGAATTCATTAAAGAGGAGAAAGGTACCATGCATCCGGCGTTTCGTGCTGTGTTTCTGGCGCGCTTTATTTCGATTGTTAGCCTGGGCTTACTGGGTGTAGCGGTCCCAGTCCAAATTGGTGGATCCGGCGGTTCT
envZ	SRP	Synthetic	CCGAATTCATTAAAGAGGAGAAAGGTACCATGTCGTTTGCGCGCACATTACTGCTGATCGTGACCCTACTCTTCGCGTCGCTGGTGACGACTTATCTGGTGGTCCTGAACTTTGCGATTGGTGGATCCGGCGGTTCT
eptA	SRP	Synthetic	CCGAATTCATTAAAGAGGAGAAAGGTACCATGCGTCCGTCGCTCAACCTGCTGGCATGGCTACTGCTCGCTGCGTTCTACATCAGCATTTGCCTGAACATTGCATTTTTTAAACAAGTGGGTGGATCCGGCGGTTCT
eptB	SRP	Synthetic	CCGAATTCATTAAAGAGGAGAAAGGTACCATGATCACTCAACAGAAACTGAGTTTCTTGCTGGCGATATATATCGGTCTGTTTATGAACGGCGCGGTTTTTTATCGCCGCTTTGGGAGTGGTGGATCCGGCGGTTCT
essD	SRP	Synthetic	CCGAATTCATTAAAGAGGAGAAAGGTACCATGAAATCGATGGACAAATTAACGACGGGGGTGGCATACGGTACCTCAGCGGGCAGTGCAGGTTATTGGTTTCTACAACTTCTGGACAAAGGTGGATCCGGCGGTTCT
essQ	SRP	Synthetic	CCGAATTCATTAAAGAGGAGAAAGGTACCATGAAATCCATGGATAAGTTGACGACTGGCGTGGCGTACGGCACATCGGCGGGGAACGCTGGTTTTTGGGCATTGCAGCTGCTCGATAAAGGTGGATCCGGCGGTTCT
etk	SRP	Synthetic	CCGAATTCATTAAAGAGGAGAAAGGTACCATGTGGGACCATCGAAAATTTATCATTTCTGTGACAGCGCTGTTTACGCTCATAGCTGTGGCGTACAGTCTGCTGAGTACCCCCATTTATGGTGGATCCGGCGGTTCT
eutH	SRP	Synthetic	CCGAATTCATTAAAGAGGAGAAAGGTACCATGATCAACGAAATTATCATGTATATAATGATGTTCTTTATGCTGATTGCGGCGGTGGACCGTATCCTGAGTCAGTTCGGTGGCAGTGCGGGTGGATCCGGCGGTTCT
exbB	SRP	Synthetic	CCGAATTCATTAAAGAGGAGAAAGGTACCATGTATCAACATGCAGATATCGTTGTAAAGTGTGTGATGATCGGTTTGATTCTGGCGTCAGTTGTGACATGGGCGATTTTTTTCTCGAAAGGTGGATCCGGCGGTTCT
exuT	SRP	Synthetic	CCGAATTCATTAAAGAGGAGAAAGGTACCATGCGCAAAATTAAGGGATTACGCTGGTATATGATTGCGCTGGTGACCCTGGGCACCGTGCTGGGCTATTTGACGCGGAACACAGTGGCGGGTGGATCCGGCGGTTCT
fadE	SRP	Synthetic	CCGAATTCATTAAAGAGGAGAAAGGTACCATGATCTTAGCGACCGTTGTCCTGCTGGGAGCTCTGTTCTATCACCGTGTGTCGCTGTTCATTTCGTCTCTGATTCTGTTGGCGTGGACTGGTGGATCCGGCGGTTCT
fdnI	SRP	Synthetic	CCGAATTCATTAAAGAGGAGAAAGGTACCATGGCTTGCCACTGGACGGTAGTCATTTGTTTTTTCTTAGTAGCGCTGAGCGGTATTTCTTTTTTTTTTCCGACCCTACAGTGGCTTACGGGTGGATCCGGCGGTTCT
fdoI	SRP	Synthetic	CCGAATTCATTAAAGAGGAGAAAGGTACCATGATTAACCACTGGATCACCGCATTTTGTTTTATCCTGGCTGCGGTTTCTGGTCTGGGTTTTCTCTTTCCAAGCTTCAATTGGCTCATGGGTGGATCCGGCGGTTCT
fecC	SRP	Synthetic	CCGAATTCATTAAAGAGGAGAAAGGTACCATGGCGATCAAACACCCTGTGCTGCTCTGGGGTCTGCCCGTTGCGGCGCTGATTATCATTTTCTGGCTTAGCCTGTTTTGCTACAGCGCGGGTGGATCCGGCGGTTCT
fecD	SRP	Synthetic	CCGAATTCATTAAAGAGGAGAAAGGTACCATGAAAATTGCACTGGTGATCTTCATTACTCTGGCATTAGCGGGTTGCGCTCTGCTTAGCCTGCATATGGGCGTGATTCCAGTACCGTGGGGTGGATCCGGCGGTTCT
feoB	SRP	Synthetic	CCGAATTCATTAAAGAGGAGAAAGGTACCATGGCTGTGGACAAAATAGTGCTGAACCGTTTTCTGGGCCTGCCGATCTTCCTGTTTGTGATGTACCTGATGTTTTTGCTGGCTATCAACGGTGGATCCGGCGGTTCT
fepD	SRP	Synthetic	CCGAATTCATTAAAGAGGAGAAAGGTACCATGGCGGTCACAAGGGCTATTGCGGTTCCTGGTCTGCTGCTTCTGCTTATCATCGCGACCGCTCTGTCATTGCTGATTGGCGCGAAATCCGGTGGATCCGGCGGTTCT
fepE	SRP	Synthetic	CCGAATTCATTAAAGAGGAGAAAGGTACCATGAGAGCAAAAAAAACCGTAATGGCAGTAGTTTTCGCGTTCGCGTGCGCTGGCCTGCTTATTAGCTTTATTCTTCCTCAGAAATGGACCGGTGGATCCGGCGGTTCT
fepG	SRP	Synthetic	CCGAATTCATTAAAGAGGAGAAAGGTACCATGTATGTCTCCCGACGTCTCCTGATTACCTGTCTGCTGCTCGTATCTGCATGCGTTGTTGCTGGGATCTGGGGACTGCGTAGTGGCGCGGGTGGATCCGGCGGTTCT
fhuB	SRP	Synthetic	CCGAATTCATTAAAGAGGAGAAAGGTACCATGAAACGCATCGCATTATTCCCGGCATTGCTGCTGGCGCTGCTTGTGATCGTCGCGACTGCGTTAACCTGGATGAACTTTTCACAGGCTGGTGGATCCGGCGGTTCT
fieF	SRP	Synthetic	CCGAATTCATTAAAGAGGAGAAAGGTACCATGCTCGTGTCTCGTGCGGCGATAGCGGCGACGGCGATGGCGTCTCTGTTATTATTGATCAAAATCTTTGCGTGGTGGTATACTGGTAGCGGTGGATCCGGCGGTTCT
flhA	SRP	Synthetic	CCGAATTCATTAAAGAGGAGAAAGGTACCATGACTCAGTGGCAGATCCTCGCGGGACCAATTCTGATCCTGCTCATCCTATCTATGATGGTGCTGCCATTACCAGCTTTCATCCTGGATGGTGGATCCGGCGGTTCT
flhB	SRP	Synthetic	CCGAATTCATTAAAGAGGAGAAAGGTACCATGTCCCGTGAACTGACATCCTTGCTGATTCTGCTTGTGGGTGTGTCCGTTATCTGGTTTGGTGGGGTCAGCCTGGCTAGACGCTTAAGTGGTGGATCCGGCGGTTCT
fliF	SRP	Synthetic	CCGAATTCATTAAAGAGGAGAAAGGTACCATGCTGCGGGCGAATCCCAAAATTCCGCTGATCGTGGCGGGGAGTGCGGCGGTGGCAGTTATGGTGGCTTTAATTCTATGGGCGAAAGCGGGTGGATCCGGCGGTTCT
fliP	SRP	Synthetic	CCGAATTCATTAAAGAGGAGAAAGGTACCATGCGTCGTCTGCTCTCTGTTGCGCCTGTGTTATTATGGTTGATTACACCATTGGCGTTTGCACAACTGCCTGGCATCACCAGTCAGCCGGGTGGATCCGGCGGTTCT
fliQ	SRP	Synthetic	CCGAATTCATTAAAGAGGAGAAAGGTACCATGGTTGCGCTCGCGCTGGCTGCGCCTCTGCTGCTCGTTGCGCTGGTGACAGGCCTTATCATTAGCATTCTTCAGGCGGCAACCCAAATTGGTGGATCCGGCGGTTCT
fliR	SRP	Synthetic	CCGAATTCATTAAAGAGGAGAAAGGTACCATGTTATCTTGGTTAAATCTCTATTTTTGGCCACTGCTCCGTGTTTTGGCGTTGATAAGCACTGCACCCATTCTGAGTGAACGTTCGGTCGGTGGATCCGGCGGTTCT
focA	SRP	Synthetic	CCGAATTCATTAAAGAGGAGAAAGGTACCATGCCTCTGAAAACTTTTTACCTGGCGATTACCGCGGGAGTTTTCATCTCCATCGCTTTTGTATTTTATATTACCGCAACCACCGGCACTGGTGGATCCGGCGGTTCT
focB	SRP	Synthetic	CCGAATTCATTAAAGAGGAGAAAGGTACCATGATTGCGCGGAGCAAGGTCAGCGTGTTTCTCATGGCTATGTCAGCGGGTGTTTTCATGGCAATCGGGTTCACCTTCTATTTATCGGTCGGTGGATCCGGCGGTTCT
frdC	SRP	Synthetic	CCGAATTCATTAAAGAGGAGAAAGGTACCATGTACCGGTTTTACATGCTTCGCGAAGGTACGGCGGTTCCCGCGGTCTGGTTTAGCATTGAGCTGATTTTCGGACTGTTTGCGCTGAAAGGTGGATCCGGCGGTTCT
frdD	SRP	Synthetic	CCGAATTCATTAAAGAGGAGAAAGGTACCATGTGGGGGCTGTTTGGCGCTGGTGGCATGTGGTCGGCGATTATTGCGCCGGTTATGATTCTGCTGGTGGGCATTCTGTTGCCTTTAGGCGGTGGATCCGGCGGTTCT
frlA	SRP	Synthetic	CCGAATTCATTAAAGAGGAGAAAGGTACCATGCTGCAGCGAAAACTGGGTTTTTGGGCTGTTCTGGCGATCGCGGTGGGCACTACCGTGGGAAGCGGAATTTTCGTGTCCGTAGGCGAAGGTGGATCCGGCGGTTCT
fruA	SRP	Synthetic	CCGAATTCATTAAAGAGGAGAAAGGTACCATGGGGGTTAGTTACATGCTGCCAATGGTGGTTGCTGGCGGCCTGTGTATTGCGCTGTCCTTTGCGTTTGGGATTGAAGCATTCAAAGAAGGTGGATCCGGCGGTTCT
frvB	SRP	Synthetic	CCGAATTCATTAAAGAGGAGAAAGGTACCATGGGTGTCTCTGCTGCGCTCCCATTTGTTATTGGCGGCGGAATTCTGGTTGCACTGGCAAATATGCTGGTACAGTTTGGTCTCCCTTATGGTGGATCCGGCGGTTCT
frwC	SRP	Synthetic	CCGAATTCATTAAAGAGGAGAAAGGTACCATGATGACCGGTGTCTCTCATATGATCCCATTCGTGGTCAGCGGTGGTATTCTATTAGCTGTATCGGTCATGCTGTATGGTAAAGGAGCTGGTGGATCCGGCGGTTCT
fryC	SRP	Synthetic	CCGAATTCATTAAAGAGGAGAAAGGTACCATGGGTATTTCAAGAATGGTGCCAACGTTGATTATGGGTGGGGTGATACTCGCGTTTAGCCAGCTAATTGCGTATAGCTGGTTAAAGATCGGTGGATCCGGCGGTTCT
fsr	SRP	Synthetic	CCGAATTCATTAAAGAGGAGAAAGGTACCATGACCAGCTTCGGTATTCTAGGGGCGATTAGCCTGTCTCACCTTCTGAATGACATGATTCAATCCCTGATTCTTGCGATTTATCCGCTGGGTGGATCCGGCGGTTCT
ftsH	SRP	Synthetic	CCGAATTCATTAAAGAGGAGAAAGGTACCATGGCGAAGAATCTGATCTTATGGCTGGTTATCGCGGTAGTTTTAATGAGCGTTTTTCAAAGCTTTGGACCAAGTGAATCAAACGGCCGCGGTGGATCCGGCGGTTCT
ftsK	SRP	Synthetic	CCGAATTCATTAAAGAGGAGAAAGGTACCATGTCTGGTCGCCGCTTGCTGGAAGCGTTGCTGATTTTGATCGTGCTGTTCGCGGTTTGGCTCATGGCGGCGCTGTTATCCTTTAATCCGGGTGGATCCGGCGGTTCT
ftsW	SRP	Synthetic	CCGAATTCATTAAAGAGGAGAAAGGTACCATGCTGAAAATGCCACGGTTACCGGGATTTTCCATTTTGGTATGGATTTCTACGGCACTGAAAGGCTGGGTAATGGGCAGCCGCGAAAAAGGTGGATCCGGCGGTTCT
ftsX	SRP	Synthetic	CCGAATTCATTAAAGAGGAGAAAGGTACCATGTCTAAACCATTCGCGACCTTTTTAACTGTCATGGTGATTGCGATTTCACTGACCCTCCCTTCAGTTTGCTATATGGTGTATAAGAATGGTGGATCCGGCGGTTCT
fucP	SRP	Synthetic	CCGAATTCATTAAAGAGGAGAAAGGTACCATGAAAGATGCTGGTCAGTCACGTAGCTATATCATCCCTTTCGCACTGCTGTGTTCTTTATTTTTCCTGTGGGCTGTGGCTAACAACCTCGGTGGATCCGGCGGTTCT
fxsA	SRP	Synthetic	CCGAATTCATTAAAGAGGAGAAAGGTACCATGCGTTGGCTTCCGTTCATTGCGATCTTTCTGTATGTGTATATCGAAATCAGCATCTTTATTCAGGTTGCGCATGTGTTGGGCGTGCTGGGTGGATCCGGCGGTTCT
gabP	SRP	Synthetic	CCGAATTCATTAAAGAGGAGAAAGGTACCATGAAGTCACGTCATGTGACCATGTTAAGTATCGCGGGCGTTATTGGCGCAAGCCTGTTCGTCGGCTCGTCTGTGGCGATTGCGGAAGCGGGTGGATCCGGCGGTTCT
gadC	SRP	Synthetic	CCGAATTCATTAAAGAGGAGAAAGGTACCATGACGGGTAAAGCTAAGCAGTTAACCCTGCTCGGCTTTTTCGCGATTACAGCGTCGATGGTAATGGCGGTGTATGAGTATCCCACGTTTGGTGGATCCGGCGGTTCT
galP	SRP	Synthetic	CCGAATTCATTAAAGAGGAGAAAGGTACCATGCGCTCAAACAAAGCTATGACGTTCTTCGTTTGCTTTCTGGCAGCACTGGCTGGCCTCCTGTTCGGCCTGGACATTGGCGTTATCGCTGGTGGATCCGGCGGTTCT
garP	SRP	Synthetic	CCGAATTCATTAAAGAGGAGAAAGGTACCATGAAAAAAAAAGGTGTTCACACCCGATACTTAATTTTGCTCATTATCTTCATTGTGACCGCAGTTAATTACGCTGACCGCGCAACGCTCGGTGGATCCGGCGGTTCT
gatC	SRP	Synthetic	CCGAATTCATTAAAGAGGAGAAAGGTACCATGTTCAGCGAAGTCATGCGCTACATCTTAGACCTGGGCCCGACCGTGATGTTACCGATTGTCATCATCATCTTCTCGAAAATCTTGGGTGGTGGATCCGGCGGTTCT
gcd	SRP	Synthetic	CCGAATTCATTAAAGAGGAGAAAGGTACCATGCGCCGCCTGCTGGTGACTCTGACCGCACTCTTCGCGGCGTTGTGTGGGCTGTACCTGTTAATCGGTGGCGGCTGGCTAGTGGCGATCGGTGGATCCGGCGGTTCT
gfcA	SRP	Synthetic	CCGAATTCATTAAAGAGGAGAAAGGTACCATGAAACATAAACTGAGCGCGATCCTGATGGCGTTCATGCTGACTACACCGGCTGCGTTCGCTGCGCCGGAAGCGACTAACGGCACCGAGGGTGGATCCGGCGGTTCT
glcA	SRP	Synthetic	CCGAATTCATTAAAGAGGAGAAAGGTACCATGATGCCGATGGGTGGTCTGGGGCTGTCCGCGTTAGTGGCGTTGATTCCGATCATCTTTTTTTTTGTGGCGCTGGCGGTACTGCGTCTCGGTGGATCCGGCGGTTCT
glnP	SRP	Synthetic	CCGAATTCATTAAAGAGGAGAAAGGTACCATGATTGAAGGCGCGAAAATGACGCTGTGGATTTCTGTGCTTGGTCTCGCTGGAGGCCTGGTAATTGGCCTGCTCGCGGGATTTGCGCGTGGTGGATCCGGCGGTTCT
glpF	SRP	Synthetic	CCGAATTCATTAAAGAGGAGAAAGGTACCATGAAAGGTCAGTGCATCGCAGAATTTCTGGGTACTGGCCTCCTCATTTTTTTTGGCGTCGGATGCGTAGCGGCGCTGAAAGTGGCAGGAGGTGGATCCGGCGGTTCT
glpG	SRP	Synthetic	CCGAATTCATTAAAGAGGAGAAAGGTACCATGCTGCGCGAACGTGCTGGGCCTGTTACCTGGGTTATGATGATTGCGTGCGTTGTTGTGTTTATCGCGATGCAAATTCTCGGCGACCAAGGTGGATCCGGCGGTTCT
glpT	SRP	Synthetic	CCGAATTCATTAAAGAGGAGAAAGGTACCATGACCTATCGTCGCTTGCGTTGGCAGATTTTTTTAGGTATTTTTTTTGGTTATGCGGCGTACTACCTCGTCCGCAAAAATTTTGCTTTAGGTGGATCCGGCGGTTCT
glrK	SRP	Synthetic	CCGAATTCATTAAAGAGGAGAAAGGTACCATGAGTCTGCGCCAGCTTGTTATGCTGGCGTTCCTTCTGATCTTACTGCCCTTGTTGGTGCTGGCATGGCAAGCATGGCAGTCGCTGAACGGTGGATCCGGCGGTTCT
gltJ	SRP	Synthetic	CCGAATTCATTAAAGAGGAGAAAGGTACCATGTCAGGATTCCAGGTCACGATCGCACTCTCTATTTGTGCATGGATTATTGCATTTCTGGTTGGTTCGTTTTTTGGCATTCTGCGTACGGGTGGATCCGGCGGTTCT
gltK	SRP	Synthetic	CCGAATTCATTAAAGAGGAGAAAGGTACCATGCCGAGTCTTCCGTACCTGCTGGACGGTCTGGTAATCACCCTGAAAATCACCGTTACTGCGGTGGTAATTGGGATCCTATGGGGCACAGGTGGATCCGGCGGTTCT
gltP	SRP	Synthetic	CCGAATTCATTAAAGAGGAGAAAGGTACCATGAATATCAAATTCAGTCTGGCATGGCAAATTCTCTTCGCTATGGTCTTGGGAATACTGTTGGGTAGCTACCTGCATTACCATTCGGATGGTGGATCCGGCGGTTCT
gltS	SRP	Synthetic	CCGAATTCATTAAAGAGGAGAAAGGTACCATGATGTCTTTACGCGATCCGCTGATGCTCGCATTCTTTGCAACCATCGGCCTGAACGCGAATATTGCAAGCCTTCGTGCGGGCGGTCGTGGTGGATCCGGCGGTTCT
glvC	SRP	Synthetic	CCGAATTCATTAAAGAGGAGAAAGGTACCATGCAGCGCTTTGGCGGCGCTATGTTTACGCCAGTTCTGCTCTTTCCTTTTGCGGGTATTGTGGTAGGTCTGGCGATTCTGTTGCAAAATGGTGGATCCGGCGGTTCT
gntP	SRP	Synthetic	CCGAATTCATTAAAGAGGAGAAAGGTACCATGCATGTCCTGAATATTTTGTGGGTGGTTTTCGGGATCGGATTGATGTTAGTCTTAAATTTGAAATTTAAAATCAATAGTATGGTGGCGGGTGGATCCGGCGGTTCT
gntT	SRP	Synthetic	CCGAATTCATTAAAGAGGAGAAAGGTACCATGATTTTACTTCTCCTCCTGATGATTCGGTTTAAGATGAACGGCTTCATTGCGCTGGTGCTTGTAGCACTGGCGGTGGGCCTGATGCAAGGTGGATCCGGCGGTTCT
gntU	SRP	Synthetic	CCGAATTCATTAAAGAGGAGAAAGGTACCATGACCACGCTGACTCTGGTGCTGACAGCGGTTGGTTCTGTGTTATTGCTATTGTTTCTCGTTATGAAAGCTCGCATGCACGCGTTTCTGGGTGGATCCGGCGGTTCT
gsiC	SRP	Synthetic	CCGAATTCATTAAAGAGGAGAAAGGTACCATGGTTATTAAACGCCTGCTCGGTCTGATCCCGACCCTGTTTATAGTGTCAGTACTGGTATTTCTGTTTGTGCACATGCTGCCGGGGGACGGTGGATCCGGCGGTTCT
gsiD	SRP	Synthetic	CCGAATTCATTAAAGAGGAGAAAGGTACCATGCGTCAGCATATGGCTATGACCGCAGCTTTGTTCGTTATCCTGTTGATCGTTGTGGCAATTTTTGCGAGATGGATTGCTCCGTACGACGGTGGATCCGGCGGTTCT
gspF	SRP	Synthetic	CCGAATTCATTAAAGAGGAGAAAGGTACCATGCTCATCCAATCTCTTATTTACCCATGCATGCTGACTACCGTGGCTATTGGCGTGGTCATTATATTGCTGACCGCGGTCGTACCCAAAGGTGGATCCGGCGGTTCT
gspO	SRP	Synthetic	CCGAATTCATTAAAGAGGAGAAAGGTACCATGATGCTGCTGCCTTTGTTTATACTGGTCGGCTTCATCGCGGATTATTTCGTTAATGCGATTGCGTATCATTTGTCTCCGCTGGAAGACGGTGGATCCGGCGGTTCT
gtrA	SRP	Synthetic	CCGAATTCATTAAAGAGGAGAAAGGTACCATGAAATATACCAGCATTGGCGTGCTGAACACACTCATTCATTGGGTTGTGTTCGGTGTCTGTATTTATGTTGCGCATACCAACCAAGCGGGTGGATCCGGCGGTTCT
gtrB	SRP	Synthetic	CCGAATTCATTAAAGAGGAGAAAGGTACCATGACCTTCCCTTTACGTATTTGGACCTACATTGGCCTGGTCGTAGCGTCAGTAGCATTTATTTATGGCGCGTGGATGATCTTGGACACCGGTGGATCCGGCGGTTCT
gtrS	SRP	Synthetic	CCGAATTCATTAAAGAGGAGAAAGGTACCATGAAAGCAATTAAGGTTAGTCTGTACATTAGCTTTGTGTTAATTATCTGCGCGTTATCAAAAAACATTATGATGCTGAATACCTCGGATGGTGGATCCGGCGGTTCT
gudP	SRP	Synthetic	CCGAATTCATTAAAGAGGAGAAAGGTACCATGAACGCGCGGTATTGGATAGTGGTAATGCTATTTATTGTGACGAGCTTCAATTACGGCGATCGTGCGACGCTGTCCATTGCGGGCTCTGGTGGATCCGGCGGTTCT
hcaT	SRP	Synthetic	CCGAATTCATTAAAGAGGAGAAAGGTACCATGAGTACACGATGGCTTGCGCTGGGCTATTTTACGTATTTCTTTAGCTACGGAATTTTCCTGCCATTCTGGAGTGTATGGTTAAAAGGCGGTGGATCCGGCGGTTCT
hdeD	SRP	Synthetic	CCGAATTCATTAAAGAGGAGAAAGGTACCATGCATCGTCGTGCGATCCAGTTTATCGCGGTGCTTCTGTTTATTGTGGGTCTTCTGTGTATTAGTTTCCCGTTTGTGTCAGGTGATATCGGTGGATCCGGCGGTTCT
hemY	SRP	Synthetic	CCGAATTCATTAAAGAGGAGAAAGGTACCATGCTTAAAGTGTTGCTGCTGTTCGTTCTTCTGATCGCGGGCATTGTTGTTGGCCCGATGATCGCGGGTCACCAAGGCTACGTCCTGATAGGTGGATCCGGCGGTTCT
hisM	SRP	Synthetic	CCGAATTCATTAAAGAGGAGAAAGGTACCATGTTTACGGGGGTGGCTATCACCCTGTGGTTGCTAATTCTGAGCGTAGTCATCGGGGGCGTGCTCGCGTTATTCCTGGCGATTGGTCGTGGTGGATCCGGCGGTTCT
hisQ	SRP	Synthetic	CCGAATTCATTAAAGAGGAGAAAGGTACCATGCAGGGCGCTTTAGTCACACTGGAACTTGCAATCTCCTCTGTTGTTCTCGCGGTTATCATAGGCCTGATTGGTGCGGGTGGTAAATTGGGTGGATCCGGCGGTTCT
hofC	SRP	Synthetic	CCGAATTCATTAAAGAGGAGAAAGGTACCATGGTAAAAAGTGCGCTGAGATACCCGATCATTATCCTAGCGATGGCTATCATGGTTGTGGTCGCGATGCTCCACTTCGTCCTACCGGAAGGTGGATCCGGCGGTTCT
hsrA	SRP	Synthetic	CCGAATTCATTAAAGAGGAGAAAGGTACCATGCGTTCAATGGCGGGTCTACCGTGGATTGCAGCGATGGCGTTTTTTATGCAAGCGCTTGATGCGACCATCCTGAACACCGCGCTTCCCGGTGGATCCGGCGGTTCT
htpX	SRP	Synthetic	CCGAATTCATTAAAGAGGAGAAAGGTACCATGATGAGAATTGCACTGTTCCTCCTGACGAACCTGGCGGTCATGGTAGTATTCGGCCTTGTACTCAGTCTCACCGGTATACAATCAAGTGGTGGATCCGGCGGTTCT
hyaA	SRP	Synthetic	CCGAATTCATTAAAGAGGAGAAAGGTACCATGGGAGTTACGCGGCGTTCCTTTCTGAAATACTGCTCACTCGCAGCGACCTCGTTGGGCTTAGGAGCGGGGATGGCACCAAAGATTGCGGGTGGATCCGGCGGTTCT
hyaC	SRP	Synthetic	CCGAATTCATTAAAGAGGAGAAAGGTACCATGGAAGCACCGGTTCGTATCTGGCATTGGCTGACCGTGCTTTGCATGGCAGTCCTCATGGTGACAGGCTACTTCATCGGTAAACCGCTGGGTGGATCCGGCGGTTCT
hybB	SRP	Synthetic	CCGAATTCATTAAAGAGGAGAAAGGTACCATGTTGGGTGGCAAGATCATCTCGAAACCTGTTATGATCTTTGGGCCACTAATCGTGATTTGCATGCTCCTGATCGTTAAACGACTGGTGGGTGGATCCGGCGGTTCT
hycC	SRP	Synthetic	CCGAATTCATTAAAGAGGAGAAAGGTACCATGAGTGCGATCTCCCTGATTAACAGCGGAGTCGCTTGGTTTGTGGCGGCGGCGGTACTTGCGTTCCTTTTTAGTTTCCAGAAAGCTCTGGGTGGATCCGGCGGTTCT
hycD	SRP	Synthetic	CCGAATTCATTAAAGAGGAGAAAGGTACCATGGTGCTGTATCCTTTAATTCAAGCGCTCGTTTTATTCGCAGTAGCACCGCTCCTGTCCGGTATTACCCGTGTAGCGCGCGCACGCTTGGGTGGATCCGGCGGTTCT
hyfB	SRP	Synthetic	CCGAATTCATTAAAGAGGAGAAAGGTACCATGGATGCATTACAGCTGCTTACGTGGTCCTTGATTCTCTACTTGTTCGCGAGCCTGGCGTCTTTATTTCTACTCGGTCTGGATCGCCTGGGTGGATCCGGCGGTTCT
hyfC	SRP	Synthetic	CCGAATTCATTAAAGAGGAGAAAGGTACCATGTGCGATGGGTACCTGGTCATTTTCGCATTAGCTCAAGCAGTGATTCTCCTGATGCTCACGCCGCTTTTTACCGGTATCTCACGTCAAGGTGGATCCGGCGGTTCT
hyfD	SRP	Synthetic	CCGAATTCATTAAAGAGGAGAAAGGTACCATGGAAAATTTAGCTTTGACCACGCTATTGCTGCCGTTCATTGGCGCGCTGGTGGTAAGCTTTTCGCCGCAGCGTCGCGCTGCGGAATGGGGTGGATCCGGCGGTTCT
hyfE	SRP	Synthetic	CCGAATTCATTAAAGAGGAGAAAGGTACCATGACTGGGTCTATGATCGTTAACAACCTGGCGGGTCTCATGATGCTGACCTCGTTATTTGTGATTAGCGTGAAATCATACCGTCTGTCAGGTGGATCCGGCGGTTCT
hyfF	SRP	Synthetic	CCGAATTCATTAAAGAGGAGAAAGGTACCATGAGCTATTCAGTCATGTTTGCGTTGCTGCTGCTGACTCCACTTCTGTTTTCTCTGCTGTGCTTTGCATGCCGTAAACGCCGCTTATCGGGTGGATCCGGCGGTTCT
idnT	SRP	Synthetic	CCGAATTCATTAAAGAGGAGAAAGGTACCATGGCGGGTGTGGCGCTGCTGCTGATTTTGATGATTGGCTTTAAAGTGAATGGGTTCATCGCGTTGGTTCTGGTGGCGGCGGTCGTGGGGGGTGGATCCGGCGGTTCT
kch	SRP	Synthetic	CCGAATTCATTAAAGAGGAGAAAGGTACCATGACATTGCGTCATGATATCCTCGCATTAGCGGTATTTCTGAACGGCCTTCTAATTTTTAAAACAATCTATGGTATGTCCGTGAACCTGGGTGGATCCGGCGGTTCT
kdgT	SRP	Synthetic	CCGAATTCATTAAAGAGGAGAAAGGTACCATGATCGAAAAAATTCCAGGTGGTATGATGCTGGTCCCTCTGTTCCTGGGGGCGCTGTGCCACACATTCTCACCGGGTGCGGGAAAATACGGTGGATCCGGCGGTTCT
kdpA	SRP	Synthetic	CCGAATTCATTAAAGAGGAGAAAGGTACCATGGCGGCGCAGGGTTTCCTGCTAATTGCGACGTTTTTACTGGTGCTGATGGTTCTCGCGCGCCCATTGGGTTCCGGCCTGGCGCGCCTGGGTGGATCCGGCGGTTCT
kdpB	SRP	Synthetic	CCGAATTCATTAAAGAGGAGAAAGGTACCATGCGTAACCCGGTCATGTTCATCGTGTGGATCGGCTCACTGCTTACAACCTGTATTTCAATCGCGATGGCATCGGGCGCGATGCCTGGCGGTGGATCCGGCGGTTCT
kdpD	SRP	Synthetic	CCGAATTCATTAAAGAGGAGAAAGGTACCATGTGGCGTGTACAGATCCAAGGATGCGTAGTGGCAGCGGCGCTGTGCGCAGTAATTACGCTGATTGCGATGCAATGGTTGATGGCGTTTGGTGGATCCGGCGGTTCT
kefA	SRP	Synthetic	CCGAATTCATTAAAGAGGAGAAAGGTACCATGAAAAGATCTCGTCATTTTGTTTTTAGTGCTTTTATCGCATTTGTATTCGTGTTACTGTGTCAGAATACTGCGTTTGCGCGCGCATCTGGTGGATCCGGCGGTTCT
kefB	SRP	Synthetic	CCGAATTCATTAAAGAGGAGAAAGGTACCATGGAAGGCTCTGATTTCCTGCTGGCGGGTGTGCTGTTTTTATTTGCGGCGGTGGCGGCGGTTCCGCTCGCGAGTCGCCTGGGCATCGGCGGTGGATCCGGCGGTTCT
kefC	SRP	Synthetic	CCGAATTCATTAAAGAGGAGAAAGGTACCATGGATTCACATACATTGATTCAGGCGCTGATTTATTTGGGCTCCGCTGCTCTGATCGTGCCTATCGCTGTACGCCTGGGCCTCGGTTCGGGTGGATCCGGCGGTTCT
kgtP	SRP	Synthetic	CCGAATTCATTAAAGAGGAGAAAGGTACCATGACTCGCCGCCGGATTTGGGCGATTGTGGGTGCTAGCTCCGGCAATTTGGTGGAATGGTTCGATTTTTACGTGTACAGTTTCTGCAGCGGTGGATCCGGCGGTTCT
kup	SRP	Synthetic	CCGAATTCATTAAAGAGGAGAAAGGTACCATGACCGATAATAAGCAAAGCCTGCCGGCGATCACCTTAGCGGCAATTGGCGTTGTGTATGGTGATATTGGCACTAGCCCGTTGTATACCGGTGGATCCGGCGGTTCT
lacY	SRP	Synthetic	CCGAATTCATTAAAGAGGAGAAAGGTACCATGTTCTGGATGTTCGGCCTGTTTTTTTTCTTCTACTTCTTTATAATGGGTGCGTATTTCCCTTTTTTCCCCATTTGGCTGCATGACATAGGTGGATCCGGCGGTTCT
lepB	SRP	Synthetic	CCGAATTCATTAAAGAGGAGAAAGGTACCATGGCGAATATGTTTGCGCTGATTCTGGTCATCGCGACCCTTGTTACCGGGATCCTGTGGTGCGTTGATAAATTTTTTTTTGCTCCGAAAGGTGGATCCGGCGGTTCT
leuE	SRP	Synthetic	CCGAATTCATTAAAGAGGAGAAAGGTACCATGGGCGTGCTCAATTATTGGACCTACCTTGTAGGCGCGATTTTCATTGTTCTGGTGCCGGGTCCTAACACCCTATTCGTGCTGAAAAACGGTGGATCCGGCGGTTCT
lfhA	SRP	Synthetic	CCGAATTCATTAAAGAGGAGAAAGGTACCATGGCGATTGCGGGCATGATGATTCTGGCAATTAACTTAATCGGGGGGGTTTGTATCGGGATATTTAAGTATAACTTAAGCGCGGACGCTGGTGGATCCGGCGGTTCT
lgt	SRP	Synthetic	CCGAATTCATTAAAGAGGAGAAAGGTACCATGTTTGACCCGGTGATTTTCTCAATCGGCCCTGTTGCGCTGCACTGGTACGGACTGATGTATCTGGTCGGTTTCATTTTCGCAATGTGGGGTGGATCCGGCGGTTCT
livH	SRP	Synthetic	CCGAATTCATTAAAGAGGAGAAAGGTACCATGCAGATGTTTAATGGTGTGACCCTGGGCAGTACTTATGCGTTAATTGCTATTGGGTATACTATGGTGTATGGTATTATCGGGATGATCGGTGGATCCGGCGGTTCT
livM	SRP	Synthetic	CCGAATTCATTAAAGAGGAGAAAGGTACCATGAAACCGATGCACATTGCGATGGCGCTCCTGAGCGCGGCGATGTTTTTTGTTCTGGCGGGGGTCTTTATGGGAGTGCAACTGGAACTGGGTGGATCCGGCGGTTCT
lldP	SRP	Synthetic	CCGAATTCATTAAAGAGGAGAAAGGTACCATGCAGAATTATGATCCGGCTGGCAATATCTGGCTGTCGTCACTGATTGCGTCTCTGCCGATTTTGTTTTTCTTCTTTGCGCTGATAAAAGGTGGATCCGGCGGTTCT
lnt	SRP	Synthetic	CCGAATTCATTAAAGAGGAGAAAGGTACCATGGAGCGCCAGCGTATTCGTTTACTGTTGGCACTCCTTTTTGGCGCGTGCGGTACCTTGGCATTTTCACCGTACGATGTGTGGCCGGCAGGTGGATCCGGCGGTTCT
lolC	SRP	Synthetic	CCGAATTCATTAAAGAGGAGAAAGGTACCATGCGCTTTGGGCGCTTCGTGTCCTGGCTGAGCACGATTGGGATCACGCTGGGAGTCATGGCTCTGGTGACCGTTCTGTCTGTGATGAACGGTGGATCCGGCGGTTCT
lolE	SRP	Synthetic	CCGAATTCATTAAAGAGGAGAAAGGTACCATGCGCCGTAGGGGCGGCATGGTCAGCCTGATTAGCGTTATCTCGACCATTGGGATTGCGTTAGGTGTTGCGGTACTGATCGTTGGCCTGGGTGGATCCGGCGGTTCT
lplT	SRP	Synthetic	CCGAATTCATTAAAGAGGAGAAAGGTACCATGGGAATGAAGGCAGTGATCGTAGCGCAATTTCTGTCAGCTTTTGGTGATAACGCGCTTCTGTTTGCGACGCTGGCGCTGTTAAAAGCGGGTGGATCCGGCGGTTCT
lptF	SRP	Synthetic	CCGAATTCATTAAAGAGGAGAAAGGTACCATGAAATCTCAACTGGCGATCCTTTTCATCTTATTGCTGATCTTCTTTTGCCAGAAACTGGTCAGAATACTTGGCGCAGCGGTGGATGGTGGTGGATCCGGCGGTTCT
lptG	SRP	Synthetic	CCGAATTCATTAAAGAGGAGAAAGGTACCATGGTGTTGGATCGTTATATCGGTAAAACCATTTTTACTACGATCATGATGACGCTGTTCATGTTAGTAAGCCTTAGCGGCATCATTAAAGGTGGATCCGGCGGTTCT
lpxT	SRP	Synthetic	CCGAATTCATTAAAGAGGAGAAAGGTACCATGCTGCCGCAAATCGTGCTGCTGAACATTGTGGGTTTGGCTTTGTTTTTGTCGTGGTATATCCCAGTTAATCATGGTTTCTGGCTGCCGGGTGGATCCGGCGGTTCT
lspA	SRP	Synthetic	CCGAATTCATTAAAGAGGAGAAAGGTACCATGGGCTTGCGTTGGCTTTGGCTCGTTGTGGTCGTCCTGATTATTGACCTGGGTTCCAAATATCTGATCCTGCAAAACTTTGCTCTGGGCGGTGGATCCGGCGGTTCT
lsrC	SRP	Synthetic	CCGAATTCATTAAAGAGGAGAAAGGTACCATGATTCAGAATAACCGCGAAATCACAGCGCTGTTGGCGGTGGTGCTACTGTTTGTTTTACCAGGATTCTTAGATCGGCAGTATCTCAGTGGTGGATCCGGCGGTTCT
lsrD	SRP	Synthetic	CCGAATTCATTAAAGAGGAGAAAGGTACCATGCGCATCCGCTACGGCTGGGAACTGGCGCTGGCGGCTCTTTTAGTCATTGAAATCGTTGCGTTCGGTGCAATTAACCCGCGTATGCTTGGTGGATCCGGCGGTTCT
lysP	SRP	Synthetic	CCGAATTCATTAAAGAGGAGAAAGGTACCATGCTGAAAGCGCGTCATCTCACCATGATTGCAATCGGTGGTTCCATCGGGACCGGCTTGTTCGTTGCAAGCGGTGCTACAATCTCCCAGGGTGGATCCGGCGGTTCT
macB	SRP	Synthetic	CCGAATTCATTAAAGAGGAGAAAGGTACCATGAAAATGCGTACACTGCTGACCATGCTAGGTATCATAATCGGTATTGCATCGGTTGTCTCAATCGTAGTGGTTGGCGACGCGGCGAAAGGTGGATCCGGCGGTTCT
malF	SRP	Synthetic	CCGAATTCATTAAAGAGGAGAAAGGTACCATGTCGGATGCGCTGAAATGGTCAGTTCTGGGTCTTTTGGGTCTGTTAGTGGGTTACCTTGTCGTGCTCATGTACGCGCAGGGCGAATATGGTGGATCCGGCGGTTCT
malG	SRP	Synthetic	CCGAATTCATTAAAGAGGAGAAAGGTACCATGCAGAAAGCACGGCTGTTCATCACCCATCTGCTGCTGCTGCTTTTTATTGCGGCAATCATGTTTCCACTGCTGATGGTTGTGGCGATCGGTGGATCCGGCGGTTCT
malX	SRP	Synthetic	CCGAATTCATTAAAGAGGAGAAAGGTACCATGCAACTGGGCAAGACGTTCATGCTGCCCGTCGCGCTGCTGAGCTTTTGTGGTATCATGTTAGGTATTGGTTCAAGCTTAAGTAGCCACGGTGGATCCGGCGGTTCT
manY	SRP	Synthetic	CCGAATTCATTAAAGAGGAGAAAGGTACCATGGAAATAACGACATTGCAGATTGTACTGGTTTTTATCGTAGCGTGTATCGCAGGAATGGGGAGCATTTTGGACGAATTCCAATTTCACGGTGGATCCGGCGGTTCT
manZ	SRP	Synthetic	CCGAATTCATTAAAGAGGAGAAAGGTACCATGGAAATTGACGACGGCGCAATCAACGGCATTAAAGTCGGCCTCATGGGACCGCTGGCGGGCGTTGGGGATCCGATTTTCTGGGGAACCGGTGGATCCGGCGGTTCT
marC	SRP	Synthetic	CCGAATTCATTAAAGAGGAGAAAGGTACCATGAAGGCGATTGGTTTGGGTTTAGTGGTGCTACTGCCCCTGGCGAATCCACTGACCACTGTAGCTTTATTTCTGGGCCTGGCGGGCAATGGTGGATCCGGCGGTTCT
mdfA	SRP	Synthetic	CCGAATTCATTAAAGAGGAGAAAGGTACCATGAGCGGCGCGCGACTGGGACGGCAAGCTTTACTGTTCCCGTTGTGTCTTGTTCTCTACGAATTTTCTACCTACATTGGCAACGACATGGGTGGATCCGGCGGTTCT
mdlA	SRP	Synthetic	CCGAATTCATTAAAGAGGAGAAAGGTACCATGCGGTATCTGGGTGCGGTCGCGCTGTTGGTAATCATCGCAATGCTGCAGCTTGTTCCTCCCAAGGTTGTGGGCATCGTCGTGGATGGGGGTGGATCCGGCGGTTCT
mdlB	SRP	Synthetic	CCGAATTCATTAAAGAGGAGAAAGGTACCATGCCATTAGGTATTGCGGTCCTGATGATGTGGGTTGCGGCAGCAGCAGAAGTTAGCGGCCCTCTGTTGATATCCTATTTTATTGACAACGGTGGATCCGGCGGTTCT
mdtB	SRP	Synthetic	CCGAATTCATTAAAGAGGAGAAAGGTACCATGGGGCCGAGTCGCCTGTTTATTATGCGTCCTGTTGCGACCACGTTGTTGATGGTAGCGATCTTACTGGCGGGGATCATTGGTTATCGCGGTGGATCCGGCGGTTCT
mdtC	SRP	Synthetic	CCGAATTCATTAAAGAGGAGAAAGGTACCATGTTTTTTGCGCTGTTTATCTACCGGCCGGTTGCGACTATTCTGCTGTCTGTGGCGATCACACTATGTGGGATTTTGGGATTCCGGATGGGTGGATCCGGCGGTTCT
mdtD	SRP	Synthetic	CCGAATTCATTAAAGAGGAGAAAGGTACCATGACGCGCTGGCAACTTTGGATCGTTGCGTTTGGTTTCTTTATGCAGTCTCTCGACACGACAATAGTCAATACTGCTCTGCCGAGCATGGGTGGATCCGGCGGTTCT
mdtF	SRP	Synthetic	CCGAATTCATTAAAGAGGAGAAAGGTACCATGATCGACCGTCCGGTCTTCGCTTGGGTGCTGGCGATTATCATGATGCTCGCGGGGGGTCTCGCGATCATGAACCTTCCGGTCGCGCAGGGTGGATCCGGCGGTTCT
mdtG	SRP	Synthetic	CCGAATTCATTAAAGAGGAGAAAGGTACCATGAAACGTAATCTGATCGTGGCTTGGCTGGGATGTTTCTTGACCGGAGCGGCGTTCTCTCTTGTGATGCCCTTTCTGCCGCTGTATGTTGGTGGATCCGGCGGTTCT
mdtH	SRP	Synthetic	CCGAATTCATTAAAGAGGAGAAAGGTACCATGAACCTGGGAAAATATTTCCTTTTAATCGATAACATGCTGGTGGTGCTGGGCTTTTTTGTTGTTTTCCCGTTAATCTCTATCCGCTTTGGTGGATCCGGCGGTTCT
mdtI	SRP	Synthetic	CCGAATTCATTAAAGAGGAGAAAGGTACCATGGAGTGGGTGCATGCGGCGTGGCTGGCGTTGGCGATCGTGCTGGAGATCGTTGCGAATGTTTTTCTGAAATTCTCGGATGGCTTTCGCGGTGGATCCGGCGGTTCT
mdtJ	SRP	Synthetic	CCGAATTCATTAAAGAGGAGAAAGGTACCATGTACATTTACTGGATCCTTCTGGGGCTGGCTATTGCGACTGAAATTACTGGAACCCTGAGTATGAAATGGGCGTCAGTGAGTGAGGGTGGTGGATCCGGCGGTTCT
mdtK	SRP	Synthetic	CCGAATTCATTAAAGAGGAGAAAGGTACCATGAAGTATATTTCAGAAGCGCGTCTGCTTTTGGCGTTAGCGATCCCTGTAATCCTGGCACAGATCGCGCAAACTGCGATGGGCTTTGTAGGTGGATCCGGCGGTTCT
mdtL	SRP	Synthetic	CCGAATTCATTAAAGAGGAGAAAGGTACCATGAGTCGTTTTCTGATCTGTTCCTTCGCGCTTGTTCTGCTCTATCCGGCGGGTATTGATATGTATCTGGTGGGCCTTCCGCGTATCGCGGGTGGATCCGGCGGTTCT
mdtM	SRP	Synthetic	CCGAATTCATTAAAGAGGAGAAAGGTACCATGCATGCGGCTACCTTGTTTTTCCCGATGGCACTGATTCTGTATGACTTCGCGGCTTACTTGAGTACCGATTTAATCCAGCCGGGTATCGGTGGATCCGGCGGTTCT
mdtO	SRP	Synthetic	CCGAATTCATTAAAGAGGAGAAAGGTACCATGGTTGGTTGTTTGCTTGTGATCCTTATCAGTATGACTTTCGAGATACCATTCGTAGCGCTGTCGCTGGCAGTCCTGTTTTACGGCATTGGTGGATCCGGCGGTTCT
melB	SRP	Synthetic	CCGAATTCATTAAAGAGGAGAAAGGTACCATGATGACCACTAAACTCTCGTATGGCTTTGGCGCGTTCGGTAAAGATTTTGCAATTGGGATCGTGTACATGTATTTAATGTATTATTATGGTGGATCCGGCGGTTCT
menA	SRP	Synthetic	CCGAATTCATTAAAGAGGAGAAAGGTACCATGCTGCGTCCGAAAACACTCCCCTTAGCGTTTGCGGCGATCATCGTAGGTACCGCGCTGGCGTGGTGGCAAGGCCATTTTGATCCTCTAGGTGGATCCGGCGGTTCT
metI	SRP	Synthetic	CCGAATTCATTAAAGAGGAGAAAGGTACCATGTGGGAAACGCTGGCGATGACGTTCGTGTCTGGGTTTTTTGGTTTTGTCATTGGTCTGCCTGTTGGGGTTCTGTTATATGTGACCAGAGGTGGATCCGGCGGTTCT
mglC	SRP	Synthetic	CCGAATTCATTAAAGAGGAGAAAGGTACCATGGGCGGGATCTATGTCGTCCTGTTGGTCCTGCTGGCGATTATCATCTTTCAAGACCCCACGTTTCTGTCGTTACTGAATCTGAGCAACGGTGGATCCGGCGGTTCT
mgtA	SRP	Synthetic	CCGAATTCATTAAAGAGGAGAAAGGTACCATGTATGCTACCGAAGACCTCTTCGCGGCGGGCGTGATTGCGTTGATGGTAGCAATTAGCACGCTGCTGAATTTTATCCAAGAAGCGCGTGGTGGATCCGGCGGTTCT
mhpT	SRP	Synthetic	CCGAATTCATTAAAGAGGAGAAAGGTACCATGAGTTCATCACGCTTGATGCTCACTATTGGGTTGTGCTTTCTGGTTGCGCTCATGGAGGGGCTGGATCTGCAGGCGGCGGGCATCGCAGGTGGATCCGGCGGTTCT
mlaE	SRP	Synthetic	CCGAATTCATTAAAGAGGAGAAAGGTACCATGCTGGTCAGACAGTTATATAACGTTGGGGTCCTGTCAATGCTGATCATCGTCGTGTCGGGTGTCTTCATCGGTATGGTACTGGGACTCGGTGGATCCGGCGGTTCT
mmuP	SRP	Synthetic	CCGAATTCATTAAAGAGGAGAAAGGTACCATGACCCGCCACCTTATCATGTTAAGTCTGGGAGGTGTTATAGGGACAGGCCTGTTTTTTAACACGGGTTACATCATTAGCACAACCGGCGGTGGATCCGGCGGTTCT
mngA	SRP	Synthetic	CCGAATTCATTAAAGAGGAGAAAGGTACCATGAGCGGCATCAGCTTTGCGGTTCCGCTGATCGTGGCGGGAGGGACTGTGCTGGCAGTAGCGGTTCTGTTGAGCCAGATTTTCGGTCTGGGTGGATCCGGCGGTTCT
mntH	SRP	Synthetic	CCGAATTCATTAAAGAGGAGAAAGGTACCATGCGCAAGATGCGCTTGGCACTGATGGGCCCTGCTTTCATCGCGGCAATTGGCTACATCGATCCTGGCAACTTCGCGACGAACATTCAAGGTGGATCCGGCGGTTCT
modB	SRP	Synthetic	CCGAATTCATTAAAGAGGAGAAAGGTACCATGGTGCTGTTGTCACTTAAGGTGAGCTCTTTGGCGGTTCTGTTCAGCCTGCCATTTGGTATTTTCTTCGCGTGGCTGTTGGTCCGTTGTGGTGGATCCGGCGGTTCT
motA	SRP	Synthetic	CCGAATTCATTAAAGAGGAGAAAGGTACCATGATCCTGTTGGGCTACCTTGTGGTCCTGGGTACTGTATTCGGCGGTTATTTAATGACTGGCGGCAGTTTAGGTGCATTGTATCAGCCTGGTGGATCCGGCGGTTCT
mraY	SRP	Synthetic	CCGAATTCATTAAAGAGGAGAAAGGTACCATGAAATATTATAGCGGGTTCAACGTTTTCTCGTACCTTACCTTCCGTGCGATCGTGTCTCTGCTGACAGCGCTGTTTATTTCCCTGTGGGGTGGATCCGGCGGTTCT
mrdB	SRP	Synthetic	CCGAATTCATTAAAGAGGAGAAAGGTACCATGTGGGATAAAGTGCATCTGGACCCGACGATGTTATTGATTCTCCTCGCGTTACTGGTCTATAGTGCGTTGGTGATTTGGTCGGCGTCTGGTGGATCCGGCGGTTCT
mreD	SRP	Synthetic	CCGAATTCATTAAAGAGGAGAAAGGTACCATGGCAAGCTATCGCTCGCAAGGCCGCTGGGTTATCTGGCTGTCTTTTCTCATTGCGCTGCTGTTACAAATCATGCCTTGGCCGGACAACGGTGGATCCGGCGGTTCT
msbA	SRP	Synthetic	CCGAATTCATTAAAGAGGAGAAAGGTACCATGTGGCCGACGATTGCTCCGTTCAAAGCGGGTCTGATTGTAGCGGGGGTAGCGCTCATCCTGAATGCTGCTTCCGATACGTTCATGTTAGGTGGATCCGGCGGTTCT
mscL	SRP	Synthetic	CCGAATTCATTAAAGAGGAGAAAGGTACCATGGTTGTGGACCTTGCGGTAGGTGTTATTATAGGCGCGGCTTTCGGCAAAATTGTTTCTTCGCTGGTCGCAGATATCATTATGCCGCCCGGTGGATCCGGCGGTTCT
mscM	SRP	Synthetic	CCGAATTCATTAAAGAGGAGAAAGGTACCATGACCACCAGCATGGTGATGATCTTCGGGATCATTTTTCTGACGGCTGTAGTGGTGCACATTATCTTGCATTGGGTCGTCCTTCGGACGGGTGGATCCGGCGGTTCT
mscS	SRP	Synthetic	CCGAATTCATTAAAGAGGAGAAAGGTACCATGGTGGCAAACCAGGCGTTGCTGCTCAGTTATGCAGTTAACATCGTTGCGGCGCTGGCGATTATTATCGTGGGGCTTATCATCGCGCGCGGTGGATCCGGCGGTTCT
mtlA	SRP	Synthetic	CCGAATTCATTAAAGAGGAGAAAGGTACCATGCTTTCTAATATGGTAATGCCAAACATTGGTGCGTTTATTGCGTGGGGCATCATAACAGCACTGTTCATCCCAACGGGTTGGTTGCCGGGTGGATCCGGCGGTTCT
mtr	SRP	Synthetic	CCGAATTCATTAAAGAGGAGAAAGGTACCATGACCTCTCCGAGCCTCCTGGGAGGCGTTGTTATTATCGGAGGTACAATTATTGGCGCGGGCATGTTCTCGCTGCCTGTTGTCATGAGCGGTGGATCCGGCGGTTCT
murJ	SRP	Synthetic	CCGAATTCATTAAAGAGGAGAAAGGTACCATGGGTTTTGCGCGTGACGCGATCGTGGCGCGCATTTTTGGAGCGGGGATGGCTACCGATGCGTTCTTCGTAGCATTTAAACTGCCGAACGGTGGATCCGGCGGTTCT
murP	SRP	Synthetic	CCGAATTCATTAAAGAGGAGAAAGGTACCATGTTCGCGACAATATTTACCCCACTAATCCCTGGTTTTATCGCGGCTGGCCTGTTGCTGGGCATTGCAACTCTTATAGCTACCGTCATGGGTGGATCCGGCGGTTCT
nagE	SRP	Synthetic	CCGAATTCATTAAAGAGGAGAAAGGTACCATGCTGCTTAACGTGGCGTTTATCGCGCAGGCTGGTGGCGCGATCTTTGACAACCTGGCACTGATTTTCGCGATTGGGGTGGCGTCGTCTGGTGGATCCGGCGGTTCT
nanT	SRP	Synthetic	CCGAATTCATTAAAGAGGAGAAAGGTACCATGGCGCAGTGGCGTGCGTTTTCCGCGGCGTGGCTGGGCTACCTGCTGGACGGCTTTGACTTTGTCCTGATAGCGCTAGTCTTGACGGAAGGTGGATCCGGCGGTTCT
napH	SRP	Synthetic	CCGAATTCATTAAAGAGGAGAAAGGTACCATGGTTCTGCGCCGTCTGTGCCAGTTTTTCGTCTTGGGTATGTTCCTGTCGGGTCCATGGTTCGGTGTGTGGATCTTGCATGGTAACTATGGTGGATCCGGCGGTTCT
narI	SRP	Synthetic	CCGAATTCATTAAAGAGGAGAAAGGTACCATGCAATTCCTGAATATGTTCTTTTTTGATATCTATCCCTACATCGCGGGCGCGGTCTTTCTGATCGGCAGCTGGCTGCGTTATGATTATGGTGGATCCGGCGGTTCT
narK	SRP	Synthetic	CCGAATTCATTAAAGAGGAGAAAGGTACCATGGCGTCGCGCAATCTTTGGATCAGCGTTCCTTGTTTGCTGCTGGCGTTTTGTGTGTGGATGCTGTTTAGCGCAGTTGCGGTTAACTTAGGTGGATCCGGCGGTTCT
narQ	SRP	Synthetic	CCGAATTCATTAAAGAGGAGAAAGGTACCATGCTTGCTAGAGCGTTTTTTTATATTGTTCTGCTGTCGATACTGTCCACGGGTATTGCGCTACTGACCTTGGCGAGCAGCTTACGCGACGGTGGATCCGGCGGTTCT
narU	SRP	Synthetic	CCGAATTCATTAAAGAGGAGAAAGGTACCATGGCGCGCCGTAACCTTTGGATTAGTGTTAGCTGTCTCCTGCTAGCGTTTTGCGTGTGGATGCTGTTTAGCGCGGTGACGGTTAATCTCGGTGGATCCGGCGGTTCT
narV	SRP	Synthetic	CCGAATTCATTAAAGAGGAGAAAGGTACCATGTTAAATGTCTTTTTTTATGACATTTACCCATACATCTGTGCAACAGTATTTTTTCTTGGCAGCTGGCTGCGCTACGACTACGGCCAGGGTGGATCCGGCGGTTCT
narX	SRP	Synthetic	CCGAATTCATTAAAGAGGAGAAAGGTACCATGTTAGTGAACCAAGTTGCGTTGATTGTCCTGCTGAGCACGGCGATCGGTTTAGCAGGCATGGCGGTCAGCGGGTGGCTGGTGCAAGGCGGTGGATCCGGCGGTTCT
nepI	SRP	Synthetic	CCGAATTCATTAAAGAGGAGAAAGGTACCATGCGTCCTAATTGGTCAGCGGTGTTTTCGGTGGCGTTTTGCGTTGCATGCCTGATCATTGTGGAGTTTCTGCCAGTTAGCTTACTGACTGGTGGATCCGGCGGTTCT
nfrB	SRP	Synthetic	CCGAATTCATTAAAGAGGAGAAAGGTACCATGAAGGTGATTGCGATCACCCTTGCGGTGATCATGTTCATCAGCGGGCTGGACGACTTCTTCATCGACGTGGTTTACTGGGTACGCCGTGGTGGATCCGGCGGTTCT
nhaA	SRP	Synthetic	CCGAATTCATTAAAGAGGAGAAAGGTACCATGCACTTACACCGTTTTTTCAGCAGCGATGCAAGTGGGGGTATCATTCTGATTATCGCGGCGATTTTAGCAATGATTATGGCGAATTCAGGTGGATCCGGCGGTTCT
nhaB	SRP	Synthetic	CCGAATTCATTAAAGAGGAGAAAGGTACCATGAAATTGGCATTGATCATCTTCTTGATTGTCAATCCGCTGATCTTTCTAATTAGCCCGTTTGTAGCGGGCTGGCTGCTTGTGGCGGAGGGTGGATCCGGCGGTTCT
nikB	SRP	Synthetic	CCGAATTCATTAAAGAGGAGAAAGGTACCATGGTTCTCCGCCGATTTCTGCTGCTTATCCCAATGGTTTTAGCGGCAAGCGTTATTATATTTCTGATGTTACGTCTCGGCACGGGCGATGGTGGATCCGGCGGTTCT
nikC	SRP	Synthetic	CCGAATTCATTAAAGAGGAGAAAGGTACCATGCGTTGGTCAGTACGCCTCGCTCTGATTATCATTGCGTTGCTCGCGCTGATTGCTTTGACCAGTCAATGGTGGCTCCCGTATGATCCGGGTGGATCCGGCGGTTCT
nirC	SRP	Synthetic	CCGAATTCATTAAAGAGGAGAAAGGTACCATGAACAACCCGTTAGGGTTTTGGGTTAGCAGCGCGATGGCAGGCGCGTACGTTGGTCTGGGGATTATTTTGATTTTTACGCTTGGTAATGGTGGATCCGGCGGTTCT
nrfD	SRP	Synthetic	CCGAATTCATTAAAGAGGAGAAAGGTACCATGTCACTGGTTTGGGATTGGCCGATCGCTATTTACCTGTTCCTGATCGGCATTAGCGCAGGTTTGGTTACCCTGGCGGTGCTGCTGCGCGGTGGATCCGGCGGTTCT
nrfE	SRP	Synthetic	CCGAATTCATTAAAGAGGAGAAAGGTACCATGGCGATGATGCGGCTGACCTGTATCGGCATCTTGGCGCAATTCGCGCTGCTGCTGCTTGCGTTTGGTGTCTTGACCTACTGCTTTCTTGGTGGATCCGGCGGTTCT
nuoA	SRP	Synthetic	CCGAATTCATTAAAGAGGAGAAAGGTACCATGGCTCACCATTGGGCTTTTGCAATTTTTCTGATAGTAGCGATTGGGCTTTGTTGTTTGATGTTGGTGGGCGGCTGGTTCCTTGGCGGTGGTGGATCCGGCGGTTCT
nuoH	SRP	Synthetic	CCGAATTCATTAAAGAGGAGAAAGGTACCATGCCCGAATTAATTGAAATTCTGCTGACCATTCTGAAAGCGGTCGTGATCCTGCTGGTTGTGGTCACGTGCGGGGCTTTTATGAGCTTCGGTGGATCCGGCGGTTCT
nuoJ	SRP	Synthetic	CCGAATTCATTAAAGAGGAGAAAGGTACCATGGAGTTTGCGTTTTACATCTGCGGACTTATTGCGATCTTAGCGACCCTGCGTGTCATCACCCACACTAACCCGGTTCACGCGCTACTGGGTGGATCCGGCGGTTCT
nuoK	SRP	Synthetic	CCGAATTCATTAAAGAGGAGAAAGGTACCATGATCCCGCTGCAACACGGTTTGATTCTTGCGGCGATCCTCTTTGTCCTGGGCCTTACTGGTTTGGTCATTCGCCGCAACCTGCTCTTTGGTGGATCCGGCGGTTCT
nuoL	SRP	Synthetic	CCGAATTCATTAAAGAGGAGAAAGGTACCATGAACATGCTGGCGCTGACCATTATCTTACCGCTGATCGGATTCGTGCTCCTGGCTTTTTCCCGTGGTCGGTGGAGCGAGAATGTGAGTGGTGGATCCGGCGGTTCT
nuoM	SRP	Synthetic	CCGAATTCATTAAAGAGGAGAAAGGTACCATGCTGCTGCCGTGGCTTATTTTGATTCCGTTCATTGGGGGCTTCCTGTGTTGGCAAACCGAACGCTTTGGTGTGAAAGTTCCACGTTGGGGTGGATCCGGCGGTTCT
nuoN	SRP	Synthetic	CCGAATTCATTAAAGAGGAGAAAGGTACCATGCCGCAAAATCTGATAGCGCTTTTACCGCTGTTGATTGTTGGCCTGACCGTGGTTGTGGTCATGCTGTCGATTGCGTGGCGCCGGAACGGTGGATCCGGCGGTTCT
nupC	SRP	Synthetic	CCGAATTCATTAAAGAGGAGAAAGGTACCATGGATCGCGTGCTCCACTTCGTACTGGCGCTGGCGGTGGTGGCAATCTTAGCACTGCTCGTTTCTTCGGACCGTAAAAAAATTCGTATCGGTGGATCCGGCGGTTCT
nupG	SRP	Synthetic	CCGAATTCATTAAAGAGGAGAAAGGTACCATGTTGAAGCTGCAACTGAAAATCTTATCTTTTCTGCAGTTCTGTTTATGGGGTAGTTGGCTGACAACGCTGGGTTCATACATGTTCGTTGGTGGATCCGGCGGTTCT
nupX	SRP	Synthetic	CCGAATTCATTAAAGAGGAGAAAGGTACCATGGATGTGATGCGCTCTGTCCTGGGGATGGTTGTGCTACTGACGATCGCGTTCCTGCTAAGTGTAAACAAAAAAAAAATCAGTCTGCGTGGTGGATCCGGCGGTTCT
opgB	SRP	Synthetic	CCGAATTCATTAAAGAGGAGAAAGGTACCATGTCTGAGCTACTGAGTTTTGCGCTGTTCCTGGCATCCGTGCTCATCTACGCGTGGAAAGCGGGTCGCAATACCTGGTGGTTCGCAGCGGGTGGATCCGGCGGTTCT
opgC	SRP	Synthetic	CCGAATTCATTAAAGAGGAGAAAGGTACCATGGACTCCATACGTGCATGGCTGATGCTTCTGGGCATTCCGTTTCATATTAGTCTGATATATTCTAGCCATACCTGGCACGTTAACTCCGGTGGATCCGGCGGTTCT
opgH	SRP	Synthetic	CCGAATTCATTAAAGAGGAGAAAGGTACCATGGTGGGCACCATTCGCCGCTATATTCTTCTCATTCTGACCTTAGCGCAGACGGTTGTAGCGACTTGGTACATGAAAACTATCCTGCCTGGTGGATCCGGCGGTTCT
oppB	SRP	Synthetic	CCGAATTCATTAAAGAGGAGAAAGGTACCATGCGGCGCTGTCTCGAAGCGATTCCGACGCTGTTCATTCTGATCACAATCAGCTTTTTCATGATGCGTCTCGCGCCTGGCAGCCCGTTTGGTGGATCCGGCGGTTCT
oppC	SRP	Synthetic	CCGAATTCATTAAAGAGGAGAAAGGTACCATGAACCGGGCGGCGGTTGCGTCACTGATCGTCTTAGTGCTGATCGCGCTCTTTGTGATTCTGGCACCTATGCTGAGCCAGTTTGCGTATGGTGGATCCGGCGGTTCT
panF	SRP	Synthetic	CCGAATTCATTAAAGAGGAGAAAGGTACCATGCAGCTGGAAGTGATCCTGCCTCTTGTGGCATATCTGGTAGTAGTGTTTGGGATCAGCGTGTACGCGATGCGCAAACGTAGCACAGGCGGTGGATCCGGCGGTTCT
pgaC	SRP	Synthetic	CCGAATTCATTAAAGAGGAGAAAGGTACCATGATTAACCGTATTGTTAGCTTTTTCATTTTGTGCCTTGTACTCTGTATTCCCTTGTGTGTAGCGTATTTTCACTCTGGTGAGCTGATGGGTGGATCCGGCGGTTCT
pgaD	SRP	Synthetic	CCGAATTCATTAAAGAGGAGAAAGGTACCATGCGCCAAAGCCCGGTGCGTTTGCTGGTGGATTATGTCGCAACCACGATTCTCTGGACCCTATTCGCTTTGTTCATCTTTCTTTTCGCAGGTGGATCCGGCGGTTCT
pgpA	SRP	Synthetic	CCGAATTCATTAAAGAGGAGAAAGGTACCATGATGTCGAACCCGTGGCATTTACTCGCGGTCGGTTTCGGCTCGGGTCTGAGCCCGATCGTGCCGGGCACTATGGGGAGCCTCGCGGCGGGTGGATCCGGCGGTTCT
pgpB	SRP	Synthetic	CCGAATTCATTAAAGAGGAGAAAGGTACCATGTCCATTGCACGCCGTACCGCGGTTGGAGCGGCACTGTTATTGGTTATGCCTGTAGCGGTGTGGATTTCTGGTTGGCGCTGGCAGCCTGGTGGATCCGGCGGTTCT
pgsA	SRP	Synthetic	CCGAATTCATTAAAGAGGAGAAAGGTACCATGTTTAACATTCCTACCCTCCTGACACTGTTCCGTGTTATTCTGATCCCATTCTTCGTGCTGGTTTTCTATTTACCGGTAACGTGGTCCGGTGGATCCGGCGGTTCT
pheP	SRP	Synthetic	CCGAATTCATTAAAGAGGAGAAAGGTACCATGAATCGCCATATCCAACTGATTGCGCTGGGCGGCGCGATAGGTACCGGTCTGTTTCTGGGCATTGGTCCGGCTATACAGATGGCGGGCGGTGGATCCGGCGGTTCT
phnE	SRP	Synthetic	CCGAATTCATTAAAGAGGAGAAAGGTACCATGCCACCGAAACGTAGTTGGTTTTCACTGTTGTCATGGGCGGTGGTTCTGGCAGTTTTGGTGGTGTCCTGGCAGGGCGCAGAAATGGCAGGTGGATCCGGCGGTTCT
phoQ	SRP	Synthetic	CCGAATTCATTAAAGAGGAGAAAGGTACCATGCGTTTCCTGCTGGCGACCGCGGCAGTAGTACTGGTGTTAAGCCTGGCGTATGGCATGGTAGCACTGATTGGTTACTCTGTTTCGTTTGGTGGATCCGGCGGTTCT
pitA	SRP	Synthetic	CCGAATTCATTAAAGAGGAGAAAGGTACCATGGCTGGTTTAGACTTACATACCGGACTACTGCTGCTCCTGGCGCTGGCGTTCGTCCTCTTTTACGAAGCGATTAACGGCTTCCACGATGGTGGATCCGGCGGTTCT
pitB	SRP	Synthetic	CCGAATTCATTAAAGAGGAGAAAGGTACCATGGTGGGTTTGGACATTTATACGGGTCTTCTGTTACTGCTGGCGCTGGCGTTTGTTTTATTTTACGAAGCGATTAATGGTTTCCACGATGGTGGATCCGGCGGTTCT
plaP	SRP	Synthetic	CCGAATTCATTAAAGAGGAGAAAGGTACCATGGTGGAGTTACGCAAGACATTGACGCTGGTCCCCGTGGTAATGATGGGTCTGGCTTACATGCAGCCGATGACGCTCTTTGACACCTTCGGTGGATCCGGCGGTTCT
plsY	SRP	Synthetic	CCGAATTCATTAAAGAGGAGAAAGGTACCATGAGCGCAATAGCGCCGGGCATGATCTTGATTGCTTACTTATGTGGCTCCATCTCATCTGCGATTTTAGTCTGCCGCCTGTGCGGTCTGGGTGGATCCGGCGGTTCT
pntA	SRP	Synthetic	CCGAATTCATTAAAGAGGAGAAAGGTACCATGCCAGCGAAAGTGATGGTGATTGGAGCGGGCGTGGCAGGGTTAGCGGCAATCGGTGCGGCTAATTCTTTAGGTGCGATTGTTCGTGCAGGTGGATCCGGCGGTTCT
pntB	SRP	Synthetic	CCGAATTCATTAAAGAGGAGAAAGGTACCATGAGTGGTGGGTTGGTCACAGCGGCGTACATTGTTGCGGCGATTTTATTCATCTTCTCGCTGGCGGGTCTGAGTAAACATGAAACATCTGGTGGATCCGGCGGTTCT
pnuC	SRP	Synthetic	CCGAATTCATTAAAGAGGAGAAAGGTACCATGGGAGCGGGAGGTTATGATCTATCATGGATCGAAGCGGTAGGCACGATTGCAGGTTTGCTGTGTATTGGTCTAGCGAGCCTGGAAAAGGGTGGATCCGGCGGTTCT
potB	SRP	Synthetic	CCGAATTCATTAAAGAGGAGAAAGGTACCATGATTGTGACGATCGTGGGCTGGCTGGTTCTCTTCGTATTTCTGCCTAACCTGATGATTATTGGCACGTCCTTCCTGACCCGTGATGATGGTGGATCCGGCGGTTCT
potC	SRP	Synthetic	CCGAATTCATTAAAGAGGAGAAAGGTACCATGATAGGCCGTCTGTTACGCGGCGGCTTTATGACGGCGATTTATGCGTACCTGTACATTCCGATTATTATCCTGATTGTGAATTCGTTCGGTGGATCCGGCGGTTCT
potE	SRP	Synthetic	CCGAATTCATTAAAGAGGAGAAAGGTACCATGAAGAGCAACAAGATGGGCGTCGTCCAATTAACCATACTGACTATGGTTAATATGATGGGCAGCGGTATTATTATGCTGCCAACGAAAGGTGGATCCGGCGGTTCT
potH	SRP	Synthetic	CCGAATTCATTAAAGAGGAGAAAGGTACCATGCATGGCCGTAAACTGGTGATTGCACTGCCCTACATTTGGCTGATTTTGTTGTTTTTGTTGCCTTTCTTAATCGTGTTCAAAATTTCTGGTGGATCCGGCGGTTCT
potI	SRP	Synthetic	CCGAATTCATTAAAGAGGAGAAAGGTACCATGAGCCCGTGGCGTATTGTTATTTTGCTTCTGGGTTTTACCTTCTTATACGCGCCGATGCTGATGCTGGTCATATATTCTTTTAATAGTGGTGGATCCGGCGGTTCT
pppA	SRP	Synthetic	CCGAATTCATTAAAGAGGAGAAAGGTACCATGACCGCGATGCCGGTGCTGGCGACCGTCGGCGGCCTCATAATTGGCAGCTTTCTGAACGTGGTGATTTGGCGTTACCCCATCATGCTGGGTGGATCCGGCGGTTCT
pqiA	SRP	Synthetic	CCGAATTCATTAAAGAGGAGAAAGGTACCATGCAACGCCCGACTGCGTATGCATTGGCAGCGCTTTTCATGCTGCTGTTAAGTAACCTTTTCCCGTTCGTTAATATGAACGTTGCGGGCGGTGGATCCGGCGGTTCT
proP	SRP	Synthetic	CCGAATTCATTAAAGAGGAGAAAGGTACCATGGCGATCACCGCGGCTAGCCTTGGGAACGCGATGGAATGGTTTGATTTCGGCGTATATGGGTTCGTGGCGTATGCACTGGGGAAAGTGGGTGGATCCGGCGGTTCT
proW	SRP	Synthetic	CCGAATTCATTAAAGAGGAGAAAGGTACCATGGTTGATTATATTTTAAACGGGTTTCAACAGCTGCTGCTGGGTATGCCTGCGCCGGTCGCGATTATCGTTTTCGCATTAATTGCGTGGGGTGGATCCGGCGGTTCT
proY	SRP	Synthetic	CCGAATTCATTAAAGAGGAGAAAGGTACCATGGGACTGAGTACGCGTCATATCCGCTTTATGGCGCTGGGTAGTGCAATTGGCACGGGCTTGTTCTATGGCTCGGCGGATGCGATTAAAGGTGGATCCGGCGGTTCT
psiE	SRP	Synthetic	CCGAATTCATTAAAGAGGAGAAAGGTACCATGGTCGAATTCATTTCCACCATTCTGCAGACCGTTCTGAACCTGGGCCTGCTGTGCCTTGGCCTAATCCTTGTCGTGTTTCTGGGTAAGGGTGGATCCGGCGGTTCT
pspG	SRP	Synthetic	CCGAATTCATTAAAGAGGAGAAAGGTACCATGGAACTGCTGTTTGTAATTGGTTTTTTTGTAATGCTGATGGTGACGGGCGTGTCACTGCTTGGCATCATCGCGGCACTTGTGGTAGCGGGTGGATCCGGCGGTTCT
pstA	SRP	Synthetic	CCGAATTCATTAAAGAGGAGAAAGGTACCATGCTGAAAAATCGTATCGCACTCACCTTATCAATGGCGACCATGGCGTTTGGTTTGTTTTGGTTGATCTGGATTTTGATGAGTACAATCGGTGGATCCGGCGGTTCT
pstC	SRP	Synthetic	CCGAATTCATTAAAGAGGAGAAAGGTACCATGATAATTTTTAGCGTCCTGGTCAAACTGGCGGCGCTCATTGTACTGCTCATGCTGGGTGGGATAATCGTTAGCCTGATCATTTCCTCAGGTGGATCCGGCGGTTCT
psuT	SRP	Synthetic	CCGAATTCATTAAAGAGGAGAAAGGTACCATGGACATTATGCGTTCTGTGGTCGGCATGGTGGTGCTGCTGGCGATCGCGTTTCTGCTGAGCGTAAATAAAAAGTCGATCAGTCTGCGCGGTGGATCCGGCGGTTCT
ptsG	SRP	Synthetic	CCGAATTCATTAAAGAGGAGAAAGGTACCATGATGCTCCCGGTGTCGGTGTTGCCGATTGCGGGCATTCTCCTGGGCGTGGGAAGCGCTAATTTTAGCTGGCTGCCCGCGGTTGTGTCTGGTGGATCCGGCGGTTCT
purP	SRP	Synthetic	CCGAATTCATTAAAGAGGAGAAAGGTACCATGACGACGGCACGTACGGAAGTAATTGCGGGTTTCACCACGTTCTTGACCATGGTCTATATCGTCTTCGTTAACCCGCAAATTCTGGGCGGTGGATCCGGCGGTTCT
putP	SRP	Synthetic	CCGAATTCATTAAAGAGGAGAAAGGTACCATGGCAATCTCTACGCCTATGCTGGTTACGTTCTGCGTCTATATCTTTGGGATGATCCTGATTGGTTTCATCGCTTGGCGCTCCACGAAAGGTGGATCCGGCGGTTCT
puuP	SRP	Synthetic	CCGAATTCATTAAAGAGGAGAAAGGTACCATGACGCGCCTGCGCAAATCGCTAAAACTGTGGCAGGTGGTGATGATGGGCTTGGCGTACCTGACCCCGATGACCGTATTTGATACGTTTGGTGGATCCGGCGGTTCT
qseC	SRP	Synthetic	CCGAATTCATTAAAGAGGAGAAAGGTACCATGCGCCTGAGCCTGCGTGTGCGTTTGACCCTGATTTTCCTGATTTTGGCGTCAGTTACTTGGTTGTTGTCATCGTTCGTCGCGTGGAAAGGTGGATCCGGCGGTTCT
rarD	SRP	Synthetic	CCGAATTCATTAAAGAGGAGAAAGGTACCATGCAGGGTGTCTTGTTGGCGCTGGCGGCGTATTTCATTTGGGGTATTGCACCGGCGTATTTCAAACTGATCTATTATGTCCCAGCGGATGGTGGATCCGGCGGTTCT
rbbA	SRP	Synthetic	CCGAATTCATTAAAGAGGAGAAAGGTACCATGAGCCTGCCTGCTATCGTCCCGGCGGTGATCCCGCTTCTCTTAATGATGATCCCCAGTATGCTGTCGGCATTAAGCGTGGTCCGCGAAGGTGGATCCGGCGGTTCT
rbsC	SRP	Synthetic	CCGAATTCATTAAAGAGGAGAAAGGTACCATGCTGATGGAACAGAAATCATTGATCGCGTTACTGGTCCTGATCGCGATAGTATCCACGTTATCACCGAACTTCTTCACAATCAACAACGGTGGATCCGGCGGTTCT
rcnA	SRP	Synthetic	CCGAATTCATTAAAGAGGAGAAAGGTACCATGACATTGCTGCAACAGGGGAACGCGTGGTTTTTTATCCCCTCAGCGATCCTGCTGGGTGCGCTGCATGGTCTCGAGCCAGGGCATAGCGGTGGATCCGGCGGTTCT
rcsC	SRP	Synthetic	CCGAATTCATTAAAGAGGAGAAAGGTACCATGTACATGTTTCGCGCTTTAGCGCTGGTACTCTGGCTGCTGATTGCATTTTCCAGCGTTTTCTACATTGTTAATGCGCTCCACCAACGCGGTGGATCCGGCGGTTCT
rfaL	SRP	Synthetic	CCGAATTCATTAAAGAGGAGAAAGGTACCATGACACTGAAATCCTCCATGATATTGGAGATTATCACGTATATCTTATGCTTCTTCTCGATGATTATTGCGTTTGTCGATAATACCTTTGGTGGATCCGGCGGTTCT
rfbX	SRP	Synthetic	CCGAATTCATTAAAGAGGAGAAAGGTACCATGTTACGCCGCAATGTGATCTATTTAGCAGTTGTTCAAGGTAGCAATTATCTGTTACCGCTGCTGACTTTCCCGTATCTAGTACGTACGGGTGGATCCGGCGGTTCT
rfc	SRP	Synthetic	CCGAATTCATTAAAGAGGAGAAAGGTACCATGATTTACCTTGTGATTTCTGTGTTTCTGATTACAGCTTTTATCTGCCTGTATCTTAAAAAAGATATCTTTTACCCAGCGGTTTGCGTCGGTGGATCCGGCGGTTCT
rfe	SRP	Synthetic	CCGAATTCATTAAAGAGGAGAAAGGTACCATGAATCTACTGACCGTCAGCACCGACCTGATTAGTATTTTTTTGTTTACGACACTGTTCCTCTTTTTCGCGCGGAAGGTAGCTAAGAAGGGTGGATCCGGCGGTTCT
rhaT	SRP	Synthetic	CCGAATTCATTAAAGAGGAGAAAGGTACCATGAGCAATGCGATCACGATGGGCATCTTCTGGCATCTGATCGGGGCGGCGAGCGCGGCGTGCTTTTATGCACCGTTTAAAAAAGTAAAAGGTGGATCCGGCGGTTCT
rhmT	SRP	Synthetic	CCGAATTCATTAAAGAGGAGAAAGGTACCATGGATGCGGTGGTCAAAAAAAACCGTGTTCGTCTAATTCCGTTTATGCTGGCGCTTTATGTACTTGCGTTTCTGGACCGTAGTAACATCGGTGGATCCGGCGGTTCT
rhtA	SRP	Synthetic	CCGAATTCATTAAAGAGGAGAAAGGTACCATGCTCCGTAAAATGCCGGTTTGGCTGCCTATAGTCATTTTGCTCGTGGCGATGGCAAGCATTCAAGGTGGAGCGTCGCTGGCGAAATCCGGTGGATCCGGCGGTTCT
rhtB	SRP	Synthetic	CCGAATTCATTAAAGAGGAGAAAGGTACCATGCTGGAGTGGTGGTTCGCGTATCTACTTACTAGCATAATCCTCTCGCTTAGCCCGGGGAGTGGCGCGATTAATACCATGACGACCTCCGGTGGATCCGGCGGTTCT
rhtC	SRP	Synthetic	CCGAATTCATTAAAGAGGAGAAAGGTACCATGTTAATGTTGTTCCTTACCGTTGCAATGGTCCATATAGTAGCGCTGATGTCGCCCGGGCCGGATTTCTTTTTCGTTAGCCAGACGGCTGGTGGATCCGGCGGTTCT
rseC	SRP	Synthetic	CCGAATTCATTAAAGAGGAGAAAGGTACCATGATCGCTGAAGGTAGTCTCCTGTCAAGCGCGCTGCTGGTGTATATGAGCCCTTTAGTGGGCTTATTTTTGATAGCGTCCCTGTTCCAGGGTGGATCCGGCGGTTCT
rseP	SRP	Synthetic	CCGAATTCATTAAAGAGGAGAAAGGTACCATGCTGTCGTTTTTATGGGACCTTGCTTCGTTCATAGTCGCGCTTGGTGTGTTGATCACTGTTCATGAATTCGGGCACTTCTGGGTTGCAGGTGGATCCGGCGGTTCT
rstB	SRP	Synthetic	CCGAATTCATTAAAGAGGAGAAAGGTACCATGAAAAAACTCTTCATTCAGTTTTACCTGCTCCTGTTCGTTTGTTTCTTAGTGATGTCTCTGCTGGTTGGTTTGGTTTACAAATTTACGGGTGGATCCGGCGGTTCT
rsxA	SRP	Synthetic	CCGAATTCATTAAAGAGGAGAAAGGTACCATGACAGACTATCTGCTGTTATTCGTGGGCACCGTACTTGTTAATAATTTCGTTTTAGTTAAATTCCTAGGTTTGTGTCCATTCATGGGCGGTGGATCCGGCGGTTCT
rsxD	SRP	Synthetic	CCGAATTCATTAAAGAGGAGAAAGGTACCATGCGCCAAACCAGTCGGATCATGCTGTTGGTCCTCCTGGCGGCGGTGCCGGGCATTGCGGCGCAGCTGTGGTTCTTTGGCTGGGGCACCGGTGGATCCGGCGGTTCT
rsxE	SRP	Synthetic	CCGAATTCATTAAAGAGGAGAAAGGTACCATGGCAGTCACCTCGACTGCGACGAACGCACTGGGATTGGGCCTGGCAACCACCTTGGTGCTGACCCTGACGAACTTGACCATTAGCACAGGTGGATCCGGCGGTTCT
rtn	SRP	Synthetic	CCGAATTCATTAAAGAGGAGAAAGGTACCATGTTCGGCCGCAAATTATTGCTGACGTGCATTGTAGCAGGTGTTATGATCGCAATCTTAGTGAGCTGCCTACAGTTCTTGGTGGCATGGGGTGGATCCGGCGGTTCT
rutG	SRP	Synthetic	CCGAATTCATTAAAGAGGAGAAAGGTACCATGTTGATGCCTATCCTGATGGGCCTGGATCCAAATCTGTCCATCCTGATGTCTGGTATCGGCACACTGCTTTTTTTTTTCATCACCGGTGGTGGATCCGGCGGTTCT
sapB	SRP	Synthetic	CCGAATTCATTAAAGAGGAGAAAGGTACCATGACCCTGCGCCGCATCTTGCTGCTTATAGTGACGCTGTTTCTGCTGACCTTTGTGGGGTTTAGTCTCTCTTACTTTACGCCTCACGCGGGTGGATCCGGCGGTTCT
sapC	SRP	Synthetic	CCGAATTCATTAAAGAGGAGAAAGGTACCATGGATGCGAGCGCGATGGTAGGACTATACGGCTGCGCGGGTCTGGCGGTTCTGTGCATTTTTGGCGGGTGGTTCGCTCCATACGGTATTGGTGGATCCGGCGGTTCT
sbmA	SRP	Synthetic	CCGAATTCATTAAAGAGGAGAAAGGTACCATGCCGAAACCAGGGACATTCTTTCTGTCTGCGTTCGTTTGGGCGCTGATAGCAGTAATTTTTTGGCAGGCGGGGGGCGGTGATTGGGTTGGTGGATCCGGCGGTTCT
sdaC	SRP	Synthetic	CCGAATTCATTAAAGAGGAGAAAGGTACCATGTGGCGGAAAACCGACACCATGTGGATGCTGGGGCTGTACGGGACCGCAATCGGCGCTGGAGTCTTATTCCTGCCAATCAATGCGGGGGGTGGATCCGGCGGTTCT
sdhC	SRP	Synthetic	CCGAATTCATTAAAGAGGAGAAAGGTACCATGACCGCGATTGCGAGCATCCTTCACCGTGTTAGCGGAGTGATCACCTTCGTGGCGGTCGGTATTCTGCTGTGGCTCCTCGGCACGAGCGGTGGATCCGGCGGTTCT
sdhD	SRP	Synthetic	CCGAATTCATTAAAGAGGAGAAAGGTACCATGGGAGTTCATGACTTCATATTGGTGCGGGCTACTGCGATTGTTCTTACCCTGTACATAATTTATATGGTGGGTTTTTTCGCTACTTCAGGTGGATCCGGCGGTTCT
secD	SRP	Synthetic	CCGAATTCATTAAAGAGGAGAAAGGTACCATGAACCGCTACCCGCTGTGGAAGTATGTTATGCTGATAGTTGTCATCGTTATTGGCCTGCTGTATGCACTGCCGAACCTATTTGGTGAAGGTGGATCCGGCGGTTCT
secE	SRP	Synthetic	CCGAATTCATTAAAGAGGAGAAAGGTACCATGGGCCTCGAAGCGATGAAATGGGTCGTCGTCGTGGCGCTACTGCTAGTGGCTATCGTAGGCAATTATCTATACCGCGATATTATGTTAGGTGGATCCGGCGGTTCT
secF	SRP	Synthetic	CCGAATTCATTAAAGAGGAGAAAGGTACCATGATGCGTTGGGATTATTGGGCGTTCGGGATCAGTGGCCTGTTGTTGATTGCAGCGATCGTGATTATGGGCGTTCGTGGCTTTAACTGGGGTGGATCCGGCGGTTCT
[truncated: 2,819 more rows]
