# Supplementary material for: Spatial organization shapes the turnover of a bacterial transcriptome
Source: eLife. 2016 May 20;5:e13065. doi: 10.7554/eLife.13065 (PMC4874777; doi:10.7554/eLife.13065)
Supplement: Supplementary file 3. — ‘Strain’ is the name of the strain or strain library. ‘Description’ is a brief description of the strain and its purpose in this study. ‘Parent strain’ lists the strain used to generate each strain where appropriate. ‘Genotype’ provides a compact description of the modifications to the strain. ‘Plasmid’ lists the name of the plasmids contained by each strain where appropriate. libJMXX represents a complex plasmid library. pZS*32 follows the naming convention of the pZ plasmids (Lutz and Bujard, 1997). SCS31 represents a selection-counter-selection cassette employing pRhaB-ccdB and the chloramphenicol resistance gene cat. DOI: http://dx.doi.org/10.7554/eLife.13065.024 [file elife-13065-supp3.xlsx]

## Sheet: Sheet1
Strain	Description	Parent Strain	Genotype	Plasmid
mg1655	E. coli wild type
JM317	E. coli wild type carrying red recombination helper plasmid	mg1655		pSIM6 (Datta et al., 2006)
JM376	Carrier strain for selection-counter-selection (SCS) marker	mg1655	colE1-neo-pRhaB-ccdB	pJM376
JM557	Carrier strain for mMaple3 chromosomal insertion and fusion plasmid	mg1655	colE1-pLlacO-SCS31-mMaple3-t0-cat	pJM557
JM561	Intermediate cloning strain for insertion of signal peptides	mg1655	AttB::pLlacO-SCS31-mMaple3-t0	pSIM6 (Datta et al., 2006)
JM563	malE-mMaple3 fusion strain	JM561	AttB::pLlacO-malE-mMaple3-t0
JM565	acrB-mMaple3 fusion strain	JM561	AttB::pLlacO-acrB-mMaple3-t0
JM573	phoA-mMaple3 fusion strain	JM561	AttB::pLlacO-phoA-mMaple3-t0
JM574	livJ-mMaple3 fusion strain	JM561	AttB::pLlacO-livJ-mMaple3-t0
JM575	tolB-mMaple3 fusion strain	JM561	AttB::pLlacO-tolB-mMaple3-t0
JM577	glpQ-mMaple3 fusion strain	JM561	AttB::pLlacO-glpQ-mMaple3-t0
JM582	tolB-mMaple3 fusion strain with start codon removed	JM561	AttB::pLlacO-TAATAA-tolB-mMaple3-t0
JM588	ccmH-mMaple3 fusion strain	JM561	AttB::pLlacO-ccmH-mMaple3-t0
JM594	fhuB-mMaple3 fusion strain	JM561	AttB:pLlacO-fhuB-mMaple3-t0
JM595	acrB-mMaple3 fusion strain with start codon removed	JM561	AttB::pLlacO-TAATAA-acrB-mMaple3-t0
JM622	bglF-mMaple3 fusion	JM561	AttB::pLlacO-bglF-mMaple3-t0
JM623	bglF-mMaple3 fusion that is not translated	JM561	AttB::pLlacO-TAA-bglF-mMaple3-t0
JM626	bglF-mMaple3 fusion in which only the soluble portion of bglF is translated	JM561	AttB::pLlacO-bglF(202TAA)-mMaple3-t0
JM515	Carrier strain for pZS*32-pLlacO-neo plasmid, used to create neo – signal-peptide fusion library	NEB Turbo	pZS*32-neo	pJM515
JM516	Carrier strain for pZS*32-pLlacO-bla plasmid, used to create bla – signal-peptide fusion library	NEB Turbo	pZS*32-bla	pJM516
JM597	Carrier strain for pZS*32-pLlacO-mMaple3 plasmid, used to create mMaple3 – signal-peptide fusion library	NEB Turbo	pZS*32-mMaple3	pJM597
JM599	Carrier strain for pZS*32-pLlacO-phoA plasmid, used to create phoA – signal-peptide fusion library	NEB Turbo	pZS*32-phoA	pJM599
JM600	Carrier strain for pZS*32-pLlacO-lacZ plasmid, used to create lacZ – signal-peptide fusion library	NEB Turbo	pZS*32-lacZ	pJM600
JM602	Intermediate cloning strain for neo – signal-peptide fusion library	NEB Turbo	pZS*32-sigPep-neo	libJM602
JM603	Intermediate cloning strain for bla – signal-peptide fusion library	NEB Turbo	pZS*32-sigPep-bla	libJM603
JM604	Intermediate cloning strain for mMaple3 – signal-peptide fusion library	NEB Turbo	pZS*32-sigPep-mMaple3	libJM604
JM606	Intermediate cloning strain for phoA – signal-peptide fusion library	NEB Turbo	pZS*32-sigPep-phoA	libJM606
JM607	Intermediate cloning strain for lacZ – signal-peptide fusion library	NEB Turbo	pZS*32-sigPep-lacZ	libJM607
JM608	Expression strain for neo – signal-peptide fusion library	mg1655	pZS*32-sigPep-neo	libJM608
JM609	Expression strain for bla – signal-peptide fusion library	mg1655	pZS*32-sigPep-bla	libJM609
JM610	Expression strain for mMaple3 – signal-peptide fusion library	mg1655	pZS*32-sigPep-mMaple3	libJM610
JM612	Expression strain for phoA – signal-peptide fusion library	mg1655	pZS*32-sigPep-phoA	libJM612
JM613	Expression strain for lacZ – signal-peptide fusion library	mg1655	pZS*32-sigPep-lacZ	libJM613
JM527	rne-mMaple3 fusion	JM317	rne::mMaple3-SCS31
JM528	pnp-mMaple3 fusion	JM317	pnp::mMaple3-SCS31
JM529	eno-mMaple3 fusion	JM317	eno::mMaple3-SCS31
JM530	hfq-mMaple3 fusion	JM317	hfq::mMaple3-SCS31
JM531	rhlB-mMaple3 fusion	JM317	rhlB::mMaple3-SCS31
JM532	pcnB-mMaple3 fusion	JM317	pcnB::mMaple3-SCS31
JM533	rhlE-mMaple3 fusion	JM317	rhlE::mMaple3-SCS31
JM534	deaD-mMaple3 fusion	JM317	deaD::mMaple3-SCS31
JM535	srmB-mMaple3 fusion	JM317	srmB::mMaple3-SCS31
JM536	smpB-mMaple3 fusion	JM317	smpB::mMaple3-SCS31
JM537	rnr-mMaple3 fusion	JM317	rnr::mMaple3-SCS31
JM538	rnb-mMaple3 fusion	JM317	rnb::mMaple3-SCS31
JM539	rnc-mMaple3 fusion	JM317	rnc::mMaple3-SCS31
JM540	orn-mMaple3 fusion	JM317	orn::mMaple3-SCS31
JM541	rng-mMaple3 fusion	JM317	rng::mMaple3-SCS31
JM542	rppH-mMaple3 fusion	JM317	rppH::mMaple3-SCS31
JM543	rnpA-mMaple3 fusion	JM317	rnpA::mMaple3-SCS31
JM544	rbn-mMaple3 fusion	JM317	rbn::mMaple3-SCS31
JM545	rnt-mMaple3 fusion	JM317	rnt::mMaple3-SCS31
JM546	rnd-mMaple3 fusion	JM317	rnd::mMaple3-SCS31
JM547	rraA-mMaple3 fusion	JM317	rraA::mMaple3-SCS31
JM548	rraB-mMaple3 fusion	JM317	rraB::mMaple3-SCS31
JM549	rssB-mMaple3 fusion	JM317	rssB::mMaple3-SCS31
JM550	ppk-mMaple3 fusion	JM317	ppk::mMaple3-SCS31
JM463	Deletion of segment A in RNase E Replicate 2	mg1655	rneΔ(561-581)
JM464	Deletion of segment A in RNase E Replicate 3	mg1655	rneΔ(561-581)
JM551	rne-mMaple3 fusion in ΔA background	JM463	rne::mMaple3-SCS31
JM552	pnp-mMaple3 fusion in ΔA background	JM463	pnp::mMaple3-SCS31
JM553	rhlB-mMaple3 fusion in ΔA background	JM463	rhlB::mMaple3-SCS31
JM554	pcnB-mMaple3 fusion in ΔA background	JM463	pcnB::mMaple3-SCS31
