# Supplementary material for: Spatial organization shapes the turnover of a bacterial transcriptome
Source: eLife. 2016 May 20;5:e13065. doi: 10.7554/eLife.13065 (PMC4874777; doi:10.7554/eLife.13065)
Supplement: Source code 1. — DOI: http://dx.doi.org/10.7554/eLife.13065.025 [file elife-13065-code1.zip]

Archive with 33 entries (29 files):
- eLifeCode/bacterial_cell/
- eLifeCode/bacterial_cell/AddMoleculesToCells.m
- eLifeCode/bacterial_cell/ArcLength.m
- eLifeCode/bacterial_cell/BoundaryCurvature.m
- eLifeCode/bacterial_cell/BuildCellsFromFolder.m
- eLifeCode/bacterial_cell/CreateCellStructure.m
- eLifeCode/bacterial_cell/CropCells.m
- eLifeCode/bacterial_cell/CropMListWBoundary.m
- eLifeCode/bacterial_cell/DefineCellCoordinateSystem.m
- eLifeCode/bacterial_cell/DilateBoundary.m
- eLifeCode/bacterial_cell/DisplayCell.m
- eLifeCode/bacterial_cell/FindCellBoundary.m
- eLifeCode/bacterial_cell/FindCellPoles.m
- eLifeCode/bacterial_cell/FirstSecondExtremum.m
- eLifeCode/bacterial_cell/InterpolateAndSmoothBoundary.m
- eLifeCode/bacterial_cell/MeasureCellArea.m
- eLifeCode/bacterial_cell/ParseContour.m
- eLifeCode/bacterial_cell/ShiftCoordSys.m
- eLifeCode/example/
- eLifeCode/example/RoutineCellFittingAndAnalysis_010815.m
- eLifeCode/file_io/
- eLifeCode/file_io/FilesFromDirectory.m
- eLifeCode/file_io/SaveFigure.m
- eLifeCode/file_io/SetFigureSavePath.m
- eLifeCode/git/
- eLifeCode/git/AddGitStateToFigure.m
- eLifeCode/git/AddGitStateToStructure.m
- eLifeCode/git/Git.m
- eLifeCode/git/GitDiscoverRepositories.m
- eLifeCode/git/GitIsClean.m
- eLifeCode/git/GitRegisterRepositories.m
- eLifeCode/git/GitState.m
- eLifeCode/README.md
