# Supplementary material for: Spatial organization shapes the turnover of a bacterial transcriptome
Source: eLife. 2016 May 20;5:e13065. doi: 10.7554/eLife.13065 (PMC4874777; doi:10.7554/eLife.13065)
Supplement: Source code 1. — DOI: http://dx.doi.org/10.7554/eLife.13065.025 [file elife-13065-code1.zip › eLifeCode/bacterial_cell/AddMoleculesToCells.m]

function cells = AddMoleculesToCells(cells, mlist, varargin)
% ------------------------------------------------------------------------
% cells = AddMoleculesToCells(cells, mlist, varargin)
% This function crops molecules from the provided mlist based on the 
% boundaries listed in the cell structures with the array, cells. It also
% uses a distance metric to map these molecules into a normalized
% coordinate system. 
%--------------------------------------------------------------------------
% Necessary Inputs
% cells/An array of cell structures: The cell structures used to define the 
%   boundaries of a cell and the normalized distance-based coordinate 
%   system.
% mlist/An mlist structure: This structure contains the molecules contained
%   within the image that determine the provided cells. 
%--------------------------------------------------------------------------
% Outputs
% cells/An array of cell structures: The original cell structure array but
%   with the cropped molecules added to the appropriate cells. 
%--------------------------------------------------------------------------
% Variable Inputs (Flag/ data type /(default)):
% 'cropDilation'/double(1.0): The increase in the boundary used to define the boundary
%   for the molecules to keep.  
% 'useDriftCorrected'/boolean(false): Use the drift corrected molecule
%   positions
% 'normCoordinateMethod'/string(distance): Build a normalized coordinate system
%   using a variety of different metrics
%     --'distance': A distance metric
%     --'none': Do not calculate the normalized coordinate system
%--------------------------------------------------------------------------
% Jeffrey Moffitt
% jeffmoffitt@gmail.com
% April 6, 2014
%--------------------------------------------------------------------------
% Creative Commons License CC BY
%--------------------------------------------------------------------------

% -------------------------------------------------------------------------
% Default variables
% -------------------------------------------------------------------------
cropDilation = 1; 
useDriftCorrected = false;
normCoordinate = 'distance';
normCoordinateValidList = {'distance', 'none'};

% -------------------------------------------------------------------------
% Parse variable arguments
% -------------------------------------------------------------------------
if nargin >= 3
    if (mod(length(varargin), 2) ~= 0 ),
        error(['Extra Parameters passed to the function ''' mfilename ''' must be passed in pairs.']);
    end
    parameterCount = length(varargin)/2;
    for parameterIndex = 1:parameterCount,
        parameterName = varargin{parameterIndex*2 - 1};
        parameterValue = varargin{parameterIndex*2};
        switch parameterName
            case 'useDriftCorrected'
                useDriftCorrected = CheckParameter(parameterValue, 'boolean', parameterName);
            case 'cropDilation'
                cropDilation = CheckParameter(parameterValue, 'positive', parameterName);
            case 'normCoordinate'
                normCoordinate = CheckList(parameterValue, normCoordinateValidList, parameterName);
            otherwise
                error(['The parameter ''' parameterName ''' is not recognized by the function ''' mfilename])
        end
    end
end

% -------------------------------------------------------------------------
% Loop over cells
% -------------------------------------------------------------------------
for i=1:length(cells)
    % ---------------------------------------------------------------------
    % Handle case with no molecules
    % ---------------------------------------------------------------------
    if isempty(mlist.x)
        cells(i).moleculeInds = [];
        cells(i).realPos = zeros(0,3);
        cells(i).normPos = [];
        cells(i).normInds = [];
        cells(i).molFrame = [];
        continue;
    end
    
    % ---------------------------------------------------------------------
    % Define crop boundary
    % ---------------------------------------------------------------------
    cropBoundary = DilateBoundary(cells(i).coordSys.boundary, cropDilation, 'method', 'increment');
    
    % ---------------------------------------------------------------------
    % Crop Molecules
    % ---------------------------------------------------------------------
    inds = CropMListWBoundary(cropBoundary, mlist);
    
    cells(i).moleculeInds = find(inds);
    cells(i).realPos = [mlist.x(inds)'; mlist.y(inds)'; mlist.z(inds)']';
    cells(i).molFrame = mlist.frame(inds);
    if isempty(cells(i).realPos) % Handle empty case
        cells(i).realPos = zeros(0,3);
        cells(i).molFrame = zeros(0,3);
    end
    
    % ---------------------------------------------------------------------
    % Build Internal Coordinate System
    % ---------------------------------------------------------------------
    switch normCoordinate
        case 'none'
            
        case 'distance'
            % -------------------------------------------------------------
            % Initialize normalized position: longitudinal, radial (Y),
            % radial (Z), and local radius. 
            % -------------------------------------------------------------
            normPos = zeros(sum(inds), 4);
            
            % -------------------------------------------------------------
            % Find nearest pair of center line points
            % -------------------------------------------------------------
            coordSys = cells(i).coordSys;
            D = pdist2(coordSys.centerLine, double(cells(i).realPos(:, [1 2])));
            minInds = FirstSecondExtremum(D, 'extremumType', 'min');

            % -------------------------------------------------------------
            % Calculate vector to point from first center line position
            % -------------------------------------------------------------
            firstInds = min(minInds);
            d1 = cells(i).realPos(:, [1 2]) - coordSys.centerLine(firstInds,:);
            
            % -------------------------------------------------------------
            % Calculate center line (CL) properties
            % -------------------------------------------------------------
            CLVecs = (coordSys.centerLine(2:end, :) - coordSys.centerLine(1:(end-1), :));
            dCL = sqrt(sum(CLVecs.^2, 2));
            CLUnitVecs = CLVecs ./ repmat(dCL, [1 2]);
            CLPos = cumsum([0; dCL]);
            
            % -------------------------------------------------------------
            % Calculate distance along centerline to tangent 
            % -------------------------------------------------------------
            c1 = CLVecs(firstInds, :);
            dC1mag = sum(d1.*c1, 2)./dCL(firstInds);
            
            % -------------------------------------------------------------
            % Calculate normalized distance along center line 
            % -------------------------------------------------------------
            normPos(:,1) = (dC1mag + CLPos(firstInds))/CLPos(end);
            
            % -------------------------------------------------------------
            % Calculate radial length and unit vector
            % -------------------------------------------------------------
            r1 = d1 - repmat(dC1mag, [1 2]).*CLUnitVecs(firstInds, :);
            r1mag = sqrt(sum(r1.^2, 2));
            
            % -------------------------------------------------------------
            % Determine local cell radii
            % -------------------------------------------------------------
            ribLength = [0; coordSys.ribLength; 0]/2;
            dRibLength = diff(ribLength);
            radii = ribLength(firstInds) + dC1mag./dCL(firstInds).*dRibLength(firstInds);
            normPos(:,4) = radii;
            
            % -------------------------------------------------------------
            % Determine sign of radial position with cross product
            % -------------------------------------------------------------
            signs = sign(c1(:,1).*r1(:,2) - c1(:,2).*r1(:,1));
            
            % -------------------------------------------------------------
            % Record normalized radial positions in y axis
            % -------------------------------------------------------------
            normPos(:,2) = signs.*r1mag./radii;
            
            % -------------------------------------------------------------
            % Normalize z positions: Assume constant radius
            % -------------------------------------------------------------
            medianZ = median(cells(i).realPos(:,3));
            normPos(:,3) = (cells(i).realPos(:,3) - medianZ)./radii;
            
            % -------------------------------------------------------------
            % Discard non-adjacent center line inds or first/last points
            % -------------------------------------------------------------
            indsToDiscard = abs(diff(minInds)) > 1;
            indsToDiscard = any([minInds(1,:) == 1; minInds(1,:) == length(coordSys.centerLine); ...
                indsToDiscard]);
            
            % -------------------------------------------------------------
            % Record points
            % -------------------------------------------------------------
            cells(i).normPos = normPos(~indsToDiscard, :);
            cells(i).normInds = find(~indsToDiscard);
            
            % -------------------------------------------------------------
            % Transpose molecule coordinates to facilitate concatenation
            % -------------------------------------------------------------
            cells(i).normPos = cells(i).normPos';
            cells(i).realPos = cells(i).realPos';
    end
end
