# Supplementary material for: Spatial organization shapes the turnover of a bacterial transcriptome
Source: eLife. 2016 May 20;5:e13065. doi: 10.7554/eLife.13065 (PMC4874777; doi:10.7554/eLife.13065)
Supplement: Source code 1. — DOI: http://dx.doi.org/10.7554/eLife.13065.025 [file elife-13065-code1.zip › eLifeCode/bacterial_cell/ArcLength.m]

function [s, ds] = ArcLength(boundary)
% ------------------------------------------------------------------------
% [s, ds] = ArcLength(boundary, varargin)
% Return the arc length along a boundary 
%--------------------------------------------------------------------------
% Necessary Inputs
% boundary/Nx2 array: A circular contour
%
%--------------------------------------------------------------------------
% Outputs
% s/(N+1)x1 array: The arc length along the boundary
% ds/Nx1 array: The change in arc length between points
%--------------------------------------------------------------------------
% Variable Inputs (Flag/ data type /(default)):
%
%--------------------------------------------------------------------------
% Jeffrey Moffitt
% jeffmoffitt@gmail.com
% March 30, 2014
%--------------------------------------------------------------------------
% Creative Commons License CC BY
%--------------------------------------------------------------------------

% ------------------------------------------------------------------------
% Calculate arc length
% ------------------------------------------------------------------------
ds = sqrt(sum( (circshift(boundary, [1,0]) - boundary).^2, 2));
s = cumsum([0; ds]);
