# Supplementary material for: Spatial organization shapes the turnover of a bacterial transcriptome
Source: eLife. 2016 May 20;5:e13065. doi: 10.7554/eLife.13065 (PMC4874777; doi:10.7554/eLife.13065)
Supplement: Source code 1. — DOI: http://dx.doi.org/10.7554/eLife.13065.025 [file elife-13065-code1.zip › eLifeCode/bacterial_cell/BoundaryCurvature.m]

function [kappa, dBoundary, ddBoundary] = BoundaryCurvature(boundary, varargin)
% ------------------------------------------------------------------------
% [kappa, dBoundary, ddBoundary] = BoundaryCurvature(boundary, varargin)
% This function calculates the curvature of a 2D boundary. The arclength
% between boundary points must be equal for all points. Call
% InterpolateAndSmoothBoundary first if this assumption is not true.
%--------------------------------------------------------------------------
% Necessary Inputs
% boundary/Nx2 array: The boundary
%
%--------------------------------------------------------------------------
% Outputs
% kappa/Nx1 array: Curvature values at all positions along the boundary
% dBoundary/Nx2 array: First derivative wrt the arc length
% ddBoundary/Nx2 array: Second derivative wrt the arc length
%--------------------------------------------------------------------------
% Variable Inputs (Flag/ data type /(default)):
%
%--------------------------------------------------------------------------
% Jeffrey Moffitt
% jeffmoffitt@gmail.com
% March 31, 2014
%--------------------------------------------------------------------------
% Creative Commons License CC BY
%--------------------------------------------------------------------------

% ------------------------------------------------------------------------
% Define default values
% ------------------------------------------------------------------------
circular = true;

% ------------------------------------------------------------------------
% Parse variable arguments
% ------------------------------------------------------------------------
if nargin < 1
    error([mfilename ' requires a boundary']);
end
if nargin > 2
    if (mod(length(varargin), 2) ~= 0 ),
        error(['Extra Parameters passed to the function ''' mfilename ''' must be passed in pairs.']);
    end
    parameterCount = length(varargin)/2;

    for parameterIndex = 1:parameterCount,
        parameterName = varargin{parameterIndex*2 - 1};
        parameterValue = varargin{parameterIndex*2};
        switch parameterName
            case 'circular'
                circular = CheckParameter(parameterValue, 'boolean', parameterName);
            otherwise
                error(['The parameter ''' parameterName ''' is not recognized by the function ''' mfilename])
        end
    end
end

% ------------------------------------------------------------------------
% Pad Boundary if not circular
% ------------------------------------------------------------------------
if ~circular
    boundary = [ boundary(1,:); boundary; boundary(end,:) ];
end
% ------------------------------------------------------------------------
% Calculate derivatives
% ------------------------------------------------------------------------
dBoundary = 1/2*(circshift(boundary, -1) - circshift(boundary, 1));
ddBoundary = (circshift(boundary, 1) + circshift(boundary, -1) - 2*boundary);

% ------------------------------------------------------------------------
% Calculate derivatives
% ------------------------------------------------------------------------
kappa = dBoundary(:,1).*ddBoundary(:,2) - dBoundary(:,2).*ddBoundary(:,1);
kappa = kappa./(dBoundary(:,1).^2 + dBoundary(:,2).^2).^(3/2);
