# Supplementary material for: Spatial organization shapes the turnover of a bacterial transcriptome
Source: eLife. 2016 May 20;5:e13065. doi: 10.7554/eLife.13065 (PMC4874777; doi:10.7554/eLife.13065)
Supplement: Source code 1. — DOI: http://dx.doi.org/10.7554/eLife.13065.025 [file elife-13065-code1.zip › eLifeCode/bacterial_cell/BuildCellsFromFolder.m]

function [cells, parameters] = BuildCellsFromFolder(directoryName, varargin)
% ------------------------------------------------------------------------
% cells = BuildCellsFromFolder(directoryName, parametersStruct, varargin)
% This function builds an array of cell structures for all of the cells
% identified within files within the folder.  Some naming conventions are
% assumed for these files.  
%--------------------------------------------------------------------------
% Necessary Inputs
% cells/An array of cell structures: The cell structures used to define the 
%   boundaries of a cell and the normalized distance-based coordinate 
%   system.
%
%--------------------------------------------------------------------------
% Outputs
% cells/An array of cell structures: An array of cell structures describing
%   the geometry and the localizations within a single cell. 
%--------------------------------------------------------------------------
% Variable Inputs (Flag/ data type /(default)):
% 'parameters'/A structure containing control parameters.  
%--------------------------------------------------------------------------
% Jeffrey Moffitt
% jeffmoffitt@gmail.com
% April 8, 2014
%--------------------------------------------------------------------------
% Creative Commons License CC BY
%--------------------------------------------------------------------------

% -------------------------------------------------------------------------
% Default variables
% -------------------------------------------------------------------------
defaultParameters.verbose = true;
defaultParameters.fileTypes = {'.dax', 'alist.bin'};
defaultParameters.ZScale = 167; % nm -> pixel conversion
defaultParameters.boundaryDilation = 0.75; % Pixel increase in boundary
defaultParameters.cropDilation = 1; % Additional pixel increase for including all molecules
defaultParameters.gitState = [];
defaultParameters.saveFigures = true;
defaultParameters.displayFigures = true;
defaultParameters.phaseFlags = {'Phase_'};
defaultParameters.mlistFlags = {'alist.bin'};
defaultParameters.pairingMethod = 'none';
defaultParameters.laplacianMat = fspecial('laplacian');
defaultParameters.ROIAreaThresh = [50 Inf];
defaultParameters.figSavePath = [];
defaultParameters.overwriteFigures = true;
defaultParameters.boundaryLengthThresh = 50;
defaultParameters.git = [];
defaultParameters.directoryUUID = '';
defaultFields = fieldnames(defaultParameters);
parameters = defaultParameters;

% -------------------------------------------------------------------------
% Parse variable arguments
% -------------------------------------------------------------------------
if nargin >= 3
    if (mod(length(varargin), 2) ~= 0 ),
        error(['Extra Parameters passed to the function ''' mfilename ''' must be passed in pairs.']);
    end
    parameterCount = length(varargin)/2;
    for parameterIndex = 1:parameterCount,
        parameterName = varargin{parameterIndex*2 - 1};
        parameterValue = varargin{parameterIndex*2};
        switch parameterName
            case 'verbose'
                parameters.verbose = CheckParameter(parameterValue, 'boolean', parameterName);
            case 'parameters'
                parameters = CheckParameter(parameterValue, 'struct', parameterName);
            otherwise
                error(['The parameter ''' parameterName ''' is not recognized by the function ''' mfilename])
        end
    end
end

% -------------------------------------------------------------------------
% Fill in default parameters settings if missing
% -------------------------------------------------------------------------
foundFields = fieldnames(parameters);
missingFields = setdiff(defaultFields, foundFields);
for i=1:length(missingFields)
    parameters.(missingFields{i}) = defaultParameters.(missingFields{i});
end

% -------------------------------------------------------------------------
% Add final filesep
% -------------------------------------------------------------------------
if directoryName(end) ~= filesep;
    directoryName(end+1) = filesep;
end

% -------------------------------------------------------------------------
% Check validity of directory
% -------------------------------------------------------------------------
if ~(exist(directoryName) == 7)
    error('matlabFunctions:invalidPath', 'Invalid directory provided');
end

% -------------------------------------------------------------------------
% Display directory information
% -------------------------------------------------------------------------
if parameters.verbose
    display('--------------------------------------------------------------');
    display(['Parsing for cells']);
    display(['Directory: ' directoryName]);
end

% -------------------------------------------------------------------------
% Setup figure save path
% -------------------------------------------------------------------------
if ~isempty(parameters.figSavePath) && parameters.saveFigures
    SetFigureSavePath(parameters.figSavePath, 'makeDir', false);
end

% -------------------------------------------------------------------------
% Find phase images using the intersection of different flags
% -------------------------------------------------------------------------
phaseImageNames = {};
for i=1:length(parameters.phaseFlags)
    tempNames = FilesFromDirectory(directoryName, ...
        'longName', false, ...
        'fileExt', 'dax', ...
        'required', {parameters.phaseFlags{i}});
    phaseImageNames = [phaseImageNames tempNames];
end
phaseImageNames = unique(phaseImageNames);

if parameters.verbose
    display(['Found ' num2str(length(phaseImageNames)) ' phase images']);
end

% -------------------------------------------------------------------------
% Find mlists
% -------------------------------------------------------------------------
mlistNames = {};
for i=1:length(parameters.mlistFlags)
    tempNames = FilesFromDirectory(directoryName, ...
        'longName', false, ...
        'fileExt', 'bin', ...
        'required', {parameters.mlistFlags{i}});
    mlistNames = [mlistNames tempNames];
end
mlistNames = unique(mlistNames);

if parameters.verbose
    display(['Found ' num2str(length(mlistNames)) ' mlists']);
end

% -------------------------------------------------------------------------
% Handle no phase or mlist case
% -------------------------------------------------------------------------
if length(phaseImageNames) < 1 
    warning(['Did not find phase images in ' directoryName]);
    cells = [];
    return;
end
if length(mlistNames) < 1 
    warning(['Did not find mlists in ' directoryName]);
    cells = [];
    return;
end

% -------------------------------------------------------------------------
% Loop over phase and mlists to create cells
% -------------------------------------------------------------------------
shuffledMListNames = {};
cells = [];
for i=1:length(phaseImageNames)
    % ---------------------------------------------------------------------
    % Load phase image
    % ---------------------------------------------------------------------
    phaseImage = ReadDax([directoryName phaseImageNames{i}], ...
        'verbose', false);
    
    % ---------------------------------------------------------------------
    % Average over multiple frames if they exist
    % ---------------------------------------------------------------------
    phaseImage = uint16(mean(phaseImage, 3));
    
    % ---------------------------------------------------------------------
    % Find appropriate mlist
    % ---------------------------------------------------------------------
    switch parameters.pairingMethod
        case 'none' % Assume that the operating system has ordered the files appropriately
            if i > length(mlistNames)
                break;
            else
                mlistNameToLoad = mlistNames{i};
            end
    end
    
    % ---------------------------------------------------------------------
    % Load mlist
    % ---------------------------------------------------------------------
    mlist = ReadMasterMoleculeList([directoryName mlistNameToLoad], ...
        'ZScale', parameters.ZScale, ...
        'verbose', false);
    
    % ---------------------------------------------------------------------
    % Create display figure if desired
    % ---------------------------------------------------------------------
    figHandle = [];
    if parameters.displayFigures
        figHandle = figure('Name', phaseImageNames{i}(1:(end-4)), ...
            'Position', [10 550 1900 420]);
        phaseAxesHandle = subplot(1,3,1);
        imshow(phaseImage, []); hold on;
        laplAxesHandle = subplot(1,3,2);
        bwAxesHandle = subplot(1,3,3);
    end
    
    % ---------------------------------------------------------------------
    % Crop Cells
    % ---------------------------------------------------------------------
    newCells = CropCells(phaseImage, ...
        'phaseAxesHandle', phaseAxesHandle, ...
        'laplAxesHandle', laplAxesHandle, ...
        'bwAxesHandle', bwAxesHandle, ...
        'boundaryDilation', parameters.boundaryDilation, ...
        'laplacianMat', parameters.laplacianMat, ...
        'ROIAreaThresh', parameters.ROIAreaThresh, ...
        'boundaryLengthThresh', parameters.boundaryLengthThresh);
    
    % ---------------------------------------------------------------------
    % Add molecules to cells
    % ---------------------------------------------------------------------
    newCells = AddMoleculesToCells(newCells, mlist, ...
        'cropDilation', parameters.cropDilation);
    
    % ---------------------------------------------------------------------
    % Insert information on images, mlists, etc
    % ---------------------------------------------------------------------
    if ~isempty(newCells)
        [newCells.imagePath] = deal([directoryName phaseImageNames{i}]);
        [newCells.mlistPath] = deal([directoryName mlistNameToLoad]);
        [newCells.imageID] = deal(i);
        if ~isempty(parameters.git)
            [newCells.git] = deal(parameters.git);
        end
    end

    % ---------------------------------------------------------------------
    % Append new cells to list
    % ---------------------------------------------------------------------
    if ~isempty(newCells)
        cells = [cells newCells];
    end
    
    % ---------------------------------------------------------------------
    % Display information on parsing
    % ---------------------------------------------------------------------
    if parameters.verbose
        display(['Completed image ' num2str(i) ': ' phaseImageNames{i}]);
        display(['   Found ' num2str(length(newCells)) ' cells']);
    end
    
    % ---------------------------------------------------------------------
    % Save Figure
    % ---------------------------------------------------------------------
    if parameters.saveFigures
        if ~isempty(parameters.git)
            AddGitStateToFigure(figHandle, parameters.git);
        end
        SaveFigure(figHandle, 'makeDir', true, ...
            'overwrite', parameters.overwriteFigures, 'formats', {'fig', 'png'});
    end
end

    
