# Supplementary material for: Spatial organization shapes the turnover of a bacterial transcriptome
Source: eLife. 2016 May 20;5:e13065. doi: 10.7554/eLife.13065 (PMC4874777; doi:10.7554/eLife.13065)
Supplement: Source code 1. — DOI: http://dx.doi.org/10.7554/eLife.13065.025 [file elife-13065-code1.zip › eLifeCode/bacterial_cell/CreateCellStructure.m]

function cellStruct = CreateCellStructure(varargin)
% ------------------------------------------------------------------------
% cellStruct = CreateCellStructure(varargin)
% This function creates an empty cell structure. 
%--------------------------------------------------------------------------
% Necessary Inputs
%
%--------------------------------------------------------------------------
% Outputs
% cellStruct/structure: This structure has the following fields:
%   --images: A cell array of different images
%   --imageNames: A cell array of image names/types
%   --imagePaths: A cell array of the paths to each of the original images
%   --cropRects: The crop rectangle used to produced the images  
%   --coordSys: The coordinate system of the cell
%   --area: The area of the cell
%   --centerLength: The length of the centerline
%   --maxRibLength: The maximum rib length
%   --aspectRatio: The ratio of the maximum rib to the center line length
%   --centerLineCurvature: The maximum curvature of the centerline
%   --gitState: The gitState of the system
%   --uniqueID: A unique ID for each cell
%   --mlistPath: The path to the mlist file
%   --moleculeInds: The indices of the molecules from the mlist
%   --realPos: A Nx3 or Nx2 matrix of molecule locations in the camera 
%     coordinates
%   --cellPos: A Nx3 or Nx2 matrix of molecule locations in the cell
%     coordinates
%--------------------------------------------------------------------------
% Variable Inputs (Flag/ data type /(default)):
%
%--------------------------------------------------------------------------
% Jeffrey Moffitt
% jeffmoffitt@gmail.com
% March 30, 2014
%--------------------------------------------------------------------------
% Creative Commons License CC BY
%--------------------------------------------------------------------------

% ------------------------------------------------------------------------
% Default variables
% ------------------------------------------------------------------------
includeGit = false;
% ------------------------------------------------------------------------
% Parse variable arguments
% ------------------------------------------------------------------------
if nargin >= 2
    if (mod(length(varargin), 2) ~= 0 ),
        error(['Extra Parameters passed to the function ''' mfilename ''' must be passed in pairs.']);
    end
    parameterCount = length(varargin)/2;
    for parameterIndex = 1:parameterCount,
        parameterName = varargin{parameterIndex*2 - 1};
        parameterValue = varargin{parameterIndex*2};
        switch parameterName
            case 'includeGit'
                includeGit = CheckParameter(parameterValue, 'boolean', parameterName);
            otherwise
                error(['The parameter ''' parameterName ''' is not recognized by the function ''' mfilename])
        end
    end
end

% ------------------------------------------------------------------------
% Import unique ID 
% ------------------------------------------------------------------------
import java.util.UUID;

% ------------------------------------------------------------------------
% Initialize cell structure 
% ------------------------------------------------------------------------
cellStruct.uniqueID = char(UUID.randomUUID());
cellStruct.now = now;
cellStruct.imageID = 0;
cellStruct.cellID = 0;
cellStruct.images = {};
cellStruct.imageNames = {};
cellStruct.imagePath = [];
cellStruct.cropRects = {};
cellStruct.boundary = [];
cellStruct.coordSys.centerLine = [];
cellStruct.coordSys.sides = [];
cellStruct.coordSys.ribs = [];
cellStruct.coordSys.ribAngles = [];
cellStruct.centerLength = 0;
cellStruct.maxRibLength = 0;
cellStruct.centerLineCurvature = 0;
cellStruct.side1Curvature = 0;
cellStruct.side2Curvature = 0;
cellStruct.aspectRatio = 0;
cellStruct.area = 0;
cellStruct.sideLengths = [];
cellStruct.sideLengthRatio = 0;
cellStruct.mlistPath = [];
cellStruct.moleculeInds = [];
cellStruct.realPos = [];
cellStruct.normPos = [];
cellStruct.normInds = [];
if includeGit
    cellStruct.git = GitState();
else
    cellStruct.git = [];
end
