# Supplementary material for: Spatial organization shapes the turnover of a bacterial transcriptome
Source: eLife. 2016 May 20;5:e13065. doi: 10.7554/eLife.13065 (PMC4874777; doi:10.7554/eLife.13065)
Supplement: Source code 1. — DOI: http://dx.doi.org/10.7554/eLife.13065.025 [file elife-13065-code1.zip › eLifeCode/bacterial_cell/CropCells.m]

function [cellStructs, objects] = CropCells(image, varargin)
% ------------------------------------------------------------------------
% [cellStructs, objects] = CropCells(image, varargin)
% This function identifies cells within a phase image and creates an array
% of cell structures to contain these cells. 
%--------------------------------------------------------------------------
% Necessary Inputs
% image/NxM image: The image from which the cells will be identified.
%--------------------------------------------------------------------------
% Outputs
% cellStructs/structure array: An array of cell structures. See
% CreateCellStructure.m for field definitions. 
%--------------------------------------------------------------------------
% Variable Inputs (Flag/ data type /(default)):
% 'boundaryDilation'/positive(0): The value to increment the found
%   boundary
%--------------------------------------------------------------------------
% Jeffrey Moffitt
% jeffmoffitt@gmail.com
% March 31, 2014
%--------------------------------------------------------------------------
% Creative Commons License CC BY
%--------------------------------------------------------------------------

% ------------------------------------------------------------------------
% Default variables
% ------------------------------------------------------------------------
filterMat = [];
laplacianMat = fspecial('laplacian');
threshPerc = 0.2;
ROIAreaThresh = [50 Inf];
padRect = [-3 -3 6 6];
upSample = 2;
boundaryLengthThresh = 50;
smoothNum = 5;
verbose = false;
figHandle = [];
imageID = 0;
nonPoleRegion = [.1 .9];
boundaryDilation = 0;
rescaleConstraint = true;
phaseAxesHandle = [];
laplAxesHandle = [];
bwAxesHandle = [];
erosionMat = strel('disk', 1);

% ------------------------------------------------------------------------
% Parse variable arguments
% ------------------------------------------------------------------------
if nargin >= 3
    if (mod(length(varargin), 2) ~= 0 ),
        error(['Extra Parameters passed to the function ''' mfilename ''' must be passed in pairs.']);
    end
    parameterCount = length(varargin)/2;
    for parameterIndex = 1:parameterCount,
        parameterName = varargin{parameterIndex*2 - 1};
        parameterValue = varargin{parameterIndex*2};
        switch parameterName
            case 'imageID'
                imageID = CheckParameter(parameterValue, 'positive', parameterName);
            case 'verbose'
                verbose = CheckParameter(parameterValue, 'boolean', parameterName);
            case 'filterMat'
                filterMat = CheckParameter(parameterValue, 'array', parameterName);
            case 'laplacianMat'
                laplacianMat = CheckParameter(parameterValue, 'array', parameterName);
            case 'threshPerc'
                threshPerc = CheckParameter(parameterValue, 'nonnegative', parameterName);
            case 'figHandle'
                figHandle = CheckParameter(parameterValue, 'handle', parameterName);
            case 'phaseAxesHandle'
                phaseAxesHandle = CheckParameter(parameterValue, 'handle', parameterName);
            case 'laplAxesHandle'
                laplAxesHandle = CheckParameter(parameterValue, 'handle', parameterName);
            case 'bwAxesHandle'
                bwAxesHandle = CheckParameter(parameterValue, 'handle', parameterName);
            case 'boundaryDilation'
                boundaryDilation = CheckParameter(parameterValue, 'nonnegative', parameterName);
            case 'rescaleConstraint'
               rescaleConstraint = CheckParameter(parameterValue, 'boolean', parameterName);
            case 'ROIAreaThresh'
                ROIAreaThresh = CheckParameter(parameterValue, 'array', parameterName);
            case 'boundaryLengthThresh'
                boundaryLengthThresh = CheckParameter(parameterValue, 'nonnegative', parameterName);
            otherwise
                error(['The parameter ''' parameterName ''' is not recognized by the function ''' mfilename])
        end
    end
end
% ------------------------------------------------------------------------
% Filter image before taking threshold 
% ------------------------------------------------------------------------
if ~isempty(filterMat)
    image = imfilter(image, filterMat);
end

% ------------------------------------------------------------------------
% Calculate Image Laplacian
% ------------------------------------------------------------------------
constraintImage = imfilter(image, laplacianMat);

% ------------------------------------------------------------------------
% Scale constraint image
% ------------------------------------------------------------------------
if rescaleConstraint
    low_high = stretchlim(constraintImage);
    constraintImage = imadjust(constraintImage, low_high, []);
end

% ------------------------------------------------------------------------
% Identify threshold and threshold image 
% ------------------------------------------------------------------------
if isempty(threshPerc)
    bwImage = im2bw(image,graythresh(image));
else
    bwImage = (constraintImage-min(constraintImage(:))) ...
        > threshPerc*( max(constraintImage(:)) - min(constraintImage(:)));
end

% ------------------------------------------------------------------------
% Erode thresholded image
% ------------------------------------------------------------------------
if ~isempty(erosionMat)
    bwImage = imfill(bwImage, 'holes');
    bwImage = imerode(bwImage, erosionMat);
end

% ------------------------------------------------------------------------
% Identify connected regions within image 
% ------------------------------------------------------------------------
objects = regionprops(bwImage, 'Area', 'BoundingBox');

% ---------------------------------------------------------------------
% Display thresholded image with found regions
% ---------------------------------------------------------------------
if ~isempty(laplAxesHandle)
    axes(laplAxesHandle);
    imshow(constraintImage, []);
    for i=1:length(objects)
        rectangle('Position', objects(i).BoundingBox, ...
            'EdgeColor', 'w');
    end
end

if ~isempty(bwAxesHandle)
    axes(bwAxesHandle);
    L = bwlabel(bwImage);
    imshow(label2rgb(L), []);
    for i=1:length(objects)
        rectangle('Position', objects(i).BoundingBox, ...
            'EdgeColor', 'k');
    end
end

% ------------------------------------------------------------------------
% Remove objects outside of area threshold
% ------------------------------------------------------------------------
indsToKeep = [objects.Area]>= ROIAreaThresh(1) & [objects.Area]<= ROIAreaThresh(2);
objects = objects(indsToKeep);

% ------------------------------------------------------------------------
% Loop through objects
% ------------------------------------------------------------------------
count = 1;
cellStructs = repmat(CreateCellStructure(), [0 1]);
for i=1:length(objects)
    % ---------------------------------------------------------------------
    % Crop around object
    % ---------------------------------------------------------------------
    cropRect = objects(i).BoundingBox + padRect;
    cropImage = imcrop(image, cropRect);
    cropConstraint = imcrop(constraintImage, cropRect);
    
    % ---------------------------------------------------------------------
    % Find boundary
    % ---------------------------------------------------------------------
    boundary = FindCellBoundary(double(imresize(cropImage, upSample)), ...
        double(imresize(cropConstraint, upSample)), ... 
        'stopPercent', 0.001, ...
        'numInitContours', 20, ...
        'verbose', verbose);
    
    % ---------------------------------------------------------------------
    % Resize boundary
    % ---------------------------------------------------------------------
    boundary = boundary/upSample;
    dim = size(boundary);
    
    % ---------------------------------------------------------------------
    % Check if valid boundary
    % ---------------------------------------------------------------------
    if dim(1) < boundaryLengthThresh
        continue
    end
    
    % ---------------------------------------------------------------------
    % Correct handedness and measure area
    % ---------------------------------------------------------------------
    [area, boundary] = MeasureCellArea(boundary, 'flip', true);
    
    % ---------------------------------------------------------------------
    % Interpolate and smooth boundary
    % ---------------------------------------------------------------------    
    boundary = InterpolateAndSmoothBoundary(boundary, 'smoothNum', smoothNum);
    
    % ---------------------------------------------------------------------
    % Expand or contract boundary
    % ---------------------------------------------------------------------    
    boundary = DilateBoundary(boundary, boundaryDilation, 'method', 'increment');
    
    % ---------------------------------------------------------------------
    % Find cell poles and define coordinate system
    % ---------------------------------------------------------------------
    kappa = BoundaryCurvature(boundary);
    [boundary, poleInds] = FindCellPoles(boundary, kappa);
    [coordSys] = DefineCellCoordinateSystem(boundary, poleInds, ...
        'cropRect', cropRect);
    boundary = coordSys.boundary;
    
    % ---------------------------------------------------------------------
    % Save images in cell structure
    % ---------------------------------------------------------------------
    cellStruct = CreateCellStructure();
    cellStruct.images{end+1} = cropImage;
    cellStruct.images{end+1} = cropConstraint;
    cellStruct.imageNames{end+1} = 'phase';
    cellStruct.imageNames{end+1} = 'laplacian';
    cellStruct.cropRects{end+1} = cropRect;
    cellStruct.cropRects{end+1} = cropRect;
    cellStruct.imageID = imageID;
    cellStruct.cellID = count;
    
    % ---------------------------------------------------------------------
    % Save coordinate system in cell structure
    % ---------------------------------------------------------------------
    cellStruct.coordSys = coordSys;
    cellStruct.boundary = boundary;
    
    % ---------------------------------------------------------------------
    % Save properties of coordinate system
    % ---------------------------------------------------------------------
    cellStruct.centerLength = coordSys.centerLength;
    cellStruct.maxRibLength = max(coordSys.ribLength);
    cellStruct.aspectRatio = cellStruct.maxRibLength/cellStruct.centerLength;
    cellStruct.sideLengths = coordSys.sideLength;
    cellStruct.sideLengthRatio = coordSys.sideLength(1)/coordSys.sideLength(2);
    cellStruct.area = area;
    
    % ---------------------------------------------------------------------
    % Calculate and save average center line and side curvatures
    % ---------------------------------------------------------------------
    if ~isempty(nonPoleRegion)
        tempCurvature = BoundaryCurvature(coordSys.centerLine, ...
            'circular', false);
        tempInds = 1:length(tempCurvature);
        tempCurvature = tempCurvature(...
            tempInds(tempInds > nonPoleRegion(1)*max(tempInds) & ...
            tempInds < nonPoleRegion(2)*max(tempInds)));
        if ~isempty(tempCurvature)
            cellStruct.centerLineCurvature = mean(abs(tempCurvature));
        end
        
        % Side 1
        tempCurvature = BoundaryCurvature(squeeze(coordSys.sides(1,:,:)), ...
            'circular', false);
        tempInds = 1:length(tempCurvature);
        tempCurvature = tempCurvature(...
            tempInds(tempInds > nonPoleRegion(1)*max(tempInds) & ...
            tempInds < nonPoleRegion(2)*max(tempInds)));
        if ~isempty(tempCurvature)
            cellStruct.side1Curvature = mean(abs(tempCurvature));
        end
        
        % Side 2
        tempCurvature = BoundaryCurvature(squeeze(coordSys.sides(2,:,:)), ...
            'circular', false);
        tempInds = 1:length(tempCurvature);
        tempCurvature = tempCurvature(...
            tempInds(tempInds > nonPoleRegion(1)*max(tempInds) & ...
            tempInds < nonPoleRegion(2)*max(tempInds)));
        if ~isempty(tempCurvature)
            cellStruct.side2Curvature = mean(abs(tempCurvature));
        end
    end
    
    % ---------------------------------------------------------------------
    % Add cell to external figure if desired
    % ---------------------------------------------------------------------
    if ~isempty(figHandle)
        rectangle('Position', cropRect, 'EdgeColor', 'r');
        text(cropRect(1), cropRect(2), num2str(count));
        DisplayCell([], coordSys, 'figHandle', figHandle);
    end
    
    % ---------------------------------------------------------------------
    % Add cell to specific axes
    % ---------------------------------------------------------------------
    if ~isempty(phaseAxesHandle)
        axes(phaseAxesHandle);
        rectangle('Position', cropRect, 'EdgeColor', 'r');
        text(cropRect(1), cropRect(2), num2str(count));
        DisplayCell([], coordSys, 'axesHandle', phaseAxesHandle);
    end
    
    % ---------------------------------------------------------------------
    % Add cell and increment counter
    % ---------------------------------------------------------------------
    cellStructs(count) = cellStruct;
    count = count + 1;
end

    
