# Supplementary material for: Spatial organization shapes the turnover of a bacterial transcriptome
Source: eLife. 2016 May 20;5:e13065. doi: 10.7554/eLife.13065 (PMC4874777; doi:10.7554/eLife.13065)
Supplement: Source code 1. — DOI: http://dx.doi.org/10.7554/eLife.13065.025 [file elife-13065-code1.zip › eLifeCode/bacterial_cell/CropMListWBoundary.m]

function inds = CropMListWBoundary(boundary, mlist, varargin)
% ------------------------------------------------------------------------
% inds = CropMListWBoundary(boundary, mlist, varargin)
% This function identifies molecules with x,y positions within the
% specified boundary
%--------------------------------------------------------------------------
% Necessary Inputs
% boundary/Nx2 array: The boundary array.
% mlist/A molecule list structure of length M. 
%--------------------------------------------------------------------------
% Outputs
% inds/1xM boolean: Determines whether the specified molecule is within the
%   boundary 
%--------------------------------------------------------------------------
% Variable Inputs (Flag/ data type /(default)):
%
%--------------------------------------------------------------------------
% Jeffrey Moffitt
% jeffmoffitt@gmail.com
% April 3, 2014
%--------------------------------------------------------------------------
% Creative Commons License CC BY
%--------------------------------------------------------------------------

% ------------------------------------------------------------------------
% Default variables
% ------------------------------------------------------------------------

% ------------------------------------------------------------------------
% Parse variable arguments
% ------------------------------------------------------------------------
if nargin >= 3
    if (mod(length(varargin), 2) ~= 0 ),
        error(['Extra Parameters passed to the function ''' mfilename ''' must be passed in pairs.']);
    end
    parameterCount = length(varargin)/2;
    for parameterIndex = 1:parameterCount,
        parameterName = varargin{parameterIndex*2 - 1};
        parameterValue = varargin{parameterIndex*2};
        switch parameterName
            otherwise
                error(['The parameter ''' parameterName ''' is not recognized by the function ''' mfilename])
        end
    end
end

% ------------------------------------------------------------------------
% Crop MList 
% ------------------------------------------------------------------------
boundary = [boundary; boundary(1,:)];
inds = inpolygon(mlist.x, mlist.y, boundary(:,1), boundary(:,2));
