# Supplementary material for: Spatial organization shapes the turnover of a bacterial transcriptome
Source: eLife. 2016 May 20;5:e13065. doi: 10.7554/eLife.13065 (PMC4874777; doi:10.7554/eLife.13065)
Supplement: Source code 1. — DOI: http://dx.doi.org/10.7554/eLife.13065.025 [file elife-13065-code1.zip › eLifeCode/bacterial_cell/DefineCellCoordinateSystem.m]

function coordSys = DefineCellCoordinateSystem(boundary, poleInds, varargin)
% ------------------------------------------------------------------------
% [coordSys, boundary] = DefineCellCoordinateSystem(snake, poleInds, varargin)
% This function defines the internal coordinate system of the cell,
% starting from the pole with the larger curvature. 
%--------------------------------------------------------------------------
% Necessary Inputs:
%
% snake/Nx2 array: The snake
% poleInds/1x2 array: The indices of the provide cell outline
%
%--------------------------------------------------------------------------
% Outputs:
%
% coordSys/struct: A coordinate system structure containing the following
%   fields
%   --sides/2xNx2 array: Reinterpolated snakes corresponding to each side of the
%     cell
%   --sideLength/2x1 array: Total arc length of the sides
%   --centerLine/Nx2 array: The centerline of the cell
%   --centerLength/double: The total arc length of the center line
%   --ribLength/Nx1 array: The length of each rib
%   --ribAngles/2xN array: The angle between the rib and the tangent of
%      each side
%   --boundary/Nx2 array: The boundary
%--------------------------------------------------------------------------
% Variable Inputs (Flag/ data type /(default)):
%
% 'numPoints'/int: The number of points in each side of the snake
% 'cropRect'/4x1: The crop rectangle used to define the snake. Passing this
%   parameter will restore the coordSys to the original image coordinates
%--------------------------------------------------------------------------
% Jeffrey Moffitt
% jeffmoffitt@gmail.com
% March 28, 2014
%--------------------------------------------------------------------------
% Creative Commons License CC BY
%--------------------------------------------------------------------------

% ------------------------------------------------------------------------
% Define default values
% ------------------------------------------------------------------------
boundarySize = size(boundary);
numPoints = round(boundarySize(1)/2);
cropRect = [];

% ------------------------------------------------------------------------
% Parse variable arguments
% ------------------------------------------------------------------------
if nargin < 2
    error([mfilename ' requires a boundary and a set of pole indices']);
end
if nargin > 2
    if (mod(length(varargin), 2) ~= 0 ),
        error(['Extra Parameters passed to the function ''' mfilename ''' must be passed in pairs.']);
    end
    parameterCount = length(varargin)/2;
    for parameterIndex = 1:parameterCount,
        parameterName = varargin{parameterIndex*2 - 1};
        parameterValue = varargin{parameterIndex*2};
        switch parameterName
            case 'numPoints'
                numPoints = CheckParameter(parameterValue, 'positive', parameterName);
            case 'cropRect'
                cropRect = CheckParameter(parameterValue, 'array', parameterName);
            otherwise
                error(['The parameter ''' parameterName ''' is not recognized by the function ''' mfilename])
        end
    end
end
% ------------------------------------------------------------------------
% Sort poleInds 
% ------------------------------------------------------------------------
poleInds = sort(poleInds);

% ------------------------------------------------------------------------
% Shift boundary to first pole 
% ------------------------------------------------------------------------
boundary = circshift(boundary, -(poleInds(1)-1));
poleInds = poleInds - (poleInds(1) - 1);

% ------------------------------------------------------------------------
% Interpolate equally spaced points for each side
% ------------------------------------------------------------------------
ds = sum(sqrt((circshift(boundary, -1) - boundary).^2), 2);
s = cumsum([0; ds]);
sides = zeros(2, numPoints+2, 2);
sideLength = zeros(1,2);
inds = {[1 poleInds(2)], [boundarySize(1)+1 poleInds(2)]};
for i=1:2
    xPos = interp1(s, [boundary(:,1); boundary(1,1)], ...
        linspace(s(inds{i}(1)), s(inds{i}(2)), numPoints+2), 'pchip');
    yPos = interp1(s, [boundary(:,2); boundary(1,2)], ...
        linspace(s(inds{i}(1)), s(inds{i}(2)), numPoints+2), 'pchip');
    sides(i, :, :) = [xPos' yPos'];
    sideLength(i) = sum(squeeze(sqrt(sum(...
        (sides(i,2:end, :) - sides(i,1:(end-1), :)).^2, 3))));
end

% ------------------------------------------------------------------------
% Change coordinate system
% ------------------------------------------------------------------------
if ~isempty(cropRect)
    sides(1,:,:) = squeeze(sides(1,:,:)) + repmat(cropRect(1:2)-.25, [numPoints+2, 1]);
    sides(2,:,:) = squeeze(sides(2,:,:)) + repmat(cropRect(1:2)-.25, [numPoints+2, 1]);
    boundary = boundary + repmat(cropRect(1:2)-.25, [boundarySize(1) 1]);
end

% ------------------------------------------------------------------------
% Determine rib length and center line
% ------------------------------------------------------------------------
ribs = squeeze(sides(2, :, :) - sides(1, :, :));
ribLength = sqrt(sum(ribs.^2, 2));
ribLength = ribLength(2:(end-1));
ribs = ribs(2:(end-1),:)./repmat(ribLength, [1 2]);
centerLine = squeeze(sides(1,:,:));
centerLine(2:(end-1), :) = centerLine(2:(end-1), :) + ...
    ribs.*repmat(ribLength, [1 2])/2;
centerLineLength = sum(sqrt(sum( (centerLine((2:end),:) - ...
    centerLine((1:(end-1)),:)).^2, 2)));

% ------------------------------------------------------------------------
% Rib Angles
% ------------------------------------------------------------------------
dSides = sides(:, 2:(end-1), :) - sides(:, 1:(end-2), :);
dSideLength = sqrt(sum(dSides(:,:,1).^2 + dSides(:,:,2).^2, 3));
dSides = dSides./repmat(dSideLength, [1 1 2]);

angles = [];

for i=1:2
    angles(i, :) = acos( (-1).^(i-1) * ...
        sum(squeeze(dSides(i,:,:)).*ribs, 2))*180/pi;
end

% ------------------------------------------------------------------------
% Compute polar vector and rotation matrix
% ------------------------------------------------------------------------
polarVec = squeeze(sides(2,end,:) - sides(2,1,:));
polarVec = polarVec/sqrt(sum(polarVec.^2));
unitVec = [1; 0];
theta = acos(sum(polarVec.*unitVec));
coordSys.rotMat = [cos(theta) -sin(theta); sin(theta) cos(theta)];
coordSys.theta = theta;

% ------------------------------------------------------------------------
% Build coordinate system structure
% ------------------------------------------------------------------------
coordSys.centerLine = centerLine;
coordSys.centerLength = centerLineLength;
coordSys.sides = sides;
coordSys.sideLength = sideLength;
coordSys.ribLength = ribLength;
coordSys.ribAngles = angles;
coordSys.boundary = boundary;
coordSys.axisVector = squeeze(sides(2,end,:) - sides(1,end,:));
