# Supplementary material for: Spatial organization shapes the turnover of a bacterial transcriptome
Source: eLife. 2016 May 20;5:e13065. doi: 10.7554/eLife.13065 (PMC4874777; doi:10.7554/eLife.13065)
Supplement: Source code 1. — DOI: http://dx.doi.org/10.7554/eLife.13065.025 [file elife-13065-code1.zip › eLifeCode/bacterial_cell/DilateBoundary.m]

function boundary = DilateBoundary(boundary, dilation, varargin)
% ------------------------------------------------------------------------
% boundary = DilateBoundary(boundary, dilation, varargin)
% This function expands or contracts a boundary via a variety of methods. 
%--------------------------------------------------------------------------
% Necessary Inputs:
%
% boundary/Nx2 array: The boundary
% dilation/positive: The amount to increase the boundary
%--------------------------------------------------------------------------
% Outputs:
%
% boundary/Nx2 array: The dilated boundary
%   
%--------------------------------------------------------------------------
% Variable Inputs (Flag/ data type /(default)):
%--------------------------------------------------------------------------
% method: The method used to increase the boundary. Can take one of the
%   following values:
%   --'proportional': A uniform scaling by the dilation factor
%   --'increment': The dilation factor is added to each boundary point in
%   the direction of its normal. 
%--------------------------------------------------------------------------
% Jeffrey Moffitt
% jeffmoffitt@gmail.com
% April 1, 2014
%--------------------------------------------------------------------------
% Creative Commons License CC BY
%--------------------------------------------------------------------------

% ------------------------------------------------------------------------
% Define default values
% ------------------------------------------------------------------------
method = 'increment';
methodValues = {'increment', 'proportional'};
smoothNum = 5;
% ------------------------------------------------------------------------
% Parse variable arguments
% ------------------------------------------------------------------------
if nargin < 2
    error([mfilename ' requires a boundary and a dilation factor']);
end
if nargin > 2
    if (mod(length(varargin), 2) ~= 0 ),
        error(['Extra Parameters passed to the function ''' mfilename ''' must be passed in pairs.']);
    end
    parameterCount = length(varargin)/2;
    for parameterIndex = 1:parameterCount,
        parameterName = varargin{parameterIndex*2 - 1};
        parameterValue = varargin{parameterIndex*2};
        switch parameterName
            case 'method'
                method = CheckList(parameterValue, methodValues, parameterName);
            case 'smoothNum'
                smoothNum = CheckParameter(parameterValue, 'positive', parameterName);
            otherwise
                error(['The parameter ''' parameterName ''' is not recognized by the function ''' mfilename])
        end
    end
end

% ------------------------------------------------------------------------
% Dilate boundary 
% ------------------------------------------------------------------------
switch method
    % ---------------------------------------------------------------------
    % Expand proportionally 
    % ---------------------------------------------------------------------
    case 'proportional'
        boundarySize = size(boundary);
        center = mean(boundary);
        boundary = boundary - repmat(center, [boundarySize(1) 1]);
        boundary = dilation*boundary;
        boundary = boundary + repmat(center, [boundarySize(1) 1]);
    % ---------------------------------------------------------------------
    % Increase via constant increment along normal 
    % ---------------------------------------------------------------------
    case 'increment'
        [kappa, tang, normal] = BoundaryCurvature(boundary);
        normal = normal./repmat(sqrt(sum(normal.^2, 2)), [1 2]);
        normal = normal.*repmat(sign(kappa), [1 2]);
        normal = InterpolateAndSmoothBoundary(normal, 'smoothNum', 5, 'interpolate', false); 
        normal = normal./repmat(sqrt(sum(normal.^2, 2)), [1 2]); % Correct for changes in length
        boundary = boundary + dilation*normal;
end
