# Supplementary material for: Spatial organization shapes the turnover of a bacterial transcriptome
Source: eLife. 2016 May 20;5:e13065. doi: 10.7554/eLife.13065 (PMC4874777; doi:10.7554/eLife.13065)
Supplement: Source code 1. — DOI: http://dx.doi.org/10.7554/eLife.13065.025 [file elife-13065-code1.zip › eLifeCode/bacterial_cell/DisplayCell.m]

function [SBapi, figHandle] = DisplayCell(image, coordSys, varargin)
% ------------------------------------------------------------------------
% [SBapi, figHandle] = DisplayCell(image, coordSys, varargin)
% This function displays an sizeable image of a cell with the cell features
% determined by the coordinate system (coordSys). 
%--------------------------------------------------------------------------
% Necessary Inputs:
%
% image/NxM array: The image to display
% coordSys/coordinate structure: The coordinates of the found boundaries
%
%--------------------------------------------------------------------------
% Outputs:
%
%--------------------------------------------------------------------------
% Variable Inputs (Flag/ data type /(default)):
%
%--------------------------------------------------------------------------
% Jeffrey Moffitt
% jeffmoffitt@gmail.com
% March 28, 2014
%--------------------------------------------------------------------------
% Creative Commons License CC BY
%--------------------------------------------------------------------------

% ------------------------------------------------------------------------
% Define default values
% ------------------------------------------------------------------------
figHandle = [];
axesHandle = [];
SBapi = [];

% ------------------------------------------------------------------------
% Parse variable arguments
% ------------------------------------------------------------------------
if nargin < 1
    error([mfilename ' requires an image']);
end
if nargin > 2
    if (mod(length(varargin), 2) ~= 0 ),
        error(['Extra Parameters passed to the function ''' mfilename ''' must be passed in pairs.']);
    end
    parameterCount = length(varargin)/2;
    for parameterIndex = 1:parameterCount,
        parameterName = varargin{parameterIndex*2 - 1};
        parameterValue = varargin{parameterIndex*2};
        switch parameterName
            case 'figHandle'
                figHandle = CheckParameter(parameterValue, 'handle', parameterName);
            case 'axesHandle'
                axesHandle = CheckParameter(parameterValue, 'handle', parameterName);
            otherwise
                error(['The parameter ''' parameterName ''' is not recognized by the function ''' mfilename])
        end
    end
end

% ------------------------------------------------------------------------
% Create sizeable image frame and display image 
% ------------------------------------------------------------------------
if isempty(figHandle) && isempty(axesHandle)
    [SBapi, figHandle] = CreateSizeableImage();
    SBapi.replaceImage(image, []); hold on;
    SBapi.setMagnification(SBapi.findFitMag());
elseif ~isempty(figHandle)
    figure(figHandle);
elseif ~isempty(axesHandle)
    axes(axesHandle);
end

% ------------------------------------------------------------------------
% Extract need variables 
% ------------------------------------------------------------------------
sides = coordSys.sides;
centerLine = coordSys.centerLine;
hline = [];

% ------------------------------------------------------------------------
% Plot ribs 
% ------------------------------------------------------------------------
for i=1:length(sides(1,:,1));
    plot([sides(1,i,1) sides(2,i,1)], [sides(1,i,2) sides(2,i,2)], 'm');
end

% ------------------------------------------------------------------------
% Plot centerline 
% ------------------------------------------------------------------------
hline(end+1) = plot(centerLine(:,1), centerLine(:,2), 'r');

% ------------------------------------------------------------------------
% Plot sides 
% ------------------------------------------------------------------------
hline(end+1) = plot(sides(1,:,1), sides(1,:,2), 'g');
hline(end+1) = plot(sides(2,:,1), sides(2,:,2), 'b');

% ------------------------------------------------------------------------
% Set line width 
% ------------------------------------------------------------------------
for i=1:length(hline)
    set(hline, 'LineWidth', 2);
end
