# Supplementary material for: Spatial organization shapes the turnover of a bacterial transcriptome
Source: eLife. 2016 May 20;5:e13065. doi: 10.7554/eLife.13065 (PMC4874777; doi:10.7554/eLife.13065)
Supplement: Source code 1. — DOI: http://dx.doi.org/10.7554/eLife.13065.025 [file elife-13065-code1.zip › eLifeCode/bacterial_cell/FindCellBoundary.m]

function boundary = FindCellBoundary(contourImage, lineIntegralImage, varargin)
% ------------------------------------------------------------------------
% boundary = FindCellBoundary(contourImage, lineIntegralImage, varargin)
% This function interpolates contours within contourImage and then
% iterates to find the contour whose average value along a line integral of 
% this contour on the lineIntegralImage is largest. 
%--------------------------------------------------------------------------
% Necessary Inputs
% contourImage/2D array: The image used to define the contours
% lineIntegralImage/2D array: The image used to evaluate the contours.
%
%--------------------------------------------------------------------------
% Outputs
% boundary/Nx2 array: The (x,y) positions of the contour that best
% describes the boundary of the cell
%
%--------------------------------------------------------------------------
% Variable Inputs (Flag/ data type /(default)):
%
% 'verbose'/boolean(false): Controls the verbosity of this function
% stopCondition/string(percent): Controls the stop criterion. Possible
%   values include
%      --'percent': Stops interating when the change from the previous
%      contour is less than 'stopPercent' (default 1%)
%      --'maxInterations': Stops after a fixed number of iterations
% 'maxContourDiff'/int(2): The maximum arc length of a contour segment for
%   the contour to be valid. 
% 'minLength'/double(50): The minimum arc length of a viable contour
%--------------------------------------------------------------------------
% Jeffrey Moffitt
% jeffmoffitt@gmail.com
% March 30, 2014
%--------------------------------------------------------------------------
% Creative Commons License CC BY
%--------------------------------------------------------------------------

% ------------------------------------------------------------------------
% Define default values
% ------------------------------------------------------------------------
verbose = false;
displayContours = true;
numInitContours = 10;
stopCondition = 'percent';
stopPercent = 0.001;
maxIter = 100;
maxContourDiff = 2;
minLength = 10;

% ------------------------------------------------------------------------
% Parse variable arguments
% ------------------------------------------------------------------------
if nargin < 2
    error([mfilename ' requires two images']);
end
if nargin > 2
    if (mod(length(varargin), 2) ~= 0 ),
        error(['Extra Parameters passed to the function ''' mfilename ''' must be passed in pairs.']);
    end
    parameterCount = length(varargin)/2;

    for parameterIndex = 1:parameterCount,
        parameterName = varargin{parameterIndex*2 - 1};
        parameterValue = varargin{parameterIndex*2};
        switch parameterName
            case 'verbose'
                verbose = CheckParameter(parameterValue, 'boolean', parameterName);
            case 'numInitContours'
                numInitContours = CheckParameter(parameterValue, 'positive', parameterName);
            case 'stopPercent'
                stopPercent = CheckParameter(parameterValue, 'positive', parameterName);
            case 'maxContourDiff'
                maxContourDiff = CheckParameter(parameterValue, 'positive', parameterName);
            otherwise
                error(['The parameter ''' parameterName ''' is not recognized by the function ''' mfilename])
        end
    end
end

% ------------------------------------------------------------------------
% Calculate initial evenly spaced contours
% ------------------------------------------------------------------------
initHeights = linspace(min(contourImage(:)), max(contourImage(:)), numInitContours);
C = contourc(contourImage, initHeights);

% ------------------------------------------------------------------------
% Parse initial contours
% ------------------------------------------------------------------------
[initContours, contLength, contHeight] = ParseContour(C, 'maxLength', true);

% ------------------------------------------------------------------------
% Create interpolation function for line integral image
% ------------------------------------------------------------------------
InterImage = griddedInterpolant(lineIntegralImage, 'cubic');

% ------------------------------------------------------------------------
% Compute line integrals of initial contours
% ------------------------------------------------------------------------
lineIntegral = zeros(length(initContours),1);
for i=1:length(initContours)
    cont = initContours{i}';
    intensity = InterImage(cont(:,2), cont(:,1));
    [s, ds] = ArcLength(cont);
    if ~any(ds > maxContourDiff) && s(end) > minLength
        lineIntegral(i) = sum(intensity.*ds)/sum(ds);
    end
end

% ------------------------------------------------------------------------
% Create display figure for real time progess and debug
% ------------------------------------------------------------------------
if verbose
    fig_handle = figure();
    plot(contHeight, lineIntegral, 'r.'); hold on
    xlabel('Contour Height');
    ylabel('Average Line Integral');
    if displayContours
        [SBapi, fig_handle2] = CreateSizeableImage('image', lineIntegralImage); hold on;
        for j=1:length(initContours)
            plot(initContours{j}(1,:), initContours{j}(2,:), 'r'); hold on;
            drawnow;
        end
    end
end

% ------------------------------------------------------------------------
% Check for closed contours and remove invalid ones
% ------------------------------------------------------------------------
validInds = lineIntegral > 0;
if sum(validInds) < 3
    boundary = [];
    return;
else
    contHeight = contHeight(validInds);
    initContours = initContours(validInds);
    lineIntegral = lineIntegral(validInds);
end

% ------------------------------------------------------------------------
% Find maximum and flanking contours
% ------------------------------------------------------------------------
[maxIntegral, maxInd] = max(lineIntegral);

% ------------------------------------------------------------------------
% Intialize the interation variables and handle edge cases
% ------------------------------------------------------------------------
heights = zeros(1, 5);
contours = cell(1, 5);
integrals = zeros(1,5);

if maxInd == 1
    if any(initHeights < contHeight(1))
        ind = find(contHeight(1) == initHeights);
        heights([1 3 5]) = [initHeights(ind-1) contHeight([1 2])];
        contours([3 5]) = initContours([1 2]);
        integrals([3 5]) = lineIntegral([1 2]);
    else
        boundary = initContours{1};
        return
    end
elseif maxInd == length(contHeight)
    if any(initHeights > contHeight(end))
        ind = find(contHeight(end) == initHeights);
        heights([1 3 5]) = [contHeight([(end-1) end]) initHeights(ind+1)];
        contours([1 3]) = initContours([(end-1) end]);
        integrals([1 3]) = lineIntegral([(end-1) end]);
    else
        boundary = initContours{1};
        return
    end
else
    heights([1 3 5]) = contHeight([-1:1] + maxInd);
    contours([1 3 5]) = initContours([-1:1] + maxInd);
    integrals([1 3 5]) = lineIntegral([-1:1] + maxInd);
end

% ------------------------------------------------------------------------
% Bisect and iterate to find best contour
% ------------------------------------------------------------------------
done = false;
iterCount = 1;
while ~done
    % ------------------------------------------------------------------------
    % Identify new points and contours for these points
    % ------------------------------------------------------------------------
    heights([2 4]) = heights([1 3]) + diff(heights([1 3 5]))/2;
    C = contourc(contourImage, heights([2 4]));
    contours([2 4]) = ParseContour(C, 'maxLength', true);
    
    % ------------------------------------------------------------------------
    % Compute new line integrals
    % ------------------------------------------------------------------------
    integrals([2 4]) = zeros(1,2);
    for i=[2 4]
        cont = contours{i}';
        intensity = InterImage(cont(:,2), cont(:,1));
        [~, ds] = ArcLength(cont);
        integrals(i) = sum(intensity.*ds)/sum(ds);
        if ~any(ds > maxContourDiff) && s(end) > minLength
            integrals(i) = sum(intensity.*ds)/sum(ds);
        end
    end
    
    % ------------------------------------------------------------------------
    % Identify best line integral
    % ------------------------------------------------------------------------
    [~, maxInd] = max(integrals);
    updateInds = [-1:1] + maxInd;
    heights([1 3 5]) = heights(updateInds);
    contours([1 3 5]) = contours(updateInds);
    integrals([1 3 5]) = integrals(updateInds);
    
    iterCount = iterCount + 1;
    
    % ------------------------------------------------------------------------
    % Update display
    % ------------------------------------------------------------------------
    if verbose
        figure(fig_handle);
        plot(heights([2 4]), integrals([2 4]), 'go'); hold on
        if displayContours
            figure(fig_handle2);
            for i=[2 4]
                plot(contours{i}(1,:), contours{i}(2,:), 'g');
            end
        end
    end
    % ------------------------------------------------------------------------
    % Check stop criterion
    % ------------------------------------------------------------------------
    switch stopCondition
        case 'percent'
            mindiff = min(abs(diff(integrals([1 3 5]))));
            if mindiff/maxIntegral < stopPercent
                done = true;
            end
        case 'maxIter'
            if iterCount > maxIter
               done = true;
            end
    end
end

% ------------------------------------------------------------------------
% Return best boundary
% ------------------------------------------------------------------------
boundary = contours{3}';

                
    
