# Supplementary material for: Spatial organization shapes the turnover of a bacterial transcriptome
Source: eLife. 2016 May 20;5:e13065. doi: 10.7554/eLife.13065 (PMC4874777; doi:10.7554/eLife.13065)
Supplement: Source code 1. — DOI: http://dx.doi.org/10.7554/eLife.13065.025 [file elife-13065-code1.zip › eLifeCode/bacterial_cell/FindCellPoles.m]

function [boundary, poleInds, rotInd] = FindCellPoles(boundary, kappa, varargin)
% ------------------------------------------------------------------------
% [boundary, poleInds, rotInd] = FindCellPoles(boundary, kappa, varargin)
% This function finds the poles of the snake based on the region of minimum 
% curvature. It returns a rotated boundary such that the first pole is at the
% first index. 
%--------------------------------------------------------------------------
% Necessary Inputs:
%
% snake/Nx2 array: The boundary
% kappa/Nx1 array: The curvature as a function of arc length
%
%--------------------------------------------------------------------------
% Outputs:
%
% snake/Nx2 array: The boundary rotated so that the first pole is at index 1
% poleInds/2x1 array: The indices of the two poles
% rotInd/int: The amount the boundary was rotated
%
%--------------------------------------------------------------------------
% Variable Inputs (Flag/ data type /(default)):
%
%--------------------------------------------------------------------------
% Jeffrey Moffitt
% jeffmoffitt@gmail.com
% March 28, 2014
%--------------------------------------------------------------------------
% Creative Commons License CC BY
%--------------------------------------------------------------------------

% ------------------------------------------------------------------------
% Define default values
% ------------------------------------------------------------------------
deadZoneLength = 10;

% ------------------------------------------------------------------------
% Parse variable arguments
% ------------------------------------------------------------------------
if nargin < 1
    error([mfilename ' requires an image']);
end
if nargin > 2
    if (mod(length(varargin), 2) ~= 0 ),
        error(['Extra Parameters passed to the function ''' mfilename ''' must be passed in pairs.']);
    end
    parameterCount = length(varargin)/2;
    for parameterIndex = 1:parameterCount,
        parameterName = varargin{parameterIndex*2 - 1};
        parameterValue = varargin{parameterIndex*2};
        switch parameterName
            otherwise
                error(['The parameter ''' parameterName ''' is not recognized by the function ''' mfilename])
        end
    end
end
% ------------------------------------------------------------------------
% Find first pole: the point of maximum curvature
% ------------------------------------------------------------------------
[~, rotInd] = min(kappa);

% ------------------------------------------------------------------------
% Rotate the snake and blank out the region
% ------------------------------------------------------------------------
boundary = circshift(boundary, -(rotInd - 1));
kappa = circshift(kappa, -(rotInd - 1));
kappa((end-deadZoneLength+1):end) = zeros(deadZoneLength, 1);
kappa(1:deadZoneLength) = zeros(deadZoneLength, 1);

% ------------------------------------------------------------------------
% Find second pole
% ------------------------------------------------------------------------
poleInds = ones(1,2);
[~, poleInds(2)] = min(kappa);
