# Supplementary material for: Spatial organization shapes the turnover of a bacterial transcriptome
Source: eLife. 2016 May 20;5:e13065. doi: 10.7554/eLife.13065 (PMC4874777; doi:10.7554/eLife.13065)
Supplement: Source code 1. — DOI: http://dx.doi.org/10.7554/eLife.13065.025 [file elife-13065-code1.zip › eLifeCode/bacterial_cell/FirstSecondExtremum.m]

function [inds] = FirstSecondExtremum(distMat, varargin)
% ------------------------------------------------------------------------
% [inds] = FirstSecondExtremum(distMat, varargin)
% This function finds the indices of the first and second extremum along
% the first dimension of the provided distMat
%--------------------------------------------------------------------------
% Necessary Inputs
% distMat/NxM array: An array of distances between points in two objects
%--------------------------------------------------------------------------
% Outputs
% inds/2xM array: Indices of the object in the first dimension that is 
%   the first (inds(1,:)) or second (inds(2,:)) closest or furthest from 
%   the object in the second dimension
%--------------------------------------------------------------------------
% Variable Inputs (Flag/ data type /(default)):
% 'extremumType'/string(min): Determines the type of extremum
%    --'min': Find the minima
%    --'max': Find the maxima
%--------------------------------------------------------------------------
% Jeffrey Moffitt
% jeffmoffitt@gmail.com
% April 6, 2014
%--------------------------------------------------------------------------
% Creative Commons License CC BY
%--------------------------------------------------------------------------

% -------------------------------------------------------------------------
% Default variables
% -------------------------------------------------------------------------
extremumType = 'min';

% -------------------------------------------------------------------------
% Parse variable arguments
% -------------------------------------------------------------------------
if nargin >= 3
    if (mod(length(varargin), 2) ~= 0 ),
        error(['Extra Parameters passed to the function ''' mfilename ''' must be passed in pairs.']);
    end
    parameterCount = length(varargin)/2;
    for parameterIndex = 1:parameterCount,
        parameterName = varargin{parameterIndex*2 - 1};
        parameterValue = varargin{parameterIndex*2};
        switch parameterName
            case 'extremumType'
                extremumType = CheckList(parameterValue, {'min', 'max'}, parameterName);
            otherwise
                error(['The parameter ''' parameterName ''' is not recognized by the function ''' mfilename])
        end
    end
end

% -------------------------------------------------------------------------
% Find extremum
% -------------------------------------------------------------------------
dim = size(distMat);
inds = zeros(2, dim(2));
for i=1:2
    switch extremumType
        case 'min'
            [~, inds(i,:)] = min(distMat);
        case 'max'
            [~, inds(i,:)] = max(distMat);
    end
    if i==2
        break
    end
    distMat(sub2ind(size(distMat), inds(i,:), 1:dim(2))) = NaN(1, dim(2));
end
    
