# Supplementary material for: Spatial organization shapes the turnover of a bacterial transcriptome
Source: eLife. 2016 May 20;5:e13065. doi: 10.7554/eLife.13065 (PMC4874777; doi:10.7554/eLife.13065)
Supplement: Source code 1. — DOI: http://dx.doi.org/10.7554/eLife.13065.025 [file elife-13065-code1.zip › eLifeCode/bacterial_cell/InterpolateAndSmoothBoundary.m]

function boundary = InterpolateAndSmoothBoundary(boundary, varargin)
% ------------------------------------------------------------------------
% boundary = InterpolateAndSmoothBoundary(boundary, varargin)
% This function interpolates and smooths the points within a boundary
%--------------------------------------------------------------------------
% Necessary Inputs
% boundary/Nx2 array: The boundary
%
%--------------------------------------------------------------------------
% Outputs
% boundary/Nx2 array: The interpolated and smoothed boundary
%
%--------------------------------------------------------------------------
% Variable Inputs (Flag/ data type /(default)):
%
% 'numPoints'/int: The number of points in the returned boundary. Defaults to
%   the number of points in the provided boundary.
%--------------------------------------------------------------------------
% Jeffrey Moffitt
% jeffmoffitt@gmail.com
% March 28, 2014
%--------------------------------------------------------------------------
% Creative Commons License CC BY
%--------------------------------------------------------------------------

% ------------------------------------------------------------------------
% Define default values
% ------------------------------------------------------------------------
boundarySize = size(boundary);
numPoints = boundarySize(1);
averageNum = 0;
interpolate = true;
% ------------------------------------------------------------------------
% Parse variable arguments
% ------------------------------------------------------------------------
if nargin < 1
    error([mfilename ' requires an image']);
end
if nargin > 2
    if (mod(length(varargin), 2) ~= 0 ),
        error(['Extra Parameters passed to the function ''' mfilename ''' must be passed in pairs.']);
    end
    parameterCount = length(varargin)/2;
    for parameterIndex = 1:parameterCount,
        parameterName = varargin{parameterIndex*2 - 1};
        parameterValue = varargin{parameterIndex*2};
        switch parameterName
            case 'numPoints'
                numPoints = CheckParameter(parameterValue, 'positive', parameterName);
            case {'averageNum', 'smoothNum'}
                averageNum = CheckParameter(parameterValue, 'positive', parameterName);
            case 'interpolate'
                interpolate = CheckParameter(parameterValue, 'boolean', parameterName);
            otherwise
                error(['The parameter ''' parameterName ''' is not recognized by the function ''' mfilename])
        end
    end
end

% ------------------------------------------------------------------------
% Redistribute boundary points by interpolation 
% ------------------------------------------------------------------------
if interpolate
    ds = sum(sqrt((circshift(boundary, -1) - boundary).^2), 2);
    s = cumsum([0; ds]);
    ind = find(diff(s) ~= 0);
    xPos = interp1(s([ind; length(s)]), [boundary(ind,1); boundary(1,1)], ...
        linspace(0, s(end), numPoints+1), 'pchip');
    yPos = interp1(s([ind; length(s)]), [boundary(ind,2); boundary(1,2)], ...
        linspace(0, s(end), numPoints+1), 'pchip');
    boundary = [xPos(1:(end-1))' yPos(1:(end-1))'];
end

% ------------------------------------------------------------------------
% Smooth curves 
% ------------------------------------------------------------------------
smoothBoundary = zeros(size(boundary));
if averageNum > 0
    for i=-averageNum:averageNum
        smoothBoundary = smoothBoundary + circshift(boundary, i);
    end
    boundary = smoothBoundary/(2*averageNum+1);
end
