# Supplementary material for: Spatial organization shapes the turnover of a bacterial transcriptome
Source: eLife. 2016 May 20;5:e13065. doi: 10.7554/eLife.13065 (PMC4874777; doi:10.7554/eLife.13065)
Supplement: Source code 1. — DOI: http://dx.doi.org/10.7554/eLife.13065.025 [file elife-13065-code1.zip › eLifeCode/bacterial_cell/MeasureCellArea.m]

function [area, boundary] = MeasureCellArea(boundary, varargin)
% ------------------------------------------------------------------------
% [area, boundary] = MeasureCellArea(boundary, varargin)
% This function determines the area enclosed within the boundary 
%--------------------------------------------------------------------------
% Necessary Inputs
% boundary/Nx2 array: A circular contour
%
%--------------------------------------------------------------------------
% Outputs
% area/double: The integrated volume in the circular contour
% boundary/Nx2 array: The boundary flipped so that the area is positive
%   (only if the flip tag is provided)
%--------------------------------------------------------------------------
% Variable Inputs (Flag/ data type /(default)):
%
% 'flip'/boolean(false): Will rotate the boundary so that the area is
% positive if true. 
%--------------------------------------------------------------------------
% Jeffrey Moffitt
% jeffmoffitt@gmail.com
% March 30, 2014
%--------------------------------------------------------------------------
% Creative Commons License CC BY
%--------------------------------------------------------------------------

% ------------------------------------------------------------------------
% Define default values
% ------------------------------------------------------------------------
flip = true;

% ------------------------------------------------------------------------
% Parse variable arguments
% ------------------------------------------------------------------------
if nargin < 1
    error([mfilename ' requires an image']);
end
if nargin > 2
    if (mod(length(varargin), 2) ~= 0 ),
        error(['Extra Parameters passed to the function ''' mfilename ''' must be passed in pairs.']);
    end
    parameterCount = length(varargin)/2;

    for parameterIndex = 1:parameterCount,
        parameterName = varargin{parameterIndex*2 - 1};
        parameterValue = varargin{parameterIndex*2};
        switch parameterName
            case 'flip'
                flip = CheckParameter(parameterValue, 'boolean', parameterName);
        end
    end
end

% ------------------------------------------------------------------------
% Integrate boundary using trapezoidal method
% ------------------------------------------------------------------------
area = 1/2*(boundary(:,2) + circshift(boundary(:,2), -1)) .* ...
    (circshift(boundary(:,1), -1) - boundary(:,1));
area = sum(area);

% ------------------------------------------------------------------------
% Flip boundary if desired
% ------------------------------------------------------------------------
if flip
    if area < 0
        area = abs(area);
        boundary = fliplr(boundary')';
    end
end
