# Supplementary material for: Spatial organization shapes the turnover of a bacterial transcriptome
Source: eLife. 2016 May 20;5:e13065. doi: 10.7554/eLife.13065 (PMC4874777; doi:10.7554/eLife.13065)
Supplement: Source code 1. — DOI: http://dx.doi.org/10.7554/eLife.13065.025 [file elife-13065-code1.zip › eLifeCode/bacterial_cell/ParseContour.m]

function [contours, contourLengths, contourHeights] = ParseContour(C, varargin)
% ------------------------------------------------------------------------
% [contours, contourLengths, contourHeights] = ParseContour(C, varargin)
% This function parses the output of contourc into a cell of contours, C,
% and also returns the number of points in these contours as well as the
% height value of the contour. 
%--------------------------------------------------------------------------
% Necessary Inputs
% C/2xN array: The unparsed output of contourc
%
%--------------------------------------------------------------------------
% Outputs
% contours/cell array of 2xN arrays: The individual contours contained 
% contourLenghts/Nx1 array: A list of the lengths of each contour
% contourHeights/Nx1 array: The intensity value of each contour
%
%--------------------------------------------------------------------------
% Variable Inputs (Flag/ data type /(default)):
% 'maxLength'/boolean(false): If there are multiple contours at each
%   height, it will return the longest one.  
%
%--------------------------------------------------------------------------
% Jeffrey Moffitt
% jeffmoffitt@gmail.com
% March 30, 2014
%--------------------------------------------------------------------------
% Creative Commons License CC BY
%--------------------------------------------------------------------------

% ------------------------------------------------------------------------
% Define default values
% ------------------------------------------------------------------------
maxLength = false;

% ------------------------------------------------------------------------
% Parse variable arguments
% ------------------------------------------------------------------------
if nargin < 1
    error([mfilename ' requires the output of contourc']);
end
if nargin > 2
    if (mod(length(varargin), 2) ~= 0 ),
        error(['Extra Parameters passed to the function ''' mfilename ''' must be passed in pairs.']);
    end
    parameterCount = length(varargin)/2;

    for parameterIndex = 1:parameterCount,
        parameterName = varargin{parameterIndex*2 - 1};
        parameterValue = varargin{parameterIndex*2};
        switch parameterName
            case 'maxLength'
                maxLength = CheckParameter(parameterValue, 'boolean', parameterName);
            otherwise
                error(['The parameter ''' parameterName ''' is not recognized by the function ''' mfilename])
        end
    end
end

% ------------------------------------------------------------------------
% Parse contours
% ------------------------------------------------------------------------
contours = {};
index = 1;
dim = size(C);
contourLength = [];
contourHeight = [];
while index < dim(2)
    contourLength(end+1) = C(2,index);
    contourHeight(end+1) = C(1,index);
    index = index + 1;
    contours{end+1} = C(:,(index+1):(index+contourLength(end)-1));
    index = index + contourLength(end);
end

% ------------------------------------------------------------------------
% Remove contours with length less than 1
% ------------------------------------------------------------------------
ind = find(contourLength>1);
contours = contours(ind);
contourLengths = contourLength(ind);
contourHeights = contourHeight(ind);

% ------------------------------------------------------------------------
% If multiple contours have the same height, it returns the longest of them
% ------------------------------------------------------------------------
if maxLength
   [uniqueHeights] = unique(contourHeights);
   if length(uniqueHeights) == length(contourHeights)
        return
   else
       indsToKeep = zeros(1, length(uniqueHeights));
       for i=1:length(uniqueHeights)
           inds = find(contourHeights == uniqueHeights(i));
           if length(inds) == 1
               indsToKeep(i) = inds;
           else
               [~, maxInd] = max(contourLengths(inds));
               indsToKeep(i) = inds(maxInd);
           end
       end
       contours = contours(indsToKeep);
       contourLengths = contourLengths(indsToKeep);
       contourHeights = contourHeights(indsToKeep);
   end
end
