# Supplementary material for: Spatial organization shapes the turnover of a bacterial transcriptome
Source: eLife. 2016 May 20;5:e13065. doi: 10.7554/eLife.13065 (PMC4874777; doi:10.7554/eLife.13065)
Supplement: Source code 1. — DOI: http://dx.doi.org/10.7554/eLife.13065.025 [file elife-13065-code1.zip › eLifeCode/bacterial_cell/ShiftCoordSys.m]

function coordSys = ShiftCoordSys(coordSys, rect, varargin)
% ------------------------------------------------------------------------
% coordSys = ShiftCoordSys(coordSys, rect)
% This function shifts all of the elements of the structure coordSys by the
% position of the rect
%--------------------------------------------------------------------------
% Necessary Inputs
% coordSys/coordinate structure: A cellular coordinate system
%   structure created by DefineCellCoordinateSystem()
% cropRect/2x1 (or 4x1) array. The first two entries determine the x,y
%   shift that should be applied to the coordinate system. 
%--------------------------------------------------------------------------
% Outputs
% coordSys/coordinate structure: The same structure shifted appropriately.
%--------------------------------------------------------------------------
% Variable Inputs (Flag/ data type /(default)):
%
%--------------------------------------------------------------------------
% Jeffrey Moffitt
% jeffmoffitt@gmail.com
% April 1, 2014
%--------------------------------------------------------------------------
% Creative Commons License CC BY
%--------------------------------------------------------------------------

% ------------------------------------------------------------------------
% Default variables
% ------------------------------------------------------------------------

% ------------------------------------------------------------------------
% Parse variable arguments
% ------------------------------------------------------------------------
if nargin >= 3
    if (mod(length(varargin), 2) ~= 0 ),
        error(['Extra Parameters passed to the function ''' mfilename ''' must be passed in pairs.']);
    end
    parameterCount = length(varargin)/2;
    for parameterIndex = 1:parameterCount,
        parameterName = varargin{parameterIndex*2 - 1};
        parameterValue = varargin{parameterIndex*2};
        switch parameterName
            otherwise
                error(['The parameter ''' parameterName ''' is not recognized by the function ''' mfilename])
        end
    end
end

% ------------------------------------------------------------------------
% Shift coordinate system 
% ------------------------------------------------------------------------
dim = size(coordSys.sides);
numPoints = dim(2);
rect(1:2) = rect(1:2) - .5;
coordSys.centerLine = coordSys.centerLine - repmat(rect(1:2), [dim(2) 1]);
for i=1:2
    coordSys.sides(i,:,:) = squeeze(coordSys.sides(i,:,:)) - repmat(rect(1:2), [dim(2) 1]);
end
