# Supplementary material for: Spatial organization shapes the turnover of a bacterial transcriptome
Source: eLife. 2016 May 20;5:e13065. doi: 10.7554/eLife.13065 (PMC4874777; doi:10.7554/eLife.13065)
Supplement: Source code 1. — DOI: http://dx.doi.org/10.7554/eLife.13065.025 [file elife-13065-code1.zip › eLifeCode/example/RoutineCellFittingAndAnalysis_010815.m]

%% ------------------------------------------------------------------------
% Routine Analysis of Bacterial-STORM Data
% Jeffrey Moffitt
% 01/08/15
% jeffmoffitt@gmail.com
% -------------------------------------------------------------------------
% Purpose: Analyze data from protein centric library 3.  
% -------------------------------------------------------------------------
% This work is licenses under CC BY NC SA 
% -------------------------------------------------------------------------

%% Set Paths
startup;
gitState = GitState('verbose', true);
set(0,'DefaultAxesFontName','Arial'); %% Set default font
set(0,'DefaultTextFontName','Arial'); 

dateString = '010815';
dataPaths = {'G:\2015\010815_ProteinCentric3\'};
configPaths = {'G:\2015\010815_ProteinCentric3\052514_3DdaoSTORM.xml'};

for i=1:length(dataPaths)
    display(['Analyzing files within: ' dataPaths{i}]);
end

%% Find All Enclosed Directories
enclosedDirectories = {};
for i=1:length(dataPaths)
    enclosedDirectories = [enclosedDirectories FindAllDirectories(dataPaths{i})];
end
directoriesToAnalyze = [dataPaths enclosedDirectories];

display('-----------------------------------------------------------------');
display(['Found Total Enclosed Directories: ' num2str(length(directoriesToAnalyze))]);
for i=1:length(directoriesToAnalyze)
    display(['   ' directoriesToAnalyze{i}]);
end
dataSavePaths = directoriesToAnalyze;

%% Analyze STORM data: Commented out for recovery from crash
for i=1:length(dataPaths)
    AnalyzeSTORM('path', dataPaths{i}, ...
        'numFrames', 500, ...
        'method', 'daoSTORM', ...
        'overwrite', true, ...
        'numParallel', 6, ...
        'includeSubdir', true, ...
        'config', configPaths{i});
end

%% Loop over all directories
clear initParameters;
gitState = GitState();
initParameters.git = gitState;
for i=1:length(directoriesToAnalyze)
    display('-------------------------------------------------------------');
    display(['Analyzing images within: ' directoriesToAnalyze{i}]);
    tic; 
    
    % Setup save paths
    initParameters.figSavePath = dataSavePaths{i};
    initParameters.ROIAreaThresh = [5 Inf];
    initParameters.boundaryLengthThresh = 25;
    
    % Make and save mList reports
    mListPaths = FilesFromDirectory(directoriesToAnalyze{i}, ...
        'fileExt', 'bin', 'required', {'_alist'});
    SetFigureSavePath(dataSavePaths{i});

    for k=1:length(mListPaths)
        mList = ReadMasterMoleculeList(mListPaths{k});
        figHandle = GenerateMListReport(mList);
        backSlashInds = regexp(mListPaths{k}, '\');
        mListName = mListPaths{k}((backSlashInds(end)+1):(end-4));
        set(figHandle, 'Name', mListName);
        PresentationPlot();
        AddGitStateToFigure(figHandle, gitState);
        SaveFigure(figHandle, 'overwrite', true)
    end
    
    % Parse cells
    [cells, parameters] = BuildCellsFromFolder(directoriesToAnalyze{i}, ...
        'parameters', initParameters);
    display(['Found cells: ' num2str(length(cells))]);

    % Clean up figures
    close all;
    
    % Save parameters if directory was created or exists
    if exist(dataSavePaths{i})
        parametersFileName = [dataSavePaths{i} 'parameters_' dateString '_' num2str(i) '.mat'];
        if exist(parametersFileName)
            display(['Deleted: ' parametersFileName]);
            delete(parametersFileName);
        end
        save(parametersFileName, 'parameters', '-v7.3');
        display(['Saved: ' parametersFileName]);
    else
        display(['Did not save parameters: Directory did not exist.']);
    end
    
    % Save cells
    if ~isempty(cells)
        cellsFileName = [dataSavePaths{i} 'cells_' dateString '_' num2str(i) '.mat'];
        [cells.git] = deal(gitState);
        if exist(cellsFileName)
            delete(cellsFileName);
        end
        save(cellsFileName, 'cells', '-v7.3');
        display(['Saved: ' cellsFileName]);
    end
    
    time = toc;
    display(['Completed analysis in ' num2str(time) ' s']);
    
end
%% Loop over all directories: Render Images
display('-----------------------------------------------------------------');
display('Rendering Images');
imageScale = 10;
count = 1;
for i=1:length(directoriesToAnalyze)
    % Find mlists and phase images
    mListPaths = FilesFromDirectory(directoriesToAnalyze{i}, ...
        'fileExt', 'bin', 'required', {'_alist'});
    phaseImagePaths = FilesFromDirectory(directoriesToAnalyze{i}, ...
        'fileExt', 'dax', 'required', {'Phase_'});
    
    SetFigureSavePath(directoriesToAnalyze{i});
    
    if ~isempty(mListPaths) & ~isempty(phaseImagePaths)
        for k=1:length(mListPaths)
            
            % Read and render phase
            dax = ReadDax(phaseImagePaths{k});
            dax = double(squeeze(dax(:,:,1)));
            dax = imresize(dax, imageScale, 'nearest');
            dax = (dax - min(dax(:)))/(max(dax(:)) - min(dax(:)));
            coloredPhase = Gray2RGB(dax, [1 1 1], 'memoryEfficient', false);
            
            % Read and render mList
            mList = ReadMasterMoleculeList(mListPaths{k}, 'compact', true, 'ZScale', 167);
               
            range = [-4:.1:4];
            renderedStack = RenderStack([mList.x mList.y mList.z], range, ...
                'gaussianWidth', 0.1, ...
                'ROI', [1 256; 1 256], ...
                'imageScale', imageScale);
            coloredSTORM = Gray2RGB(renderedStack, []);

            % Combine images
            alpha = 0.5;
            overlay = (1-alpha)*coloredPhase + alpha*coloredSTORM;

            % Create and display figure
            backslashInds = regexp(phaseImagePaths{k}, '\');
            imageName = ['Rendered_' phaseImagePaths{k}((backslashInds(end)+1):(end-4))];
            figHandle = figure('Name', imageName);
            imshow(overlay, []);
    
            % Save Figure
            title(phaseImagePaths{k});
            PresentationPlot();
            AddGitStateToFigure(figHandle, gitState);
            SaveFigure(figHandle, 'overwrite', true, 'formats', {'fig', 'png'});

            % Periodically delete figures
            if mod(count, 3) == 0
                close all;
            end
            count = count + 1;
        end
    end
    
end
%% ------------------------------------------------------------------------
% Archival
%%-------------------------------------------------------------------------
%% Force script break
copyfile( [mfilename('fullpath'),'.m'],[dataPaths{1},mfilename,'.m']);
display('------------------------------------------------------------------');
display(['Copied analysis script to ' dataPaths{1},mfilename,'.m']);
error('Stop Script Here!')
