# Supplementary material for: Spatial organization shapes the turnover of a bacterial transcriptome
Source: eLife. 2016 May 20;5:e13065. doi: 10.7554/eLife.13065 (PMC4874777; doi:10.7554/eLife.13065)
Supplement: Source code 1. — DOI: http://dx.doi.org/10.7554/eLife.13065.025 [file elife-13065-code1.zip › eLifeCode/README.md]

# Bacterial Cell Boundary Software
This set of matlab functions are designed to extract cell boundaries from phase images of E. coli.

## Dependencies
This software utilizes two open-source software packages developed by the Zhuang laboratory. These can be downloaded from the following links.

1. [matlab-storm](https://github.com/ZhuangLab/matlab-storm)

2. [matlab-analysis](https://github.com/ZhuangLab/storm-analysis)

Installation instructions are provided with these projects. 

## Example
An example script is provided in the \example folder. This file is provided only to illustrate the basic way in which functions should be called. 

All image files are assumed to be in a custom image format (.dax) generated by the Zhuang laboratory open-source microscope control software [Hal](https://github.com/ZhuangLab/storm-control).
Each field of view should have two image files, one named STORM\_N.dax and one named phase\_N.dax, where N is an integer that specifies a specific field of view. 
